# Supplementary material for: Molecular and clinical profiles of T2DM, dyslipidemia, and periodontitis: insights into inflammatory and metabolic dysregulation
Source: Front Endocrinol (Lausanne). 2025 May 19;16:1574392. doi: 10.3389/fendo.2025.1574392 (PMC12127151; doi:10.3389/fendo.2025.1574392)
Supplement: Supplementary file 1 [file DataSheet1.csv]

coefficients.DLP-H	coefficients.T2DMpoorlyDLP-H	coefficients.T2DMwellDLP-H	coefficients.Periodontitis-H	df.residual	sigma	stdev.unscaled.DLP-H	stdev.unscaled.T2DMpoorlyDLP-H	stdev.unscaled.T2DMwellDLP-H	stdev.unscaled.Periodontitis-H	Amean	s2.post	t.DLP-H	t.T2DMpoorlyDLP-H	t.T2DMwellDLP-H	t.Periodontitis-H	df.total	p.value.DLP-H	p.value.T2DMpoorlyDLP-H	p.value.T2DMwellDLP-H	p.value.Periodontitis-H	lods.DLP-H	lods.T2DMpoorlyDLP-H	lods.T2DMwellDLP-H	lods.Periodontitis-H	F	F.p.value	genes.Gene.Symbol	genes.ENTREZ_GENE_ID
0.045082119	0.088668592	-0.059783405	0.10531591	25	0.180456566	0.577350269	0.605530071	0.55634864	0.577350269	3.872053924	0.032138805	0.435562101	0.816806596	-0.599402778	1.017512492	28.52847498	0.666432354	0.420807843	0.553635292	0.317461742	-4.899599087	-5.032964186	-4.8714267	-4.684451865	0.889986648	0.482579182	DDR1 /// MIR4640	780 /// 100616237
-0.073108538	0.088049653	0.006478571	-0.087191706	25	0.154320433	0.577350269	0.605530071	0.55634864	0.577350269	3.536752778	0.024471224	-0.809470234	0.92953145	0.07443965	-0.965401478	28.52847498	0.424945002	0.360412791	0.941180084	0.342456739	-4.780000923	-4.959052238	-4.966810133	-4.710244833	1.115412533	0.368627081	RFC2	5982
-0.304548687	-0.100793542	0.061091095	-0.110043309	25	0.457590254	0.577350269	0.605530071	0.55634864	0.577350269	4.975992169	0.187092994	-1.21951907	-0.384829386	0.253864585	-0.440651757	28.52847498	0.232634147	0.703217893	0.801420939	0.66278626	-4.573224651	-5.230892932	-4.950805945	-4.898439634	0.650694825	0.631079632	HSPA6	3310
0.110738149	0.119863761	-0.033788358	0.100001059	25	0.204998971	0.577350269	0.605530071	0.55634864	0.577350269	3.687145517	0.040428774	0.953921431	0.984480006	-0.302047169	0.861429907	28.52847498	0.348136863	0.333155808	0.764807191	0.396184191	-4.715762364	-4.919818271	-4.943544715	-4.758011907	0.773854112	0.551302707	PAX8	7849
-0.073254225	0.083767923	0.00306904	-0.042590867	25	0.088344143	0.577350269	0.605530071	0.55634864	0.577350269	0.293171373	0.010441287	-1.24169889	1.353832768	0.053985672	-0.721938326	28.52847498	0.224459849	0.186418612	0.957322865	0.476208606	-4.559958765	-4.604148724	-4.967524946	-4.814144594	1.821351809	0.15217154	GUCA1A	2978
0.019178498	0.170156089	0.097578501	0.049308493	25	0.221112303	0.577350269	0.605530071	0.55634864	0.577350269	5.17194431	0.046445632	0.154135534	1.30388515	0.81383183	0.396287081	28.52847498	0.878588102	0.202696263	0.422482379	0.694841871	-4.942938057	-4.651926994	-4.791076775	-4.908101359	0.549796633	0.700661913	MIR5193 /// UBA7	7318 /// 100847079
0.018794923	0.011928298	-0.004232134	0.139808656	25	0.2970773	0.577350269	0.605530071	0.55634864	0.577350269	3.056636611	0.08094123	0.114423778	0.06924013	-0.026737912	0.851157223	28.52847498	0.909703392	0.945281539	0.978854937	0.401770166	-4.945736034	-5.286325233	-4.968123563	-4.762459802	0.272156151	0.893467625	THRA	7067
-0.058641578	-0.000171197	-0.069076497	-0.063761185	25	0.087243431	0.577350269	0.605530071	0.55634864	0.577350269	0.474959849	0.01027192	-1.00216785	-0.002789557	-1.225060302	-1.089660472	28.52847498	0.324687605	0.997793674	0.230571377	0.284981789	-4.692173479	-5.288182758	-4.575058772	-4.646748692	0.703631593	0.595990776	PTPN21	11099
0.062842299	-0.089748631	0.33451203	0.069004967	25	0.470831666	0.577350269	0.605530071	0.55634864	0.577350269	9.540850405	0.197866105	0.244696066	-0.333201091	1.351695934	0.268692336	28.52847498	0.808443269	0.741418989	0.187093539	0.790100027	-4.933473887	-5.245199658	-4.493394696	-4.930249893	0.803210029	0.533302425	CCL5	6352
-0.034501221	-0.00424533	-0.022991533	0.045591217	25	0.079293963	0.577350269	0.605530071	0.55634864	0.577350269	0.62295914	0.009111777	-0.62602769	-0.073447027	-0.432931669	0.827256648	28.52847498	0.536273807	0.941962956	0.668319991	0.414957974	-4.847299301	-5.286092306	-4.91754896	-4.772616853	0.629901582	0.645156626	CYP2E1	1571
0.017820217	-0.027893075	-0.062589591	-0.08653736	25	0.135066233	0.577350269	0.605530071	0.55634864	0.577350269	1.075348715	0.019588463	0.220532928	-0.329124718	-0.80381277	-1.070937405	28.52847498	0.827026792	0.744465528	0.42815242	0.293174599	-4.936417575	-5.246242532	-4.795342829	-4.656752746	0.580531388	0.679154373	EPHB3	2049
-0.023602843	-0.062757204	-0.004068668	-0.051724885	25	0.173831526	0.577350269	0.605530071	0.55634864	0.577350269	4.496436658	0.030081937	-0.23570676	-0.59755099	-0.042165024	-0.516543931	28.52847498	0.815344158	0.554853509	0.966660873	0.609455823	-4.934604529	-5.15067426	-4.96783426	-4.879590915	0.151059813	0.960986274	ESRRA	2101
-0.00331344	0.056361765	0.009568478	-0.044496036	25	0.149187818	0.577350269	0.605530071	0.55634864	0.577350269	1.07796743	0.023106104	-0.037755166	0.612329954	0.113144245	-0.507012402	28.52847498	0.970145854	0.545169649	0.910708649	0.616042963	-4.948798779	-5.143844122	-4.964834932	-4.882118168	0.306645591	0.871106005	CYP2A6	1548
0.136137302	-0.113934765	0.026525582	0.031974722	25	0.237200565	0.577350269	0.605530071	0.55634864	0.577350269	2.114975233	0.052907122	1.025134144	-0.818019162	0.207281633	0.240774418	28.52847498	0.313914242	0.420126451	0.837262416	0.811451937	-4.680577528	-5.032216779	-4.956636641	-4.933972309	0.822942097	0.521438691	SCARB1	949
-0.202737314	-0.085316056	-0.074368562	-0.196712429	25	0.221978357	0.577350269	0.605530071	0.55634864	0.577350269	3.836198939	0.046781911	-1.623511377	-0.651412487	-0.618021201	-1.575264368	28.52847498	0.115480031	0.519993665	0.541464178	0.126221386	-4.301544388	-5.1250054	-4.865373687	-4.337163516	0.968243313	0.440107972	TTLL12	23170
-0.038426456	-0.043357185	-0.078717332	-0.048250079	25	0.188312577	0.577350269	0.605530071	0.55634864	0.577350269	0.999691565	0.034677545	-0.357410079	-0.384504289	-0.759799782	-0.448781021	28.52847498	0.723415416	0.703456112	0.453607677	0.65698012	-4.915739092	-5.230989379	-4.813496451	-4.896560376	0.146459796	0.96307995	LINC00152 /// LOC101930489	112597 /// 101930489
0.064192899	0.02711731	0.008181673	0.091455242	25	0.146136609	0.577350269	0.605530071	0.55634864	0.577350269	0.471149058	0.022316458	0.744277659	0.299776968	0.098442457	1.06036796	28.52847498	0.462795507	0.766520675	0.922269403	0.297872427	-4.805779866	-5.253375082	-4.965681117	-4.662332501	0.411528383	0.798827923	WFDC2	10406
0.060586521	-0.009946924	0.108644846	0.104798565	25	0.211724149	0.577350269	0.605530071	0.55634864	0.577350269	5.931323909	0.042884686	0.506740401	-0.07932352	0.942998456	0.876526096	28.52847498	0.616231423	0.937329113	0.353599603	0.388065456	-4.882189616	-5.285743955	-4.731712161	-4.751386131	0.43347402	0.783264416	MAPK1	5594
0.130921406	0.07020115	0.154127944	0.199842863	25	0.202939911	0.577350269	0.605530071	0.55634864	0.577350269	5.334938261	0.039692692	1.138193258	0.581906529	1.390525873	1.737376694	28.52847498	0.264508384	0.565200137	0.175122506	0.093107234	-4.620109756	-5.157728137	-4.467028593	-4.21436304	0.911820441	0.470415203	MAPK1	5594
0.038671512	0.079349095	0.016459125	0.069023294	25	0.094273867	0.577350269	0.605530071	0.55634864	0.577350269	0.163331226	0.011390228	0.627603798	1.227835098	0.27720018	1.12018588	28.52847498	0.535255177	0.229543595	0.783625163	0.271976726	-4.846790927	-4.72169735	-4.947445152	-4.630112111	0.575651823	0.682553417	ADAM32	203102
0.105522056	0.061335257	0.078747788	0.059298194	25	0.117457313	0.577350269	0.605530071	0.55634864	0.577350269	0.157467058	0.015691771	1.459042307	0.808608848	1.129939903	0.819909857	28.52847498	0.155477191	0.425432397	0.267912688	0.419065355	-4.419570505	-5.037989715	-4.631888473	-4.775685005	0.580442168	0.679216466	SPATA17	128153
0.100082564	0.199655701	-0.00605577	0.103424407	25	0.139234374	0.577350269	0.605530071	0.55634864	0.577350269	1.017987025	0.020590377	1.208055532	2.297808578	-0.075856042	1.248393539	28.52847498	0.236945258	0.029105276	0.940063094	0.222035518	-4.580001326	-3.449019949	-4.966752208	-4.555914904	2.014047597	0.119201926	PRR22	163154
0.067856817	0.075805656	0.036008095	0.156462376	25	0.116922175	0.577350269	0.605530071	0.55634864	0.577350269	0.895183427	0.015581859	0.941552367	1.002896834	0.518493692	2.171005449	28.52847498	0.354327069	0.324341791	0.608112437	0.038397892	-4.721640112	-4.906205577	-4.895650537	-3.846789625	1.316184267	0.287748758	PRR22	163154
0.132013657	0.345214097	0.015832454	0.146163308	25	0.427485641	0.577350269	0.605530071	0.55634864	0.577350269	4.97115709	0.163743633	0.56506353	1.408868946	0.070326499	0.62562887	28.52847498	0.576447588	0.169680768	0.944424466	0.536531724	-4.866018408	-4.549746168	-4.966972158	-4.847427746	0.642225559	0.63679452	PXK	54899
-0.092767971	0.247125936	0.319537172	0.159029493	25	0.493049913	0.577350269	0.605530071	0.55634864	0.577350269	2.457173066	0.216633109	-0.345220256	0.876839681	1.233990852	0.591801261	28.52847498	0.732461271	0.387897949	0.227275771	0.558644799	-4.917973835	-4.99471127	-4.569521387	-4.858035867	0.83579376	0.513815132	PXK	54899
-0.081029663	-0.149716572	-0.123470297	-0.123880021	25	0.166636703	0.577350269	0.605530071	0.55634864	0.577350269	0.978388475	0.027935302	-0.83970739	-1.479304139	-1.327818683	-1.283764057	28.52847498	0.408054589	0.150017554	0.19476504	0.209553901	-4.767359137	-4.477492933	-4.509303314	-4.534246265	0.724592279	0.582419595	VPS18	57617
0.348184079	0.499809624	0.417793508	0.09393423	25	0.288914435	0.577350269	0.605530071	0.55634864	0.577350269	3.102940546	0.076749478	2.17686662	2.979416263	2.710671821	0.58728214	28.52847498	0.037915674	0.005844871	0.011242709	0.561633922	-3.84148168	-2.394574143	-3.285652598	-4.85941005	3.508217646	0.018962012	MSANTD3	91283
0.020182047	0.111826964	0.112283383	0.023988083	25	0.148662433	0.577350269	0.605530071	0.55634864	0.577350269	0.602198297	0.022968973	0.23065085	1.218540671	1.331673224	0.274148191	28.52847498	0.819232146	0.232999792	0.193510415	0.785946081	-4.935221958	-4.729974064	-4.506750987	-4.929475135	0.764699303	0.557000395	SLC46A1	113235
-0.094686978	0.019510016	-0.133487747	-0.065187514	25	0.224951951	0.577350269	0.605530071	0.55634864	0.577350269	2.338313212	0.047946527	-0.748983598	0.147144264	-1.095760888	-0.515639844	28.52847498	0.459998483	0.884053125	0.282347927	0.610079211	-4.803987111	-5.279786327	-4.651332098	-4.879832596	0.513032114	0.726642904	SLC46A1	113235
-0.057222576	-0.039947892	0.030675037	-0.182488659	25	0.134250436	0.577350269	0.605530071	0.55634864	0.577350269	0.655649994	0.019395929	-0.711660297	-0.473699421	0.395897507	-2.269557607	28.52847498	0.482454437	0.639319417	0.695126028	0.030978971	-4.817912087	-5.201520059	-4.925829806	-3.756493023	2.146078239	0.100875638	TIMD4	91937
-0.022764984	0.121518499	0.027697974	0.111902187	25	0.157637095	0.577350269	0.605530071	0.55634864	0.577350269	1.719819563	0.025377913	-0.247514144	1.259733659	0.312516553	1.216665664	28.52847498	0.806283093	0.217974075	0.756921002	0.233701715	-4.933110782	-4.692875013	-4.941801983	-4.574916539	0.964644379	0.441992593	SLC39A5	283375
0.090997898	-0.227276214	0.090620095	-0.259460898	25	0.729696034	0.577350269	0.605530071	0.55634864	0.577350269	2.306747344	0.470202644	0.229852619	-0.547363379	0.237539013	-0.655375211	28.52847498	0.819846416	0.588386041	0.813936335	0.517476655	-4.935318221	-5.172659041	-4.952982706	-4.837632473	0.368496722	0.829033044	ZDHHC11 /// ZDHHC11B	79844 /// 653082
-0.100287591	-0.10990419	0.124961527	0.058516264	25	0.330028075	0.577350269	0.605530071	0.55634864	0.577350269	3.047422679	0.09904911	-0.551928143	-0.576704374	0.713680786	0.322041563	28.52847498	0.585295689	0.568662163	0.481222918	0.749769237	-4.869809289	-5.160033485	-4.831484615	-4.922011781	0.632028515	0.643709634	ATP6V1E2	90423
0.066357014	-0.061259553	0.137828983	0.05411197	25	0.241317101	0.577350269	0.605530071	0.55634864	0.577350269	5.094167557	0.054633323	0.491720888	-0.432821972	1.059899565	0.400982266	28.52847498	0.626678966	0.66839876	0.298081835	0.691420735	-4.886076905	-5.215773725	-4.671166564	-4.907126462	0.604613637	0.662476537	AFG3L1P	172
-0.132445664	0.002973181	-0.038099394	0.027140578	25	0.128053725	0.577350269	0.605530071	0.55634864	0.577350269	0.261889614	0.017971543	-1.711219388	0.036626297	-0.51083231	0.350660652	28.52847498	0.097894358	0.971038066	0.613399109	0.728419118	-4.234768162	-5.287665132	-4.897767911	-4.916985912	1.30550024	0.291603473	CILP2	148113
-0.024047455	-0.085761407	-0.002084384	-0.017354307	25	0.164708316	0.577350269	0.605530071	0.55634864	0.577350269	0.556797584	0.027375369	-0.251738564	-0.85600478	-0.022643877	-0.181671961	28.52847498	0.803047815	0.399128033	0.982091987	0.857124842	-4.932558735	-5.008275375	-4.968178589	-4.940513363	0.238617138	0.914144428	CILP2	148113
0.200918228	0.069081446	0.17695364	0.014601838	25	0.179360194	0.577350269	0.605530071	0.55634864	0.577350269	4.561124831	0.031793104	1.951701965	0.639822106	1.783799362	0.141840968	28.52847498	0.060853229	0.527393547	0.0850983	0.888202565	-4.03922745	-5.130709528	-4.167843632	-4.943892556	1.655973853	0.187650681	PIGX	54965
-0.106360952	-0.025965111	-0.017310454	-0.140130431	25	0.114713009	0.577350269	0.605530071	0.55634864	0.577350269	0.946368094	0.015133429	-1.497525292	-0.348566623	-0.25292558	-1.972987842	28.52847498	0.145240286	0.729974024	0.802139374	0.058256759	-4.39282734	-5.241154405	-4.950935042	-4.02110346	1.51000824	0.225657322	TMEM196	256130
-0.008825604	0.013553877	-0.074947987	0.117525332	25	0.191305291	0.577350269	0.605530071	0.55634864	0.577350269	2.211211712	0.035673118	-0.080934658	0.118510622	-0.713251025	1.077758795	28.52847498	0.936059051	0.906493616	0.481484714	0.290170621	-4.947453216	-5.282736348	-4.831647226	-4.653125672	0.857141879	0.501333694	SLC39A13	91252
0.006877434	0.220642578	-0.051000031	0.024833924	25	0.160668164	0.577350269	0.605530071	0.55634864	0.577350269	0.804396191	0.026223388	0.073560164	2.250138271	-0.566081563	0.265620491	28.52847498	0.941873723	0.032329441	0.575764616	0.792441627	-4.947752314	-3.517164692	-4.881813869	-4.930679309	2.253462477	0.088103004	BEST4	266675
-0.007054684	0.058379363	0.009944652	0.134133939	25	0.214580836	0.577350269	0.605530071	0.55634864	0.577350269	0.646974571	0.043951882	-0.058284017	0.459869805	0.085261665	1.108180657	28.52847498	0.953928741	0.649095307	0.932648924	0.277039512	-4.948281098	-5.206483616	-4.966339879	-4.636703101	0.477065536	0.752224539	AK9	221264
-0.112307982	-0.060901118	0.001568593	0.020333947	25	0.215209444	0.577350269	0.605530071	0.55634864	0.577350269	1.530327551	0.044188637	-0.925371138	-0.478447453	0.013412447	0.167543279	28.52847498	0.362535001	0.635978167	0.989392096	0.868124631	-4.729223944	-5.199782701	-4.968269183	-4.941806978	0.412434121	0.798187156	CORO6	84940
-0.024370172	0.212762075	-0.129202136	0.060273325	25	0.366844956	0.577350269	0.605530071	0.55634864	0.577350269	4.167133117	0.121532516	-0.12108016	1.007887961	-0.666156726	0.29946049	28.52847498	0.90447634	0.321980897	0.510662301	0.766759639	-4.945324672	-4.902476665	-4.848901896	-4.925678661	0.748500632	0.567178125	TMEM106A	113277
0.046077156	0.104076587	0.038754488	0.10870902	25	0.25594078	0.577350269	0.605530071	0.55634864	0.577350269	3.331763938	0.061005675	0.323118014	0.695876563	0.282026458	0.762326629	28.52847498	0.748962404	0.492136707	0.779959112	0.452122311	-4.921830395	-5.102209676	-4.946713497	-4.798846166	0.203507754	0.93435059	TMEM106A	113277
0.037788346	0.121660518	0.163411232	0.137690917	25	0.203520658	0.577350269	0.605530071	0.55634864	0.577350269	0.697560009	0.039899548	0.327668368	1.005842445	1.470452111	1.193938435	28.52847498	0.745554979	0.322947031	0.152383541	0.242335656	-4.92105703	-4.904006933	-4.410868804	-4.588271517	0.757974689	0.561210695	ALG10	84920
0.180343884	0.02319353	0.145859561	0.195515356	25	0.205166825	0.577350269	0.605530071	0.55634864	0.577350269	1.061345389	0.040489106	1.552361821	0.190354014	1.302923076	1.682954624	28.52847498	0.13160006	0.85037981	0.20302019	0.103298264	-4.353786914	-5.274133405	-4.525640415	-4.256566969	1.188974198	0.336862826	ALG10	84920
-0.134095093	0.015683392	-0.057633977	0.083491765	25	0.238528056	0.577350269	0.605530071	0.55634864	0.577350269	3.832220344	0.053460539	-1.004515979	0.112017949	-0.448038045	0.625442811	28.52847498	0.323574608	0.911593642	0.657509875	0.536652072	-4.690998691	-5.283316932	-4.913962737	-4.847487641	0.752998433	0.564339912	TTC39C	125488
0.22816329	0.90349965	0.121347045	-0.091558966	25	0.623689531	0.577350269	0.605530071	0.55634864	0.577350269	3.703861548	0.344479422	0.673325025	2.542205368	0.371621243	-0.270196592	28.52847498	0.506159126	0.016715943	0.712920796	0.788954093	-4.831511448	-3.086860186	-4.930862828	-4.930037824	2.374235822	0.075699637	NEXN	91624
0.007400721	-0.163326365	-0.158237874	-0.181777186	25	0.169934072	0.577350269	0.605530071	0.55634864	0.577350269	5.453648175	0.028907837	0.07539228	-1.586400286	-1.672844634	-1.851791992	28.52847498	0.940428811	0.123671989	0.105290884	0.07443138	-4.947680671	-4.362146609	-4.257859489	-4.122578243	1.842911398	0.148068249	C15orf40	123207
-0.010422836	-0.08085894	-0.045789008	-0.142278501	25	0.201752481	0.577350269	0.605530071	0.55634864	0.577350269	2.933799068	0.039271583	-0.091097681	-0.673834316	-0.415312494	-1.2435427	28.52847498	0.928051618	0.505840025	0.681020274	0.223790171	-4.946994264	-5.113690923	-4.921579263	-4.558846856	0.507444511	0.73060946	RAX2	84839
-0.066552099	0.035579384	0.078559559	0.069037665	25	0.184511299	0.577350269	0.605530071	0.55634864	0.577350269	1.93781896	0.033435621	-0.630402155	0.321334989	0.772231138	0.653946204	28.52847498	0.533449149	0.750298994	0.446328093	0.518383553	-4.845885297	-5.248200038	-4.80846622	-4.838112987	0.645380977	0.634662234	MFAP3	4238
-0.118485819	-0.095964225	-0.013508704	0.013597593	25	0.19185003	0.577350269	0.605530071	0.55634864	0.577350269	0.783350684	0.035856023	-1.083792006	-0.83693665	-0.128228802	0.124377439	28.52847498	0.287531978	0.409584578	0.898867589	0.901888687	-4.649900759	-5.020421196	-4.963844665	-4.945112302	0.588244194	0.673794861	EYA3	2140
-0.059724905	-0.092044955	0.175365481	-0.018269224	25	0.274098571	0.577350269	0.605530071	0.55634864	0.577350269	5.965106397	0.069439655	-0.392565669	-0.576846814	1.196171091	-0.120081734	28.52847498	0.69755813	0.568567227	0.241477152	0.905260101	-4.90886604	-5.15997063	-4.592736228	-4.945387855	1.001050175	0.423232196	GIMAP1	170575
-0.029667549	-0.118935247	-0.042032307	-0.035094796	25	0.144670139	0.577350269	0.605530071	0.55634864	0.577350269	7.860034922	0.021942744	-0.346894026	-1.325956862	-0.510024138	-0.410353255	28.52847498	0.731216839	0.195373296	0.613958025	0.684612452	-4.917671519	-4.63100286	-4.897989477	-4.905146948	0.471313145	0.756322916	GIMAP1	170575
0.040934175	-0.109618288	-0.106141034	-0.008015895	25	0.154593207	0.577350269	0.605530071	0.55634864	0.577350269	7.568221477	0.024545066	0.452547921	-1.155487362	-1.217738912	-0.088619755	28.52847498	0.654297047	0.2574771	0.233299744	0.930003299	-4.89567817	-4.784660538	-4.579572846	-4.947111159	1.115482263	0.368595751	GIMAP1	170575
0.017772195	0.009514814	-0.060861768	-0.105981257	25	0.119208997	0.577350269	0.605530071	0.55634864	0.577350269	0.289011971	0.016055061	0.242938146	0.124010536	-0.863359245	-1.448717497	28.52847498	0.80979157	0.902176573	0.395140609	0.158319741	-4.9336983	-5.282218984	-4.769266928	-4.426652143	1.062036799	0.393304937	KLK8	11202
-0.095033506	-0.124043006	0.009941043	-0.160199329	25	0.330032782	0.577350269	0.605530071	0.55634864	0.577350269	1.504858356	0.099051833	-0.523005339	-0.650886566	0.056774544	-0.881637515	28.52847498	0.605009252	0.520328214	0.955120576	0.385340892	-4.87785167	-5.125266365	-4.967440883	-4.74911867	0.356636577	0.837249771	CCDC65	85478
-0.186018167	-0.113070742	0.073694609	-0.270363152	25	0.553984623	0.577350269	0.605530071	0.55634864	0.577350269	3.651606808	0.272542814	-0.617161207	-0.357682061	0.253729708	-0.896996525	28.52847498	0.542023255	0.723214041	0.801524122	0.377228318	-4.850136314	-5.238669347	-4.950824517	-4.742232373	0.448624982	0.772485786	CCDC65	85478
-0.032908048	0.123014559	0.099697274	0.19072304	25	0.141890463	0.577350269	0.605530071	0.55634864	0.577350269	0.508448935	0.021244717	-0.391054482	1.393783503	1.229449722	2.266409125	28.52847498	0.698662316	0.174146187	0.228947122	0.031194403	-4.909174534	-4.564839163	-4.572341387	-3.759411311	2.350693311	0.077968302	FAM122C	159091
-0.039231239	-0.437934447	0.082133089	0.159303716	25	0.331992208	0.577350269	0.605530071	0.55634864	0.577350269	2.128731751	0.100188582	-0.214676023	-2.284884636	0.466403726	0.871720822	28.52847498	0.831547108	0.029949316	0.644468526	0.39063808	-4.937085295	-3.467580119	-4.909440605	-4.753506704	2.847118272	0.04208509	FAM122C	159091
-0.053637408	-0.079480287	-0.037783373	-0.039872879	25	0.126185873	0.577350269	0.605530071	0.55634864	0.577350269	0.164251233	0.017555396	-0.701169639	-0.990645795	-0.512564334	-0.521234217	28.52847498	0.48887757	0.330186984	0.612202072	0.606226568	-4.8217047	-4.915286602	-4.897291915	-4.878330501	0.263825981	0.898712075	CCDC11	220136
0.058351033	0.096072806	0.133435145	0.243114966	25	0.173333307	0.577350269	0.605530071	0.55634864	0.577350269	0.641287531	0.029930365	0.584188716	0.917083226	1.38633182	2.433976116	28.52847498	0.563684719	0.366787247	0.176385801	0.021437414	-4.860344847	-4.967650936	-4.469905693	-3.601249861	1.666710011	0.185117261	CCDC11	220136
-0.09045507	-0.149494918	-0.05025411	-0.160878364	25	0.19671029	0.577350269	0.605530071	0.55634864	0.577350269	0.579136691	0.037510952	-0.808936619	-1.274710819	-0.466386008	-1.438729758	28.52847498	0.425246894	0.212696551	0.644481053	0.161108778	-4.780220143	-4.679121025	-4.909445053	-4.433464614	0.714546961	0.588899648	ARMCX4	100131755
-0.291093335	-0.13672537	-0.093932025	-0.192015106	25	0.215854277	0.577350269	0.605530071	0.55634864	0.577350269	3.613856653	0.044432222	-2.391904712	-1.071184741	-0.800972558	-1.577782045	28.52847498	0.023582237	0.293065295	0.429768218	0.125641262	-3.64148466	-4.85372795	-4.796543191	-4.335324829	1.607308901	0.19956843	RBBP6	5930
0.066262272	0.076741582	-0.163249312	-0.070536488	25	0.299669215	0.577350269	0.605530071	0.55634864	0.577350269	2.413961854	0.082296644	0.400069909	0.441777884	-1.022853098	-0.425876222	28.52847498	0.692085006	0.661980664	0.314973064	0.673393979	-4.907316785	-5.212758913	-4.69104017	-4.901769099	0.764523887	0.557109955	CENPBD1	92806
0.062681988	0.130515908	0.111521937	0.242938604	25	0.253022406	0.577350269	0.605530071	0.55634864	0.577350269	3.031704225	0.059704041	0.444325792	0.882116346	0.820373098	1.722087821	28.52847498	0.660159493	0.38508629	0.418805629	0.095880699	-4.897594467	-4.991227639	-4.788264948	-4.226316611	0.812986558	0.527400464	TRIOBP	11078
-0.104509135	-0.142406336	0.261578878	0.166253806	25	0.278398125	0.577350269	0.605530071	0.55634864	0.577350269	3.083266923	0.071521338	-0.676857218	-0.879378375	1.758076738	1.07674883	28.52847498	0.503948295	0.386543571	0.089460461	0.290614005	-4.830288373	-4.993037672	-4.189078241	-4.653663974	2.578897439	0.058626622	TRIOBP	11078
0.123965609	-0.161846581	-0.072720384	0.194430373	25	0.291365941	0.577350269	0.605530071	0.55634864	0.577350269	2.521343342	0.077996093	0.768821327	-0.957042869	-0.468028942	1.205836187	28.52847498	0.448317818	0.34658622	0.643319923	0.23778672	-4.796312936	-4.939668324	-4.909031876	-4.581306984	1.523560679	0.221834143	CATSPER1	117144
0.073894269	-0.004653529	-0.117439936	-0.022575627	25	0.158749743	0.577350269	0.605530071	0.55634864	0.577350269	0.34490262	0.0256864	0.798582452	-0.047950718	-1.317095167	-0.243976963	28.52847498	0.431130838	0.962089638	0.198288527	0.808994739	-4.784447139	-5.287293422	-4.516371793	-4.933565881	1.195627715	0.334114816	HOXD4	3233
-0.12895627	-0.009450398	-0.083081353	-0.032771004	25	0.138744285	0.577350269	0.605530071	0.55634864	0.577350269	0.477334577	0.020470993	-1.561110471	-0.109079952	-1.043727371	-0.396717093	28.52847498	0.12952374	0.913902727	0.305375599	0.694528269	-4.347458747	-5.283568917	-4.679919634	-4.908012542	0.851688596	0.504500287	GSC	145258
0.095094262	0.08721329	0.016687638	0.059011296	25	0.157558444	0.577350269	0.605530071	0.55634864	0.577350269	0.690780074	0.025356188	1.034362954	0.904492504	0.188367454	0.641879931	28.52847498	0.30965558	0.373309526	0.851922159	0.526075608	-4.675851669	-4.976238563	-4.958669358	-4.842130359	0.417683635	0.79447039	SP7	121340
-0.268851659	-0.448777324	0.026682048	-0.218392251	25	0.415561846	0.577350269	0.605530071	0.55634864	0.577350269	4.870125631	0.154934605	-1.183039196	-1.882872772	0.121842251	-0.961000554	28.52847498	0.246559116	0.069951498	0.903878167	0.344626822	-4.594599597	-4.010579787	-4.964279013	-4.71236707	1.460255016	0.240246095	PDE7A	5150
-0.028747659	-0.061164757	0.235650633	-0.003331878	25	0.394254813	0.577350269	0.605530071	0.55634864	0.577350269	2.034725687	0.139813931	-0.133164322	-0.270140886	1.132782042	-0.015433857	28.52847498	0.894998315	0.788996521	0.266736813	0.987793486	-4.944518545	-5.259907226	-4.630248133	-4.949110543	0.658499968	0.625836505	CNOT7	29883
-0.135216518	-0.263910183	-0.0080899	-0.150354355	25	0.280069929	0.577350269	0.605530071	0.55634864	0.577350269	4.749276461	0.072339511	-0.870768266	-1.620438861	-0.054064023	-0.968253012	28.52847498	0.391149348	0.116140768	0.957260989	0.341055579	-4.753925792	-4.324139672	-4.967522642	-4.708865066	0.953323955	0.447963729	CRYZL1	9946
0.069941875	-0.046291225	-0.196501357	-0.09212092	25	0.231265785	0.577350269	0.605530071	0.55634864	0.577350269	1.142345771	0.050470745	0.53923496	-0.340285228	-1.572166961	-0.71023004	28.52847498	0.593908573	0.736134719	0.126938104	0.48332729	-4.873390489	-5.243357056	-4.335848755	-4.818432302	1.289598668	0.297429907	PRSS33	260429
0.065333761	0.070562384	0.075453553	0.099312174	25	0.179240731	0.577350269	0.605530071	0.55634864	0.577350269	0.659139968	0.031755563	0.635021426	0.65392452	0.761066759	0.965279771	28.52847498	0.530475037	0.518397321	0.452862543	0.342516629	-4.844381915	-5.12375611	-4.812987296	-4.710303642	0.260700889	0.900661954	PRSS33	260429
0.091206213	-0.033535478	-0.095164205	0.038960363	25	0.165164429	0.577350269	0.605530071	0.55634864	0.577350269	0.70480068	0.027507219	0.952492813	-0.333922319	-1.031343289	0.40687432	28.52847498	0.348848108	0.74088041	0.311044568	0.687136884	-4.716444797	-5.245013819	-4.686541325	-4.905887078	1.162809265	0.34786843	C19orf26	255057
-0.080440078	0.080534939	0.051435836	0.038414794	25	0.189267195	0.577350269	0.605530071	0.55634864	0.577350269	0.990174522	0.034993408	-0.744800552	0.710976907	0.494226066	0.355685375	28.52847498	0.462484228	0.482871381	0.624930797	0.724692856	-4.805581193	-5.094139973	-4.902251998	-4.916059927	0.642529525	0.636588956	C19orf26	255057
-0.019240516	0.066121694	0.025994889	0.021366724	25	0.100000066	0.577350269	0.605530071	0.55634864	0.577350269	0.267332912	0.012365089	-0.299694461	0.981995818	0.42018671	0.332812741	28.52847498	0.766582972	0.334357057	0.677497091	0.741709045	-4.92564202	-4.921636739	-4.920480755	-4.920169829	0.451915201	0.770142861	MCMDC2	157777
0.142438836	0.064468487	0.117471167	0.141943244	25	0.175413894	0.577350269	0.605530071	0.55634864	0.577350269	3.211801893	0.03056622	1.411133736	0.608962985	1.207711999	1.406223928	28.52847498	0.169018245	0.54736805	0.237075362	0.170457115	-4.452091771	-5.145414384	-4.585717552	-4.455375556	0.728501738	0.579909731	TIRAP	114609
0.142583098	-0.101092467	-0.046722501	-0.346158748	25	0.289161482	0.577350269	0.605530071	0.55634864	0.577350269	3.241782079	0.076874627	0.890711715	-0.602131811	-0.302891818	-2.162441803	28.52847498	0.380534442	0.551842491	0.764169983	0.039112322	-4.745063414	-5.148574503	-4.943406296	-3.854530383	2.493304309	0.065223738	LEAP2	116842
-0.05462813	0.07274716	0.009031848	0.045592375	25	0.175688079	0.577350269	0.605530071	0.55634864	0.577350269	0.833790646	0.030650581	-0.540452597	0.686216211	0.092727863	0.451059142	28.52847498	0.593079709	0.498116458	0.926767891	0.655356909	-4.873050452	-5.107285147	-4.965978324	-4.896027704	0.43048022	0.785391603	MSI2	124540
-0.130874628	-0.079420805	-0.004487826	-0.039736584	25	0.13544311	0.577350269	0.605530071	0.55634864	0.577350269	0.161992578	0.019677803	-1.61594952	-0.934997114	-0.057504353	-0.490639896	28.52847498	0.117111812	0.357637218	0.954544327	0.62743399	-4.307180204	-4.955242868	-4.967418187	-4.886352286	0.935412859	0.457544875	SCIN	85477
-0.05110038	-0.042068901	-0.087939015	0.014495244	25	0.158300457	0.577350269	0.605530071	0.55634864	0.577350269	0.281525696	0.025561572	-0.553593499	-0.434541915	-0.988645936	0.157033525	28.52847498	0.58417022	0.667164191	0.331147933	0.876324534	-4.869333443	-5.215199455	-4.70882781	-4.942701548	0.425159394	0.789169442	SCIN	85477
0.031360842	0.005376818	-0.099279017	-0.101546184	25	0.091497342	0.577350269	0.605530071	0.55634864	0.577350269	0.302970102	0.010938225	0.519367673	0.084901663	-1.706227754	-1.681708823	28.52847498	0.607510715	0.932932595	0.098831045	0.103542087	-4.878833421	-5.285388511	-4.231213289	-4.257521727	2.22535517	0.091277371	CTCFL	140690
-0.234713457	-0.028159012	0.049320473	0.044325736	25	0.379349703	0.577350269	0.605530071	0.55634864	0.577350269	3.337182594	0.129709412	-1.128789267	-0.129120722	0.246146948	0.213172331	28.52847498	0.268389804	0.898168165	0.807330914	0.8327086	-4.625350625	-5.28171728	-4.951852885	-4.937253839	0.643751991	0.635762575	C4orf33	132321
0.005595992	-0.021453067	-0.105637231	-0.018125325	25	0.10357513	0.577350269	0.605530071	0.55634864	0.577350269	0.081156396	0.013002868	0.084999848	-0.310694885	-1.665138666	-0.275313082	28.52847498	0.932855227	0.758291309	0.106831171	0.785059989	-4.947276138	-5.250798734	-4.263955679	-4.929307713	1.042937066	0.402477068	C4orf33	132321
-0.109984951	-0.17270125	-0.079129298	-0.043737957	25	0.131156425	0.577350269	0.605530071	0.55634864	0.577350269	0.106639399	0.018676322	-1.393953272	-2.086959812	-1.040745648	-0.554336457	28.52847498	0.174095425	0.045941123	0.306733881	0.583668462	-4.463542123	-3.743595917	-4.681520385	-4.869120708	1.265454004	0.306483757	C4orf33	132321
-0.181280659	0.012354767	-0.082176543	0.028993576	25	0.296620352	0.577350269	0.605530071	0.55634864	0.577350269	1.605246443	0.080703495	-1.105263753	0.071821204	-0.519941721	0.176773128	28.52847498	0.278279766	0.943245353	0.607115645	0.860935605	-4.638295122	-5.286183952	-4.895246902	-4.940973714	0.56490347	0.690062121	ZNF333	84449
0.005809192	-0.096746035	-0.012543548	0.067508572	25	0.14498437	0.577350269	0.605530071	0.55634864	0.577350269	1.72362453	0.022022505	0.067802083	-1.076624106	-0.151928766	0.787927375	28.52847498	0.946416166	0.290668793	0.880312471	0.437237415	-4.947966012	-4.849413403	-4.962039297	-4.788743829	0.849923175	0.505528629	TVP23C	201158
-0.092667415	0.140522978	0.010842608	0.090050708	25	0.143455619	0.577350269	0.605530071	0.55634864	0.577350269	0.884362034	0.02163609	-1.091184736	1.577692045	0.13249434	1.060372281	28.52847498	0.284322051	0.125661963	0.895523406	0.297870496	-4.645927529	-4.371767238	-4.963542231	-4.66233023	2.083771027	0.109137586	RDH10	157506
-0.055993623	-0.043050908	-0.069502084	-0.036814854	25	0.078504925	0.577350269	0.605530071	0.55634864	0.577350269	0.125014791	0.009002668	-1.022147544	-0.74930907	-1.316634375	-0.672044608	28.52847498	0.31530107	0.459805405	0.198441025	0.506961875	-4.682098795	-5.072912442	-4.516674463	-4.831953305	0.478198661	0.751417325	RDH10	157506
-0.043431954	0.009300945	-0.019799796	0.02767958	25	0.114284122	0.577350269	0.605530071	0.55634864	0.577350269	0.168962813	0.015047363	-0.613253165	0.125216387	-0.290123887	0.390831831	28.52847498	0.544567663	0.901230468	0.773819889	0.698825058	-4.851374431	-5.282102421	-4.945457809	-4.909219887	0.297908868	0.876860804	SRSF12	135295
0.016553503	-0.065653673	-0.012023929	-0.023730561	25	0.203027102	0.577350269	0.605530071	0.55634864	0.577350269	1.110635122	0.039723711	0.143855218	-0.543999382	-0.108436243	-0.206226142	28.52847498	0.886626175	0.590668545	0.914408746	0.838078979	-4.943741597	-5.174065585	-4.965118692	-4.938017109	0.130092588	0.970166631	FAM71A	149647
0.029095156	-0.016084858	-0.118127795	0.070044649	25	0.159591332	0.577350269	0.605530071	0.55634864	0.577350269	1.06854294	0.025921176	0.313006939	-0.164988686	-1.318796277	0.753543349	28.52847498	0.756552259	0.870116433	0.197726329	0.457297876	-4.923510543	-5.277626856	-4.515253663	-4.802239893	1.256065091	0.310072797	FAM71A	149647
0.202952859	0.246673331	0.030442823	0.102614568	25	0.309977813	0.577350269	0.605530071	0.55634864	0.577350269	5.462336333	0.087803954	1.186311564	1.374768098	0.18466341	0.599808495	28.52847498	0.245285402	0.179905985	0.854799535	0.553368572	-4.592704898	-4.583669603	-4.959044763	-4.855576093	0.747285746	0.567946344	GAPT	202309
0.023183569	-0.036056761	-0.028278087	-0.015950993	25	0.198051325	0.577350269	0.605530071	0.55634864	0.577350269	1.696049397	0.037974865	0.206059578	-0.305564484	-0.260828397	-0.141775185	28.52847498	0.838207855	0.762154817	0.796098468	0.888254056	-4.938035102	-5.252020761	-4.949833715	-4.94389745	0.086322397	0.985990231	FLJ30901 /// SCUBE1	80274 /// 150378
-0.040777177	-0.217250767	-0.073545096	-0.105936059	25	0.121960946	0.577350269	0.605530071	0.55634864	0.577350269	0.120580043	0.016636662	-0.547576351	-2.781586064	-1.024881348	-1.42256244	28.52847498	0.588241683	0.009483404	0.314031464	0.165706114	-4.87104618	-2.713947318	-4.68996845	-4.444412457	2.192846561	0.095095116	ERICH5	203111
0.072938198	0.013370976	0.079682662	0.14245827	25	0.117825844	0.577350269	0.605530071	0.55634864	0.577350269	0.144853863	0.015767756	1.006075817	0.175850031	1.140596034	1.965003581	28.52847498	0.322836704	0.861654059	0.263523225	0.059219109	-4.690216927	-5.276191863	-4.625719778	-4.027916386	1.213352148	0.326893349	ERICH5	203111
-0.072814046	0.01431751	-0.006580308	-0.016020513	25	0.13679485	0.577350269	0.605530071	0.55634864	0.577350269	0.506662551	0.020000283	-0.891779982	0.167191308	-0.083633667	-0.196209018	28.52847498	0.379971161	0.868399008	0.933931805	0.845837565	-4.744583495	-5.277343221	-4.966414691	-4.939073494	0.326179298	0.858048813	CCDC185	164127
0.026808915	-0.081897759	0.107850758	0.007293648	25	0.125374233	0.577350269	0.605530071	0.55634864	0.577350269	0.212667043	0.017376472	0.352256529	-1.026019223	1.470602719	0.095835099	28.52847498	0.7272349	0.313504068	0.152343037	0.924321581	-4.916693224	-4.888788539	-4.410760624	-4.946761812	1.575461781	0.207765994	ENTHD1	150350
-0.001466738	0.029488777	0.10994871	0.008494775	25	0.175722639	0.577350269	0.605530071	0.55634864	0.577350269	0.263257105	0.030661223	-0.014508365	0.278116209	1.128621622	0.084026793	28.52847498	0.988525395	0.782928953	0.268459371	0.933622001	-4.94911782	-5.258215718	-4.632648098	-4.947319313	0.478965158	0.750871312	ENTHD1	150350
0.01855369	0.090929586	-0.051533122	-0.038684756	25	0.17216231	0.577350269	0.605530071	0.55634864	0.577350269	2.505256833	0.02957583	0.186862632	0.873174467	-0.538605716	-0.389611723	28.52847498	0.853090887	0.389858686	0.594337128	0.699717129	-4.940011906	-4.997119538	-4.889946469	-4.909467966	0.599738186	0.665839233	TSSK3	81629
-0.018686116	-0.029341749	-0.106531833	0.01633975	25	0.161117125	0.577350269	0.605530071	0.55634864	0.577350269	0.57989226	0.026349989	-0.199383604	-0.298510813	-1.179620065	0.17434754	28.52847498	0.843377001	0.767476856	0.247895162	0.862823719	-4.938744377	-5.253667947	-4.602700776	-4.941197008	0.569761748	0.686664597	WFDC6	140870
0.087395678	-0.124162111	0.238439673	0.012097823	25	0.647908682	0.577350269	0.605530071	0.55634864	0.577350269	7.243542823	0.371467396	0.248364908	-0.336428688	0.703187491	0.034380128	28.52847498	0.805631251	0.739009817	0.487638337	0.972813457	-4.933000351	-5.244364911	-4.835428452	-4.948862708	0.290426436	0.881743122	CLEC12A	160364
-0.02805693	0.144326292	0.125382617	0.052327236	25	0.204456745	0.577350269	0.605530071	0.55634864	0.577350269	0.712809689	0.040234215	-0.242271883	1.188261351	1.123550328	0.451846222	28.52847498	0.810302741	0.244528796	0.270569926	0.654796495	-4.933782933	-4.75655502	-4.635563076	-4.895843055	0.831724345	0.516220216	BRF1	2972
-0.059235552	-0.066982503	-0.038072054	-0.048810608	25	0.149939836	0.577350269	0.605530071	0.55634864	0.577350269	0.62198235	0.023303231	-0.672101704	-0.724632125	-0.448281903	-0.553817622	28.52847498	0.506926065	0.474579367	0.65733598	0.584018836	-4.831933619	-5.08669996	-4.913903858	-4.869269298	0.170252997	0.95180216	C15orf27	123591
-0.092814813	0.097747099	-0.024573675	0.027658378	25	0.137100246	0.577350269	0.605530071	0.55634864	0.577350269	0.564082157	0.020073584	-1.134659263	1.139346188	-0.311752981	0.33812313	28.52847498	0.265962206	0.264035339	0.757495284	0.737746113	-4.622083699	-4.798246146	-4.941931075	-4.919239668	1.346214182	0.277168205	BACH1 /// GRIK1-AS2	571 /// 100379661
-0.017312355	-0.062982525	-0.017722492	0.003293085	25	0.134485931	0.577350269	0.605530071	0.55634864	0.577350269	0.416296336	0.019451388	-0.215001498	-0.745777117	-0.228403341	0.040896702	28.52847498	0.831295753	0.461903205	0.820961988	0.967663125	-4.937048658	-5.074912785	-4.954138058	-4.948733897	0.189900977	0.941709692	CALML6	163688
0.029681882	-0.162331229	-0.057080479	-0.010556578	25	0.13013539	0.577350269	0.605530071	0.55634864	0.577350269	0.689862737	0.018442531	0.378566172	-1.974040674	-0.755492771	-0.13463982	28.52847498	0.70781272	0.058130886	0.456146158	0.893842083	-4.91167906	-3.893663303	-4.815221322	-4.944414875	1.632699251	0.193260591	NLRP5	126206
0.020202762	0.05651022	-0.075015563	0.050086625	25	0.131454573	0.577350269	0.605530071	0.55634864	0.577350269	0.298507087	0.018744935	0.25558149	0.681630966	-0.984832497	0.633636844	28.52847498	0.800107788	0.500968912	0.332985596	0.531365567	-4.932048481	-5.109670378	-4.710777038	-4.844833644	0.957447067	0.445781357	ODF4	146852
0.085832023	-0.021219178	-0.006750246	-0.051497295	25	0.165574779	0.577350269	0.605530071	0.55634864	0.577350269	1.139160254	0.027626152	0.894437046	-0.210830116	-0.072998234	-0.536642229	28.52847498	0.378572474	0.834518556	0.942316934	0.595675343	-4.743387516	-5.270950718	-4.96686796	-4.874112055	0.566423758	0.688998323	ODF4	146852
0.074673879	0.160187733	-0.117837045	0.250844105	25	0.41150014	0.577350269	0.605530071	0.55634864	0.577350269	1.20130948	0.151990807	0.331757445	0.678554727	-0.543283045	1.114437883	28.52847498	0.742497434	0.502887721	0.591155139	0.274392363	-4.920352939	-5.111262025	-4.888589716	-4.633275571	0.842870831	0.509652146	CLEC4F	165530
-0.010347787	-0.112585221	0.023234107	0.03071169	25	0.298879983	0.577350269	0.605530071	0.55634864	0.577350269	1.945931081	0.081882677	-0.062634279	-0.649755037	0.145942891	0.185895264	28.52847498	0.950494517	0.521048398	0.884992822	0.853842379	-4.948142987	-5.125827149	-4.962524047	-4.940106428	0.21640589	0.927120202	DEFB106A /// DEFB106B	245909 /// 503841
-0.068036487	0.083897785	-0.091252705	0.047498691	25	0.166974131	0.577350269	0.605530071	0.55634864	0.577350269	0.300893602	0.028033949	-0.703818004	0.827508844	-0.979617596	0.491360373	28.52847498	0.487251484	0.414817424	0.335509817	0.626930724	-4.820752297	-5.026331423	-4.71343161	-4.886168811	1.167189805	0.346003604	DEFB106A /// DEFB106B	245909 /// 503841
-0.044504725	0.028105092	0.028905039	0.125903616	25	0.112974034	0.577350269	0.605530071	0.55634864	0.577350269	0.522786144	0.014786458	-0.633920311	0.381695652	0.427262174	1.793356984	28.52847498	0.531183183	0.705515453	0.672396013	0.083524268	-4.844741238	-5.23181927	-4.91886376	-4.169961208	1.585226766	0.205218074	WFDC9	259240
0.036461855	0.085935544	-0.073108901	-0.100152751	25	0.141178973	0.577350269	0.605530071	0.55634864	0.577350269	0.680133625	0.021068226	0.435096309	0.977739438	-0.905334859	-1.195114533	28.52847498	0.666766451	0.336422091	0.37287082	0.24188314	-4.899704537	-4.924742676	-4.749851526	-4.587585703	1.605682926	0.199979186	WFDC9	259240
0.082151237	0.532279086	0.487262794	0.188474336	25	0.630894884	0.577350269	0.605530071	0.55634864	0.577350269	2.038346065	0.35240109	0.23969342	1.480761335	1.475358622	0.549913305	28.52847498	0.81228179	0.149630914	0.15106845	0.586658759	-4.934108292	-4.475967467	-4.407340021	-4.870383136	0.963344178	0.442675081	NEDD1	121441
0.010642647	-0.059519775	0.019279639	0.064308847	25	0.123512014	0.577350269	0.605530071	0.55634864	0.577350269	0.707739079	0.016970316	0.141502887	-0.7545371	0.266015469	0.855039901	28.52847498	0.888467199	0.456710554	0.792140433	0.399653055	-4.943917685	-5.069935009	-4.949092562	-4.760784471	0.634363335	0.642123029	TTLL10	254173
-0.063164078	-0.084138035	-0.031981221	0.008299776	25	0.144134565	0.577350269	0.605530071	0.55634864	0.577350269	0.942878107	0.021807199	-0.740850964	-0.940928692	-0.389267435	0.097348001	28.52847498	0.46483847	0.354641121	0.699968932	0.923130753	-4.80707858	-4.951085395	-4.927235488	-4.946685099	0.404696744	0.803655658	TTLL10	254173
0.042604439	-0.005776756	-0.079400898	-0.00227819	25	0.130697192	0.577350269	0.605530071	0.55634864	0.577350269	0.378624816	0.018570944	0.541500035	-0.070005368	-1.0472766	-0.028955663	28.52847498	0.592367149	0.94467781	0.303764283	0.977101568	-4.872757351	-5.286283885	-4.678008898	-4.948952925	0.690659879	0.604483806	CALR3	125972
0.012244405	0.007399905	-0.035835156	-0.12245987	25	0.17210805	0.577350269	0.605530071	0.55634864	0.577350269	0.736336049	0.02955946	0.123353101	0.071079144	-0.374639889	-1.233690359	28.52847498	0.902692455	0.943830719	0.710698863	0.227386083	-4.945178887	-5.2862251	-4.930254071	-4.5647721	0.631033257	0.644386531	C10orf25	220979
0.188223576	-0.062606	0.18251733	0.102725129	25	0.231717567	0.577350269	0.605530071	0.55634864	0.577350269	1.644174607	0.050654042	1.448530339	-0.459381173	1.457639147	0.790551687	28.52847498	0.158371648	0.649441892	0.155861087	0.435728534	-4.426780144	-5.20665635	-4.420040094	-4.787690579	1.400749155	0.258885082	ETV3	2117
0.071951196	0.003422049	0.033598442	0.142857718	25	0.11676793	0.577350269	0.605530071	0.55634864	0.577350269	0.306589279	0.015550272	0.999377706	0.045319127	0.484287338	1.98424525	28.52847498	0.326013523	0.964168686	0.631879248	0.056923147	-4.6935662	-5.287388677	-4.904866585	-4.011467867	1.323137974	0.285265566	KLHL10	317719
0.023970035	-0.118958567	-0.136126211	-0.159821286	25	0.189034191	0.577350269	0.605530071	0.55634864	0.577350269	0.457957774	0.034916165	0.222185658	-1.051348596	-1.309427504	-1.481432886	28.52847498	0.825752312	0.301922975	0.200837894	0.149453001	-4.93622592	-4.869294712	-4.521396832	-4.404076961	1.224941072	0.32224885	KLHL10	317719
-0.0821981	-0.048810163	-0.111556968	-0.1054292	25	0.160275922	0.577350269	0.605530071	0.55634864	0.577350269	6.876146524	0.02611307	-0.881035553	-0.498821965	-1.240854043	-1.130036755	28.52847498	0.385661117	0.621729455	0.224767203	0.267872556	-4.749386335	-5.1921348	-4.56524266	-4.624657575	0.498527357	0.736946698	TM2D3	80213
0.183194959	0.080592433	0.012423932	-0.012254494	25	0.29007437	0.577350269	0.605530071	0.55634864	0.577350269	1.526967518	0.077338004	1.140979043	0.478588294	0.0803	-0.076323719	28.52847498	0.263366435	0.635879174	0.936559332	0.939694303	-4.61854997	-5.199730907	-4.966563387	-4.947643572	0.514799435	0.725389111	ZNF485	220992
-0.057790308	-0.100481843	-0.122651246	-0.04997753	25	0.111227244	0.577350269	0.605530071	0.55634864	0.577350269	0.27591815	0.014443264	-0.832881014	-1.380763195	-1.834392475	-0.720282306	28.52847498	0.411830548	0.178074175	0.077045486	0.477211785	-4.770250822	-4.577756315	-4.125453491	-4.814755078	0.977374278	0.435356058	WDR17	116966
-0.004846408	-0.053530201	-0.001897921	-0.003878678	25	0.158475748	0.577350269	0.605530071	0.55634864	0.577350269	0.914850332	0.025610232	-0.052453421	-0.552403476	-0.021316919	-0.041979528	28.52847498	0.958532985	0.584974344	0.983141248	0.966807453	-4.948450626	-5.170535888	-4.968194466	-4.948710333	0.10621872	0.979402282	MFSD6L	162387
-0.104059843	-0.123357866	-0.153128413	-0.056983825	25	0.173048177	0.577350269	0.605530071	0.55634864	0.577350269	1.044166997	0.029843817	-1.043317778	-1.17924474	-1.593241335	-0.571327383	28.52847498	0.305561934	0.248042146	0.122126929	0.572251727	-4.671230036	-4.764356526	-4.319824483	-4.8641803	0.751570617	0.565239884	CDH23 /// LOC100653137	64072 /// 100653137
0.012220649	0.055758041	-0.067282725	0.024291221	25	0.142725038	0.577350269	0.605530071	0.55634864	0.577350269	0.260610172	0.021452872	0.144514751	0.628679177	-0.825683921	0.287254772	28.52847498	0.886110114	0.534560756	0.415835126	0.775993484	-4.943691707	-5.136100291	-4.785966615	-4.92755081	0.601853099	0.664379645	ANKAR	150709
-0.047022801	-0.097006267	-0.0070899	0.006117394	25	0.136001503	0.577350269	0.605530071	0.55634864	0.577350269	0.195006418	0.019810628	-0.578655383	-1.138190484	-0.090540723	0.075279711	28.52847498	0.567362519	0.264509523	0.928490254	0.940517584	-4.862005076	-4.799212349	-4.966087376	-4.947685123	0.512471166	0.727040942	MEGF11	84465
-0.106167267	-0.06296079	-0.120571063	-0.061583025	25	0.098422564	0.577350269	0.605530071	0.55634864	0.577350269	0.500247363	0.012090791	-1.672337438	-0.945599212	-1.970918673	-0.970050382	28.52847498	0.10539169	0.352293776	0.058504835	0.340174394	-4.264687289	-4.947794704	-4.007112892	-4.707993485	1.151312806	0.352805483	GPR182	11318
-0.012239257	0.117877664	0.029799464	0.035090744	25	0.128420205	0.577350269	0.605530071	0.55634864	0.577350269	0.451240997	0.01805391	-0.157772043	1.448805775	0.398635323	0.452342678	28.52847498	0.875747861	0.158295263	0.693130006	0.654443116	-4.942640574	-4.509136439	-4.92524253	-4.895726424	0.759282502	0.560390215	ESX1	80712
-0.001886363	-0.070148055	-0.024982739	-0.046889769	25	0.168652946	0.577350269	0.605530071	0.55634864	0.577350269	0.407686558	0.028527715	-0.019344268	-0.685877292	-0.265863993	-0.480845131	28.52847498	0.984701132	0.498326985	0.792255939	0.634293845	-4.94907483	-5.107461977	-4.949114411	-4.888820543	0.174100532	0.949878428	C8orf12	83656
0.270712571	0.679028164	-0.090021745	-0.188295674	25	0.609954286	0.577350269	0.605530071	0.55634864	0.577350269	1.044616687	0.329630749	0.816686154	1.953161765	-0.281829555	-0.568050715	28.52847498	0.420875561	0.060671989	0.780108579	0.574444706	-4.777023238	-3.92078214	-4.946743592	-4.865144271	2.017730817	0.118647444	LOC653486 /// SCGB1C1	147199 /// 653486
0.043087122	-0.136066509	-0.062972061	0.02259837	25	0.219155839	0.577350269	0.605530071	0.55634864	0.577350269	0.73886039	0.0456908	0.349135274	-1.051238233	-0.529525036	0.183114767	28.52847498	0.72955166	0.301972777	0.600538156	0.856003159	-4.917264445	-4.869380585	-4.892547989	-4.94037539	0.639697484	0.638505476	DNAJC5G	285126
0.048894778	0.127182468	0.017381296	-0.019568245	25	0.138390581	0.577350269	0.605530071	0.55634864	0.577350269	0.322602606	0.020385093	0.593153036	1.471076242	0.21881585	-0.237386577	28.52847498	0.557752267	0.152215748	0.828351402	0.814053436	-4.857622844	-4.486083179	-4.955302083	-4.934396443	0.86562548	0.49643724	WDR88	126248
0.007325419	-0.088672508	-0.12310247	-0.014080471	25	0.108395278	0.577350269	0.605530071	0.55634864	0.577350269	0.253962555	0.013898227	0.10762506	-1.242148684	-1.876895277	-0.206870288	28.52847498	0.915046468	0.224296343	0.070794528	0.837580624	-4.94613222	-4.708843723	-4.089217678	-4.937947386	1.556845543	0.212709204	WDR88	126248
-0.080239674	0.040409384	0.055969671	-0.010105508	25	0.12250286	0.577350269	0.605530071	0.55634864	0.577350269	0.28530761	0.016752756	-1.07375861	0.515588702	0.777253338	-0.13523081	28.52847498	0.291929552	0.610114484	0.443407154	0.893379037	-4.655255119	-5.185607187	-4.806412283	-4.944373032	1.033362306	0.407143621	PRUNE2	158471
-0.020427359	-0.007413808	-0.003167211	-0.156406443	25	0.162251481	0.577350269	0.605530071	0.55634864	0.577350269	0.697389723	0.026671435	-0.216645487	-0.074969125	-0.034858342	-1.658792541	28.52847498	0.830026426	0.940762517	0.972435461	0.108113727	-4.936862761	-5.286004648	-4.967987428	-4.27499232	1.010398634	0.418523338	MBD3L2	125997
-0.135960886	-0.041536176	-0.02145232	0.043355018	25	0.14619988	0.577350269	0.605530071	0.55634864	0.577350269	0.436311997	0.022332667	-1.575811698	-0.459008262	-0.258022119	0.502492641	28.52847498	0.126095084	0.649706451	0.798242132	0.619177991	-4.336763984	-5.206788055	-4.950228647	-4.883300555	1.189096747	0.336812026	ADAMTSL1	92949
0.013470957	0.001251881	-0.005988137	0.066690378	25	0.136674315	0.577350269	0.605530071	0.55634864	0.577350269	0.235170324	0.019971397	0.165102956	0.01462928	-0.076162375	0.817371674	28.52847498	0.870027319	0.988429771	0.939821531	0.420490217	-4.942019843	-5.288102714	-4.966739537	-4.776739074	0.268173941	0.895983073	MBD3L1	85509
-0.014844221	-0.112523207	-0.13728755	0.069232456	25	0.16667112	0.577350269	0.605530071	0.55634864	0.577350269	0.634782731	0.027945355	-0.153802442	-1.111607771	-1.476145991	0.717324321	28.52847498	0.878848341	0.275587393	0.150858262	0.479006692	-4.942964959	-4.821194567	-4.406772878	-4.815842222	1.5882708	0.204430071	MBD3L1	85509
-0.006887152	-0.071369909	0.066735078	-0.014689484	25	0.128271471	0.577350269	0.605530071	0.55634864	0.577350269	0.268066378	0.018020453	-0.088862278	-0.878004153	0.893561155	-0.189532772	28.52847498	0.929812261	0.387276332	0.379033177	0.851017343	-4.94709986	-4.99394417	-4.755382906	-4.939748469	0.807559515	0.530670921	FAM46D	169966
-0.044910489	-0.020809196	-0.125202383	0.002845689	25	0.146006803	0.577350269	0.605530071	0.55634864	0.577350269	0.273957104	0.022283226	-0.521097971	-0.230213381	-1.507566687	0.033018623	28.52847498	0.606320259	0.819568781	0.1426605	0.973889672	-4.87836727	-5.267639772	-4.383946854	-4.948886804	0.823273738	0.521240933	SERPINB11	89778
0.019915267	0.055820301	0.010512843	-0.0401312	25	0.09791889	0.577350269	0.605530071	0.55634864	0.577350269	0.191242306	0.01200413	0.314833843	0.841377928	0.172467713	-0.634420824	28.52847498	0.755179039	0.407133862	0.864287573	0.530861232	-4.92321088	-5.017615185	-4.960228288	-4.844577981	0.554208322	0.697561166	LINC00161	118421
0.098164292	0.033195195	0.001899573	0.034944849	25	0.107579925	0.577350269	0.605530071	0.55634864	0.577350269	1.402300997	0.01374391	1.450303869	0.467610596	0.029124188	0.516283963	28.52847498	0.157880317	0.643615499	0.976968336	0.609635047	-4.425566664	-5.203723161	-4.968087282	-4.879660452	0.705785165	0.594587656	DSCR10	259234
-0.037179556	0.051166609	-0.101491566	-0.08840028	25	0.151324711	0.577350269	0.605530071	0.55634864	0.577350269	1.033711582	0.023668843	-0.418577919	0.549240315	-1.185753479	-0.995235254	28.52847498	0.678659141	0.587114392	0.245502283	0.327988907	-4.903372569	-5.171870592	-4.599022081	-4.695627501	0.96885084	0.439790485	DSCR10	259234
-0.125864783	-0.065653021	-0.023496627	-0.054048454	25	0.139398375	0.577350269	0.605530071	0.55634864	0.577350269	0.453432899	0.020630422	-1.517786924	-0.754857458	-0.294038662	-0.65176322	28.52847498	0.140072932	0.456521312	0.770857134	0.519770621	-4.378528646	-5.06975192	-4.944838101	-4.838845096	0.673754487	0.61565681	ABHD11	83451
0.065300198	0.163925168	0.063919449	0.079428602	25	0.241881222	0.577350269	0.605530071	0.55634864	0.577350269	3.77288029	0.054872191	0.482835258	1.155669819	0.490467052	0.587301884	28.52847498	0.632897332	0.257403653	0.627554751	0.561620845	-4.888322966	-4.784505998	-4.903246975	-4.859404068	0.338935635	0.849396205	ACAP2	23527
0.118016872	0.091330955	-0.000781303	-0.032418103	25	0.167639951	0.577350269	0.605530071	0.55634864	0.577350269	3.933873702	0.028229186	1.216621677	0.89770389	-0.008358399	-0.334194305	28.52847498	0.233718201	0.37685738	0.993389217	0.740677339	-4.574942595	-4.980822991	-4.968299132	-4.919929236	0.890549168	0.482262746	GAMT	2593
-0.077136062	-0.049120331	-0.054550626	-0.166614004	25	0.190045364	0.577350269	0.605530071	0.55634864	0.577350269	1.982160734	0.03525207	-0.711583348	-0.432049251	-0.522228288	-1.537021054	28.52847498	0.482501374	0.668953724	0.605543188	0.135306419	-4.8179401	-5.216030999	-4.894607296	-4.364817624	0.635128358	0.64160358	GAMT	2593
-0.000283921	-0.149058402	-0.03338176	-0.026065225	25	0.171162473	0.577350269	0.605530071	0.55634864	0.577350269	0.709832671	0.029275017	-0.002874152	-1.438706364	-0.350682114	-0.263859985	28.52847498	0.997726766	0.161115356	0.728403187	0.793784513	-4.949170927	-4.519495038	-4.934951793	-4.930923202	0.682087559	0.610134842	PLCD3	113026
-0.089929996	-0.168102851	-0.188851341	-0.131855797	25	0.159072005	0.577350269	0.605530071	0.55634864	0.577350269	0.300305394	0.025776154	-0.970188543	-1.729140589	-2.114287213	-1.422495157	28.52847498	0.340106722	0.094592759	0.043355256	0.165725461	-4.707926427	-4.198572797	-3.877079977	-4.444457812	1.329147779	0.283135628	IRF6	3664
0.053254009	0.090337848	0.077025158	0.087769815	25	0.129216259	0.577350269	0.605530071	0.55634864	0.577350269	0.373749065	0.018233636	0.683087428	1.104834892	1.025295192	1.125820537	28.52847498	0.500061868	0.278462451	0.313839579	0.26962364	-4.828116214	-4.826720997	-4.689749543	-4.626997239	0.453629886	0.768921639	IRF6	3664
0.15379336	-0.028345345	0.099133724	-0.32640369	25	0.656336971	0.577350269	0.605530071	0.55634864	0.577350269	4.863924472	0.381100368	0.431497745	-0.075827433	0.288638798	-0.915790224	28.52847498	0.669349929	0.940085655	0.774944736	0.367453584	-4.900515487	-5.285954426	-4.945690744	-4.73365778	0.555083089	0.696946838	PTPRC	5788
-0.08915273	-0.046965598	-0.050518021	-0.019751237	25	0.254480408	0.577350269	0.605530071	0.55634864	0.577350269	0.726847959	0.060352464	-0.628561496	-0.315716038	-0.369616882	-0.139253916	28.52847498	0.534636724	0.754516217	0.714397564	0.890227923	-4.846481423	-5.249583196	-4.931264356	-4.944083327	0.113974471	0.976553614	MAN1A2	10905
-0.054543824	-0.040236097	0.048255921	-0.069393972	25	0.161383769	0.577350269	0.605530071	0.55634864	0.577350269	0.456763266	0.026425346	-0.581160206	-0.408761316	0.533572259	-0.739387384	28.52847498	0.565696157	0.685767158	0.597770576	0.46571265	-4.861255415	-5.223572231	-4.891393806	-4.807631553	0.556815746	0.695730535	RAPH1	65059
-0.008624005	-0.009637954	-0.178744839	0.022338168	25	0.203416006	0.577350269	0.605530071	0.55634864	0.577350269	1.482108132	0.039862229	-0.074815031	-0.079720197	-1.609183948	0.193788225	28.52847498	0.940884041	0.937016396	0.118587877	0.847714944	-4.947703434	-5.285719476	-4.307595191	-4.939320928	1.117432592	0.367720403	SMCR8	140775
0.073175716	0.026099809	0.217635468	0.043592805	25	0.337219747	0.577350269	0.605530071	0.55634864	0.577350269	2.234063427	0.103254231	0.394433398	0.134136719	1.217387154	0.234974921	28.52847498	0.696194361	0.894236298	0.233431433	0.815906648	-4.908483143	-5.281205152	-4.579789145	-4.934694725	0.468974257	0.75798944	LACTB	114294
0.293987122	0.430827954	0.642630582	0.418261975	25	0.569834393	0.577350269	0.605530071	0.55634864	0.577350269	3.488237792	0.288152019	0.948589035	1.325431614	2.151808033	1.349578582	28.52847498	0.350796578	0.195545159	0.040015983	0.187764186	-4.71830485	-4.631504286	-3.842146895	-4.492589857	1.221427025	0.32365077	LACTB	114294
-0.034795119	-0.048608203	-0.048737265	0.001439864	25	0.137353981	0.577350269	0.605530071	0.55634864	0.577350269	0.18399997	0.020134609	-0.424724532	-0.565720924	-0.617365735	0.017575617	28.52847498	0.674223724	0.576006513	0.541890265	0.986099754	-4.902023938	-5.164834766	-4.865589808	-4.949091977	0.188875187	0.942252666	BNC1	646
-0.048481185	-0.022806232	-0.006394778	0.023862872	25	0.088095287	0.577350269	0.605530071	0.55634864	0.577350269	0.177278826	0.010402809	-0.823300801	-0.369268699	-0.112694603	0.405236004	28.52847498	0.417166453	0.714654213	0.911061944	0.688326977	-4.77427205	-5.235419052	-4.964862553	-4.906233479	0.415141354	0.796270998	MPP4	58538
-0.090133297	-0.054003337	-0.035622171	-0.068289214	25	0.154601024	0.577350269	0.605530071	0.55634864	0.577350269	0.507169938	0.024547184	-0.996425995	-0.56922511	-0.408669778	-0.754939082	28.52847498	0.32742025	0.573658236	0.685833578	0.456473103	-4.695035772	-5.1633127	-4.923056067	-4.801703077	0.286876721	0.884043567	LACE1	246269
0.022681263	-0.056972115	0.028859634	-0.008768195	25	0.179006905	0.577350269	0.605530071	0.55634864	0.577350269	0.601381809	0.031682156	0.220709235	-0.528590389	0.291431449	-0.085322482	28.52847498	0.826890813	0.601178154	0.77282992	0.932601003	-4.936397198	-5.180400301	-4.945251738	-4.947261713	0.202063038	0.935145419	IDI2	91734
-0.033461697	0.006062416	0.023114345	0.009734237	25	0.162084698	0.577350269	0.605530071	0.55634864	0.577350269	0.844907955	0.026624032	-0.355198955	0.06135827	0.254623011	0.10332981	28.52847498	0.725053279	0.951501738	0.800840794	0.918424183	-4.916150136	-5.286724677	-4.950701328	-4.946370029	0.104490408	0.980016302	CYP11B1	1584
0.055076082	0.01724724	0.015583335	0.066000477	25	0.167141434	0.577350269	0.605530071	0.55634864	0.577350269	0.730243446	0.028082934	0.569249202	0.169966231	0.167144519	0.682160339	28.52847498	0.573642108	0.866236282	0.868435484	0.500639127	-4.864792306	-5.27698055	-4.960719611	-4.828440643	0.170933895	0.951463652	TAF8	129685
-0.179423635	-0.049010848	-0.136174169	-0.026231288	25	0.124826738	0.577350269	0.605530071	0.55634864	0.577350269	0.328946117	0.017256431	-2.365727883	-0.616142284	-1.863254648	-0.345863512	28.52847498	0.025013904	0.542686042	0.072751231	0.731982928	-3.66634676	-5.142056044	-4.100908082	-4.917857821	2.055938342	0.113047474	COBL	23242
0.094662686	0.065953851	0.269783752	-0.054496247	25	0.400320404	0.577350269	0.605530071	0.55634864	0.577350269	4.492455225	0.144037403	0.432017967	0.286990025	1.277706539	-0.248707898	28.52847498	0.668976196	0.776194144	0.211652701	0.805368498	-4.900398662	-5.256276204	-4.541925177	-4.932955724	0.696381535	0.600728914	SLAMF6	114836
0.087485678	0.158328443	0.06697225	0.120940849	25	0.17946956	0.577350269	0.605530071	0.55634864	0.577350269	0.651054973	0.031827494	0.849368922	1.465622097	0.674755817	1.174173884	28.52847498	0.402747654	0.153687076	0.505262933	0.250034296	-4.763229059	-4.491755816	-4.845835065	-4.599709993	0.630328915	0.644865778	ZSCAN20	7579
0.035863372	0.109575849	0.013587446	0.068536067	25	0.186852606	0.577350269	0.605530071	0.55634864	0.577350269	0.507007065	0.034197559	0.335903239	0.978546743	0.132066677	0.641921987	28.52847498	0.739401844	0.336029755	0.895858607	0.526048692	-4.919630271	-4.924154527	-4.963572998	-4.842116481	0.318117573	0.863467681	ZSCAN20	7579
-0.309627164	0.105674945	-0.272864131	-0.223783533	25	0.359008905	0.577350269	0.605530071	0.55634864	0.577350269	4.288430665	0.116548173	-1.570894241	0.511191449	-1.436635798	-1.135366352	28.52847498	0.127233567	0.613150811	0.161698436	0.265670859	-4.340349779	-5.187339526	-4.434935898	-4.621689175	1.614872393	0.197668573	GPBAR1	151306
0.062848706	-0.094092034	-0.038381293	-0.036389222	25	0.119915807	0.577350269	0.605530071	0.55634864	0.577350269	0.280168717	0.016203173	0.855178818	-1.220722946	-0.541966615	-0.495146101	28.52847498	0.399577439	0.232184825	0.592049873	0.624289334	-4.7607244	-4.728035684	-4.888972723	-4.885200435	1.157111295	0.350307584	RHBDL2	54933
-0.080547853	-0.033601471	-0.112299298	-0.0232332	25	0.163723302	0.577350269	0.605530071	0.55634864	0.577350269	0.980346159	0.027091872	-0.847608088	-0.337134402	-1.226338902	-0.244483839	28.52847498	0.403711594	0.738483409	0.230097358	0.808606013	-4.763985036	-5.244181332	-4.574268076	-4.933501065	0.491053405	0.742263824	FRAS1	80144
0.064893112	-0.054443124	0.090905079	-0.021110166	25	0.126285169	0.577350269	0.605530071	0.55634864	0.577350269	0.719733824	0.017577364	0.847778412	-0.678157314	1.232435626	-0.27578802	28.52847498	0.40361829	0.503135906	0.227847134	0.784698805	-4.763911975	-5.111467142	-4.570488163	-4.929239251	1.244644184	0.314490813	BRSK1	84446
-0.081721137	-0.020161558	-0.109519015	0.023445548	25	0.141833782	0.577350269	0.605530071	0.55634864	0.577350269	0.474804518	0.021230625	-0.971434768	-0.228510938	-1.351017927	0.27870171	28.52847498	0.339496728	0.820879153	0.187308087	0.782484051	-4.707321171	-5.267942181	-4.493849646	-4.928816684	0.941850262	0.454082464	CRB2	286204
-0.042461525	-0.081954189	-0.117409837	-0.099706966	25	0.168346428	0.577350269	0.605530071	0.55634864	0.577350269	0.706725228	0.028437195	-0.436126863	-0.802586898	-1.251451657	-1.024100915	28.52847498	0.666027362	0.428849362	0.220934677	0.314393543	-4.899471082	-5.041650913	-4.558596302	-4.681104267	0.489550196	0.743333741	KCNE4	23704
0.051250048	-0.151745771	-0.065075753	0.016604088	25	0.133422502	0.577350269	0.605530071	0.55634864	0.577350269	0.527485879	0.019201724	0.640596843	-1.808467764	-0.844115857	0.207541781	28.52847498	0.526897157	0.081086376	0.40562766	0.837061186	-4.842553341	-4.103043512	-4.777882975	-4.937874474	1.828949367	0.150712727	KCNE4	23704
-0.094173211	0.044654212	-0.074990525	-0.022228691	25	0.146884541	0.577350269	0.605530071	0.55634864	0.577350269	0.312931789	0.022508511	-1.087212954	0.491533737	-0.89843358	-0.256626285	28.52847498	0.286043413	0.626809653	0.376474983	0.799308982	-4.648065123	-5.194906422	-4.753101867	-4.931908428	0.80161928	0.534267157	CD300LG	146894
-0.045995531	0.052192796	-0.034951928	0.037923786	25	0.161509236	0.577350269	0.605530071	0.55634864	0.577350269	4.104241013	0.026460848	-0.489749933	0.529874437	-0.386208856	0.403803837	28.52847498	0.628055897	0.600298988	0.702207409	0.689367987	-4.886578559	-5.179879203	-4.927876079	-4.906535166	0.410609518	0.799477814	SLC34A3	142680
-0.094786283	0.00173721	-0.107465917	-0.046821351	25	0.121802445	0.577350269	0.605530071	0.55634864	0.577350269	0.192048471	0.016602804	-1.27413485	0.022265168	-1.499108249	-0.629381308	28.52847498	0.212897694	0.982391438	0.144831119	0.534107616	-4.540195599	-5.287993373	-4.390128638	-4.846216121	0.953240062	0.448008224	CPA6	57094
0.055347925	0.010540944	0.140653374	0.099340579	25	0.163938059	0.577350269	0.605530071	0.55634864	0.577350269	0.398724852	0.027153536	0.581766583	0.105640533	1.534228073	1.044176985	28.52847498	0.565293131	0.916606871	0.135990265	0.305171149	-4.861073464	-5.283855407	-4.364284788	-4.67078473	0.809007773	0.529796757	WBP2NL	164684
-0.003769269	0.099554546	-0.045790399	-0.014732887	25	0.122160693	0.577350269	0.605530071	0.55634864	0.577350269	0.469949986	0.016679394	-0.05055075	1.273020067	-0.637290234	-0.197586995	28.52847498	0.960035789	0.213287414	0.529017521	0.844769323	-4.948502085	-4.680680736	-4.858921925	-4.938931282	0.981364413	0.43329285	HIPK1	204851
0.081869976	0.01478947	0.130966978	0.109196599	25	0.162710675	0.577350269	0.605530071	0.55634864	0.577350269	0.590650952	0.0268022	0.866163884	0.149187236	1.437902887	1.155272719	28.52847498	0.393626701	0.882455535	0.161341419	0.257563523	-4.755945579	-5.279551584	-4.434042149	-4.610494799	0.75252703	0.56463694	HIPK1	204851
0.016003133	0.030973232	-0.058800747	0.01271157	25	0.168695039	0.577350269	0.605530071	0.55634864	0.577350269	0.522016614	0.028540159	0.164073125	0.302776812	-0.625615675	0.13032617	28.52847498	0.870830504	0.764256734	0.536540259	0.897223012	-4.942108739	-5.252676304	-4.862853564	-4.94471475	0.273892788	0.892365966	MTBP	27085
-0.139669049	0.038588353	-0.159167495	-0.321522089	25	0.463606139	0.577350269	0.605530071	0.55634864	0.577350269	1.885318876	0.191949381	-0.552163185	0.145454502	-0.653001221	-1.271095219	28.52847498	0.58513678	0.885374881	0.518983748	0.213961604	-4.869742214	-5.279978044	-4.853521037	-4.542065822	0.610340298	0.658536133	ACVR1C	130399
-0.120677136	-0.127032973	-0.083587421	-0.023587513	25	0.147368439	0.577350269	0.605530071	0.55634864	0.577350269	0.449935373	0.022633289	-1.389350388	-1.39446273	-0.998665536	-0.271561966	28.52847498	0.175475856	0.173943162	0.32635255	0.787914374	-4.466590608	-4.564162523	-4.703673974	-4.929844318	0.831554045	0.516321046	TMEM74	157753
0.071906016	0.080438168	0.046071725	0.059097212	25	0.101073092	0.577350269	0.605530071	0.55634864	0.577350269	0.16315938	0.01255416	1.111557732	1.185584795	0.739083679	0.913553086	28.52847498	0.275608556	0.245567864	0.46589417	0.368608349	-4.634855334	-4.758876345	-4.821708107	-4.734687004	0.460253835	0.764202929	TMEM74	157753
0.051569664	-0.018549142	0.020071671	0.021661853	25	0.119370221	0.577350269	0.605530071	0.55634864	0.577350269	0.202142819	0.016088769	0.704195953	-0.241505322	0.284429804	0.295797717	28.52847498	0.487019676	0.810890968	0.77813544	0.769527001	-4.820616102	-5.265577417	-4.946344482	-4.926248574	0.239330143	0.913717716	TIGD4	201798
0.054485159	-0.038505943	-0.069540746	0.068064592	25	0.132511676	0.577350269	0.605530071	0.55634864	0.577350269	0.585150406	0.018989462	0.684829581	-0.461461758	-0.907059919	0.855510881	28.52847498	0.498978111	0.647966694	0.371973442	0.399396725	-4.827505424	-5.205919601	-4.749035498	-4.760580769	1.142330923	0.356706165	TIGD4	201798
-0.020270979	-0.087961301	-0.001742411	0.087533371	25	0.187762812	0.577350269	0.605530071	0.55634864	0.577350269	1.373224941	0.034496363	-0.189037816	-0.782112586	-0.016862302	0.816295919	28.52847498	0.851401628	0.440591968	0.986663846	0.421095018	-4.939797582	-5.053905187	-4.968240756	-4.7771849	0.630987147	0.6444179	ART5	116969
0.097872285	-0.030646293	0.095582726	-0.002690382	25	0.140756385	0.577350269	0.605530071	0.55634864	0.577350269	0.678359762	0.020963819	1.170806575	-0.349548172	1.186580426	-0.032183947	28.52847498	0.251363674	0.729245036	0.245180969	0.974549475	-4.601642398	-5.240889863	-4.598524839	-4.948901095	1.03493186	0.406375504	FAM71C	196472
-0.040825869	-0.031199606	-0.08714315	-0.027852531	25	0.142611289	0.577350269	0.605530071	0.55634864	0.577350269	3.370450933	0.021424429	-0.483104892	-0.352013047	-1.070117816	-0.329587447	28.52847498	0.632708231	0.727415531	0.293537001	0.744119488	-4.888255397	-5.240222298	-4.665574447	-4.920727662	0.308269581	0.870030192	C21orf67	84536
0.019168888	0.051072911	-0.02849115	0.084820937	25	0.15466306	0.577350269	0.605530071	0.55634864	0.577350269	0.565212899	0.024563996	0.211840038	0.53815253	-0.326748374	0.937376758	28.52847498	0.833738021	0.594645868	0.746243475	0.356433226	-4.937402186	-5.176490148	-4.939338725	-4.723608601	0.495536445	0.73907396	NLRP11	204801
-0.048183135	-0.061516159	-0.045063662	0.032130819	25	0.114916582	0.577350269	0.605530071	0.55634864	0.577350269	0.232830112	0.015174394	-0.677485497	-0.824703462	-0.657542413	0.451779735	28.52847498	0.503555613	0.416382538	0.516102925	0.654843827	-4.830070183	-5.028077933	-4.851936492	-4.895858665	0.593302089	0.670289269	ATP6V1C2	245973
-0.022620408	-0.017520954	-0.012981895	0.008717082	25	0.108574331	0.577350269	0.605530071	0.55634864	0.577350269	1.401768752	0.013932271	-0.331932755	-0.245138249	-0.197687905	0.127914808	28.52847498	0.742366444	0.808104216	0.844691108	0.899113836	-4.92032256	-5.264893013	-4.957691875	-4.944878135	0.070955711	0.990315639	CLDN19	149461
-0.035624045	-0.245657399	-0.121386615	-0.216914192	25	0.375878788	0.577350269	0.605530071	0.55634864	0.577350269	1.805562679	0.127412291	-0.172861466	-1.136549803	-0.611248922	-1.052550475	28.52847498	0.86398091	0.265183752	0.545874985	0.301380999	-4.941332294	-4.800582506	-4.867596023	-4.666427904	0.51884871	0.722517989	VTI1A	143187
-0.058751341	-0.061877033	-0.082540294	-0.021813253	25	0.16020845	0.577350269	0.605530071	0.55634864	0.577350269	0.4645133	0.026094121	-0.629951443	-0.63259015	-0.918433348	-0.233888959	28.52847498	0.533739814	0.532039305	0.366092321	0.816741499	-4.846031422	-5.13421864	-4.743619757	-4.934828052	0.266203174	0.897222321	KIF6	221458
-0.050961103	-0.09904279	-0.08085327	-0.122860282	25	0.249992543	0.577350269	0.605530071	0.55634864	0.577350269	1.047957902	0.058368475	-0.365350973	-0.677014509	-0.601535665	-0.880811466	28.52847498	0.717544338	0.50384997	0.552233864	0.385780369	-4.914242148	-5.112056337	-4.870742318	-4.749485933	0.228640296	0.920050654	IQCD	115811
0.026586517	-0.1339395	-0.066715706	0.006114992	25	0.235104621	0.577350269	0.605530071	0.55634864	0.577350269	2.045589013	0.052039633	0.201862178	-0.969629555	-0.525670911	0.046429007	28.52847498	0.84145702	0.340380572	0.603179349	0.963291811	-4.938483761	-4.930626248	-4.89363917	-4.948607042	0.460402401	0.76409708	TAGAP	117289
0.055241819	-0.159257939	0.002328058	-0.002889736	25	0.407538445	0.577350269	0.605530071	0.55634864	0.577350269	4.558866355	0.149147349	0.247754086	-0.681016457	0.01083525	-0.012960179	28.52847498	0.806099239	0.501351886	0.991430308	0.989749773	-4.933079675	-5.109988878	-4.968286192	-4.949128987	0.231279033	0.918500479	TAGAP	117289
0.031411279	0.014710991	-0.046852897	-0.135247827	25	0.114376009	0.577350269	0.605530071	0.55634864	0.577350269	0.627903095	0.015065775	0.4432518	0.197929477	-0.686109894	-1.908513279	28.52847498	0.660926894	0.84450387	0.498182494	0.06643305	-4.897842237	-5.272993651	-4.841728249	-4.075610744	1.766540942	0.163122	STON2	85439
0.046474229	0.046029006	-0.019516935	0.002066902	25	0.130887212	0.577350269	0.605530071	0.55634864	0.577350269	0.421267011	0.018614502	0.589993343	0.557147484	-0.257121782	0.026239455	28.52847498	0.559839649	0.581771946	0.798930223	0.979249036	-4.858586841	-5.168520157	-4.950354454	-4.948992293	0.286194373	0.884484574	SERPINA12	145264
-0.027022571	-0.016730572	-0.005423154	-0.040220344	25	0.154765673	0.577350269	0.605530071	0.55634864	0.577350269	0.281848681	0.024591821	-0.298464003	-0.176189384	-0.062159789	-0.444233253	28.52847498	0.767512214	0.861389924	0.950869047	0.6602256	-4.925834399	-5.276145558	-4.967266585	-4.897615839	0.066107059	0.991533012	LETM2	137994
-0.081034485	-0.079455212	-0.175522761	0.027228369	25	0.153887804	0.577350269	0.605530071	0.55634864	0.577350269	0.470203932	0.024354376	-0.899377465	-0.840810595	-2.021612468	0.302199504	28.52847498	0.375980711	0.407446405	0.052686336	0.764692256	-4.741155089	-5.017974405	-3.961779508	-4.925247941	1.688410542	0.180099139	BSND	7809
0.014623539	0.103755474	-0.0257172	0.013807014	25	0.163363922	0.577350269	0.605530071	0.55634864	0.577350269	0.834965517	0.026988862	0.154177437	1.042996895	-0.28137426	0.145568731	28.52847498	0.878555365	0.305707967	0.780454224	0.885285519	-4.942934668	-4.875769993	-4.946813101	-4.943611506	0.48385624	0.747387696	BSND	7809
-0.029194409	-0.190416188	-0.423754148	0.196408579	25	0.510808418	0.577350269	0.605530071	0.55634864	0.577350269	1.007368074	0.23225524	-0.104924655	-0.652507323	-1.580462411	0.705892098	28.52847498	0.917169839	0.519297591	0.125026058	0.485980149	-4.946282859	-5.124461483	-4.329560489	-4.820004034	1.497900684	0.229126764	CLEC4C	170482
0.069384008	0.349714491	0.236461592	0.007274198	25	0.534482442	0.577350269	0.605530071	0.55634864	0.577350269	4.818344431	0.253940802	0.238480992	1.146071386	0.843426681	0.025002272	28.52847498	0.813212804	0.261288251	0.406006462	0.980227222	-4.934260083	-4.79260637	-4.778188207	-4.949008941	0.5261881	0.71732001	NLRC4	58484
-0.051797902	-0.028714534	-0.045470752	-0.022999407	25	0.170035434	0.577350269	0.605530071	0.55634864	0.577350269	0.59211631	0.028938035	-0.527397756	-0.278760691	-0.480452644	-0.2341762	28.52847498	0.601995279	0.782439238	0.634569423	0.816520657	-4.87665735	-5.258076894	-4.905861523	-4.934792846	0.088333833	0.985373379	NLRC4	58484
-0.057369726	-0.031486688	-0.126219089	0.027762677	25	0.124336368	0.577350269	0.605530071	0.55634864	0.577350269	1.246380153	0.017149361	-0.758786216	-0.397070204	-1.732423408	0.367196044	28.52847498	0.4542043	0.694270792	0.093998264	0.716182686	-4.80021858	-5.22720291	-4.210038065	-4.913889688	1.331651452	0.282252707	PRSS36	146547
-0.129263366	-0.050539695	-0.040855831	-0.018290159	25	0.129257724	0.577350269	0.605530071	0.55634864	0.577350269	0.27893578	0.018243028	-1.657630096	-0.617943031	-0.543699025	-0.23454687	28.52847498	0.108350043	0.541514984	0.590872548	0.816235693	-4.275873855	-5.141207717	-4.888468502	-4.934747351	0.810219899	0.52906591	ZDHHC15	158866
-0.118373618	-0.066441054	-0.278126624	-0.162252673	25	0.227520147	0.577350269	0.605530071	0.55634864	0.577350269	1.215815997	0.048964841	-0.926559638	-0.495859483	-2.259193139	-1.270019282	28.52847498	0.361927898	0.623792158	0.031693266	0.214339163	-4.728670995	-5.19326621	-3.740248963	-4.542726927	1.440370016	0.246327046	RAI1	10743
-0.122512627	-0.164627056	-0.161279178	-0.033610206	25	0.169080331	0.577350269	0.605530071	0.55634864	0.577350269	0.545749963	0.028654205	-1.253566283	-1.606095323	-1.712525675	-0.343904311	28.52847498	0.220175881	0.119266822	0.097650468	0.733440184	-4.552777775	-4.340233175	-4.226143569	-4.918210506	1.188689422	0.336980898	CDK15	65061
0.145345736	0.199755187	0.235969181	0.127963378	25	0.232436735	0.577350269	0.605530071	0.55634864	0.577350269	1.054518094	0.050946561	1.115335401	1.461520503	1.879104002	0.9819489	28.52847498	0.274014161	0.154801019	0.070482006	0.334379773	-4.632782551	-4.496010293	-4.087319361	-4.702186831	0.984817432	0.431513909	ZNF570	148268
-0.159563262	0.054722866	-0.105074053	0.051376185	25	0.293764945	0.577350269	0.605530071	0.55634864	0.577350269	0.955043505	0.079226207	-0.98188155	0.321069229	-0.670986865	0.316146256	28.52847498	0.334412382	0.75049828	0.507625552	0.754193048	-4.702219878	-5.248266002	-4.847183866	-4.922994543	0.693301334	0.602748627	AF131215.4
-0.15712699	-0.182981116	0.020271154	-0.03723558	25	0.257776126	0.577350269	0.605530071	0.55634864	0.577350269	0.849412767	0.061831909	-1.094473094	-1.215246078	0.146529517	-0.259365627	28.52847498	0.282902481	0.234234197	0.88453395	0.79721565	-4.644152564	-4.732894695	-4.9624774	-4.93153853	0.814270012	0.526629139	NUDT9P1	119369
-0.01893959	0.141431379	0.083864914	-0.001909896	25	0.120999984	0.577350269	0.605530071	0.55634864	0.577350269	0.52875442	0.016432063	-0.255908766	1.822065623	1.1759456	-0.025806214	28.52847498	0.799857543	0.078944819	0.249336922	0.979591577	-4.932004671	-4.086349003	-4.604896769	-4.948998214	1.610580314	0.198744505	BTBD16	118663
-0.10236786	0.039615804	-0.045478044	0.019169859	25	0.13327859	0.577350269	0.605530071	0.55634864	0.577350269	0.712322943	0.01916809	-1.280662923	0.472545192	-0.590425812	0.239822609	28.52847498	0.210626387	0.640132832	0.559553712	0.812182604	-4.536166367	-5.201939837	-4.874281469	-4.934092072	0.973153477	0.437547359	RTP3	83597
0.10924757	-0.013124759	-0.036203418	0.072790368	25	0.129998978	0.577350269	0.605530071	0.55634864	0.577350269	0.500683526	0.018411435	1.39453237	-0.159739317	-0.479577428	0.929160479	28.52847498	0.173922356	0.87421205	0.635184134	0.360601693	-4.463158011	-5.278287694	-4.906087522	-4.727458697	1.269727504	0.304862897	RTP3	83597
0.063866232	0.092139689	0.027557337	0.153152217	25	0.091786309	0.577350269	0.605530071	0.55634864	0.577350269	0.361863515	0.010984638	1.055453377	1.451837997	0.47260396	2.530993613	28.52847498	0.300074776	0.15745629	0.640091405	0.017156219	-4.664910277	-4.506014701	-4.907873835	-3.507238143	1.945398507	0.130029897	TSPEAR	54084
0.093751174	0.073360991	0.100616163	0.088786442	25	0.095675673	0.577350269	0.605530071	0.55634864	0.577350269	0.126452099	0.011623568	1.506147893	1.123724253	1.677455456	1.426387612	28.52847498	0.143022747	0.270497344	0.104378168	0.164609104	-4.386760597	-4.811232551	-4.25420201	-4.441831129	0.889862392	0.482649102	MIPOL1	145282
0.029765226	0.056403667	0.097781234	0.06267295	25	0.113598524	0.577350269	0.605530071	0.55634864	0.577350269	0.124821899	0.01491045	0.422206028	0.762827333	1.439339021	0.888986944	28.52847498	0.676039655	0.451828324	0.160937531	0.381445026	-4.902578857	-5.065173267	-4.433028403	-4.745837152	0.579992443	0.679529484	MIPOL1	145282
-0.050410068	0.035907868	-0.041138108	0.118517489	25	0.120661238	0.577350269	0.605530071	0.55634864	0.577350269	0.255770537	0.016360326	-0.682624597	0.463615472	-0.578097782	1.604896721	28.52847498	0.500350007	0.646441176	0.567733806	0.119531162	-4.828278231	-5.205153514	-4.878134185	-4.315382448	1.754463178	0.165638618	C6orf141	135398
-0.01034016	0.037386055	-0.065139289	-0.065373281	25	0.203510848	0.577350269	0.605530071	0.55634864	0.577350269	0.968805062	0.039896049	-0.089664999	0.309107101	-0.586180056	-0.566886307	28.52847498	0.929179982	0.759486334	0.562364117	0.575225019	-4.947062243	-5.25117909	-4.875617195	-4.865485541	0.285328978	0.885043323	ALMS1P	200420
-0.077385959	-0.178120504	-0.060723202	-0.110717288	25	0.129893038	0.577350269	0.605530071	0.55634864	0.577350269	0.261322952	0.018387307	-0.988470542	-2.169297597	-0.804912304	-1.414220083	28.52847498	0.331232302	0.038539432	0.427527895	0.168118681	-4.698977087	-3.630699948	-4.794877064	-4.45002285	1.288609992	0.297795718	MYO3B	140469
-0.077097022	-0.150573493	-0.1832321	-0.184914662	25	0.177685699	0.577350269	0.605530071	0.55634864	0.577350269	0.689759428	0.031269179	-0.755161766	-1.40622421	-1.862500033	-1.811230562	28.52847498	0.456341595	0.170457032	0.072860825	0.080647279	-4.801617343	-4.552402057	-4.101553133	-4.155578536	1.242336336	0.315390575	ADAM21	8747
0.09637675	-0.0008555	-0.055504242	0.087000442	25	0.166837369	0.577350269	0.605530071	0.55634864	0.577350269	0.765811142	0.027993942	0.997702066	-0.008444082	-0.596275703	0.90063756	28.52847498	0.326811591	0.99332145	0.555693271	0.375321511	-4.694400932	-5.288158105	-4.872425855	-4.740583885	0.946909354	0.451376245	TRIML2	205860
-0.038393911	0.028030207	-0.077569509	0.013919484	25	0.125642295	0.577350269	0.605530071	0.55634864	0.577350269	0.273494709	0.017435438	-0.503624159	0.350569523	-1.055911647	0.182585939	28.52847498	0.618392452	0.72848676	0.299868931	0.856414251	-4.883005513	-5.240613812	-4.673336104	-4.940426087	0.659333167	0.625278164	ABCC13	150000
0.088533846	0.092708657	-0.03338866	0.080800135	25	0.202861535	0.577350269	0.605530071	0.55634864	0.577350269	0.495602279	0.039664821	0.769958302	0.768744152	-0.301334742	0.702700012	28.52847498	0.447653771	0.448362913	0.765344781	0.487937551	-4.795867388	-5.061744544	-4.943661168	-4.821154764	0.537273246	0.709485597	ABCC13	150000
0.056148903	0.216365333	0.038703142	-0.020727452	25	0.278642987	0.577350269	0.605530071	0.55634864	0.577350269	6.246793801	0.071640866	0.363346925	1.334970133	0.259907479	-0.134130065	28.52847498	0.719024386	0.192442263	0.796801762	0.894241512	-4.914622993	-4.622371982	-4.949963785	-4.94445082	0.643415955	0.63598968	IL12RB1	3594
0.060659623	0.03651992	-0.066522569	-0.017044911	25	0.115867091	0.577350269	0.605530071	0.55634864	0.577350269	0.290986482	0.015366625	0.847561243	0.486524659	-0.964567757	-0.238158525	28.52847498	0.403737259	0.630312052	0.342867137	0.813460471	-4.764005129	-5.196788154	-4.721021026	-4.934300326	0.999744243	0.423893521	GTF2A1L	11036
0.137386848	-0.027270938	-0.067456654	0.040250556	25	0.138313185	0.577350269	0.605530071	0.55634864	0.577350269	0.659643588	0.020366326	1.667437026	-0.315578941	-0.849613523	0.488513041	28.52847498	0.106369813	0.75461921	0.402613867	0.628920701	-4.268422623	-5.249616641	-4.775439808	-4.886892374	1.860582047	0.144787855	TRPV3	162514
-0.045276737	-0.066722782	-0.010089179	0.060420439	25	0.099456013	0.577350269	0.605530071	0.55634864	0.577350269	0.285732741	0.012269995	-0.707967868	-0.994755231	-0.163714291	0.944761752	28.52847498	0.484709682	0.32821834	0.871110398	0.352713909	-4.819253076	-4.912251892	-4.96102808	-4.720121717	1.098255916	0.376407323	CNBD1	168975
0.14161964	0.115714144	0.102613154	-0.075892343	25	0.138186581	0.577350269	0.605530071	0.55634864	0.577350269	0.250035266	0.02033565	1.720105507	1.340052168	1.293382493	-0.921784838	28.52847498	0.09624535	0.190804704	0.206253985	0.364371004	-4.22786096	-4.617483602	-4.531832965	-4.73088854	2.461294277	0.067883928	CNBD1	168975
-0.043606706	0.002294251	0.005325677	-0.045001776	25	0.145208093	0.577350269	0.605530071	0.55634864	0.577350269	0.240929782	0.022079398	-0.508300213	0.025498319	0.064422002	-0.524561812	28.52847498	0.615151048	0.979835016	0.949083514	0.603940422	-4.881779385	-5.287933438	-4.967188661	-4.877429567	0.181300332	0.946208618	ABCC12	94160
0.045255045	0.033817518	-0.058146837	-0.040515733	25	0.104160789	0.577350269	0.605530071	0.55634864	0.577350269	0.162813835	0.013109483	0.684596777	0.487767927	-0.912822391	-0.612902727	28.52847498	0.499122858	0.629441925	0.368986034	0.544796127	-4.827587129	-5.196322864	-4.746299279	-4.851485084	0.954646701	0.447262651	MMP21	118856
0.008125645	0.007425797	0.049905169	-0.102845291	25	0.181064694	0.577350269	0.605530071	0.55634864	0.577350269	0.975069345	0.032331465	0.078271881	0.068201614	0.498868186	-0.990677615	28.52847498	0.938158211	0.946100922	0.621697297	0.33017171	-4.947564506	-5.286380621	-4.901013051	-4.697886502	0.622196732	0.650411374	TMEM190	147744
-0.09075184	-0.059561668	-0.154372309	0.003012261	25	0.169021641	0.577350269	0.605530071	0.55634864	0.577350269	1.926865486	0.028636815	-0.928867372	-0.581257775	-1.639683432	0.030831228	28.52847498	0.360750991	0.565631299	0.112053395	0.975618824	-4.727595474	-5.158016731	-4.283945739	-4.948923479	0.987144932	0.430318237	GAS2L2	246176
-0.034397361	0.088859888	0.00157961	-0.005353452	25	0.197469133	0.577350269	0.605530071	0.55634864	0.577350269	0.977713223	0.037773076	-0.306545241	0.755055491	0.014608701	-0.047709338	28.52847498	0.76141576	0.456404354	0.988446046	0.962280326	-4.924556588	-5.069638705	-4.96826006	-4.948575394	0.299164156	0.876037454	KCNG4	93107
-0.027353975	-0.0665325	-0.224248929	-0.045158033	25	0.16193102	0.577350269	0.605530071	0.55634864	0.577350269	0.349869763	0.026580397	-0.290603173	-0.673934052	-2.472308246	-0.479749928	28.52847498	0.773456972	0.505777547	0.019640457	0.635062957	-4.927044907	-5.113639771	-3.530408137	-4.889093512	1.963328839	0.127109365	PXT1	222659
-0.036229894	-0.023016383	-0.020294611	-0.039167745	25	0.148322314	0.577350269	0.605530071	0.55634864	0.577350269	1.200033284	0.022880456	-0.414854073	-0.25128642	-0.24115783	-0.448494232	28.52847498	0.681352009	0.803393922	0.811157655	0.657184584	-4.904180231	-5.26371161	-4.952512594	-4.896627246	0.063712429	0.992107173	CACNG5	27091
-0.068095667	0.085585042	0.037606562	-0.043741119	25	0.136371902	0.577350269	0.605530071	0.55634864	0.577350269	0.707112567	0.019899037	-0.836111264	1.001950161	0.479182075	-0.537074443	28.52847498	0.410041045	0.324790921	0.635461898	0.595380643	-4.768885204	-4.906910935	-4.906189478	-4.873992002	1.078093226	0.385734328	LINC00308	54143
-0.001164639	-0.025598391	-0.045864404	0.029932866	25	0.095528761	0.577350269	0.605530071	0.55634864	0.577350269	0.480692638	0.011598952	-0.018730212	-0.392525232	-0.765454456	0.48139276	28.52847498	0.985186713	0.697587668	0.450287684	0.633909425	-4.949080969	-5.228586306	-4.811217859	-4.888683823	0.449135606	0.772122216	LINC00308	54143
0.016244146	-0.078636611	-0.098910473	-0.061525701	25	0.221150421	0.577350269	0.605530071	0.55634864	0.577350269	2.760553912	0.046460405	0.130531702	-0.602486855	-0.824809678	-0.494396853	28.52847498	0.897061876	0.55160947	0.416323214	0.624811699	-4.944700683	-5.148411109	-4.786345905	-4.885392665	0.335196151	0.851942084	FAM223A /// FAM223B	286967 /// 100132967
0.003604331	-0.087864823	-0.046042604	-0.024379777	25	0.115950693	0.577350269	0.605530071	0.55634864	0.577350269	0.476050322	0.015383608	0.050333396	-1.169903985	-0.667242569	-0.340456209	28.52847498	0.960207474	0.251720888	0.509978752	0.736007341	-4.948507843	-4.772383135	-4.848516705	-4.918826409	0.502190277	0.734342572	WFDC11	259239
-0.149926989	-0.058067236	-0.050838486	-0.054600894	25	0.147676078	0.577350269	0.605530071	0.55634864	0.577350269	0.423718655	0.02271283	-1.723077539	-0.636296909	-0.606331255	-0.627515931	28.52847498	0.095699075	0.529655384	0.549089601	0.535311938	-4.225545082	-5.132424843	-4.869195004	-4.846819301	0.778445934	0.548459838	IFNL2 /// IFNL3	282616 /// 282617
0.380544075	0.286809582	0.530978509	0.029735126	25	0.641553382	0.577350269	0.605530071	0.55634864	0.577350269	4.457911598	0.364286046	1.092054527	0.784759667	1.581279514	0.085331452	28.52847498	0.283946073	0.439062943	0.124839007	0.932593936	-4.645458497	-5.052337727	-4.328939734	-4.947261311	0.9109222	0.470910835	JAK1	3716
-0.057222117	-0.158755425	-0.541436652	-0.119591407	25	0.705999265	0.577350269	0.605530071	0.55634864	0.577350269	7.528813791	0.44038915	-0.14935035	-0.395070457	-1.466500836	-0.312134878	28.52847498	0.882328003	0.695729433	0.153449257	0.757208042	-4.943318963	-5.227813527	-4.413703827	-4.923652976	0.693396563	0.602686125	JAK1	3716
0.031934792	0.127838802	0.264643175	0.148811067	25	0.265735046	0.577350269	0.605530071	0.55634864	0.577350269	4.771499035	0.065483159	0.216152321	0.825015608	1.858869302	1.007235549	28.52847498	0.830407152	0.416208212	0.073390118	0.322288827	-4.936918674	-5.027883881	-4.10465425	-4.689634985	1.086741988	0.38170911	CDC42SE2	56990
-0.003977799	0.058624438	0.156802731	0.030815473	25	0.151649159	0.577350269	0.605530071	0.55634864	0.577350269	5.424176057	0.023754985	-0.04470191	0.628153234	1.828644214	0.346299682	28.52847498	0.964656347	0.534900321	0.07792625	0.731658643	-4.94864837	-5.136352474	-4.130310834	-4.917779034	1.208380421	0.328904519	CDC42SE2	56990
0.010231564	-0.105432114	-0.132250274	0.051548053	25	0.160819655	0.577350269	0.605530071	0.55634864	0.577350269	3.381764154	0.026266067	0.109346566	-1.074334881	-1.466736252	0.550903299	28.52847498	0.913693153	0.291675694	0.153385595	0.585988818	-4.946034193	-4.851231637	-4.413535086	-4.870101429	1.480435271	0.234222403	ACACB	32
-0.026347651	0.090994587	-0.104595797	0.05546059	25	0.150588937	0.577350269	0.605530071	0.55634864	0.577350269	0.62698589	0.023474178	-0.297856672	0.980809461	-1.227077537	0.626974562	28.52847498	0.767971001	0.334931765	0.229823854	0.535661725	-4.925929064	-4.922503684	-4.573810977	-4.846994035	1.493685417	0.230346709	ACACB	32
0.143115275	0.24567789	0.178312492	0.097904475	25	0.309913685	0.577350269	0.605530071	0.55634864	0.577350269	5.338861292	0.087769119	0.836711518	1.36949197	1.081842079	0.572390345	28.52847498	0.409709052	0.181530284	0.288382914	0.571541218	-4.7686309	-4.588855782	-4.659099653	-4.863866433	0.546437011	0.703025965	RFWD2	64326
-0.075823618	0.031270899	0.116598112	0.039035844	25	0.214132698	0.577350269	0.605530071	0.55634864	0.577350269	3.526193488	0.043783522	-0.627638802	0.246802362	1.001588065	0.323123732	28.52847498	0.535232565	0.806828558	0.324962823	0.748958119	-4.846779623	-5.264576118	-4.702161885	-4.92182943	0.712896347	0.589968658	STX6	10228
-0.020313246	0.068806173	0.051149759	0.059561624	25	0.112810133	0.577350269	0.605530071	0.55634864	0.577350269	0.287161606	0.014754029	-0.289657404	0.935484009	0.756904768	0.849320961	28.52847498	0.774173163	0.357390652	0.455313025	0.40277389	-4.92718839	-4.954902517	-4.814656863	-4.763249669	0.617553454	0.653587757	ANLN	54443
0.036828142	0.048022167	-0.009329594	0.071636523	25	0.2715322	0.577350269	0.605530071	0.55634864	0.577350269	2.891357205	0.068212556	0.244235212	0.303650416	-0.064207171	0.475075864	28.52847498	0.808796681	0.763597835	0.949253065	0.638349998	-4.933532875	-5.25247151	-4.967196181	-4.890251651	0.103897659	0.980225114	SPRR4	163778
0.047274046	-0.25624373	0.26074996	0.225403772	25	0.500273704	0.577350269	0.605530071	0.55634864	0.577350269	6.428292384	0.222921178	0.173423414	-0.896276207	0.992662359	0.826886958	28.52847498	0.863543291	0.377606293	0.329219936	0.415164056	-4.941281272	-4.981783031	-4.706767482	-4.77277185	1.081167621	0.384299262	POLR2J /// POLR2J2 /// POLR2J3 /// UPK3BL	5439 /// 246721 /// 548644 /// 100134938
0.038083874	-0.283112048	0.256126519	0.235837927	25	0.516314168	0.577350269	0.605530071	0.55634864	0.577350269	5.577551567	0.237210885	0.135436099	-0.959964845	0.945235903	0.83870063	28.52847498	0.893218201	0.345138868	0.352475998	0.408610101	-4.944358454	-4.937578922	-4.730613357	-4.767786982	1.123745344	0.36489969	LOC441259 /// POLR2J /// POLR2J2 /// POLR2J3 /// UPK3BL	5439 /// 246721 /// 441259 /// 548644 /// 100134938
0.138381096	0.177332637	0.071272615	0.233337591	25	0.363826801	0.577350269	0.605530071	0.55634864	0.577350269	3.799037116	0.11959999	0.693061574	0.846812743	0.370433359	1.168637359	28.52847498	0.493874985	0.40414747	0.713795866	0.252222804	-4.824599313	-5.014162479	-4.931101052	-4.602884718	0.415022816	0.796354926	HSH2D	84941
0.024631835	0.021499535	0.207492667	-0.058680734	25	0.44445462	0.577350269	0.605530071	0.55634864	0.577350269	2.650866228	0.17670957	0.101490961	0.084462379	0.887208485	-0.241783203	28.52847498	0.919870703	0.933278748	0.382385429	0.81067772	-4.946468881	-5.285417378	-4.758339792	-4.933844862	0.377348977	0.822864983	TRNT1	51095
0.024136973	0.183550971	-0.06845557	0.057655261	25	0.137069838	0.577350269	0.605530071	0.55634864	0.577350269	0.491871407	0.020066278	0.295127731	2.139870838	-0.868617045	0.704962736	28.52847498	0.770033536	0.041052586	0.392305553	0.486549576	-4.92635207	-3.671372998	-4.76688155	-4.820339575	2.440792418	0.06964631	TMEM163	81615
0.140627055	0.37189583	-0.064591222	-0.157548899	25	0.524503937	0.577350269	0.605530071	0.55634864	0.577350269	1.76846203	0.244680667	0.492413196	1.241611613	-0.234707324	-0.551665941	28.52847498	0.626195637	0.224491585	0.816112347	0.585472984	-4.88590023	-4.709328358	-4.953345636	-4.869884081	0.951734899	0.448807136	ARHGAP5	394
0.138891916	0.064143237	0.103493582	-0.079646632	25	0.244999799	0.577350269	0.605530071	0.55634864	0.577350269	7.032615579	0.056202771	1.014749234	0.446823794	0.784670856	-0.581901105	28.52847498	0.318754714	0.658376049	0.43911419	0.565203741	-4.685850131	-5.211033586	-4.803355877	-4.861033074	0.81829671	0.524214453	HERPUD2	64224
0.040599824	0.052673327	-0.05625585	0.013057887	25	0.161135534	0.577350269	0.605530071	0.55634864	0.577350269	0.316591482	0.026355187	0.433163367	0.535823779	-0.622855932	0.139315838	28.52847498	0.668153632	0.596233584	0.538326806	0.890179437	-4.900140954	-5.177448718	-4.863772766	-4.944078802	0.433651608	0.783138201	JMJD6	23210
-0.085876194	0.032676014	0.078824876	0.002523021	25	0.180123571	0.577350269	0.605530071	0.55634864	0.577350269	0.867996102	0.032033585	-0.831056676	0.301502272	0.791614052	0.024416239	28.52847498	0.412843353	0.765218354	0.435118615	0.980690584	-4.771019908	-5.252974036	-4.800470263	-4.949016546	0.714697698	0.588802083	SRCAP	10847
0.200733901	0.174803694	0.376363238	0.169890419	25	0.172856098	0.577350269	0.605530071	0.55634864	0.577350269	1.183844451	0.029785594	2.014550794	1.672675747	3.919737962	1.705007858	28.52847498	0.053465084	0.105324442	0.000508115	0.099061103	-3.985357618	-4.264584781	-1.96438648	-4.239581152	3.89413351	0.01207657	MAP3K6	9064
0.06564847	-0.286591034	-0.118522758	-0.195196296	25	0.269682786	0.577350269	0.605530071	0.55634864	0.577350269	1.879099496	0.067335423	0.438190985	-1.823917077	-0.820980649	-1.302897963	28.52847498	0.664548048	0.07865701	0.418465142	0.203028651	-4.89900186	-4.0840688	-4.788002721	-4.522313684	1.690938185	0.179523443	ARSG	22901
0.215697706	0.216489265	0.174951684	0.049939716	25	0.187249009	0.577350269	0.605530071	0.55634864	0.577350269	4.621255262	0.034327513	2.016438522	1.929654172	1.697266063	0.466858773	28.52847498	0.053255924	0.063648516	0.100531624	0.644146837	-3.983723064	-3.951073415	-4.238404011	-4.892260828	1.714870743	0.174161977	ZNF101	94039
0.149876616	0.115788508	-0.135847329	-0.019382587	25	0.375354778	0.577350269	0.605530071	0.55634864	0.577350269	4.67337036	0.127067326	0.728245082	0.536429676	-0.684994569	-0.09417929	28.52847498	0.472399284	0.595820295	0.498875544	0.925625098	-4.811807497	-5.177199706	-4.842134557	-4.946844396	0.644576506	0.635205514	ZNF101	94039
-0.014258751	-0.041164296	0.003158346	0.015474908	25	0.108891493	0.577350269	0.605530071	0.55634864	0.577350269	0.448409377	0.013992712	-0.208781093	-0.574690519	0.047991208	0.226588451	28.52847498	0.836102704	0.570005241	0.962057652	0.822359526	-4.937739288	-5.160920532	-4.967691307	-4.935708413	0.181551825	0.946078817	PTPN11	5781
0.029015785	0.209233678	-0.048171189	-0.030924251	25	0.198462836	0.577350269	0.605530071	0.55634864	0.577350269	1.02212719	0.038117854	0.257413156	1.76983042	-0.443482122	-0.274344082	28.52847498	0.79870752	0.087444217	0.66076229	0.785797053	-4.931802575	-4.149973084	-4.915056997	-4.92944703	1.506567541	0.22663806	KLHDC7B	113730
-0.110902952	-0.11560552	-0.042199409	-0.050895549	25	0.184278203	0.577350269	0.605530071	0.55634864	0.577350269	1.494146777	0.03336029	-1.051692615	-1.045268706	-0.415283262	-0.48264246	28.52847498	0.301767773	0.304675115	0.681041426	0.633032563	-4.66687568	-4.87401324	-4.921585813	-4.888371258	0.414090689	0.797014811	ATAD3A /// ATAD3B	55210 /// 83858
-0.083568612	-0.026791448	0.029244514	0.064252631	25	0.379595265	0.577350269	0.605530071	0.55634864	0.577350269	3.042832488	0.12987273	-0.401647282	-0.122772608	0.145860731	0.308810853	28.52847498	0.690936707	0.903147998	0.885057092	0.759709368	-4.906987467	-5.282337477	-4.962530566	-4.924192281	0.146644247	0.962996833	ZNF626	199777
-0.175707626	-0.056885098	-0.233704063	-0.180998787	25	0.543144744	0.577350269	0.605530071	0.55634864	0.577350269	2.571349789	0.262120991	-0.594429478	-0.183489787	-0.820480627	-0.612329794	28.52847498	0.556910146	0.855711657	0.418745354	0.545169753	-4.857232006	-5.275127865	-4.78821855	-4.851665862	0.220023765	0.925050316	PHC3	80012
0.077537185	0.157618312	-0.085796081	-0.017473792	25	0.231429394	0.577350269	0.605530071	0.55634864	0.577350269	2.419322941	0.050537083	0.59740049	1.157886188	-0.685986126	-0.134630265	28.52847498	0.554952578	0.25651269	0.498259375	0.89384957	-4.856319165	-4.782627024	-4.841773368	-4.94441555	1.007389311	0.420034322	IL11RA	3590
0.083260632	0.095407664	-0.051962549	-0.006990783	25	0.308864271	0.577350269	0.605530071	0.55634864	0.577350269	4.305477635	0.087200078	0.488362035	0.53356718	-0.316289648	-0.041004169	28.52847498	0.629026317	0.597774045	0.754085345	0.967578201	-4.886930633	-5.178373722	-4.941159505	-4.948731586	0.273612451	0.892543991	TNFRSF10A	8797
-0.081911095	-0.068263822	-0.032593789	-0.054768751	25	0.121554931	0.577350269	0.605530071	0.55634864	0.577350269	0.872061496	0.01655002	-1.102818645	-0.876305682	-0.455395313	-0.737384846	28.52847498	0.279322477	0.388183222	0.652272032	0.466910301	-4.639626806	-4.995062727	-4.912172519	-4.808386483	0.372030035	0.826574489	RAD51L3-RFFL /// RFFL	117584 /// 100529207
0.027508966	0.029862617	-0.016039765	0.116507304	25	0.186050519	0.577350269	0.605530071	0.55634864	0.577350269	1.495433482	0.033935452	0.258647378	0.267710454	-0.156503537	1.095435882	28.52847498	0.797764369	0.790848279	0.876738419	0.282487809	-4.931635894	-5.260412982	-4.961655718	-4.643631989	0.480146731	0.750029661	RAD51L3-RFFL /// RFFL	117584 /// 100529207
0.277102256	0.10312483	0.261586813	0.273598345	25	0.182399607	0.577350269	0.605530071	0.55634864	0.577350269	3.037894982	0.032756648	2.651862252	0.94097439	2.597880008	2.618329906	28.52847498	0.012928497	0.354618103	0.014680366	0.013992266	-3.387925501	-4.951053271	-3.402640294	-3.421253149	2.881719235	0.040336027	HPS4	89781
-0.209465571	-0.254744103	-0.31824202	-0.049090063	25	0.308242857	0.577350269	0.605530071	0.55634864	0.577350269	1.356797563	0.086864029	-1.230986509	-1.427409031	-1.940843454	-0.288492305	28.52847498	0.228380483	0.164317151	0.06221624	0.775055721	-4.566391226	-4.531011063	-4.03366028	-4.927364511	1.324264306	0.284865242	UHMK1	127933
-0.03477529	0.090547773	0.017070544	0.049750839	25	0.161800457	0.577350269	0.605530071	0.55634864	0.577350269	0.731880286	0.026543357	-0.369703421	0.917833981	0.188331254	0.528911628	28.52847498	0.714333781	0.366400716	0.85195027	0.60095815	-4.913407903	-4.967135394	-4.958673063	-4.876243473	0.47591186	0.753046433	TXNDC2	84203
0.117291763	0.139629673	0.088072594	0.103736485	25	0.102285923	0.577350269	0.605530071	0.55634864	0.577350269	0.095012348	0.012770295	1.797743276	2.040523193	1.400855334	1.589980083	28.52847498	0.082810247	0.05064986	0.172041482	0.122861494	-4.166440719	-3.805992738	-4.459912618	-4.326385057	1.300400545	0.293460348	NAV3	89795
-0.168226124	-0.262654959	-0.095431723	-0.049610128	25	0.252072681	0.577350269	0.605530071	0.55634864	0.577350269	0.787916862	0.05928367	-1.196703398	-1.781485732	-0.704495448	-0.352909569	28.52847498	0.241272802	0.085483104	0.486836031	0.726750511	-4.586658274	-4.13589583	-4.83493989	-4.916573076	0.981813717	0.433061032	C5orf22	55322
0.020754968	-0.020926342	-0.023585953	-0.01686051	25	0.084119445	0.577350269	0.605530071	0.55634864	0.577350269	0.106357364	0.009802796	0.363084493	-0.349045964	-0.428184962	-0.294955398	28.52847498	0.719218281	0.729617989	0.67173189	0.770163844	-4.914672712	-5.241025307	-4.918650917	-4.926378653	0.212967163	0.929070958	PCDHGB7	56099
-0.159340869	-0.178432182	-0.182843061	-0.117667671	25	0.130449076	0.577350269	0.605530071	0.55634864	0.577350269	0.341470264	0.018514163	-2.028316701	-2.165635842	-2.415346318	-1.497841103	28.52847498	0.05195626	0.038844478	0.022364118	0.14515858	-3.973416237	-3.635780529	-3.587409906	-4.392605619	1.87165147	0.142770133	PCDHGB7	56099
0.057126148	0.041821622	0.050783118	0.055391147	25	0.173962746	0.577350269	0.605530071	0.55634864	0.577350269	1.705802929	0.03012193	0.570104106	0.39794565	0.525933618	0.552789252	28.52847498	0.57306994	0.693632606	0.602999144	0.584713607	-4.864540805	-5.226934637	-4.893565038	-4.869563415	0.112535579	0.977093481	ERC1	23085
0.0262401	-0.054861558	0.077000649	0.020572969	25	0.276683635	0.577350269	0.605530071	0.55634864	0.577350269	3.733633067	0.070687362	0.170944539	-0.340770142	0.520566803	0.134025278	28.52847498	0.865474056	0.735773484	0.606685589	0.894323623	-4.941505097	-5.243229525	-4.895072323	-4.944458192	0.188511951	0.942444526	FLCN	201163
0.163171718	0.134772049	-0.065539998	0.001725143	25	0.172459742	0.577350269	0.605530071	0.55634864	0.577350269	0.890107362	0.029665654	1.640886539	1.29222207	-0.683962724	0.017348373	28.52847498	0.111801883	0.206649985	0.499517201	0.986279459	-4.288520796	-4.662861962	-4.842509894	-4.949094061	1.957619952	0.128031987	JMJD1C-AS1	84989
0.033799469	0.039554478	-0.012824908	-0.027352683	25	0.134503912	0.577350269	0.605530071	0.55634864	0.577350269	0.199712634	0.019455627	0.419708625	0.468314204	-0.165266417	-0.339654953	28.52847498	0.677842333	0.64311841	0.869899845	0.736604332	-4.903125929	-5.203470005	-4.960889292	-4.918968653	0.251860516	0.906123254	LRRC7	57554
-0.013629265	0.00529646	0.278858696	0.066029242	25	0.335458178	0.577350269	0.605530071	0.55634864	0.577350269	2.779603371	0.102215822	-0.07383699	0.027358415	1.567754652	0.357715594	28.52847498	0.941655389	0.978364352	0.127964836	0.723189214	-4.947741602	-5.28789528	-4.339183185	-4.915682099	0.969771323	0.43930981	SH2D3C	10044
0.188386171	0.171684762	0.040464887	0.224291335	25	0.185291033	0.577350269	0.605530071	0.55634864	0.577350269	0.706568478	0.033688305	1.777747453	1.544743782	0.396270484	2.11657442	28.52847498	0.086107987	0.133430107	0.694853975	0.043144814	-4.18244118	-4.407784201	-4.925750034	-3.895690783	1.76134584	0.164199796	PPP1R3B	79660
-0.011736693	-0.031555624	0.157158948	0.11060334	25	0.131858141	0.577350269	0.605530071	0.55634864	0.577350269	0.660178855	0.018838057	-0.148111338	-0.37968462	2.058135819	1.395760224	28.52847498	0.883296817	0.706991375	0.048815952	0.173555849	-4.943415636	-5.232409796	-3.928674804	-4.462343155	2.302531731	0.082829603	PPP1R3B	79660
-0.052991696	0.009378113	0.06183667	-0.014437235	25	0.140890875	0.577350269	0.605530071	0.55634864	0.577350269	0.955666867	0.020997013	-0.633416964	0.106881114	0.767044047	-0.172570238	28.52847498	0.531507063	0.915631381	0.449357014	0.864207722	-4.844905294	-5.283753128	-4.81057446	-4.94135867	0.537184904	0.709547948	SLC9A7	84679
-0.074143079	-0.015989912	0.008378821	0.074554595	25	0.132348292	0.577350269	0.605530071	0.55634864	0.577350269	0.721907856	0.018951541	-0.932843906	-0.191817447	0.10939907	0.938021476	28.52847498	0.358728964	0.849243999	0.913651882	0.356107492	-4.725736486	-5.273916681	-4.96506164	-4.723305185	0.89823177	0.477957143	IGSF3	3321
-0.048793789	-0.086685767	-0.137548277	0.063299653	25	0.109917232	0.577350269	0.605530071	0.55634864	0.577350269	0.266728286	0.014189393	-0.709485073	-1.201794395	-2.075516623	0.920407286	28.52847498	0.483782283	0.239324867	0.047063972	0.365077865	-4.818702869	-4.744747538	-3.912793754	-4.731526367	2.66393787	0.052753759	RFX6	222546
-0.012575562	-0.016174549	-0.067847122	0.005914502	25	0.097166441	0.577350269	0.605530071	0.55634864	0.577350269	0.203540181	0.011875494	-0.199876708	-0.245115411	-1.11907337	0.094005438	28.52847498	0.842994949	0.808121726	0.272443066	0.925761974	-4.938692784	-5.264897347	-4.638126892	-4.946852984	0.481203264	0.749277123	DIRC1	116093
-0.004574893	-0.016821354	-0.01742865	-0.034432	25	0.102676005	0.577350269	0.605530071	0.55634864	0.577350269	0.118384071	0.012840358	-0.069928298	-0.245152694	-0.276457348	-0.526301132	28.52847498	0.944738612	0.80809314	0.784189872	0.602747089	-4.947889129	-5.264890272	-4.947556652	-4.876956436	0.084155614	0.986641887	DNAJB7	150353
-0.183704759	-0.105754982	-0.1562171	-0.162424082	25	0.139069247	0.577350269	0.605530071	0.55634864	0.577350269	1.028209809	0.020550106	-2.219596337	-1.218310784	-1.958729685	-1.962474458	28.52847498	0.034561059	0.233085767	0.059985027	0.059526831	-3.802543918	-4.730178082	-4.017903769	-4.030070808	1.598748412	0.201740305	UCN3	114131
0.021707213	-0.179258045	0.062791443	-0.031330232	25	0.486273947	0.577350269	0.605530071	0.55634864	0.577350269	2.971483083	0.210817984	0.081886228	-0.644746676	0.245810033	-0.118187191	28.52847498	0.935309008	0.524242554	0.807589181	0.906747578	-4.947412543	-5.128297995	-4.951897858	-4.945506309	0.223130914	0.92325861	DIP2A	23181
-0.227150394	-0.119361909	0.109525817	-0.056740818	25	0.407416299	0.577350269	0.605530071	0.55634864	0.577350269	1.364758829	0.149060117	-1.019045071	-0.510562971	0.509904381	-0.254551401	28.52847498	0.316746188	0.613585353	0.614040867	0.800895566	-4.683674882	-5.187585937	-4.898022281	-4.932186007	0.680469791	0.611204676	USP28	57646
-0.029341572	0.108231387	-0.109019354	0.11107419	25	0.124752639	0.577350269	0.605530071	0.55634864	0.577350269	0.660383156	0.017240225	-0.387054875	1.361275564	-1.492399563	1.465218253	28.52847498	0.701587962	0.184082564	0.146571598	0.153796469	-4.909985364	-4.596898564	-4.395012283	-4.41531552	3.169267441	0.028431007	CASC5	57082
-0.124554442	-0.082011922	-0.007379199	-0.023826437	25	0.119633445	0.577350269	0.605530071	0.55634864	0.577350269	0.300338113	0.016143899	-1.697913753	-1.065950535	-0.104389784	-0.324799618	28.52847498	0.1004079	0.295384563	0.91759049	0.747702569	-4.245062591	-4.857861133	-4.965352956	-4.921545841	1.077340783	0.386086262	CASC5	57082
0.093931784	0.010778501	0.061434456	0.123244117	25	0.120180845	0.577350269	0.605530071	0.55634864	0.577350269	0.460784344	0.016258937	1.275930799	0.139597158	0.866002023	1.674097496	28.52847498	0.212270981	0.889959161	0.393713971	0.105042221	-4.539088829	-5.280625497	-4.768069616	-4.263343735	0.993755701	0.426937191	SENP8	123228
0.089839766	-0.09563113	0.03886928	-0.073242607	25	0.141368168	0.577350269	0.605530071	0.55634864	0.577350269	0.757389017	0.021115071	1.070860672	-1.086844219	0.480798601	-0.873027953	28.52847498	0.293208515	0.286203597	0.634326513	0.389937196	-4.656793431	-4.841253466	-4.905772079	-4.75293093	1.616597723	0.197237681	GRHL1	29841
-0.055042865	-0.069935614	-0.134587628	-0.019940131	25	0.167053133	0.577350269	0.605530071	0.55634864	0.577350269	0.781889025	0.028057074	-0.569167997	-0.689511461	-1.444231856	-0.206189933	28.52847498	0.573696471	0.496072135	0.15956754	0.838106994	-4.864816177	-5.105561494	-4.429568563	-4.938021021	0.629962718	0.645115012	CNBD2	140894
-0.093296446	-0.024990306	-0.045637242	-0.061407396	25	0.132280203	0.577350269	0.605530071	0.55634864	0.577350269	0.484975294	0.018935751	-1.174314606	-0.299912512	-0.596116429	-0.772929782	28.52847498	0.249978853	0.766418337	0.555798197	0.445921068	-4.599629132	-5.253343658	-4.87247661	-4.794700029	0.39275178	0.812071271	CNBD2	140894
0.131110162	0.201896625	-0.072591395	0.033342157	25	0.197169341	0.577350269	0.605530071	0.55634864	0.577350269	1.808859159	0.0376694	1.170045177	1.717904407	-0.672270044	0.297550008	28.52847498	0.251664985	0.096651615	0.506820488	0.768202691	-4.60207868	-4.211842304	-4.846725461	-4.925976792	1.836349756	0.149305223	CASKIN1	57524
-0.005695761	0.115710556	-0.028618968	-0.040219045	25	0.166924083	0.577350269	0.605530071	0.55634864	0.577350269	1.012832902	0.028019305	-0.058936419	1.141585885	-0.307311112	-0.41616323	28.52847498	0.953413656	0.263118154	0.760838791	0.680404813	-4.948261019	-4.796371208	-4.94267583	-4.903897097	0.73365732	0.576610299	CACNA2D4	93589
0.183514751	-0.054145197	-0.12268908	0.044525947	25	0.400302745	0.577350269	0.605530071	0.55634864	0.577350269	4.963562778	0.144025014	0.837553664	-0.235616262	-0.581085338	0.203214563	28.52847498	0.409243555	0.815413709	0.565745928	0.840409839	-4.768273831	-5.266665251	-4.877207728	-4.938340209	0.576443195	0.682001731	ARL11	115761
-0.072850042	0.10023027	0.002868041	-0.117359185	25	0.13642045	0.577350269	0.605530071	0.55634864	0.577350269	0.456806188	0.019910643	-0.89422703	1.173060851	0.036533868	-1.440572333	28.52847498	0.378682906	0.250473136	0.97111112	0.160591325	-4.743482166	-4.76967672	-4.967954872	-4.432210641	1.907967976	0.136346528	ARL11	115761
0.070184887	0.001068232	0.105773027	0.048029427	25	0.146781386	0.577350269	0.605530071	0.55634864	0.577350269	0.21099029	0.022481965	0.810750262	0.011765564	1.267975224	0.554818447	28.52847498	0.424221364	0.990694549	0.215057839	0.583343062	-4.779474511	-5.288132052	-4.548138272	-4.86898255	0.568750271	0.687371473	SLC2A13	114134
0.089776111	0.17021333	0.087027724	0.020674642	25	0.169323209	0.577350269	0.605530071	0.55634864	0.577350269	0.601133424	0.02872623	0.917449364	1.658511699	0.922935347	0.21128045	28.52847498	0.366598705	0.10817078	0.363781336	0.834170487	-4.732892985	-4.280878474	-4.741458959	-4.937464219	0.857840514	0.500929094	SLC2A13	114134
-0.037976251	-0.108489419	0.012891996	0.022644681	25	0.14781121	0.577350269	0.605530071	0.55634864	0.577350269	0.479063076	0.022747821	-0.436116796	-1.187905157	0.153639624	0.260050049	28.52847498	0.66603458	0.244666886	0.878975554	0.796692872	-4.899473365	-4.756864207	-4.961897176	-4.931445503	0.679972174	0.611533965	NIPA1	123606
-0.182105182	-0.093883383	-0.121378668	-0.040530002	25	0.137877326	0.577350269	0.605530071	0.55634864	0.577350269	0.978713063	0.020260835	-2.215920944	-1.089241923	-1.532733561	-0.493183548	28.52847498	0.034838749	0.285163137	0.13635734	0.625658021	-3.805909615	-4.83932904	-4.365394013	-4.885703354	1.494061777	0.230237532	TUBA3FP	113691
-0.12599596	-0.03935537	-0.201348868	-0.014584854	25	0.338406408	0.577350269	0.605530071	0.55634864	0.577350269	7.724468768	0.103956809	-0.67684742	-0.201577389	-1.122472453	-0.078349502	28.52847498	0.50395442	0.841677577	0.271020052	0.938097013	-4.830291774	-5.272429	-4.63618116	-4.947561314	0.452171039	0.769960658	CARD16	114769
-0.03632042	-0.037796171	-0.081334883	0.000296124	25	0.245974966	0.577350269	0.605530071	0.55634864	0.577350269	7.818042384	0.056622336	-0.264373302	-0.262312021	-0.61437838	0.002155459	28.52847498	0.793392896	0.794965807	0.543834428	0.998295196	-4.930852256	-5.261520108	-4.866572011	-4.949171876	0.131188276	0.969710554	CARD16 /// CASP1	834 /// 114769
0.101290497	0.097644363	0.098205965	-0.015501491	25	0.194842985	0.577350269	0.605530071	0.55634864	0.577350269	0.51602292	0.036870233	0.913674259	0.839795456	0.919290764	-0.13982865	28.52847498	0.368545742	0.408006018	0.365651446	0.889777908	-4.734631316	-5.018616595	-4.743208973	-4.944041249	0.562345375	0.691853355	DUSP19	142679
0.034482452	0.014876776	0.033012331	0.143713924	25	0.110236494	0.577350269	0.605530071	0.55634864	0.577350269	0.282058667	0.014250986	0.500306679	0.2058025	0.497057569	2.085148595	28.52847498	0.62069686	0.838406773	0.622957585	0.046117249	-4.883868713	-5.271762165	-4.901497634	-3.92359344	1.347328945	0.276782561	DUSP19	142679
0.006554132	0.128789753	-0.021516422	0.162964824	25	0.248662011	0.577350269	0.605530071	0.55634864	0.577350269	2.098392929	0.05778706	0.047223755	0.884769812	-0.160882101	1.174192221	28.52847498	0.962663938	0.383677367	0.87332013	0.250027071	-4.948587499	-4.98946846	-4.961277961	-4.599699456	0.734287431	0.576207863	CYB5D1	124637
-0.095038893	-0.098246779	0.011057672	-0.060250809	25	0.173180264	0.577350269	0.605530071	0.55634864	0.577350269	0.586271942	0.029883893	-0.952233396	-0.93856428	0.114973592	-0.603677409	28.52847498	0.348977364	0.355833402	0.90927148	0.550828465	-4.716568618	-4.952745538	-4.964721425	-4.854376181	0.541609064	0.706427216	NMNAT2	23057
0.196607715	0.210647943	0.017694642	0.224331799	25	0.385710651	0.577350269	0.605530071	0.55634864	0.577350269	0.645081447	0.133974019	0.9303597	0.950410477	0.086892932	1.061551757	28.52847498	0.359991276	0.34988655	0.931363653	0.297343642	-4.726898675	-4.944389115	-4.966263472	-4.661709995	0.561529218	0.692425171	SLC4A1	6521
0.083668745	0.088461471	-0.043191734	0.035924142	25	0.145186871	0.577350269	0.605530071	0.55634864	0.577350269	0.333849661	0.022073997	0.975401431	0.983281679	-0.522532274	0.418799875	28.52847498	0.337560074	0.333734902	0.605334283	0.678498772	-4.705390004	-4.920695993	-4.894522059	-4.903324206	0.876827605	0.490027452	CREG2	200407
-0.024001072	-0.022022316	-0.101636417	-0.029353886	25	0.099679065	0.577350269	0.605530071	0.55634864	0.577350269	0.087199556	0.012308919	-0.374697937	-0.327806317	-1.646616086	-0.458264555	28.52847498	0.710656162	0.745451761	0.110610536	0.650234206	-4.912438594	-5.246577103	-4.278524066	-4.894325554	0.810628492	0.528819713	RXFP1	59350
-0.010672991	0.153844851	0.276673409	0.219002432	25	0.239981891	0.577350269	0.605530071	0.55634864	0.577350269	2.711390083	0.05407017	-0.079500145	1.09261808	2.138658892	1.631288209	28.52847498	0.937189871	0.28370266	0.041159157	0.113821542	-4.947513633	-4.836612831	-3.854429972	-4.295727952	1.946508725	0.129847112	SPEF2	79925
0.009386023	0.069095949	-0.041254564	0.034228571	25	0.203880948	0.577350269	0.605530071	0.55634864	0.577350269	1.126577476	0.040028176	0.081256726	0.570340184	-0.370631278	0.296323771	28.52847498	0.935805185	0.572911989	0.713650039	0.769129356	-4.947439503	-5.162826444	-4.931061412	-4.92616715	0.24959921	0.907506818	CEP170 /// CEP170P1	9859 /// 645455
0.040035475	0.066046041	0.091928498	0.035904846	25	0.133945131	0.577350269	0.605530071	0.55634864	0.577350269	1.100576295	0.019324175	0.498832951	0.784622194	1.188646323	0.447366249	28.52847498	0.621721812	0.439142272	0.244379613	0.657989034	-4.88425039	-5.052419255	-4.597281315	-4.896889849	0.390894841	0.81337626	DTD1	92675
-0.147733056	-0.173565033	0.395009725	0.113215444	25	0.326896847	0.577350269	0.605530071	0.55634864	0.577350269	3.205073335	0.097246541	-0.820542781	-0.91915645	2.27679367	0.628824159	28.52847498	0.418710517	0.365720486	0.030488936	0.534467171	-4.775421687	-4.966226304	-3.723288374	-4.846396458	3.484676239	0.019497912	CASC4	113201
0.021992974	0.080640694	-0.002208037	0.060444587	25	0.117610367	0.577350269	0.605530071	0.55634864	0.577350269	0.232088589	0.015723299	0.30378949	1.06205424	-0.031651007	0.834922568	28.52847498	0.763492958	0.29711939	0.974970768	0.410698996	-4.924996128	-4.860925957	-4.968045486	-4.769388307	0.499568453	0.736206411	FGF1	2246
-0.083220448	-0.038046654	-0.014666877	0.12689786	25	0.072825396	0.577350269	0.605530071	0.55634864	0.577350269	0.204541377	0.008249486	-1.587001123	-0.691778899	-0.290253315	2.419922627	28.52847498	0.123535648	0.494668193	0.773721881	0.022133141	-4.328573092	-5.104370862	-4.945437453	-3.614727089	4.451311351	0.006417435	ARPP21	10777
0.096270354	0.065061993	0.122730979	-0.066590043	25	0.245552622	0.577350269	0.605530071	0.55634864	0.577350269	1.174290526	0.056440418	0.701872271	0.452268703	0.928564458	-0.485483878	28.52847498	0.488445856	0.654495766	0.360905328	0.63104088	-4.821452352	-5.209150237	-4.738743604	-4.887657642	0.650853876	0.630972561	RHOXF1	158800
-0.09908656	0.097940605	-0.05598013	-0.022464628	25	0.13772078	0.577350269	0.605530071	0.55634864	0.577350269	0.743160188	0.020223027	-1.206847225	1.137375803	-0.707560843	-0.273613029	28.52847498	0.237403111	0.264844156	0.484958651	0.786353258	-4.580712437	-4.799892921	-4.833791493	-4.929551814	1.465451582	0.238680859	ADAMTS17	170691
-0.184347398	-0.153075199	-0.049496649	-0.079219599	25	0.119813017	0.577350269	0.605530071	0.55634864	0.577350269	0.523714187	0.016181579	-2.510077837	-1.987278194	-0.699388229	-1.078655641	28.52847498	0.018006308	0.056568453	0.489973078	0.289777301	-3.527645101	-3.876366001	-4.836842703	-4.652647289	2.071497894	0.11084448	ADAMTS17	170691
0.001422027	0.036073488	0.260139458	-0.115798872	25	0.22566739	0.577350269	0.605530071	0.55634864	0.577350269	1.547911121	0.048229044	0.011215386	0.271267703	2.129143205	-0.913294052	28.52847498	0.991129669	0.788138419	0.04200452	0.368742211	-4.949140064	-5.259671202	-3.863291555	-4.734806028	2.60752928	0.056577179	ADAMTS17	170691
-0.061128856	-0.136962039	-0.028158839	-0.033846373	25	0.136294487	0.577350269	0.605530071	0.55634864	0.577350269	1.978481208	0.01988054	-0.750918507	-1.604170083	-0.358966255	-0.415775295	28.52847498	0.458851347	0.11969165	0.722263496	0.680685436	-4.803246908	-4.342384706	-4.933362042	-4.903981088	0.734165874	0.576285485	SNHG7 /// SNORA17 /// SNORA43	84973 /// 677804 /// 677824
0.077434433	0.002359867	-0.050630892	0.067275469	25	0.111522795	0.577350269	0.605530071	0.55634864	0.577350269	0.473030155	0.014500955	1.113772376	0.032363354	-0.755736229	0.967651667	28.52847498	0.274673041	0.974407654	0.456002444	0.341350741	-4.633640919	-5.287779272	-4.815124068	-4.709156345	1.239482727	0.316506383	DHH	50846
0.01414932	-0.045003993	0.032579554	0.063068782	25	0.121651243	0.577350269	0.605530071	0.55634864	0.577350269	0.24208097	0.016570546	0.190382826	-0.577360303	0.45491441	0.84860709	28.52847498	0.850357446	0.568225055	0.652613853	0.403164528	-4.939663821	-5.159743916	-4.912290407	-4.763556314	0.533699419	0.712009084	ABRA	137735
0.058743974	0.065025354	-0.089990016	-0.109887819	25	0.138953247	0.577350269	0.605530071	0.55634864	0.577350269	0.08945186	0.020521844	0.710257382	0.749615951	-1.129117416	-1.328623684	28.52847498	0.483310595	0.459623399	0.268253673	0.1945025	-4.818422366	-5.072738213	-4.6323625	-4.506039578	1.931050077	0.132415679	ABRA	137735
0.158199766	-0.435813715	-0.061577193	-0.013924437	25	0.327883228	0.577350269	0.605530071	0.55634864	0.577350269	3.623903144	0.097812522	0.876131381	-2.301271981	-0.353895979	-0.07711539	28.52847498	0.388276366	0.028882779	0.726019064	0.939070056	-4.751560724	-3.44403546	-4.934339392	-4.947611682	2.622616391	0.055527246	KLHDC1	122773
-0.114524887	-0.118835615	0.164008939	-0.05213701	25	0.30873236	0.577350269	0.605530071	0.55634864	0.577350269	0.941040842	0.087128687	-0.672016466	-0.664860177	0.998711164	-0.305932889	28.52847498	0.506979527	0.511479151	0.326330821	0.761877176	-4.831963007	-5.118263643	-4.703650396	-4.924654597	0.996440564	0.425570363	RICTOR	253260
0.028950002	0.113481325	0.160979944	0.030655429	25	0.134380089	0.577350269	0.605530071	0.55634864	0.577350269	0.311185153	0.01942645	0.359759686	1.344596433	2.076003173	0.380952915	28.52847498	0.721676434	0.189349594	0.04701574	0.706060421	-4.915299545	-4.613099123	-3.912348024	-4.911206586	1.494303359	0.230167478	PCDHGA4	56111
0.029017913	0.148865083	-0.072017328	-0.085781503	25	0.165924292	0.577350269	0.605530071	0.55634864	0.577350269	0.539423863	0.027727685	0.301835282	1.476387385	-0.77737965	-0.892272427	28.52847498	0.764967066	0.150793869	0.443333839	0.379711684	-4.92530544	-4.480542637	-4.806360464	-4.744362085	1.766976886	0.163031878	NETO1	81832
0.009227358	-0.01119334	-0.029033517	0.010783837	25	0.151729614	0.577350269	0.605530071	0.55634864	0.577350269	0.477406509	0.023776374	0.103649018	-0.119881221	-0.338438529	0.121132624	28.52847498	0.918173109	0.905417515	0.737510973	0.904435158	-4.946352689	-5.282609611	-4.937234249	-4.945321337	0.074553047	0.989365856	WWP2	11060
0.05836204	-0.050049845	-0.033111198	0.040441265	25	0.150809475	0.577350269	0.605530071	0.55634864	0.577350269	0.517290743	0.023532427	0.658958003	-0.538807539	-0.387966744	0.456616926	28.52847498	0.515206698	0.594199658	0.700920532	0.651404069	-4.836423326	-5.1762198	-4.927508513	-4.894717105	0.531606596	0.713487876	ST7L	54879
-0.103840919	-0.167202242	0.034544345	0.15908819	25	0.266294186	0.577350269	0.605530071	0.55634864	0.577350269	1.1900324	0.065743845	-0.701457886	-1.07690857	0.242159985	1.07465984	28.52847498	0.488700437	0.290543846	0.8103886	0.291532613	-4.821601206	-4.849187221	-4.952381157	-4.654775971	1.378027816	0.266359269	ST7L	54879
0.058863856	0.115818373	0.079720964	0.060322905	25	0.212558524	0.577350269	0.605530071	0.55634864	0.577350269	0.601591938	0.043194911	0.490561024	0.920291589	0.689460227	0.502720481	28.52847498	0.627489095	0.365137274	0.496103883	0.61901978	-4.886372355	-4.96544502	-4.840503952	-4.883241198	0.230456577	0.918984584	C2orf15	150590
-0.178645622	-0.233563514	-0.162545466	-0.335661438	25	0.379933327	0.577350269	0.605530071	0.55634864	0.577350269	0.770384077	0.13009774	-0.857863377	-1.06938579	-0.8100148	-1.61185957	28.52847498	0.398117943	0.293860951	0.42463705	0.118002302	-4.759561745	-4.855150551	-4.79270786	-4.310220246	0.684618657	0.608463157	KCNH8	131096
0.079976116	0.123949635	0.019735815	0.024970222	25	0.117133048	0.577350269	0.605530071	0.55634864	0.577350269	0.284538489	0.01562511	1.108177651	1.637562891	0.283789606	0.345996326	28.52847498	0.277040788	0.112497842	0.7786211	0.731884178	-4.636704744	-4.304779283	-4.946443083	-4.917833841	0.919725243	0.466071246	MCF2L	23263
0.066273007	-0.046906838	0.007632317	0.039505991	25	0.161043536	0.577350269	0.605530071	0.55634864	0.577350269	0.385692312	0.026329214	0.707421674	-0.477398991	0.08454549	0.42170101	28.52847498	0.485043794	0.636715315	0.933213256	0.67640403	-4.819450877	-5.200167806	-4.966372968	-4.902689742	0.382356913	0.819363619	SLCO6A1	133482
0.008823086	-0.062352387	-0.034574965	0.006628233	25	0.136127361	0.577350269	0.605530071	0.55634864	0.577350269	0.198576594	0.019840642	0.10849339	-0.731037255	-0.441201382	0.081504302	28.52847498	0.914363821	0.470718454	0.662393024	0.93561004	-4.946082969	-5.083163584	-4.915600678	-4.947428925	0.270295258	0.894644972	PP2D1	151649
-0.049515173	-0.082739164	-0.26318583	0.072950025	25	0.231201588	0.577350269	0.605530071	0.55634864	0.577350269	3.047796271	0.050444728	-0.381848453	-0.608369626	-2.106238666	0.562572091	28.52847498	0.705403358	0.547755951	0.04410307	0.578120725	-4.911028553	-5.145690242	-3.884526332	-4.866744068	2.064511693	0.111828176	KLC3	147700
0.095647174	0.021165665	-0.01942916	0.040683499	25	0.113713729	0.577350269	0.605530071	0.55634864	0.577350269	0.246222382	0.014933399	1.355668271	0.286033475	-0.285777257	0.576633128	28.52847498	0.185840376	0.77691928	0.777113547	0.568709651	-4.488648891	-5.256488182	-4.946136233	-4.862608031	0.820568128	0.522855879	CIB3	117286
0.000126296	-0.030749922	0.068080327	-0.035967326	25	0.173943993	0.577350269	0.605530071	0.55634864	0.577350269	1.059395389	0.030116213	0.001260516	-0.292622772	0.705138493	-0.358978632	28.52847498	0.999003027	0.771928295	0.48644186	0.722254338	-4.949172679	-5.255013703	-4.834699376	-4.915445974	0.369793933	0.828130955	CIB3	117286
-0.097452725	-0.06969695	-0.056072295	-0.072134997	25	0.119593463	0.577350269	0.605530071	0.55634864	0.577350269	0.393367064	0.016135518	-1.328810847	-0.906121865	-0.793432255	-0.983592475	28.52847498	0.194441499	0.372461243	0.434075963	0.333584644	-4.505920216	-4.975133456	-4.799710679	-4.701379721	0.486823089	0.745275142	CADM2	253559
0.095747452	0.023284602	0.13873961	0.148648859	25	0.137462841	0.577350269	0.605530071	0.55634864	0.577350269	0.162628157	0.020160826	1.167975398	0.270818885	1.756302349	1.813293275	28.52847498	0.252485406	0.788480173	0.089768242	0.080320776	-4.603263429	-5.259765329	-4.190535023	-4.15391238	1.334384266	0.28129193	CADM2	253559
0.112555419	0.206625523	0.101342497	0.10499768	25	0.384360412	0.577350269	0.605530071	0.55634864	0.577350269	2.159136484	0.133062842	0.53443961	0.935448434	0.499362784	0.498553687	28.52847498	0.597178258	0.357408664	0.621353233	0.621916122	-4.8747224	-4.954927391	-4.900880381	-4.884322593	0.221468699	0.924218703	C9orf66	157983
0.037069517	0.005140663	0.000901221	0.008137495	25	0.132956682	0.577350269	0.605530071	0.55634864	0.577350269	0.651455867	0.019092986	0.464665707	0.061439335	0.011723234	0.102003347	28.52847498	0.645697842	0.951437747	0.990728027	0.919467609	-4.892791267	-5.286720814	-4.96828074	-4.946441515	0.074825818	0.989292242	C9orf66	157983
0.052840616	0.140541365	-0.009832707	0.022245476	25	0.111276043	0.577350269	0.605530071	0.55634864	0.577350269	0.423372456	0.014452779	0.761294716	1.930602088	-0.147011187	0.320498982	28.52847498	0.452728554	0.063526077	0.884157207	0.750925953	-4.799246799	-3.949856952	-4.962438959	-4.922270669	1.383143341	0.264658872	HDAC9	9734
-0.070582348	0.04293578	-0.022069861	0.125206039	25	0.137608043	0.577350269	0.605530071	0.55634864	0.577350269	0.325010302	0.020195827	-0.860252435	0.498945172	-0.279139791	1.526001941	28.52847498	0.396821948	0.621643737	0.782151217	0.138020726	-4.758524235	-5.192087603	-4.947152616	-4.372688881	1.628567927	0.194273458	HDAC9	9734
-0.043083739	0.018051506	0.017227198	0.018239678	25	0.197996052	0.577350269	0.605530071	0.55634864	0.577350269	1.618855165	0.037955682	-0.383032495	0.153016874	0.158938539	0.162158379	28.52847498	0.704534972	0.879462148	0.874837141	0.872324223	-4.910792533	-5.279102845	-4.961446924	-4.942272547	0.110081314	0.978002445	SLC16A11	162515
0.054713416	-0.043095735	0.011056496	0.063568096	25	0.114184033	0.577350269	0.605530071	0.55634864	0.577350269	0.167556897	0.015027324	0.773060762	-0.580574223	0.162117406	0.898170953	28.52847498	0.445844785	0.566085767	0.872356191	0.376612585	-4.794648476	-5.158320466	-4.961169506	-4.741701317	0.689703465	0.605112792	TMEM67	91147
-0.007209466	0.036823349	0.103726331	0.063062122	25	0.104886964	0.577350269	0.605530071	0.55634864	0.577350269	0.252363145	0.013242512	-0.108512196	0.52844814	1.620155846	0.949170026	28.52847498	0.914349038	0.601275588	0.116201787	0.350506132	-4.946081898	-5.180457954	-4.299125737	-4.718028461	1.030259361	0.408665795	TMEM67	91147
-0.142482703	-0.122915377	-0.097366571	-0.070590913	25	0.118351289	0.577350269	0.605530071	0.55634864	0.577350269	0.116379936	0.015876505	-1.958598032	-1.610990744	-1.388946079	-0.970357951	28.52847498	0.060001191	0.118192187	0.17559752	0.340023758	-4.033369488	-4.334753176	-4.468113151	-4.707844192	1.144136452	0.355918978	HS6ST2	90161
0.047761146	-0.018047857	-0.109242682	0.042625826	25	0.163049069	0.577350269	0.605530071	0.55634864	0.577350269	0.206083649	0.026898801	0.504392834	-0.181728674	-1.197233498	0.450160075	28.52847498	0.617859073	0.857080746	0.241069427	0.655997309	-4.882804713	-5.275377139	-4.592092533	-4.89623824	0.989795684	0.428959858	HS6ST2	90161
-0.163881734	-0.055778697	-0.028471928	-0.175178332	25	0.250908524	0.577350269	0.605530071	0.55634864	0.577350269	1.437731994	0.058770544	-1.170877128	-0.379973051	-0.211100852	-1.251587335	28.52847498	0.251335767	0.70677962	0.834309296	0.220885932	-4.601601959	-5.232325289	-4.956202706	-4.553979245	0.663884485	0.622232951	CAMKK1	84254
-0.048947049	-0.17994527	-0.007525796	-0.022044261	25	0.146524613	0.577350269	0.605530071	0.55634864	0.577350269	0.739728113	0.022415967	-0.566250242	-1.98484219	-0.090349686	-0.255021875	28.52847498	0.575651492	0.056853183	0.928640711	0.800535736	-4.865671675	-3.879555096	-4.966096778	-4.932123263	1.296618317	0.294844626	ZNF625	90589
0.146751682	-0.095403652	0.093328558	0.057015243	25	0.211073819	0.577350269	0.605530071	0.55634864	0.577350269	1.701147996	0.042643735	1.230881087	-0.762959817	0.81234387	0.478215878	28.52847498	0.22841932	0.451750555	0.423321512	0.636140949	-4.566454294	-5.065096769	-4.791713457	-4.889474839	1.11371839	0.369388996	ZNF563	147837
-0.028969322	-0.086849324	-0.099536696	-0.050669359	25	0.10419982	0.577350269	0.605530071	0.55634864	0.577350269	0.18177812	0.013116609	-0.438115049	-1.252333321	-1.562159597	-0.766293693	28.52847498	0.664602445	0.220618068	0.129276559	0.449796186	-4.899019161	-4.699618941	-4.343401144	-4.79730123	0.785800236	0.543927636	LIN9	286826
0.473253801	1.008667246	0.620226792	0.437758635	25	0.731721186	0.577350269	0.605530071	0.55634864	0.577350269	4.133186048	0.472796186	1.19211391	2.422563787	1.621311672	1.102702518	28.52847498	0.243038902	0.022000831	0.115952755	0.279372069	-4.589334302	-3.266717915	-4.298231021	-4.639689989	1.544898903	0.215941565	CLEC4D	338339
0.48320712	0.963545032	0.599547153	0.1755466	25	0.748733601	0.577350269	0.605530071	0.55634864	0.577350269	4.411191122	0.494867214	1.189733283	2.261996665	1.531905493	0.432223831	28.52847498	0.243958763	0.031498601	0.136561073	0.668828325	-4.59071892	-3.500294269	-4.366008245	-4.900352393	1.585925617	0.205036901	CLEC4D	338339
0.007460403	-0.013497311	-0.034714581	0.001586247	25	0.126632812	0.577350269	0.605530071	0.55634864	0.577350269	0.27359389	0.017654414	0.097251491	-0.167758628	-0.469610979	0.02067782	28.52847498	0.923206712	0.867956764	0.642202698	0.983646611	-4.946690028	-5.277269559	-4.908632672	-4.949060814	0.106312615	0.979368704	SLC25A27	9481
-0.023346259	-0.007944325	-0.055119654	-0.194131742	25	0.136041954	0.577350269	0.605530071	0.55634864	0.577350269	1.018394844	0.019820272	-0.287225583	-0.093189399	-0.703727707	-2.388374229	28.52847498	0.776015606	0.92640448	0.487306875	0.02377086	-4.927555195	-5.284815851	-4.835226769	-3.644845637	1.906675049	0.136570153	GPRC6A	222545
0.052115611	-0.021195736	-0.039467854	0.018200922	25	0.141760504	0.577350269	0.605530071	0.55634864	0.577350269	0.46683528	0.021212414	0.619774097	-0.240335401	-0.487081286	0.216450692	28.52847498	0.540325572	0.811788932	0.629922418	0.830176804	-4.849304304	-5.265795653	-4.904136815	-4.936884861	0.369851215	0.828091107	RAET1E	135250
0.027251258	0.045735315	-0.038933963	0.025184628	25	0.141733952	0.577350269	0.605530071	0.55634864	0.577350269	0.156440309	0.021205817	0.324130332	0.518666799	-0.480567147	0.299549538	28.52847498	0.748203904	0.607993233	0.634489021	0.766692399	-4.92165927	-5.184385917	-4.905831926	-4.925664719	0.316980889	0.864228436	SLC44A5	204962
-0.005283571	-0.189480333	-0.244209458	-0.156015711	25	0.141855894	0.577350269	0.605530071	0.55634864	0.577350269	0.304562135	0.021236122	-0.062798685	-2.147290601	-3.012158688	-1.854348514	28.52847498	0.950364748	0.040405487	0.005388306	0.074053789	-4.948137573	-3.661151229	-2.964662785	-4.120481718	3.593584359	0.017145031	SLC44A5	204962
-0.029658642	0.042216177	0.00199475	-0.0371302	25	0.11677679	0.577350269	0.605530071	0.55634864	0.577350269	0.381531967	0.015552085	-0.411924462	0.559047721	0.028750619	-0.515695813	28.52847498	0.683473545	0.580491634	0.977263672	0.61004061	-4.90481065	-5.16770804	-4.968093167	-4.879817646	0.344965255	0.845275765	ZNF417	147687
-0.243910887	-0.09244216	-0.173588668	-0.097629094	25	0.17703858	0.577350269	0.605530071	0.55634864	0.577350269	0.72822425	0.031068021	-2.396817775	-0.866119017	-1.770180462	-0.959363279	28.52847498	0.023322022	0.39365089	0.087384767	0.345436511	-3.636803472	-5.00172884	-4.17911335	-4.713154364	1.648733681	0.1893784	ZNF781	163115
0.382143134	-0.010067785	0.612186435	0.416393306	25	0.699685088	0.577350269	0.605530071	0.55634864	0.577350269	2.289868716	0.432611185	1.006323968	-0.025278387	1.672968636	1.096517317	28.52847498	0.32271942	0.980008907	0.105266251	0.282022553	-4.690092458	-5.287937772	-4.257761222	-4.643046782	1.054456828	0.396923277	HELB	92797
0.078986415	-0.026635344	0.228965049	0.153986798	25	0.294358949	0.577350269	0.605530071	0.55634864	0.577350269	2.246185944	0.079532347	0.485111011	-0.155973456	1.459319088	0.945740999	28.52847498	0.631302079	0.877152412	0.155401555	0.352222678	-4.88775152	-5.278748643	-4.418841243	-4.71965749	0.868066222	0.495035254	HELB	92797
0.088619254	0.082196061	0.022348625	0.125193335	25	0.233174828	0.577350269	0.605530071	0.55634864	0.577350269	3.918187527	0.05124772	0.678033953	0.599622631	0.177446121	0.957865562	28.52847498	0.50321296	0.553490752	0.860411885	0.346178302	-4.829879557	-5.149726585	-4.959754892	-4.713873484	0.313759223	0.866380027	SEC62	7095
0.000951929	-0.021600075	-0.152847983	-0.032077161	25	0.19074637	0.577350269	0.605530071	0.55634864	0.577350269	5.776547051	0.035485992	0.008752596	-0.189361232	-1.458425348	-0.294936191	28.52847498	0.993077449	0.851150523	0.155645894	0.770178366	-4.949152978	-5.274279487	-4.419479177	-4.926381615	0.774745004	0.550750358	SEC62	7095
-0.068860847	-0.09421675	0.004596378	0.039876024	25	0.086894645	0.577350269	0.605530071	0.55634864	0.577350269	0.20355304	0.010218695	-1.179873029	-1.539198695	0.081728029	0.683242315	28.52847498	0.247796132	0.134775179	0.935433699	0.499965463	-4.596428525	-4.413785717	-4.966500431	-4.828061971	1.71267344	0.174647544	TRDN	10345
-0.021331747	0.029129028	0.13409171	-0.064778302	25	0.14773156	0.577350269	0.605530071	0.55634864	0.577350269	0.422201133	0.022727193	-0.24508355	0.319093079	1.598755315	-0.744247335	28.52847498	0.808146155	0.751980693	0.120893184	0.462813563	-4.933424206	-5.248754805	-4.315605189	-4.805791383	1.620022262	0.196385148	SOCS4	122809
0.008635246	-0.034758402	-0.04861981	0.023879049	25	0.184876598	0.577350269	0.605530071	0.55634864	0.577350269	0.736282362	0.033553869	0.08165148	-0.313366658	-0.477084078	0.225790862	28.52847498	0.935494034	0.756281806	0.636936797	0.82297389	-4.947422621	-5.250154347	-4.90672915	-4.935802911	0.171840128	0.951011823	C8orf31	286122
-0.18489165	-0.04799146	0.011834784	-0.148979861	25	0.205046782	0.577350269	0.605530071	0.55634864	0.577350269	0.633847779	0.040445953	-1.592356799	-0.394085727	0.105773228	-1.283070892	28.52847498	0.122325804	0.696448144	0.916502524	0.209793261	-4.324637151	-5.228113095	-4.965273864	-4.534675783	1.206588472	0.329632158	ZNF547	284306
-0.044678552	-0.124930082	-0.134258498	0.023742272	25	0.125242329	0.577350269	0.605530071	0.55634864	0.577350269	0.562364615	0.017347504	-0.587545123	-1.566436584	-1.832214262	0.312222653	28.52847498	0.561459752	0.128272863	0.077378228	0.757142027	-4.85933036	-4.384139394	-4.127295331	-4.923638658	1.792220034	0.15789711	SIM1	6492
-0.014812003	0.098946888	0.050032482	0.045760244	25	0.133560384	0.577350269	0.605530071	0.55634864	0.577350269	0.293964839	0.019233983	-0.184986399	1.178234713	0.648440904	0.57149752	28.52847498	0.85454855	0.248438013	0.521885484	0.572137973	-4.940194788	-4.765227173	-4.855101684	-4.8641301	0.58421965	0.676589411	PROM2	150696
-0.287990179	0.061994334	-0.053877704	0.112703449	25	0.490646073	0.577350269	0.605530071	0.55634864	0.577350269	3.022879202	0.214560927	-1.076869278	0.22102478	-0.209067599	0.421427155	28.52847498	0.290561102	0.826647457	0.835881158	0.676601653	-4.6535998	-5.269245445	-4.956434703	-4.902749816	0.666067114	0.62077543	TLR4	7099
0.019608052	-0.080688054	-0.019114913	0.093103178	25	0.136087529	0.577350269	0.605530071	0.55634864	0.577350269	0.552025471	0.01983114	0.241168861	-0.946236474	-0.243978448	1.145120767	28.52847498	0.811149188	0.351974301	0.808993601	0.26167529	-4.93392254	-4.947344544	-4.952141274	-4.616224862	1.119228268	0.36691609	TSNARE1	203062
-0.034429834	0.014344234	-0.004150715	0.027175627	25	0.220476519	0.577350269	0.605530071	0.55634864	0.577350269	1.7714328	0.046199602	-0.277444707	0.110210386	-0.03471017	0.218988391	28.52847498	0.783439297	0.913014183	0.97255258	0.828218275	-4.928999525	-5.283472754	-4.967990234	-4.936595397	0.068685273	0.990894749	ABHD11	83451
-0.042688814	-0.093141746	-0.149515468	-0.019577003	25	0.108863141	0.577350269	0.605530071	0.55634864	0.577350269	0.273332318	0.013987302	-0.62518385	-1.300593829	-2.272333766	-0.286708031	28.52847498	0.536819597	0.203806082	0.03079013	0.776407895	-4.847570977	-4.655021391	-3.727592798	-4.927632864	1.68973184	0.179797973	CAPN13	92291
-0.0520066	-0.00240503	-0.119720346	0.009754506	25	0.157395263	0.577350269	0.605530071	0.55634864	0.577350269	0.416762667	0.02531115	-0.566191239	-0.024964843	-1.352586315	0.106196441	28.52847498	0.575691061	0.980256816	0.186812078	0.916169735	-4.865688931	-5.287943886	-4.492796957	-4.94621239	0.756211838	0.562317913	STMN1	3925
-0.074193206	-0.130608152	-0.043358056	0.01371891	25	0.159391364	0.577350269	0.605530071	0.55634864	0.577350269	1.168609011	0.025865279	-0.799035699	-1.341145771	-0.484578549	0.147748018	28.52847498	0.430872235	0.190453734	0.631675162	0.883580941	-4.784263169	-4.616429605	-4.904790713	-4.943443832	0.720873202	0.584813527	TIRAP	114609
0.175737996	0.189194261	0.272421952	0.090074925	25	0.518895177	0.577350269	0.605530071	0.55634864	0.577350269	2.50916288	0.239552304	0.621907968	0.638369408	1.000448861	0.3187604	28.52847498	0.538941204	0.528324998	0.325504056	0.752230348	-4.848622322	-5.131417499	-4.702751771	-4.922560976	0.284928199	0.885301874	SIGLEC10	89790
-0.015433969	0.039121788	-0.027050659	0.086845129	25	0.438901179	0.577350269	0.605530071	0.55634864	0.577350269	6.795100468	0.17241065	-0.064380775	0.155596899	-0.11709781	0.362263057	28.52847498	0.949116051	0.877446525	0.907603048	0.719825316	-4.948084745	-5.278794131	-4.964587341	-4.914828108	0.077079086	0.988675629	SIGLEC10	89790
-0.010242089	-0.054478438	-0.084246376	-0.123490255	25	0.108297832	0.577350269	0.605530071	0.55634864	0.577350269	0.098113373	0.013879722	-0.150577057	-0.76365737	-1.285327533	-1.815527894	28.52847498	0.881368992	0.451341221	0.209014775	0.079968339	-4.943222458	-5.064693788	-4.537031632	-4.152105899	1.158108696	0.349879519	ADAMTSL1	92949
0.047427324	0.076173955	0.039153612	0.14502623	25	0.152712102	0.577350269	0.605530071	0.55634864	0.577350269	0.496474737	0.02403849	0.529828926	0.811366745	0.453911526	1.620143929	28.52847498	0.600330138	0.423873119	0.65332694	0.116204357	-4.875992133	-5.036304357	-4.912535861	-4.304056552	0.730828623	0.578419113	RFX4	5992
0.040023265	0.169540203	-0.004525861	0.13872782	25	0.131612757	0.577350269	0.605530071	0.55634864	0.577350269	1.557322166	0.018781402	0.505835313	2.043021723	-0.05935949	1.75331597	28.52847498	0.616858717	0.050386055	0.953079645	0.090288278	-4.882427092	-3.802659446	-4.967359189	-4.201821243	1.997481291	0.121728478	WFIKKN1	117166
0.085786192	0.171241618	0.065322487	0.040459022	25	0.195006889	0.577350269	0.605530071	0.55634864	0.577350269	1.024713423	0.036926228	0.773233292	1.471655427	0.611009847	0.364677134	28.52847498	0.445744315	0.15206017	0.546031038	0.718041863	-4.794580556	-4.485479774	-4.867674046	-4.914370433	0.592435035	0.670889696	SENP1	29843
-0.105650141	0.17237951	0.019897849	0.01608597	25	0.137197365	0.577350269	0.605530071	0.55634864	0.577350269	1.021234118	0.020096928	-1.290820534	2.008098831	0.252286643	0.196536416	28.52847498	0.207129041	0.054185426	0.802628327	0.84558373	-4.52986272	-3.848998961	-4.951022613	-4.939039795	2.645913569	0.053945452	KLF14	136259
-0.118093271	-0.002781464	-0.109814716	-0.001520878	25	0.10668545	0.577350269	0.605530071	0.55634864	0.577350269	0.470673464	0.01357596	-1.755498687	-0.039423255	-1.694057861	-0.022608396	28.52847498	0.089907938	0.968827539	0.101146356	0.982120042	-4.200097483	-5.28758258	-4.24097155	-4.94903887	1.714686549	0.174202629	KLF14	136259
0.060658783	-0.020729652	-0.05872055	0.009239329	25	0.165406724	0.577350269	0.605530071	0.55634864	0.577350269	0.25916245	0.027577408	0.632670518	-0.20614821	-0.635574344	0.096366113	28.52847498	0.531987558	0.838139276	0.530119637	0.923903591	-4.845148353	-5.271706993	-4.859504155	-4.946735023	0.440321237	0.778395646	NXNL2	158046
0.031907432	0.03437793	-0.012894358	-0.052536997	25	0.119560053	0.577350269	0.605530071	0.55634864	0.577350269	0.295877181	0.016128516	0.435166326	0.447040436	-0.1824969	-0.716520589	28.52847498	0.666716226	0.658221475	0.856483471	0.479495067	-4.899688693	-5.21095908	-4.959260895	-4.816136885	0.460103835	0.764309799	BRS3	680
0.059471424	0.097141533	-0.017384153	0.070052252	25	0.126242007	0.577350269	0.605530071	0.55634864	0.577350269	0.87110955	0.017567813	0.777159427	1.210348379	-0.235747805	0.915427356	28.52847498	0.443461667	0.236078257	0.815312614	0.367640728	-4.793031118	-4.73722366	-4.953212783	-4.733824879	0.804804295	0.532336797	LINC00205 /// LOC102723489 /// LOC102725097	257103 /// 102723489 /// 102725097
-0.226748216	-0.028067249	-0.060846833	-0.237621645	25	0.221289084	0.577350269	0.605530071	0.55634864	0.577350269	0.885247887	0.046514167	-1.821008111	-0.214917368	-0.507105499	-1.908332295	28.52847498	0.079109615	0.831360722	0.615978466	0.066457338	-4.147669207	-5.270276668	-4.898786799	-4.075762094	1.625794339	0.194956375	TMX3	54495
0.075288235	0.077008078	0.06538415	0.016722445	25	0.144829601	0.577350269	0.605530071	0.55634864	0.577350269	0.291587758	0.021983199	0.879513081	0.85773894	0.792647345	0.195350694	28.52847498	0.386471791	0.39818552	0.434525884	0.846503109	-4.750062558	-5.00715804	-4.800038788	-4.939161575	0.345903737	0.844632789	ZNF396	252884
-0.077691682	0.058422777	-0.063203746	-0.092297017	25	0.100945628	0.577350269	0.605530071	0.55634864	0.577350269	0.179493305	0.012531595	-1.202076131	0.861873055	-1.014828404	-1.428055603	28.52847498	0.23921741	0.395944337	0.318717618	0.164132553	-4.583514373	-5.004485848	-4.695261744	-4.440703789	1.729796645	0.17089883	SLC26A7	115111
0.011904512	0.017504466	-0.091614381	0.011910083	25	0.132099788	0.577350269	0.605530071	0.55634864	0.577350269	0.446960678	0.018893952	0.150006751	0.210306041	-1.19799557	0.150076959	28.52847498	0.881814821	0.834923663	0.240777277	0.881759935	-4.943267421	-5.271036213	-4.591630504	-4.943261895	0.745716032	0.568939938	SLC26A7	115111
0.024055038	-0.069195033	0.026108378	-0.021239356	25	0.190642267	0.577350269	0.605530071	0.55634864	0.577350269	0.844897267	0.035451199	0.221284608	-0.606909225	0.249239803	-0.195382879	28.52847498	0.826447085	0.54871128	0.80496107	0.846478151	-4.936330585	-5.146368087	-4.951437178	-4.939158279	0.241008421	0.912710954	SNX18	112574
-0.423249149	-0.522102341	-0.164480836	-0.194551248	25	0.357209399	0.577350269	0.605530071	0.55634864	0.577350269	2.184678632	0.115418741	-2.157836596	-2.537942384	-0.870222096	-0.991873944	28.52847498	0.03950141	0.016882102	0.391442688	0.329597792	-3.858685877	-3.093348379	-4.766150699	-4.697294442	2.154978025	0.099748652
-0.053837054	-0.015098984	0.126400547	0.086784733	25	0.090400248	0.577350269	0.605530071	0.55634864	0.577350269	0.244121131	0.010763348	-0.898810652	-0.24034678	2.189919862	1.448872804	28.52847498	0.376277476	0.811780196	0.036861178	0.158276678	-4.741411788	-5.265793535	-3.806301448	-4.426545915	3.29261842	0.024511596	FBXO39	162517
0.156007525	0.095888105	0.15713498	0.131446403	25	0.219484253	0.577350269	0.605530071	0.55634864	0.577350269	0.931893657	0.045817038	1.26238745	0.739802027	1.319508946	1.063642859	28.52847498	0.217031793	0.465464891	0.197491165	0.296411192	-4.547402779	-5.078276322	-4.514784874	-4.660608874	0.570786312	0.685948836	B3GNT6	192134
-0.135311954	-0.065798446	-0.081868866	-0.066716774	25	0.181638501	0.577350269	0.605530071	0.55634864	0.577350269	1.427433841	0.032513845	-1.299758383	-0.602623072	-0.816089095	-0.640857543	28.52847498	0.20408853	0.551520083	0.421211357	0.526730177	-4.524281714	-5.148348396	-4.790108839	-4.842467464	0.431555963	0.784627375	B3GNT6	192134
0.024355392	0.170322242	0.033099296	0.117252111	25	0.153131898	0.577350269	0.605530071	0.55634864	0.577350269	0.494366182	0.024151002	0.271448958	1.809956238	0.382828405	1.306813822	28.52847498	0.788000413	0.080849557	0.704684625	0.201712633	-4.929860371	-4.101220561	-4.928578294	-4.51985352	1.18236681	0.339612006	DENND1B	163486
-0.284411465	-0.083052479	-0.13097832	-0.071615876	25	0.152339405	0.577350269	0.605530071	0.55634864	0.577350269	1.187669767	0.02393886	-3.183874926	-0.886472277	-1.521600554	-0.801711677	28.52847498	0.003498886	0.382775154	0.139117189	0.429347374	-2.841515891	-4.988337174	-4.373630584	-4.783175023	2.816798721	0.043682644	ZNF619	285267
0.119114646	0.009731428	0.113419854	0.113973771	25	0.112437483	0.577350269	0.605530071	0.55634864	0.577350269	0.067103581	0.014680472	1.702769163	0.132638876	1.68256572	1.629279262	28.52847498	0.099484464	0.895410124	0.103374327	0.114248067	-4.241312714	-5.281360121	-4.25013976	-4.297232458	1.467429705	0.238087616	ICK	22858
-0.118131623	-0.041279647	-0.046240001	0.104865006	25	0.12744048	0.577350269	0.605530071	0.55634864	0.577350269	0.214719102	0.017834241	-1.532143634	-0.510473199	-0.622362603	1.360078259	28.52847498	0.136502457	0.613647434	0.538646498	0.184456811	-4.36830708	-5.18762111	-4.863936671	-4.485785897	2.254192778	0.088022049	FAM71D	161142
0.081046234	0.061628881	-0.031190044	0.083969082	25	0.099712369	0.577350269	0.605530071	0.55634864	0.577350269	0.272077525	0.012314738	1.26497188	0.917140712	-0.505191873	1.310591764	28.52847498	0.21611711	0.366757641	0.617304848	0.200449183	-4.545822007	-4.967611475	-4.89930715	-4.5174742	1.393510864	0.261244233	BCL2L14	79370
0.069348744	0.012834272	-0.092875671	0.044766673	25	0.073960119	0.577350269	0.605530071	0.55634864	0.577350269	0.572616238	0.008395446	1.310923464	0.231320234	-1.821935679	0.846240008	28.52847498	0.200338545	0.81871712	0.078965053	0.404461532	-4.517265026	-5.267441961	-4.135966406	-4.76457139	3.030205119	0.033647899	HS6ST3	266722
0.03374919	-0.05297619	-0.000824084	0.045517788	25	0.149259815	0.577350269	0.605530071	0.55634864	0.577350269	0.291816142	0.023124934	0.384400309	-0.575313752	-0.00974057	0.518443601	28.52847498	0.703532311	0.569589425	0.992296071	0.608146932	-4.910518986	-5.160646337	-4.968292323	-4.879081754	0.344889808	0.845327436	SLC26A1	10861
-0.014127603	0.035231572	0.180908017	0.020474003	25	0.247332589	0.577350269	0.605530071	0.55634864	0.577350269	3.083760424	0.057209228	-0.102304816	0.243255834	1.359495385	0.148262171	28.52847498	0.919230454	0.809547864	0.184639216	0.883178868	-4.946425349	-5.265248908	-4.488147725	-4.94340391	0.725150245	0.582060966	CLDN15	24146
-0.086856461	0.063733527	-0.107016867	-0.024441819	25	0.153558217	0.577350269	0.605530071	0.55634864	0.577350269	1.442560811	0.024265579	-0.965756037	0.675673543	-1.234837692	-0.271768315	28.52847498	0.342282309	0.504688569	0.22696511	0.787757276	-4.710073474	-5.112746481	-4.56899453	-4.929814989	1.12425083	0.364674655	RAB42	115273
0.022990124	-0.055761411	-0.087992552	0.016542068	25	0.113753199	0.577350269	0.605530071	0.55634864	0.577350269	0.385806983	0.014941267	0.325767858	-0.753363076	-1.293913296	0.234399526	28.52847498	0.746977498	0.457404468	0.206073039	0.816348965	-4.921381336	-5.070605345	-4.531489433	-4.934765444	1.006368804	0.42054776	PTCHD1	139411
-0.100278746	-0.052639698	-0.044584615	-0.067385082	25	0.116284704	0.577350269	0.605530071	0.55634864	0.577350269	0.084237521	0.015451583	-1.397278662	-0.699344528	-0.644690839	-0.938940108	28.52847498	0.173103446	0.489999971	0.524278224	0.355643709	-4.461334656	-5.10037105	-4.856393545	-4.722872531	0.517764156	0.723286768	M1AP	130951
-0.046392242	-0.062208393	-0.031382911	0.083023946	25	0.08002052	0.577350269	0.605530071	0.55634864	0.577350269	0.240610285	0.009213212	-0.837144559	-1.070305456	-0.587679662	1.498160938	28.52847498	0.409469647	0.293454003	0.561370659	0.145075871	-4.768447333	-4.854423554	-4.875146477	-4.392381035	2.0973223	0.10728394	ZSCAN4	201516
-0.003285801	0.07268582	-0.048688423	0.043076154	25	0.118788717	0.577350269	0.605530071	0.55634864	0.577350269	0.190643652	0.015967407	-0.045038574	0.949941324	-0.692566491	0.590446225	28.52847498	0.964390348	0.350120797	0.494181061	0.559540218	-4.948640436	-4.944721901	-4.839363775	-4.858448975	0.813083725	0.527342041	ZSCAN4	201516
0.019172967	0.052885576	-0.021701631	0.096040391	25	0.188384238	0.577350269	0.605530071	0.55634864	0.577350269	0.628010711	0.0347012	0.178269771	0.468844988	-0.209398276	0.89298116	28.52847498	0.859771012	0.64274353	0.835625472	0.379338443	-4.940834403	-5.203278784	-4.956397125	-4.744043234	0.383942069	0.818253661	VWA5B1	127731
-0.004684271	0.149931627	0.041855927	-0.044904015	25	0.176532317	0.577350269	0.605530071	0.55634864	0.577350269	0.786160843	0.030911161	-0.046147156	1.408315253	0.427909843	-0.442372521	28.52847498	0.963514486	0.169843053	0.671929862	0.661555446	-4.948613893	-4.550302542	-4.91871442	-4.898044649	0.957453392	0.445778016	VWA5B1	127731
0.051220897	0.105727234	-0.053030124	0.040785796	25	0.138270098	0.577350269	0.605530071	0.55634864	0.577350269	0.322890239	0.020355883	0.621817345	1.223787979	-0.668083335	0.495136108	28.52847498	0.538999959	0.231043795	0.509449828	0.624296299	-4.848651331	-4.72530808	-4.848218042	-4.885203001	1.038040524	0.404857813	LINC00311	197196
0.06592552	-0.035683227	0.048512457	0.034743525	25	0.149129153	0.577350269	0.605530071	0.55634864	0.577350269	0.459065776	0.023090768	0.751441194	-0.387801262	0.573835019	0.396018357	28.52847498	0.458541754	0.701041636	0.570576272	0.695037875	-4.803046644	-5.230007533	-4.879448104	-4.908156814	0.396732578	0.809270606	HTR6	3362
0.069878903	0.131192006	0.023421352	-0.010772262	25	0.114809724	0.577350269	0.605530071	0.55634864	0.577350269	0.066724765	0.015152882	0.983238969	1.760046064	0.341993069	-0.15157233	28.52847498	0.333755554	0.089119915	0.734862742	0.880591046	-4.701553419	-4.161737161	-4.936579864	-4.943143581	1.219334176	0.324488353	MAGEB6	158809
0.028621271	0.034734721	0.052531756	0.264811761	25	0.125837384	0.577350269	0.605530071	0.55634864	0.577350269	0.310888266	0.017478431	0.374971548	0.433887239	0.714206281	3.469338496	28.52847498	0.710454897	0.667634004	0.480902917	0.001677514	-4.912385122	-5.215418308	-4.831285654	-2.539941261	3.924509189	0.011660592	LOC101060464 /// LOC101929858 /// LOC101930165 /// LOC101930171 /// TCEB3C /// TCEB3CL /// TCEB3CL2	162699 /// 728929 /// 100506888 /// 101060464 /// 101929858 /// 101930165 /// 101930171
0.016405134	-0.174321701	-0.024886016	0.037108279	25	0.246518032	0.577350269	0.605530071	0.55634864	0.577350269	2.0967991	0.056856713	0.119165223	-1.207326875	-0.187593363	0.269550765	28.52847498	0.905979645	0.237221282	0.852523318	0.789446022	-4.945445394	-4.739886652	-4.958748426	-4.930129016	0.653593005	0.629130095	RUSC1-AS1	284618
0.043901706	0.066404365	-0.016666255	0.091588109	25	0.205873745	0.577350269	0.605530071	0.55634864	0.577350269	2.298426366	0.04074374	0.376713845	0.543288438	-0.148409109	0.785903592	28.52847498	0.709173786	0.591151475	0.883063966	0.438403175	-4.912043726	-5.174361762	-4.962326682	-4.789553821	0.310722642	0.868401659	CACNG6	59285
-0.108009838	0.040427616	-0.036057607	0.023597637	25	0.141280975	0.577350269	0.605530071	0.55634864	0.577350269	0.764649085	0.021093474	-1.288100899	0.459693501	-0.44624752	0.281420089	28.52847498	0.208061054	0.649220349	0.658787298	0.78041943	-4.531554556	-5.206545961	-4.9143941	-4.92841847	0.951466534	0.448949701	LMNTD1	160492
-0.421908232	-0.604530959	0.13130585	-0.350418857	25	0.411128609	0.577350269	0.605530071	0.55634864	0.577350269	2.24307011	0.151722976	-1.876086896	-2.563050452	0.60591453	-1.558197203	28.52847498	0.070909208	0.015925017	0.54936246	0.130212152	-4.102576463	-3.05505263	-4.869329931	-4.349569016	3.690372143	0.015304363
0.071845792	0.082255735	-0.083484942	0.101661925	25	0.182117133	0.577350269	0.605530071	0.55634864	0.577350269	1.402099567	0.032666417	0.688511527	0.751587802	-0.83025284	0.97424505	28.52847498	0.49669198	0.45845494	0.413290106	0.338123883	-4.826209681	-5.071617094	-4.783978305	-4.705953721	1.151716944	0.352630871	CIRBP-AS1	148046
-0.019539196	-0.118173589	-0.081533458	-0.071539247	25	0.130536556	0.577350269	0.605530071	0.55634864	0.577350269	0.205700098	0.01853417	-0.248588331	-1.433501452	-1.076470809	-0.910161413	28.52847498	0.805460092	0.162584271	0.290736143	0.370363593	-4.932971288	-4.52481007	-4.662073712	-4.736242994	0.702841817	0.596505837	AXDND1	126859
0.138328776	0.063902922	-0.035115362	0.175259387	25	0.160000931	0.577350269	0.605530071	0.55634864	0.577350269	1.025484746	0.02603589	1.484864905	0.65403168	-0.391168528	1.881289795	28.52847498	0.148546411	0.518329283	0.698578962	0.070173903	-4.401685739	-5.123702714	-4.926834815	-4.09827035	1.927360199	0.133036311	ASMTL-AS1	80161
0.099798385	0.143472221	-0.002466767	0.134323366	25	0.178334543	0.577350269	0.605530071	0.55634864	0.577350269	2.139649352	0.03147161	0.974371701	1.335588368	-0.024993185	1.311452949	28.52847498	0.338062102	0.192242473	0.980234407	0.200162032	-4.70589201	-4.62177815	-4.968148129	-4.516931035	0.979475807	0.434268395	ASMTL-AS1	80161
-0.033383102	-0.04234186	0.03374529	-0.092411067	25	0.116151691	0.577350269	0.605530071	0.55634864	0.577350269	0.299695044	0.01542449	-0.4655667	-0.563026461	0.488383217	-1.288781231	28.52847498	0.645060435	0.577815412	0.629011501	0.207827606	-4.892573639	-5.165998909	-4.903795356	-4.531131613	0.925232237	0.463063822	CD200R1	131450
-0.049222301	-0.058821306	-0.086767674	-0.091263089	25	0.129955899	0.577350269	0.605530071	0.55634864	0.577350269	0.214739174	0.018401621	-0.628484392	-0.716095431	-1.149695632	-1.165273169	28.52847498	0.534686502	0.479753523	0.259816488	0.25355947	-4.846506358	-5.091367005	-4.620412261	-4.604807471	0.449426019	0.771915432	LINC00334	114042
0.059974186	0.079409454	0.044900917	0.127219142	25	0.162122339	0.577350269	0.605530071	0.55634864	0.577350269	0.735513992	0.026634726	0.636503616	0.803549019	0.494520233	1.350171609	28.52847498	0.529522613	0.428302311	0.624725667	0.187576163	-4.843897295	-5.041067702	-4.902173822	-4.492206715	0.489495237	0.743372861	LINC00334	114042
-0.021054657	0.057657016	-0.035924635	-0.016912771	25	0.108272371	0.577350269	0.605530071	0.55634864	0.577350269	0.16166236	0.01387489	-0.309595065	0.808354142	-0.548189305	-0.248691311	28.52847498	0.75911901	0.425576581	0.5878263	0.805381204	-4.924065562	-5.038145093	-4.887154333	-4.932957883	0.519208164	0.722263228	ATOH7	220202
0.007296825	0.066842795	-0.041749606	0.067568171	25	0.143553481	0.577350269	0.605530071	0.55634864	0.577350269	0.560458887	0.021660704	0.085873321	0.750036854	-0.509881284	0.79518194	28.52847498	0.93216698	0.459373837	0.614056845	0.433074039	-4.947236958	-5.072499139	-4.898028606	-4.785824269	0.625695829	0.648022468	ATOH7	220202
0.002588578	0.182743182	0.025340056	0.13809992	25	0.140249623	0.577350269	0.605530071	0.55634864	0.577350269	0.297447135	0.020839029	0.031058689	2.090579701	0.315516301	1.656972557	28.52847498	0.975439009	0.045590905	0.754666269	0.108483906	-4.948919782	-3.738692666	-4.941291812	-4.276372295	1.932708723	0.132137648	SEC16B	89866
-0.103040816	-0.033056697	0.065061483	0.103112767	25	0.163359349	0.577350269	0.605530071	0.55634864	0.577350269	0.714212367	0.026987553	-1.086396023	-0.332308916	0.71186096	1.087154623	28.52847498	0.286398386	0.742085407	0.482332049	0.286068748	-4.648503941	-5.245428993	-4.832172557	-4.648096466	1.480109078	0.234318604	AMER1	139285
0.017099133	0.061630771	-0.06101197	0.045152182	25	0.135327428	0.577350269	0.605530071	0.55634864	0.577350269	1.183971231	0.019650353	0.211275691	0.726067013	-0.782317115	0.557897202	28.52847498	0.834174164	0.47371285	0.440473711	0.581266646	-4.937464745	-5.085910317	-4.804328691	-4.86809731	0.723590688	0.583063707	NKX6-3	157848
0.059802365	0.116404496	-0.030472406	0.090894186	25	0.169216676	0.577350269	0.605530071	0.55634864	0.577350269	2.525646809	0.028694625	0.611475008	1.134837723	-0.32334	0.929386711	28.52847498	0.545727433	0.265888652	0.748796055	0.360486485	-4.851935271	-4.802010411	-4.939938532	-4.727353099	0.795181536	0.538183988	NKX6-3	157848
-0.004838756	-0.042342282	-0.171282194	-0.059989004	25	0.154839627	0.577350269	0.605530071	0.55634864	0.577350269	0.523917992	0.024611885	-0.053422215	-0.445724085	-1.962423546	-0.66230775	28.52847498	0.957767852	0.659160933	0.059533039	0.513089327	-4.948423694	-5.211411246	-4.014638138	-4.835287134	1.301217226	0.293162243	TBATA	219793
0.001960396	-0.081854795	-0.115721806	0.039922426	25	0.19448317	0.577350269	0.605530071	0.55634864	0.577350269	2.689064178	0.036747474	0.017712941	-0.705171364	-1.085061685	0.360714669	28.52847498	0.985991159	0.486421716	0.286978858	0.720970069	-4.949090705	-5.097262105	-4.6573107	-4.915120083	0.718359602	0.586434961	EXOC3L2	90332
-0.11042772	-0.053195568	-0.015023189	0.088022909	25	0.205299275	0.577350269	0.605530071	0.55634864	0.577350269	0.739874002	0.040536748	-0.949979598	-0.436330211	-0.134119101	0.757237112	28.52847498	0.350101682	0.665881565	0.894250104	0.45511706	-4.717643076	-5.214599987	-4.963424434	-4.800817188	0.782392538	0.546024464	CABP4	57010
-0.031305993	-0.027805138	-0.034321481	0.005370714	25	0.173853547	0.577350269	0.605530071	0.55634864	0.577350269	1.697708456	0.030088646	-0.312598429	-0.264720765	-0.355645786	0.053627966	28.52847498	0.756859433	0.793127843	0.724722187	0.95760536	-4.923577314	-5.261028885	-4.934003649	-4.948417911	0.071688221	0.990125427	TNFRSF13C	115650
-0.090626959	-0.116469122	-0.131675586	-0.029408753	25	0.208849089	0.577350269	0.605530071	0.55634864	0.577350269	1.582749924	0.041825066	-0.767537704	-0.940495602	-1.157283907	-0.249068568	28.52847498	0.449068223	0.354859312	0.256754579	0.805092226	-4.796815209	-4.951389773	-4.615958255	-4.93290873	0.470697655	0.756761465	CAMK2N2	94032
0.017031555	0.02602315	0.03551776	0.051452122	25	0.126543635	0.577350269	0.605530071	0.55634864	0.577350269	0.248555668	0.01763463	0.22214255	0.323624187	0.480745656	0.671089966	28.52847498	0.825785548	0.748583112	0.634363684	0.507560841	-4.936230937	-5.247629598	-4.905785771	-4.83228222	0.128390548	0.970869712	ANKRD30BP2	149992
-0.109250702	0.033028494	-0.007134024	0.096535699	25	0.13505418	0.577350269	0.605530071	0.55634864	0.577350269	0.177986471	0.01958561	-1.352123348	0.389748543	-0.091626052	1.194758198	28.52847498	0.186958387	0.699617072	0.927635517	0.242020177	-4.490944768	-5.229423742	-4.966033586	-4.587793553	1.701368137	0.177167096	KCNG3	170850
-0.091364489	-0.071010764	-0.078278065	-0.172698706	25	0.11736206	0.577350269	0.605530071	0.55634864	0.577350269	0.299947016	0.015672171	-1.264076862	-0.936750414	-1.12390208	-2.389379518	28.52847498	0.216433544	0.356749867	0.270423149	0.02371701	-4.546369755	-4.954016503	-4.63536126	-3.64388886	1.45007821	0.24334001	KCNG3	170850
0.007258817	0.011386722	-0.018698573	0.078300406	25	0.170859745	0.577350269	0.605530071	0.55634864	0.577350269	0.294067505	0.029184284	0.073595618	0.110074943	-0.196737394	0.793871333	28.52847498	0.94184576	0.913120638	0.845427919	0.433824401	-4.947750945	-5.283484328	-4.957793713	-4.786353568	0.289212967	0.882530696	LINC01312	154089
-0.104177748	0.076559437	0.00949463	0.125311103	25	0.094940698	0.577350269	0.605530071	0.55634864	0.577350269	0.250024602	0.011500797	-1.68256412	1.17895993	0.159135489	2.02388676	28.52847498	0.10337464	0.248153727	0.874683393	0.052437665	-4.2568663	-4.7646021	-4.961429895	-3.977264513	3.873895278	0.012362389	LINC01312	154089
0.03417634	0.039357612	0.082504882	0.172898624	25	0.153287387	0.577350269	0.605530071	0.55634864	0.577350269	0.688738527	0.024192754	0.380577869	0.417878833	0.953432522	1.925349207	28.52847498	0.706335664	0.679164352	0.34838016	0.064207164	-4.911281023	-5.220668742	-4.726567791	-4.061490537	1.097304346	0.376843034	FOXP2	93986
0.072171046	-0.032461065	-0.026057865	0.011141354	25	0.150978166	0.577350269	0.605530071	0.55634864	0.577350269	0.59762719	0.023577039	0.814102328	-0.349126183	-0.305033237	0.125676469	28.52847498	0.422329942	0.729558412	0.762555238	0.900869529	-4.778092297	-5.241003685	-4.943053649	-4.94502707	0.437034298	0.780733433	B4GALNT2	124872
-0.01636615	-0.072847912	-0.044236603	-0.026546764	25	0.116308878	0.577350269	0.605530071	0.55634864	0.577350269	0.0817375	0.015456511	-0.228008705	-0.967666416	-0.639556642	-0.369842215	28.52847498	0.821265823	0.341343499	0.527563694	0.714231487	-4.935539321	-4.932043694	-4.858150589	-4.91338114	0.277431877	0.890112308	NETO1	81832
-0.035544425	-0.113500191	-0.049833733	-0.012370028	25	0.113405397	0.577350269	0.605530071	0.55634864	0.577350269	0.180139215	0.014872032	-0.504832103	-1.53700655	-0.734499036	-0.175689635	28.52847498	0.617554361	0.135309963	0.468639369	0.861778909	-4.88268983	-4.416153505	-4.823496455	-4.941073838	0.705811815	0.594570305	FMR1NB	158521
-0.019197533	-0.08958853	0.144650299	0.062940954	25	0.405518984	0.577350269	0.605530071	0.55634864	0.577350269	0.826561677	0.14770849	-0.086517372	-0.384958548	0.676502764	0.283655505	28.52847498	0.93165954	0.703123256	0.504169908	0.778722842	-4.947207813	-5.230854591	-4.845207438	-4.928088134	0.32119963	0.861400779	GCSAML	148823
-0.003926418	-0.007478516	0.244572796	0.048088725	25	0.443854933	0.577350269	0.605530071	0.55634864	0.577350269	1.158593051	0.176242749	-0.016199495	-0.029418741	1.047141781	0.198403013	28.52847498	0.987188002	0.97673547	0.303825381	0.844136868	-4.949104183	-5.287849879	-4.678081584	-4.938846599	0.436270205	0.781276734	SIGLEC11	114132
-0.044391554	-0.040834774	0.106205474	-0.007075742	25	0.162512407	0.577350269	0.605530071	0.55634864	0.577350269	0.657894406	0.026745694	-0.470147407	-0.412351426	1.167274327	-0.074938623	28.52847498	0.641824069	0.683164185	0.252763742	0.940786572	-4.891460828	-5.222436485	-4.610055586	-4.947698575	0.912747541	0.469904079	SIGLEC11	114132
-0.011346774	0.158352537	-0.032265346	0.032573616	25	0.233218855	0.577350269	0.605530071	0.55634864	0.577350269	0.362828079	0.051265714	-0.086799957	1.154983564	-0.256139044	0.249179952	28.52847498	0.931436903	0.25767998	0.799681478	0.805006911	-4.947194957	-4.785087138	-4.950491277	-4.932894203	0.603635058	0.663150899	IL23R	149233
-0.150100722	-0.154725903	-0.080057953	-0.131141858	25	0.125186663	0.577350269	0.605530071	0.55634864	0.577350269	0.13426289	0.017335287	-1.974594328	-1.940715112	-1.092928942	-1.725188033	28.52847498	0.058064789	0.062232507	0.283568454	0.095312745	-4.019730537	-3.936852682	-4.652919589	-4.223898802	1.422278266	0.251987435	MAGEB18	286514
0.012703865	0.07363392	-0.03620536	0.007242486	25	0.171416594	0.577350269	0.605530071	0.55634864	0.577350269	1.051586309	0.029351307	0.12843482	0.709787724	-0.379849985	0.073220815	28.52847498	0.898706027	0.483597407	0.706869967	0.942141376	-4.944843158	-5.094781492	-4.929191957	-4.947765391	0.304390309	0.872596901	CD276	80381
-0.037453859	-0.014881708	-0.015109767	0.006741782	25	0.151632072	0.577350269	0.605530071	0.55634864	0.577350269	0.490590513	0.023750443	-0.420941111	-0.159470807	-0.17622799	0.07577038	28.52847498	0.676952455	0.874421641	0.861359876	0.940130645	-4.902856343	-5.278320924	-4.959871965	-4.947665666	0.073340483	0.989690383	IFNL2	282616
-0.228502841	-0.085859878	-0.025486294	-0.091611509	25	0.203375806	0.577350269	0.605530071	0.55634864	0.577350269	0.736692353	0.039847898	-1.982665843	-0.710316407	-0.229486396	-0.794891692	28.52847498	0.057108625	0.483274556	0.820128277	0.433240147	-4.012821822	-5.094496415	-4.954003442	-4.785941558	1.204279111	0.330572056	IFNL1	282618
-0.087315735	-0.050945308	-0.057085369	-0.061961825	25	0.113118325	0.577350269	0.605530071	0.55634864	0.577350269	0.235553125	0.014815047	-1.242514975	-0.69122106	-0.842997472	-0.881725334	28.52847498	0.224163258	0.495013386	0.406242487	0.385294189	-4.559466798	-5.104664131	-4.778378185	-4.749079607	0.413192812	0.797650298	C4orf36	132989
-0.081481287	-0.090069967	0.015919122	-0.026982734	25	0.265684172	0.577350269	0.605530071	0.55634864	0.577350269	0.851952282	0.065459467	-0.551610179	-0.581377282	0.111837085	-0.182667105	28.52847498	0.585510693	0.565551862	0.911735767	0.856351153	-4.869899983	-5.157963593	-4.964914925	-4.940418316	0.205815615	0.933074466	FIGNL1	63979
-0.136087815	0.000614047	-0.069433645	-0.049013083	25	0.123442859	0.577350269	0.605530071	0.55634864	0.577350269	0.18672134	0.01695535	-1.810199688	0.007787761	-0.958450193	-0.651957467	28.52847498	0.08081088	0.993840533	0.345888618	0.519647115	-4.156410736	-5.288162239	-4.724075587	-4.838780046	1.100437915	0.375409882	RIMS1	22999
0.007537155	0.073942783	-0.119899969	-0.027375578	25	0.163617472	0.577350269	0.605530071	0.55634864	0.577350269	0.71706821	0.027061514	0.079358237	0.742307811	-1.310074502	-0.288235771	28.52847498	0.937301743	0.463969266	0.20062181	0.775250086	-4.947519551	-5.076868887	-4.52097376	-4.927403195	1.12020805	0.366477886	PITPNM2	57605
-0.037773553	-0.014613104	-0.111608674	0.047797889	25	0.125192695	0.577350269	0.605530071	0.55634864	0.577350269	0.918060913	0.017336611	-0.496896981	-0.183284049	-1.523592465	0.628763379	28.52847498	0.623069419	0.855871573	0.138620097	0.534506403	-4.884750116	-5.275157109	-4.372160319	-4.846416122	1.290736546	0.297009408	PITPNM2	57605
0.030637243	0.030367375	-0.054639296	0.029295051	25	0.146201988	0.577350269	0.605530071	0.55634864	0.577350269	0.451290321	0.022333207	0.355086998	0.335579946	-0.657177253	0.339530936	28.52847498	0.725136245	0.739643082	0.51633425	0.736696749	-4.916170882	-5.244585192	-4.852064294	-4.918990639	0.400029685	0.80694789	PCDH10	57575
-0.106355632	-0.083473162	0.020958487	-0.099539465	25	0.180190743	0.577350269	0.605530071	0.55634864	0.577350269	0.320378442	0.032054794	-1.028903455	-0.769953781	0.210410009	-0.962962629	28.52847498	0.312170002	0.44765641	0.834843293	0.34365819	-4.678651918	-5.061040483	-4.956281783	-4.711421993	0.699017868	0.599003415	TAB3	257397
0.146792118	0.125357938	0.110215032	0.008803399	25	0.136098066	0.577350269	0.605530071	0.55634864	0.577350269	0.450965422	0.019833653	1.805352476	1.4699913	1.406670701	0.108270376	28.52847498	0.081583943	0.152507522	0.170325785	0.914539139	-4.160319411	-4.487212963	-4.455887682	-4.946095656	1.413046227	0.254923535	TAB3	257397
-0.173703398	-0.019381427	-0.115803607	-0.10764441	25	0.147000322	0.577350269	0.605530071	0.55634864	0.577350269	0.501054536	0.022538329	-2.004047817	-0.21320097	-1.386481869	-1.241913219	28.52847498	0.054642054	0.832686474	0.176340482	0.224381926	-3.994434613	-5.270561298	-4.469802882	-4.559829585	1.350344348	0.275741936	GRK7	131890
-0.016927251	-0.098761293	-0.192815491	-0.152380301	25	0.29106859	0.577350269	0.605530071	0.55634864	0.577350269	2.400077276	0.077844326	-0.105083268	-0.584571411	-1.242171075	-0.945966972	28.52847498	0.917045101	0.563430804	0.224288206	0.352109385	-4.946274116	-5.156539405	-4.56441928	-4.719550301	0.570112291	0.686419678	MMEL1	79258
0.033742299	-0.036855012	-0.015069208	-0.133684597	25	0.181679223	0.577350269	0.605530071	0.55634864	0.577350269	0.872153957	0.03252681	0.324051886	-0.337473831	-0.150183647	-1.28387062	28.52847498	0.748262673	0.738230267	0.881676531	0.209517122	-4.921672549	-5.2440929	-4.962182628	-4.534180216	0.738415302	0.573575934	PDE8A	5151
-0.143278024	0.085997818	0.01685211	-0.024312602	25	0.200539639	0.577350269	0.605530071	0.55634864	0.577350269	0.595657779	0.038844013	-1.259152014	0.720592388	0.153689858	-0.21366334	28.52847498	0.218181012	0.477023852	0.878936304	0.832329289	-4.549377909	-5.088915086	-4.961892979	-4.937198933	1.021422719	0.413027182	NLRP6	171389
0.00248471	-0.065855212	-0.04123819	0.037945555	25	0.134399112	0.577350269	0.605530071	0.55634864	0.577350269	0.265144951	0.019430931	0.03087376	-0.780203031	-0.531747872	0.47149244	28.52847498	0.975585201	0.441696971	0.599017376	0.640875131	-4.94892279	-5.055032808	-4.891915139	-4.891132052	0.483357532	0.747742847	AKNAD1	254268
-0.0228157	0.025156074	0.08813352	0.056235929	25	0.202927305	0.577350269	0.605530071	0.55634864	0.577350269	1.293595754	0.039688209	-0.198364373	0.208533771	0.795176131	0.488926695	28.52847498	0.844166814	0.836293962	0.433077363	0.628631424	-4.938850617	-5.271323764	-4.798980613	-4.886787511	0.314819454	0.865672708	ZCCHC5	203430
-0.10600779	-0.089347978	0.098020626	-0.007556574	25	0.262879063	0.577350269	0.605530071	0.55634864	0.577350269	1.378285466	0.064160171	-0.724879218	-0.582527262	0.695564939	-0.051671709	28.52847498	0.474430085	0.564787754	0.492328966	0.959150394	-4.813057179	-5.157451716	-4.838258548	-4.948471998	0.656281497	0.62732443	ATRIP /// TREX1	11277 /// 84126
-0.069753849	-0.002342902	-0.128839887	0.012520743	25	0.148408331	0.577350269	0.605530071	0.55634864	0.577350269	0.321705053	0.022902823	-0.798333389	-0.025566651	-1.530237338	0.143300007	28.52847498	0.431272982	0.979780988	0.136972247	0.887060647	-4.78454819	-5.287932084	-4.367244844	-4.94378342	1.022712484	0.412388161	ZIC5	85416
-0.05543378	-0.014961422	-0.027738279	-0.042819273	25	0.102275231	0.577350269	0.605530071	0.55634864	0.577350269	0.103282814	0.012768379	-0.849703188	-0.218659971	-0.441229567	-0.656344787	28.52847498	0.40256483	0.828471678	0.662372861	0.516861821	-4.763085384	-5.269648151	-4.915593976	-4.837305875	0.222746387	0.923481037	ANGPT1	284
0.042408293	0.097564211	0.065752949	0.057707724	25	0.120179516	0.577350269	0.605530071	0.55634864	0.577350269	0.343450708	0.016258657	0.576061799	1.263608333	0.926885018	0.783884783	28.52847498	0.569090535	0.216599333	0.361761806	0.439567943	-4.862778009	-4.689330279	-4.739555306	-4.790359879	0.440869353	0.778005711	TEDDM1	127670
-0.033270932	-0.021052178	-0.0700471	-0.113284313	25	0.157073018	0.577350269	0.605530071	0.55634864	0.577350269	0.700646824	0.025222348	-0.362854767	-0.218911496	-0.792775783	-1.235485489	28.52847498	0.719388028	0.828277604	0.434452243	0.226727683	-4.914716206	-5.269605524	-4.799985119	-4.563695474	0.472703004	0.755332631	LOC149373	149373
0.029204315	0.081265607	0.047919607	0.109227288	25	0.100090009	0.577350269	0.605530071	0.55634864	0.577350269	0.119090032	0.01238086	0.454602953	1.206134306	0.774088863	1.700264076	28.52847498	0.652835275	0.237673559	0.445246287	0.099960004	-4.895193841	-4.740936111	-4.80770792	-4.243248379	0.876059375	0.490464999	GABRG1	2565
-0.007311795	-0.017664267	-0.115738865	-0.08245222	25	0.15988086	0.577350269	0.605530071	0.55634864	0.577350269	1.606393303	0.026002232	-0.078537901	-0.180906669	-1.29011038	-0.885640897	28.52847498	0.937948478	0.857719928	0.207372101	0.383215569	-4.947553555	-5.275492667	-4.53394806	-4.747334268	0.649942163	0.631586443	PANX2	56666
0.005758135	-0.09042495	-0.057300733	-0.01944002	25	0.141344854	0.577350269	0.605530071	0.55634864	0.577350269	0.271203158	0.021109295	0.068644476	-1.027816771	-0.708885807	-0.231750395	28.52847498	0.945751499	0.312672171	0.484148466	0.818386196	-4.947935836	-4.887419371	-4.833293654	-4.935088814	0.44023902	0.778454134	ZNF114	163071
0.008220976	0.094035729	0.079980275	0.009927546	25	0.109435227	0.577350269	0.605530071	0.55634864	0.577350269	0.381213206	0.014096741	0.119929118	1.307970115	1.210811411	0.144824882	28.52847498	0.905379913	0.201325288	0.235903457	0.885867466	-4.945397466	-4.648077106	-4.583822802	-4.943668168	0.829083459	0.517785426	ZNF114	163071
0.011936902	0.13186739	0.096629729	0.044691353	25	0.18337405	0.577350269	0.605530071	0.55634864	0.577350269	0.745870783	0.03306899	0.113695111	1.197543317	0.955109721	0.425670605	28.52847498	0.910275846	0.240950622	0.347546007	0.673542087	-4.945779656	-4.748469244	-4.725736073	-4.901814646	0.541040949	0.706827748	CCDC27	148870
0.166763622	0.172801071	0.112711616	0.036877239	25	0.156226278	0.577350269	0.605530071	0.55634864	0.577350269	0.146965827	0.024989876	1.827173961	1.80521389	1.281561928	0.404051737	28.52847498	0.078152908	0.081606138	0.210315048	0.689187749	-4.142666521	-4.107024708	-4.539452627	-4.906483021	1.378158365	0.266315747	C15orf26	161502
-0.037876389	0.093648952	0.043672896	0.011041087	25	0.109935987	0.577350269	0.605530071	0.55634864	0.577350269	0.366239676	0.014193006	-0.550670728	1.298165323	0.658912524	0.160522258	28.52847498	0.586146168	0.204627944	0.515235478	0.873600962	-4.870167652	-4.657300289	-4.851456362	-4.942411	0.951484966	0.448939908	LOC100652931 /// RBMY2FP	159162 /// 100652931
0.033780845	0.17837987	-0.021334336	-0.005839828	25	0.20278426	0.577350269	0.605530071	0.55634864	0.577350269	1.570751204	0.039637352	0.293885949	1.479645961	-0.192610422	-0.050805224	28.52847498	0.770972644	0.149926786	0.848628686	0.959834787	-4.926543278	-4.477135208	-4.958230207	-4.948495313	0.893845567	0.480411647	NEUROD2	4761
-0.011066162	0.073017774	0.075369866	0.06025281	25	0.147882587	0.577350269	0.605530071	0.55634864	0.577350269	0.598189996	0.022766316	-0.127031448	0.799183467	0.897851116	0.691658235	28.52847498	0.899806658	0.430787946	0.376780206	0.494742849	-4.944937226	-5.043708681	-4.753375149	-4.825097063	0.460226745	0.76422223	C5orf17	439936
0.079901643	0.073133706	0.042994667	0.09415548	25	0.167192751	0.577350269	0.605530071	0.55634864	0.577350269	0.732632655	0.028097969	0.825617478	0.720517288	0.461030963	0.972901262	28.52847498	0.415872209	0.477069364	0.648272022	0.338779865	-4.773303606	-5.088956154	-4.910781916	-4.706608038	0.298941416	0.876183638	LINC00208	83655
-0.055769842	-0.055454661	-0.05082761	0.080315802	25	0.101266564	0.577350269	0.605530071	0.55634864	0.577350269	0.283981544	0.012588465	-0.86094151	-0.816236375	-0.814265923	1.239867371	28.52847498	0.396448644	0.421128509	0.422237766	0.225126555	-4.758224491	-5.0333153	-4.790890826	-4.56106188	1.647524377	0.189668498	DNAH6	1768
-0.003351007	-0.110705793	0.019627108	0.047163052	25	0.15195722	0.577350269	0.605530071	0.55634864	0.577350269	0.685976576	0.023836946	-0.037593317	-1.184157112	0.228498828	0.52909934	28.52847498	0.970273771	0.246123438	0.820888476	0.60082961	-4.948801981	-4.760112659	-4.954126215	-4.876192075	0.803436587	0.533165126	LRRC15	131578
-0.013538527	0.075592576	0.117384778	-0.000496662	25	0.163074525	0.577350269	0.605530071	0.55634864	0.577350269	0.585628898	0.026906076	-0.142957474	0.761058861	1.286292004	-0.005244403	28.52847498	0.887328709	0.452867186	0.20868273	0.995852093	-4.943809142	-5.06619319	-4.536410595	-4.949165873	0.786558287	0.543461949
0.006751285	0.007849731	-0.038626166	-0.028706902	25	0.1244867	0.577350269	0.605530071	0.55634864	0.577350269	0.684445096	0.01718214	0.089208954	0.098896386	-0.529658496	-0.379322254	28.52847498	0.929539189	0.921912183	0.600446796	0.707257443	-4.947083656	-5.28439055	-4.892510065	-4.911529705	0.168501149	0.952669222	TTC40	54777
0.054638492	0.025219808	0.030980581	0.17057803	25	0.135654852	0.577350269	0.605530071	0.55634864	0.577350269	0.499317561	0.019728106	0.673777705	0.296526401	0.396460412	2.103492791	28.52847498	0.505875489	0.768976205	0.694715457	0.044360808	-4.831355041	-5.254124471	-4.925709385	-3.907335742	1.352233121	0.275091992	B3GNT7	93010
-0.035378585	0.053777544	-0.015076148	0.077162811	25	0.15903097	0.577350269	0.605530071	0.55634864	0.577350269	0.81987652	0.025764715	-0.381758235	0.553289685	-0.168822644	0.832637557	28.52847498	0.705469541	0.584375462	0.867127447	0.411965617	-4.911046507	-5.170160612	-4.96056638	-4.770353546	0.519807395	0.721838568	ZNF645	158506
-0.006516569	0.043824973	-0.041894862	0.004689919	25	0.144593776	0.577350269	0.605530071	0.55634864	0.577350269	0.385297774	0.021923387	-0.076229981	0.48880104	-0.508580736	0.054862064	28.52847498	0.93976822	0.628719292	0.614956842	0.956630767	-4.947647326	-5.195935338	-4.898384347	-4.948382757	0.251270124	0.906485019	ZMYM6	9204
-0.052881072	-0.03082541	-0.061981636	-0.10424097	25	0.136210929	0.577350269	0.605530071	0.55634864	0.577350269	0.427579507	0.019860586	-0.649927406	-0.361224431	-0.790532945	-1.281159031	28.52847498	0.520938656	0.720593119	0.4357393	0.210454534	-4.839458963	-5.237686508	-4.80092114	-4.535859457	0.447041981	0.773612799	ZMYM6	9204
-0.131193042	-0.057427534	-0.179643413	-0.059506293	25	0.144168127	0.577350269	0.605530071	0.55634864	0.577350269	0.28101022	0.021815678	-1.538463067	-0.642096202	-2.186149772	-0.697813178	28.52847498	0.134954447	0.5259372	0.037163009	0.49094284	-4.36378433	-5.129598132	-3.809863299	-4.822906849	1.442914857	0.245540664	SGCZ	137868
0.11510355	0.139739602	0.106629757	0.060514344	25	0.108633901	0.577350269	0.605530071	0.55634864	0.577350269	0.085908714	0.013943609	1.688347134	1.954322281	1.623094433	0.887628735	28.52847498	0.102248405	0.060528243	0.115569511	0.382163076	-4.252428335	-3.91928007	-4.296850064	-4.746445479	1.264994153	0.306658644	LOC100507431	100507431
0.074463547	0.10685439	0.010209499	0.023314576	25	0.11357744	0.577350269	0.605530071	0.55634864	0.577350269	0.800900129	0.014906253	1.056379834	1.445347938	0.150304904	0.330753091	28.52847498	0.299658735	0.159256343	0.881581739	0.743248031	-4.664425148	-4.512689769	-4.962172723	-4.920526677	0.787501383	0.54288297	WNT9B	7484
-0.054126658	-0.006634006	0.013970972	0.003973691	25	0.104142288	0.577350269	0.605530071	0.55634864	0.577350269	0.098940627	0.013106106	-0.818907806	-0.0956981	0.219352585	0.060119854	28.52847498	0.419627519	0.924429424	0.827937292	0.952479364	-4.776101505	-5.284632006	-4.95523823	-4.948224026	0.331871348	0.854199224
-0.008650711	-0.135120248	0.023655064	0.130220338	25	0.157235333	0.577350269	0.605530071	0.55634864	0.577350269	0.116866345	0.025267055	-0.094261671	-1.403807011	0.267485214	1.418933798	28.52847498	0.92556024	0.17116896	0.791019954	0.166752107	-4.946840321	-4.5548258	-4.948879924	-4.446856036	1.937234034	0.13138208
0.082607762	0.050221203	0.070848994	0.092801114	25	0.156307298	0.577350269	0.605530071	0.55634864	0.577350269	1.170179487	0.025012065	0.904704409	0.524416825	0.805215047	1.01634005	28.52847498	0.373199132	0.604039947	0.427356039	0.318009903	-4.738735368	-5.182085516	-4.794748718	-4.685045561	0.32408524	0.859460232
-0.004074034	-0.132222151	0.130072449	0.053779456	25	0.705745963	0.577350269	0.605530071	0.55634864	0.577350269	4.193171051	0.440075781	-0.010637058	-0.329158268	0.352431364	0.140414934	28.52847498	0.991587054	0.744440438	0.727105206	0.889318888	-4.949143383	-5.246234001	-4.934619158	-4.943998146	0.121173315	0.973776865	CNPY3	10695
-0.103526884	-0.022159897	0.011842742	0.054244402	25	0.530633508	0.577350269	0.605530071	0.55634864	0.577350269	2.451443519	0.250348285	-0.358378099	-0.073140801	0.042543471	0.187777367	28.52847498	0.722698786	0.942204486	0.966361829	0.852380413	-4.915558346	-5.286109724	-4.967825535	-4.939922077	0.081794272	0.987336728	SCAMP1	9522
0.196066622	0.027634005	0.015629562	-0.022024961	25	0.164398326	0.577350269	0.605530071	0.55634864	0.577350269	0.191739423	0.027285967	2.055865106	0.276272997	0.170070934	-0.230943686	28.52847498	0.049049046	0.784330036	0.866154699	0.819006827	-3.949369533	-5.258610994	-4.960451408	-4.93518656	1.680939681	0.181811387	LINC00471	151477
-0.002432104	-0.031390791	-0.040172293	0.034130358	25	0.10538213	0.577350269	0.605530071	0.55634864	0.577350269	0.584389799	0.013333753	-0.03648098	-0.448942108	-0.625321548	0.511947315	28.52847498	0.971152921	0.656865286	0.536730515	0.612628382	-4.948823617	-5.210303543	-4.862951716	-4.880815409	0.397463761	0.808755741	HAS3	3038
-0.100344958	-0.150248757	-0.123186048	-0.090971336	25	0.129882144	0.577350269	0.605530071	0.55634864	0.577350269	0.476441369	0.018384827	-1.281818133	-1.829976024	-1.632994487	-1.162078393	28.52847498	0.210226385	0.077721422	0.113460315	0.254833627	-4.53545156	-4.076594876	-4.289160719	-4.606628969	1.019600092	0.413931641	FGF4	2249
-0.12329489	-0.106962323	0.025462907	0.00589342	25	0.167555063	0.577350269	0.605530071	0.55634864	0.577350269	0.363454411	0.028204251	-1.27159384	-1.051811276	0.272523314	0.060781403	28.52847498	0.213786804	0.301714253	0.787182556	0.951957117	-4.541759287	-4.868934616	-4.948142204	-4.948203026	1.025011771	0.411251045	SLC30A8	169026
-0.069924078	-0.014422116	0.352260157	-0.166541113	25	0.435429682	0.577350269	0.605530071	0.55634864	0.577350269	1.942493567	0.169750819	-0.293955396	-0.057807918	1.536775945	-0.700125912	28.52847498	0.770920115	0.954304643	0.13536632	0.489519259	-4.926532605	-5.286888859	-4.362391836	-4.822079107	1.52240822	0.222156798	LOC142937	142937
-0.014947206	0.032099217	-0.00984228	0.010584483	25	0.117087026	0.577350269	0.605530071	0.55634864	0.577350269	0.099343039	0.015615664	-0.207176467	0.424207649	-0.141569089	0.146706729	28.52847498	0.837343768	0.674596252	0.888415379	0.884395338	-4.93791417	-5.218616235	-4.962865956	-4.943524258	0.123272338	0.972943889	LOC439933	439933
-0.020122676	-0.043154843	0.013474619	0.008657543	25	0.150250571	0.577350269	0.605530071	0.55634864	0.577350269	0.287963386	0.023384974	-0.22791763	-0.466042345	0.158380246	0.09805886	28.52847498	0.821335946	0.64472405	0.875272996	0.922571287	-4.935550196	-5.204286069	-4.96149508	-4.946648639	0.131018976	0.969781201	C11orf65	160140
-0.027321878	-0.016386237	0.015618156	0.139591314	25	0.152778585	0.577350269	0.605530071	0.55634864	0.577350269	0.393321694	0.024056288	-0.3051103	-0.174473399	0.180995767	1.558851403	28.52847498	0.762497148	0.862725728	0.857650642	0.130057304	-4.92478595	-5.276378791	-4.959409158	-4.349095398	1.123019625	0.365222985	FAM71E2	284418
-0.097776056	-0.129961391	-0.163654726	-0.125883464	25	0.152816097	0.577350269	0.605530071	0.55634864	0.577350269	0.460320634	0.024066333	-1.091661961	-1.383482511	-1.896166879	-1.405478965	28.52847498	0.284115721	0.177248118	0.068107631	0.170676277	-4.645670228	-4.575066965	-4.072604293	-4.455872999	1.000074278	0.42372631	OR5P2	120065
0.028812717	0.02555779	-0.060793302	0.043073992	25	0.103565582	0.577350269	0.605530071	0.55634864	0.577350269	0.185969649	0.013001135	0.437677495	0.370166361	-0.9583366	0.654312358	28.52847498	0.664915927	0.713992608	0.345944891	0.518151097	-4.899118791	-5.235162965	-4.724132138	-4.83798996	0.858683835	0.50044103	DYDC1	143241
0.001597376	-0.098352896	-0.057726569	0.016088312	25	0.191689971	0.577350269	0.605530071	0.55634864	0.577350269	1.694113754	0.035802226	0.014622205	-0.858413263	-0.548370016	0.147270615	28.52847498	0.988435366	0.397819407	0.587703865	0.883954304	-4.949116949	-5.006722994	-4.887101226	-4.943480776	0.366400549	0.830489383	IL27	246778
-0.202879724	0.007708732	-0.024229633	-0.032785315	25	0.166185728	0.577350269	0.605530071	0.55634864	0.577350269	0.833649205	0.027803772	-2.107402133	0.076347599	-0.261184834	-0.340555678	28.52847498	0.043994265	0.939675473	0.795826307	0.735933241	-3.903860182	-5.285923711	-4.949783249	-4.918808728	1.602695699	0.200735982	IQCF1	132141
0.10689899	0.036564711	0.077274001	0.088783693	25	0.123374338	0.577350269	0.605530071	0.55634864	0.577350269	0.403461178	0.01694053	1.422560467	0.463941196	1.067143635	1.181490789	28.52847498	0.165706681	0.646210596	0.294854766	0.247163505	-4.444413787	-5.205037348	-4.667207026	-4.595494557	0.653518902	0.629179903	DEFB125	245938
0.190111772	0.046559536	-0.034543674	-0.021916096	25	0.13502463	0.577350269	0.605530071	0.55634864	0.577350269	0.391251638	0.019578616	2.353307296	0.549518016	-0.443741955	-0.271289396	28.52847498	0.025720557	0.586926359	0.660576616	0.788121901	-3.678096153	-5.171753714	-4.914994884	-4.929883025	2.625111654	0.055355552	WFDC10B	280664
-0.021717888	-0.074031001	0.002647778	-0.053951959	25	0.115195674	0.577350269	0.605530071	0.55634864	0.577350269	0.330038417	0.015230673	-0.304802593	-0.990645695	0.038563373	-0.757195967	28.52847498	0.762729104	0.330187032	0.969507106	0.455141318	-4.924834996	-4.915286675	-4.967913392	-4.800833071	0.428604322	0.786723933	DEFB105A /// DEFB105B	245908 /// 504180
-0.109327554	-0.116333968	-0.038086458	-0.005642029	25	0.139694446	0.577350269	0.605530071	0.55634864	0.577350269	0.525867492	0.020702833	-1.316059033	-1.335229552	-0.475782717	-0.067917404	28.52847498	0.19863156	0.192358409	0.63785242	0.946325172	-4.514020878	-4.622122831	-4.907062739	-4.947961903	0.855806367	0.502107811	PKHD1	5314
0.039945446	0.028945473	0.074250053	0.169212158	25	0.114653775	0.577350269	0.605530071	0.55634864	0.577350269	0.310809873	0.015121523	0.56263938	0.388729203	1.085305398	2.383386189	28.52847498	0.578075506	0.700362649	0.286872774	0.024039705	-4.86672451	-5.229729698	-4.657175091	-3.649590062	1.675506645	0.183066672	PKD1L1	168507
-0.043223745	-0.056835164	-0.005508687	0.066027233	25	0.127717809	0.577350269	0.605530071	0.55634864	0.577350269	0.442551202	0.017896252	-0.559631273	-0.701617421	-0.074015048	0.85487514	28.52847498	0.580098737	0.488602417	0.941514956	0.39974275	-4.867596622	-5.099161272	-4.966827285	-4.760855707	0.734494165	0.576075867	GPR112	139378
-0.02591372	0.023913183	-0.001409441	0.054507311	25	0.139337977	0.577350269	0.605530071	0.55634864	0.577350269	0.542033649	0.020615669	-0.312601949	0.275044501	-0.017644165	0.657531664	28.52847498	0.756856785	0.785264264	0.986045547	0.516109734	-4.923576739	-5.258872994	-4.968233413	-4.836905452	0.267897961	0.89615684	TENM1	10178
0.015824039	0.052263546	-0.08511125	0.048918359	25	0.140570973	0.577350269	0.605530071	0.55634864	0.577350269	0.454686895	0.020918109	0.189503294	0.596763074	-1.057739504	0.585829576	28.52847498	0.851040228	0.555372266	0.299048886	0.562596432	-4.939751397	-5.15103386	-4.6723426	-4.859849591	0.957640632	0.445679116	REXO1L1P	254958
-0.058388487	-0.032198147	0.038599656	-0.065284164	25	0.174746339	0.577350269	0.605530071	0.55634864	0.577350269	0.516587884	0.03036138	-0.580399585	-0.305164778	0.398176526	-0.648944749	28.52847498	0.566201907	0.762456084	0.693464339	0.521564455	-4.861483389	-5.252115121	-4.925341222	-4.839786867	0.397639005	0.808632323	TAF1L	138474
-0.048842719	0.04290312	-0.006313847	-0.009384636	25	0.080870498	0.577350269	0.605530071	0.55634864	0.577350269	0.481007329	0.009333052	-0.875686434	0.733400705	-0.117472231	-0.168254322	28.52847498	0.388514204	0.469298427	0.907309009	0.86757039	-4.751757449	-5.081851186	-4.964563452	-4.941744368	0.622946315	0.64989927	CNTNAP5	129684
0.035963452	0.117535131	-0.012611636	0.060563367	25	0.188504093	0.577350269	0.605530071	0.55634864	0.577350269	1.725309091	0.034740785	0.33419672	1.04138703	-0.121619883	0.562795767	28.52847498	0.740675536	0.306441353	0.9040527	0.577970416	-4.919928815	-4.877012774	-4.964293737	-4.866679046	0.44024349	0.778450954	RECQL4	9401
-0.075387661	-0.037560397	-0.124924537	0.016477601	25	0.155784806	0.577350269	0.605530071	0.55634864	0.577350269	0.738281565	0.024869168	-0.827999863	-0.393336115	-1.423869166	0.180977245	28.52847498	0.414543863	0.696995445	0.165330712	0.857665045	-4.772305055	-5.228340642	-4.443905733	-4.94057941	0.856639614	0.501624722	GPR113	165082
0.044222259	0.088866834	0.180701231	0.183854316	25	0.167247376	0.577350269	0.605530071	0.55634864	0.577350269	1.417795666	0.028113978	0.456815047	0.875271609	1.937103967	1.899211396	28.52847498	0.651263349	0.388736026	0.062691756	0.067691334	-4.894670095	-4.995742742	-4.036942669	-4.083377344	1.483812786	0.233228544	TMC2	117532
0.031880537	0.086032979	0.14017572	0.028055485	25	0.135040696	0.577350269	0.605530071	0.55634864	0.577350269	0.376954568	0.019582419	0.394596375	1.015303962	1.800497814	0.347252385	28.52847498	0.696075408	0.318494857	0.082364519	0.7309505	-4.908449647	-4.89690489	-4.153943334	-4.917606605	1.031850679	0.407884558	SMCR5	140771
-0.031970351	-0.01084086	-0.034672892	-0.108155748	25	0.169987368	0.577350269	0.605530071	0.55634864	0.577350269	0.967445619	0.028923713	-0.325597464	-0.105269124	-0.366451088	-1.101496722	28.52847498	0.747105081	0.916898942	0.716732345	0.279887373	-4.921410321	-5.283885795	-4.93189419	-4.640345691	0.364566909	0.831761923	BICD2	23299
-0.12253826	-0.042994559	-0.033333943	-0.137630944	25	0.113693558	0.577350269	0.605530071	0.55634864	0.577350269	0.274636057	0.014929379	-1.737046557	-0.581108068	-0.490364223	-1.950993573	28.52847498	0.093166399	0.565730817	0.627626601	0.060941349	-4.21462195	-5.158083283	-4.903274089	-4.039828455	1.44326974	0.245431193	ZIM3	114026
-0.094912848	-0.030663675	-0.188577475	0.022325068	25	0.145381237	0.577350269	0.605530071	0.55634864	0.577350269	0.498713256	0.022123489	-1.105245674	-0.340456537	-2.278851247	0.25997202	28.52847498	0.278287466	0.736007096	0.03035088	0.796752467	-4.638304978	-5.243312023	-3.72130101	-4.931456121	2.138123396	0.101893948	NOX5	79400
0.089612346	0.009491687	-0.043914733	0.000676743	25	0.110696793	0.577350269	0.605530071	0.55634864	0.577350269	0.206462353	0.014340104	1.296141229	0.130897564	-0.659154261	0.009788316	28.52847498	0.205314883	0.896775053	0.515082512	0.992258308	-4.526544213	-5.281538095	-4.85137155	-4.949147936	1.037093594	0.405319604	DAOA-AS1	282706
-0.029677178	-0.075734201	-0.02092905	0.034848669	25	0.118601335	0.577350269	0.605530071	0.55634864	0.577350269	0.205797139	0.015928426	-0.407283475	-0.990991431	-0.298068476	0.47825596	28.52847498	0.686839795	0.330021096	0.767810991	0.636112773	-4.905800353	-4.915031802	-4.944191584	-4.889464891	0.567792863	0.688040794	GPR126	57211
0.085012923	0.070629413	-0.000720167	-0.011282089	25	0.160919236	0.577350269	0.605530071	0.55634864	0.577350269	0.478380462	0.026294143	0.908063169	0.719317067	-0.007982825	-0.120509315	28.52847498	0.3714522	0.477797065	0.993686258	0.904924439	-4.737202948	-5.089611931	-4.968300802	-4.94536086	0.458694349	0.765313982	KLHL4	56062
-0.039369769	-0.052928191	-0.026836337	-0.058148436	25	0.124643206	0.577350269	0.605530071	0.55634864	0.577350269	0.499053181	0.017216308	-0.519700913	-0.666164252	-0.367625976	-0.767588833	28.52847498	0.607281358	0.510657561	0.715865535	0.449038318	-4.878743762	-5.117602819	-4.93166107	-4.796795218	0.185117593	0.944226973	GPR156	165829
-0.015261301	-0.09271423	-0.01488588	0.060109245	25	0.109297006	0.577350269	0.605530071	0.55634864	0.577350269	0.766122236	0.014070247	-0.222844202	-1.290802573	-0.225567555	0.877709995	28.52847498	0.825244619	0.207135186	0.823145918	0.387433299	-4.936149157	-4.664187073	-4.954487524	-4.750862026	1.148401845	0.354065473	SUOX	6821
0.033723545	-0.067582929	-0.041212004	-0.085669741	25	0.144615289	0.577350269	0.605530071	0.55634864	0.577350269	0.718523787	0.021928839	0.394444613	-0.753691246	-0.500229021	-1.002028933	28.52847498	0.696186176	0.457210439	0.620750851	0.324753533	-4.908480839	-5.070418069	-4.900647715	-4.692242903	0.641311672	0.637412757	GPR115	221393
0.004760069	-0.078244909	-0.129920666	0.116506001	25	0.149830873	0.577350269	0.605530071	0.55634864	0.577350269	0.337001999	0.023274608	0.054042162	-0.846991769	-1.530699789	1.322719442	28.52847498	0.957278253	0.404049332	0.13685816	0.19643445	-4.948406201	-5.014048391	-4.366902134	-4.509797863	2.35662128	0.07739055	IL31RA	133396
0.038660002	-0.059534369	-0.041257529	-0.021947632	25	0.128172536	0.577350269	0.605530071	0.55634864	0.577350269	0.25186912	0.01799822	0.49912315	-0.73285366	-0.552766108	-0.283356722	28.52847498	0.621519922	0.469626885	0.584729249	0.778949542	-4.884175319	-5.082155313	-4.885804063	-4.928132436	0.466922074	0.759451704	SYTL5	94122
0.184104427	0.135867858	0.119422839	0.199329719	25	0.219879765	0.577350269	0.605530071	0.55634864	0.577350269	0.880276786	0.045969319	1.487273446	1.046518661	1.001166531	1.610269788	28.52847498	0.147912825	0.30410788	0.32516302	0.118349946	-4.400005027	-4.873045192	-4.702380228	-4.311400371	0.807728674	0.530568764	SDCCAG8	10806
0.023384823	0.090032236	0.010938171	-0.038867599	25	0.136678389	0.577350269	0.605530071	0.55634864	0.577350269	0.277907602	0.019972373	0.28660244	1.0520769	0.139117845	-0.476358042	28.52847498	0.776487938	0.301594472	0.890334472	0.637447556	-4.927648693	-4.868727821	-4.963053036	-4.889935055	0.593796464	0.669947016	GPR111	222611
-0.01037074	-0.084787784	-0.009841777	-0.051081071	25	0.153349972	0.577350269	0.605530071	0.55634864	0.577350269	0.328241094	0.024209571	-0.115445456	-0.899920242	-0.113692791	-0.56862647	28.52847498	0.908900826	0.375696673	0.910277669	0.574059067	-4.945674404	-4.979329797	-4.964801087	-4.864975276	0.291021268	0.881356622	SYN2	6854
0.191431399	0.30508473	0.080368959	0.156581256	25	0.143035888	0.577350269	0.605530071	0.55634864	0.577350269	3.153089944	0.021530714	2.259667758	3.433646191	0.984491795	1.848294567	28.52847498	0.031660234	0.001840964	0.333150115	0.074950621	-3.765652542	-1.633021499	-4.710950856	-4.125443216	3.439941244	0.020560595	ASB10	136371
-0.058763125	-0.018826968	-0.054258681	-0.026674326	25	0.173465593	0.577350269	0.605530071	0.55634864	0.577350269	0.778046281	0.029970568	-0.587919716	-0.179596221	-0.563345355	-0.266874203	28.52847498	0.561211711	0.858739121	0.577601179	0.791485711	-4.85921679	-5.275675764	-4.882641322	-4.930504644	0.12448896	0.972456349	HTR3C	170572
-0.031974973	-0.104621647	-0.088191869	-0.102514781	25	0.201752827	0.577350269	0.605530071	0.55634864	0.577350269	1.106189489	0.039271706	-0.279467257	-0.871858392	-0.799910936	-0.895998394	28.52847498	0.781902451	0.390564277	0.430373132	0.377752136	-4.928704927	-4.997981978	-4.796990846	-4.74268321	0.330723181	0.854977249	NFKBID	84807
0.003759163	-0.136840874	-0.201648533	-0.044453842	25	0.352136454	0.577350269	0.605530071	0.55634864	0.577350269	6.588871931	0.112265337	0.019432511	-0.674461684	-1.081745739	-0.229798443	28.52847498	0.984631351	0.505447095	0.288425002	0.81988811	-4.949073931	-5.113369047	-4.659153112	-4.935324743	0.462514517	0.76259222	CD300LF	146722
0.069134902	0.062267791	0.153240623	0.115087752	25	0.142022428	0.577350269	0.605530071	0.55634864	0.577350269	0.557084827	0.02127755	0.820913071	0.704963988	1.888278598	1.366560694	28.52847498	0.418503006	0.486548809	0.069196577	0.182437642	-4.775267546	-5.097373176	-4.079418178	-4.481563686	1.002823565	0.422335533	GJA10	84694
-0.122915468	0.063707966	-0.028308064	-0.120691355	25	0.138469871	0.577350269	0.605530071	0.55634864	0.577350269	0.784633189	0.02040433	-1.490410814	0.736540866	-0.356206597	-1.463442351	28.52847498	0.147090778	0.467415596	0.724306716	0.154278267	-4.397812534	-5.080101241	-4.933895697	-4.416540499	1.764146538	0.163617875	WNT9A	7483
-0.057288417	-0.115080685	-0.166514281	0.087777877	25	0.128544246	0.577350269	0.605530071	0.55634864	0.577350269	1.733410245	0.018081842	-0.73791462	-1.413335899	-2.225784537	1.130640055	28.52847498	0.466593286	0.168376002	0.034098012	0.267622667	-4.808186953	-4.545250911	-3.77224607	-4.624322168	3.391652774	0.021776261	GAL3ST2	64090
-0.238360271	-0.206715632	-0.231520056	0.011007756	25	0.193896825	0.577350269	0.605530071	0.55634864	0.577350269	1.271623722	0.036547914	-2.159549678	-1.785690978	-2.1767587	0.099730533	28.52847498	0.039356272	0.084784782	0.037924504	0.921255794	-3.857140672	-4.130799823	-3.818720529	-4.946561856	2.683154109	0.051513292	PIP4K2B	8396
0.07772106	0.012855646	-0.034442953	-0.019561897	25	0.197919706	0.577350269	0.605530071	0.55634864	0.577350269	2.210947044	0.037929194	0.691214022	0.109011264	-0.317882444	-0.173974175	28.52847498	0.495017742	0.913956721	0.75288933	0.863114426	-4.825254421	-5.283574728	-4.940885995	-4.941231106	0.30769366	0.870411924	PIP4K2B	8396
0.025416967	0.002519399	0.025362808	0.044168235	25	0.138949391	0.577350269	0.605530071	0.55634864	0.577350269	0.555672887	0.020520905	0.307316649	0.029044434	0.318238004	0.534038317	28.52847498	0.760834621	0.977031387	0.752622429	0.597452268	-4.924432845	-5.287858372	-4.940824754	-4.874833336	0.095121391	0.983208676	ODF3	113746
0.003942816	0.079551978	0.064988958	-0.002134765	25	0.10694998	0.577350269	0.605530071	0.55634864	0.577350269	0.262229012	0.013625483	0.05850475	1.125483972	1.000729237	-0.031676316	28.52847498	0.953754465	0.269763779	0.325370793	0.974950761	-4.94827433	-4.809777706	-4.702606647	-4.948909608	0.669186725	0.618695438	WFDC13	164237
0.052673792	0.0857018	-0.025375981	0.09210957	25	0.131914405	0.577350269	0.605530071	0.55634864	0.577350269	0.537327839	0.018851062	0.664488242	1.030828255	-0.332206329	1.161976836	28.52847498	0.51171361	0.311281905	0.742162048	0.254874207	-4.834544584	-4.885120678	-4.938365278	-4.6066868	0.88857069	0.483376418	LINC00521	256369
-0.088911368	-0.006207118	0.119022401	-0.208009242	25	0.415261096	0.577350269	0.605530071	0.55634864	0.577350269	2.207483737	0.154715639	-0.39151717	-0.026060768	0.543894376	-0.915959246	28.52847498	0.69832417	0.979390314	0.590739861	0.367366435	-4.909080205	-5.287922183	-4.888411546	-4.733579926	0.60501498	0.662200047	SLFN5	162394
0.030191603	0.086768061	-0.001237955	-0.062204083	25	0.132698816	0.577350269	0.605530071	0.55634864	0.577350269	0.474052489	0.019032955	0.379047545	1.038654387	-0.016128896	-0.780955707	28.52847498	0.707459174	0.307689036	0.987243833	0.44126122	-4.911584004	-4.879118325	-4.968247342	-4.791525928	0.847586593	0.50689207	SERPINB12	89777
-0.192402869	0.078607481	-0.087095679	0.024874423	25	0.130778843	0.577350269	0.605530071	0.55634864	0.577350269	0.649444827	0.018589653	-2.44419884	0.952121833	-1.148190477	0.315993393	28.52847498	0.020943989	0.349032961	0.260426978	0.75430787	-3.591423253	-4.943173908	-4.621292702	-4.923019787	3.497386471	0.019206626	GIPC3	126326
0.027528927	0.058897173	-0.084991335	0.021502123	25	0.107351429	0.577350269	0.605530071	0.55634864	0.577350269	0.332251124	0.013700874	0.407357561	0.830968588	-1.305129157	0.318176305	28.52847498	0.686786007	0.412892296	0.202278	0.752668741	-4.905784641	-5.024169848	-4.524203107	-4.922658157	1.372701959	0.268140572	PGLYRP3	114771
0.014788524	0.164725387	-0.050817432	0.072132315	25	0.131125045	0.577350269	0.605530071	0.55634864	0.577350269	1.1306676	0.01866911	0.187466498	1.9909622	-0.668503798	0.914384154	28.52847498	0.85262185	0.056140225	0.509185429	0.368179092	-4.939952654	-3.87153796	-4.848068547	-4.73430493	2.057508186	0.112823207	PSKH2	85481
-0.117491367	-0.059668973	-0.120162111	-0.115752098	25	0.167035704	0.577350269	0.605530071	0.55634864	0.577350269	0.64728731	0.028051971	-1.215024106	-0.588343763	-1.289551902	-1.197037642	28.52847498	0.23431754	0.560930991	0.207563401	0.241144553	-4.57588835	-5.154847651	-4.534308613	-4.58646304	0.599041049	0.666320652	OR6W1P	89883
0.13456328	0.154566192	0.036167669	0.079071065	25	0.183916239	0.577350269	0.605530071	0.55634864	0.577350269	0.718869913	0.0332435	1.278303029	1.399991564	0.356549731	0.751146838	28.52847498	0.211445323	0.172297476	0.72405255	0.458716089	-4.537624921	-4.558644471	-4.933829564	-4.80315944	0.731227816	0.578163631	MOGAT1	116255
-0.023373077	0.093835407	0.077780319	0.040128114	25	0.146763211	0.577350269	0.605530071	0.55634864	0.577350269	0.930452015	0.02247729	-0.270025358	1.033615598	0.932504025	0.463593566	28.52847498	0.789084514	0.309998947	0.358901496	0.646456685	-4.930062024	-4.882987621	-4.73683428	-4.893049699	0.64436305	0.635349706	GPR78	27201
0.144289359	0.139226265	0.076659218	0.026128992	25	0.163854163	0.577350269	0.605530071	0.55634864	0.577350269	0.942222356	0.027129437	1.51731077	1.395934585	0.83655975	0.274765942	28.52847498	0.140192635	0.173503853	0.409792977	0.785476143	-4.378866379	-4.562695326	-4.781216892	-4.929386437	0.898744782	0.477670703	H1FOO	132243
0.016788292	0.005105129	-0.075959982	0.037830945	25	0.126909516	0.577350269	0.605530071	0.55634864	0.577350269	0.475447205	0.017715894	0.218466884	0.06334166	-1.025784877	0.492295973	28.52847498	0.828620669	0.949936179	0.313612635	0.626277463	-4.936655157	-5.286628699	-4.689490417	-4.885930162	0.701856835	0.597148576	TAAR9	134860
0.10618228	0.074130804	0.061125975	0.071353836	25	0.148421919	0.577350269	0.605530071	0.55634864	0.577350269	0.721483767	0.022906357	1.215163332	0.808881646	0.725940047	0.816582252	28.52847498	0.234265263	0.425278003	0.473789487	0.420933985	-4.57580597	-5.037823249	-4.826806935	-4.777066288	0.393363161	0.81164141	GNRHR2	114814
0.012407172	-0.028128662	-0.009883292	-0.065832572	25	0.137160091	0.577350269	0.605530071	0.55634864	0.577350269	0.367093269	0.020087967	0.151623123	-0.327752007	-0.125339106	-0.804513731	28.52847498	0.880551348	0.745492397	0.901134191	0.427754217	-4.943139541	-5.246590857	-4.964043936	-4.782031968	0.276164539	0.890920647
-0.070302311	-0.129592076	-0.106893386	-0.043428984	25	0.139092479	0.577350269	0.605530071	0.55634864	0.577350269	0.49945559	0.020555769	-0.849304379	-1.492711465	-1.340099177	-0.524654537	28.52847498	0.402782962	0.146490307	0.190789607	0.603876776	-4.763256795	-4.463411105	-4.501150396	-4.877404382	0.740732814	0.572101673	MYOZ3	91977
-0.013794354	0.044244668	-0.134964928	0.044184714	25	0.147517443	0.577350269	0.605530071	0.55634864	0.577350269	0.533165693	0.022671794	-0.158678859	0.485268708	-1.611131386	0.508264457	28.52847498	0.875039866	0.631191604	0.118161432	0.615175804	-4.942565315	-5.197257011	-4.30609507	-4.881788803	1.548060855	0.215081426	MYOZ3	91977
0.039569394	0.027046894	-0.010306722	-0.016397831	25	0.114220951	0.577350269	0.605530071	0.55634864	0.577350269	0.499360769	0.015034713	0.558949349	0.364278974	-0.151086602	-0.231632486	28.52847498	0.580557879	0.718335902	0.880970696	0.8184769	-4.867793697	-5.23683133	-4.962108673	-4.935103122	0.233581448	0.917140789	BNIPL	149428
0.030801829	-0.041160965	0.020089991	-0.131960094	25	0.144986778	0.577350269	0.605530071	0.55634864	0.577350269	0.487785204	0.022023117	0.359499043	-0.458047423	0.243328691	-1.540152941	28.52847498	0.721869266	0.650388324	0.809491976	0.134542924	-4.915348445	-5.207126921	-4.952227192	-4.362572481	1.207950223	0.329079072	ASB11	140456
0.031635741	-0.028914473	0.065406962	-0.017130296	25	0.128535463	0.577350269	0.605530071	0.55634864	0.577350269	0.170927007	0.018079863	0.407512621	-0.355125608	0.874338042	-0.220662184	28.52847498	0.686673434	0.725107632	0.389235535	0.826927101	-4.905751746	-5.239372691	-4.764270835	-4.936402638	0.505406938	0.732056799	OFCC1	266553
0.137854411	0.051338363	0.153796917	0.006397233	25	0.113137191	0.577350269	0.605530071	0.55634864	0.577350269	0.276799089	0.014818787	1.961439711	0.696466087	2.270880442	0.091022023	28.52847498	0.059653132	0.491773109	0.030888858	0.928111202	-4.030951742	-5.101897743	-3.72899448	-4.94699788	2.224653971	0.091358042	OFCC1	266553
-0.116929066	0.055004133	-0.088416728	0.00015441	25	0.147285252	0.577350269	0.605530071	0.55634864	0.577350269	0.372079623	0.022611809	-1.346838278	0.604076516	-1.056865578	0.001778555	28.52847498	0.188634918	0.550566778	0.299440765	0.998593298	-4.494358515	-5.147678392	-4.6728178	-4.949172265	1.277157663	0.302063648	SDR9C7	121214
0.04414228	0.097101999	-0.022643058	0.080149303	25	0.160851158	0.577350269	0.605530071	0.55634864	0.577350269	0.663178792	0.026274947	0.471676746	0.989285235	-0.251082887	0.856425229	28.52847498	0.640745149	0.330840537	0.803549735	0.39889939	-4.891086929	-4.916288803	-4.951186999	-4.760185011	0.595694123	0.668633943	OR5P3	120066
0.008123754	0.189765062	0.10309861	0.13563977	25	0.138494528	0.577350269	0.605530071	0.55634864	0.577350269	0.315259823	0.020410315	0.098490095	2.193591169	1.297122312	1.644458125	28.52847498	0.922231913	0.036569371	0.204981702	0.111057997	-4.946626392	-3.596855352	-4.529410068	-4.285831001	1.853940599	0.14601215	TRIM40	135644
0.011500363	-0.025378746	-0.0725219	0.0911553	25	0.149844143	0.577350269	0.605530071	0.55634864	0.577350269	0.305564137	0.023278093	0.130556497	-0.274701319	-0.854374829	1.034829639	28.52847498	0.897042437	0.785525299	0.400015197	0.309441299	-4.944698984	-5.258945976	-4.773312001	-4.675611687	0.973813895	0.437203893	CSN1S2AP	286828
0.015582393	-0.041891907	-0.059179303	-0.076089596	25	0.240087414	0.577350269	0.605530071	0.55634864	0.577350269	1.431322302	0.054114563	0.116021292	-0.297397517	-0.457262658	-0.566537715	28.52847498	0.908448529	0.768317909	0.650945473	0.575458726	-4.945639426	-5.253924438	-4.911713603	-4.865587576	0.171064136	0.951398808	WFDC12	128488
-0.052963044	0.181641533	-0.002135146	-0.010945023	25	0.146805838	0.577350269	0.605530071	0.55634864	0.577350269	0.527593591	0.022488256	-0.611724214	2.000329563	-0.025591912	-0.12641524	28.52847498	0.545564815	0.055064145	0.979761016	0.90029	-4.851856764	-3.85923394	-4.968139886	-4.944978204	1.933072945	0.132076674	CRYGN	155051
-0.06862413	0.025686574	0.072658254	0.040724768	25	0.186972317	0.577350269	0.605530071	0.55634864	0.577350269	0.845866331	0.034236775	-0.642378586	0.229257758	0.705816001	0.381217489	28.52847498	0.52575651	0.82030426	0.486026761	0.705866277	-4.841965754	-5.267809797	-4.834445748	-4.911154032	0.519237158	0.72224268
-0.005693531	-0.091135484	-0.094263455	-0.045580582	25	0.116502329	0.577350269	0.605530071	0.55634864	0.577350269	0.28843957	0.015495978	-0.07921964	-1.20904453	-1.361089957	-0.63420696	28.52847498	0.937411007	0.236570995	0.184140541	0.530998786	-4.947525321	-4.738373519	-4.487071955	-4.844647754	0.788498162	0.5422715	STARD6	147323
0.052080168	-0.052015825	-0.02122774	8.97E-05	25	0.148999292	0.577350269	0.605530071	0.55634864	0.577350269	0.279257026	0.023056842	0.59406381	-0.565717832	-0.25127936	0.001023697	28.52847498	0.557151325	0.576008587	0.803399326	0.999190333	-4.857344053	-5.164836105	-4.951160222	-4.949172821	0.354034528	0.839044547	C11orf40	143501
0.000358379	0.090706884	0.049936648	0.176740952	25	0.121274963	0.577350269	0.605530071	0.55634864	0.577350269	0.645879089	0.016490444	0.004833782	1.166509716	0.698966213	2.383864929	28.52847498	0.996176859	0.25306756	0.490232808	0.024013782	-4.94916696	-4.775285879	-4.836999347	-3.649134913	1.970733371	0.125922697	C18orf12	84322
-0.036577431	-0.01920727	0.037630684	0.002553719	25	0.170924743	0.577350269	0.605530071	0.55634864	0.577350269	1.911172451	0.029203751	-0.370727252	-0.185613944	0.395799973	0.02588299	28.52847498	0.713579329	0.854060946	0.695197177	0.979530874	-4.913210248	-5.274824016	-4.925850654	-4.948997172	0.169315593	0.952266815	BCL2L11	10018
0.003232662	-0.096846145	-0.130266287	-0.02653925	25	0.17664218	0.577350269	0.605530071	0.55634864	0.577350269	0.741157915	0.030945163	0.03182911	-0.909180764	-1.331032375	-0.261308111	28.52847498	0.974829975	0.370872112	0.193718573	0.795732184	-4.94890706	-4.973053779	-4.507175756	-4.93127387	0.737863631	0.573927233	WFDC2	10406
-0.050622472	-0.093735254	-0.142427502	-0.082224989	25	0.098002113	0.577350269	0.605530071	0.55634864	0.577350269	0.327849691	0.012018418	-0.799797997	-1.412028899	-2.335195078	-1.299094632	28.52847498	0.430437516	0.168756945	0.026783635	0.204313145	-4.783953539	-4.546567423	-3.666513861	-4.524697277	1.481136843	0.234015625	DEFB119	245932
-0.087482032	-0.223876008	-0.008341473	0.124418449	25	0.152786855	0.577350269	0.605530071	0.55634864	0.577350269	0.715456424	0.024058502	-0.976888949	-2.383622895	-0.096663261	1.389348255	28.52847498	0.33683575	0.024026884	0.9236697	0.175476498	-4.704663973	-3.324218328	-4.965775553	-4.466592019	3.734787008	0.014530483	FLJ45513 /// TAC4	255061 /// 729220
-0.048851937	-0.139394362	-0.022297973	-0.042898419	25	0.133187071	0.577350269	0.605530071	0.55634864	0.577350269	2.615832379	0.019146719	-0.611498276	-1.663651328	-0.289648422	-0.536975828	28.52847498	0.545712249	0.107130618	0.774179965	0.595447876	-4.851927942	-4.274978494	-4.945532515	-4.874019402	0.787720533	0.542748492	BCL2L11	10018
-0.045887911	0.083410992	-0.150628825	-0.12991388	25	0.207730345	0.577350269	0.605530071	0.55634864	0.577350269	3.051797819	0.041416662	-0.390545258	0.676861831	-1.330373268	-1.10567791	28.52847498	0.699034543	0.503945411	0.193932841	0.278103426	-4.909278223	-5.112134981	-4.507612451	-4.638069303	1.280062077	0.300975923	TIGD1	200765
0.226047319	0.284345531	0.358788568	0.190627815	25	0.415657803	0.577350269	0.605530071	0.55634864	0.577350269	4.351174774	0.155004501	0.994461178	1.192720095	1.638020795	0.838638395	28.52847498	0.328358941	0.242805086	0.112401746	0.408644457	-4.69601183	-4.752677798	-4.285243479	-4.767813415	0.726441906	0.581231291	ALKBH5	54890
0.047312047	-0.011552524	0.155102406	0.024487524	25	0.194535129	0.577350269	0.605530071	0.55634864	0.577350269	6.195382937	0.036765187	0.427379789	-0.099499933	1.453962197	0.221201014	28.52847498	0.672311351	0.921437248	0.156870671	0.826511549	-4.90143538	-5.284344095	-4.422660239	-4.936340274	0.783085449	0.545597651	CCDC69	26112
-0.065745327	-0.013152877	-0.073300093	-0.036173058	25	0.149056202	0.577350269	0.605530071	0.55634864	0.577350269	5.62863866	0.023071706	-0.749696811	-0.143003015	-0.867396452	-0.412482946	28.52847498	0.459575449	0.887293068	0.392962548	0.683068903	-4.803714479	-5.280252256	-4.767436506	-4.904690809	0.271196133	0.894075415	NFX1	4799
-0.179392885	-0.144159734	-0.096416646	0.031630074	25	0.105395388	0.577350269	0.605530071	0.55634864	0.577350269	0.300960967	0.013336202	-2.690603884	-2.061541969	-1.500682821	0.474400085	28.52847498	0.011793422	0.048468138	0.144425043	0.638825863	-3.349216729	-3.777866112	-4.388979933	-4.890418179	3.645122908	0.016137552	DSG2	1829
0.246930289	0.246101241	0.188117481	-0.32886223	25	0.897497727	0.577350269	0.605530071	0.55634864	0.577350269	3.606839993	0.709477497	0.507768412	0.48251273	0.40143276	-0.676246938	28.52847498	0.615519292	0.633123564	0.691092832	0.504329891	-4.881919387	-5.198281678	-4.924638354	-4.830500127	0.50192837	0.73452873	C5orf24	134553
0.195161991	0.17501416	-0.115455385	-0.002626214	25	0.463180367	0.577350269	0.605530071	0.55634864	0.577350269	3.749437775	0.191603586	0.772243124	0.660291425	-0.474094969	-0.010391755	28.52847498	0.446321108	0.514363271	0.639040769	0.99178106	-4.794970161	-5.120568974	-4.907494048	-4.949144738	0.554851179	0.697109686	C5orf24	134553
-0.062277434	0.113287042	0.208654738	-0.040176183	25	0.214267427	0.577350269	0.605530071	0.55634864	0.577350269	1.38509477	0.043834101	-0.515211191	0.893590353	1.791328219	-0.332371096	28.52847498	0.610374881	0.379017813	0.083856291	0.742038954	-4.87994704	-4.983585263	-4.161587548	-4.920246531	1.912876754	0.135500852	C5orf24	134553
0.086607517	0.14063514	0.169362548	0.147814416	25	0.247197067	0.577350269	0.605530071	0.55634864	0.577350269	3.104678623	0.057150498	0.627489132	0.9715119	1.273386784	1.070945596	28.52847498	0.53532925	0.339458998	0.213159153	0.293170978	-4.846827954	-4.929264656	-4.544688111	-4.656748402	0.497904759	0.737389453	KBTBD6	89890
0.068709673	0.073759551	0.049988589	-0.063077168	25	0.269607902	0.577350269	0.605530071	0.55634864	0.577350269	1.038357079	0.067300033	0.458744496	0.469542503	0.346350812	-0.421138722	28.52847498	0.649893605	0.642251038	0.731620632	0.676809821	-4.894211239	-5.203027172	-4.935768394	-4.902813047	0.289810421	0.882143082	CDK8	1024
-0.015226794	-0.045452283	0.077008853	-0.008796006	25	0.252088874	0.577350269	0.605530071	0.55634864	0.577350269	3.96433613	0.059290825	-0.108311698	-0.308266437	0.568459956	-0.062568019	28.52847498	0.914506655	0.760119294	0.574170584	0.950546817	-4.946093307	-5.251379689	-4.881091473	-4.948145165	0.222464464	0.923643988	CDK8	1024
0.067767539	0.200606296	-0.016931377	0.044431772	25	0.255006902	0.577350269	0.605530071	0.55634864	0.577350269	1.500141927	0.060587529	0.476859812	1.345913738	-0.123638472	0.31265303	28.52847498	0.637094546	0.188929398	0.902468522	0.756818373	-4.889810931	-4.611825779	-4.964159091	-4.923568394	0.667377794	0.619901074	PTK6	5753
-0.11916104	0.079264848	-0.15215872	-0.017969275	25	0.17811616	0.577350269	0.605530071	0.55634864	0.577350269	1.00300916	0.031403395	-1.164679995	0.738680469	-1.543339665	-0.175631691	28.52847498	0.25379569	0.466135227	0.133769666	0.861824013	-4.605145996	-5.078904803	-4.35750414	-4.941079175	1.643570445	0.190620055	NKD1	85407
0.066411358	0.064879364	0.712996646	0.076281934	25	0.784102697	0.577350269	0.605530071	0.55634864	0.577350269	4.436799753	0.542376794	0.156189717	0.145485704	1.740162903	0.179403856	28.52847498	0.876983508	0.885350472	0.092609177	0.858888753	-4.942770866	-5.279974524	-4.203737668	-4.94072806	1.093049422	0.378796713	STK38	11329
0.06853618	-0.358637939	0.372532483	-0.243886495	25	0.598646924	0.577350269	0.605530071	0.55634864	0.577350269	3.846012703	0.317654915	0.210621514	-1.050854831	1.188062607	-0.749498193	28.52847498	0.834679799	0.302145832	0.244605838	0.459693234	-4.937537055	-4.869678843	-4.597632859	-4.803790427	1.572268111	0.208605982	THEM4	117145
-0.001099522	-0.006541576	-0.032376162	0.012535497	25	0.121630294	0.577350269	0.605530071	0.55634864	0.577350269	0.205337185	0.01656608	-0.014796351	-0.083933777	-0.452135345	0.168691149	28.52847498	0.988297645	0.933695301	0.654590686	0.867229928	-4.949115604	-5.285451916	-4.912969278	-4.941705774	0.109999192	0.978032599	CLSPN	63967
0.363839442	0.406661103	0.175884262	-0.269461725	25	0.837589514	0.577350269	0.605530071	0.55634864	0.577350269	2.85985688	0.618387828	0.801382654	0.854016877	0.402021688	-0.593508915	28.52847498	0.429534684	0.400210193	0.690664257	0.557517414	-4.783308998	-5.009553592	-4.924510631	-4.857513958	0.721306208	0.584534492	RBAK	57786
0.024269656	-0.084264786	-0.061730376	0.000681278	25	0.162711809	0.577350269	0.605530071	0.55634864	0.577350269	0.325439974	0.026802523	0.256765349	-0.85000712	-0.677741457	0.007207704	28.52847498	0.799202676	0.402398642	0.503395683	0.994299301	-4.931889744	-5.012123377	-4.844761475	-4.949159453	0.458970027	0.76511758	WDR62	284403
0.120133473	0.144536458	0.09742462	0.130377585	25	0.17767483	0.577350269	0.605530071	0.55634864	0.577350269	0.442553398	0.031265794	1.176765494	1.349916664	0.990346008	1.277111537	28.52847498	0.249014683	0.187656977	0.330330913	0.211859717	-4.598219484	-4.607949943	-4.707956633	-4.538360478	0.620878098	0.651312699	WDR62	284403
0.002322437	-0.059599121	-0.01650709	-0.013310198	25	0.15561729	0.577350269	0.605530071	0.55634864	0.577350269	0.146490785	0.024823455	0.025531326	-0.624702186	-0.188318237	-0.146323484	28.52847498	0.979808919	0.537131267	0.851960378	0.884695109	-4.94900192	-5.138002147	-4.958674395	-4.943553717	0.131930544	0.969400053	SLC39A12	221074
-0.093202068	-0.045957678	-0.032532044	-0.046788589	25	0.139190448	0.577350269	0.605530071	0.55634864	0.577350269	0.362644053	0.02057966	-1.125296782	-0.529057972	-0.407610363	-0.564912884	28.52847498	0.269841744	0.600857937	0.686602478	0.576548686	-4.627287349	-5.180210688	-4.923289432	-4.866062374	0.329336572	0.855915841	RNF168	165918
-0.031846903	0.019266752	-0.062280878	-0.041343017	25	0.138176724	0.577350269	0.605530071	0.55634864	0.577350269	0.213398719	0.020333263	-0.38683369	0.223135803	-0.785062364	-0.502179822	28.52847498	0.701749891	0.825019839	0.438888301	0.619395242	-4.910029964	-5.268882312	-4.803193799	-4.883382008	0.309013679	0.869536643	SVEP1	79987
-5.60E-05	0.015814144	-0.008932269	0.031120128	25	0.176517265	0.577350269	0.605530071	0.55634864	0.577350269	0.997417999	0.030906504	-0.000551633	0.148554237	-0.091325028	0.306603468	28.52847498	0.9995637	0.882950482	0.927872576	0.76137189	-4.949173016	-5.279624663	-4.966048569	-4.924547258	0.050531801	0.994936271	LOC652276	652276
0.195686084	0.124342072	0.114189897	0.187843272	25	0.192821222	0.577350269	0.605530071	0.55634864	0.577350269	1.959409616	0.036183406	1.781828282	1.079512468	1.079011143	1.710415214	28.52847498	0.085426038	0.289401883	0.289621496	0.098044756	-4.179185839	-4.84711432	-4.660668765	-4.235391983	1.024082954	0.411710073	GATA4	2626
-0.014941099	-0.078501807	0.214852631	-0.06211544	25	0.347795304	0.577350269	0.605530071	0.55634864	0.577350269	5.457977626	0.109602639	-0.078168662	-0.391591658	1.166495693	-0.324974804	28.52847498	0.938239592	0.698269738	0.253073135	0.747571363	-4.947568745	-5.228868522	-4.610517206	-4.921516112	0.831157892	0.516555651	TC2N	123036
-0.003018431	0.328823836	0.083340312	0.037712039	25	0.577697011	0.577350269	0.605530071	0.55634864	0.577350269	4.156032487	0.296058682	-0.009608442	0.998018691	0.275308228	0.120047117	28.52847498	0.992400569	0.326660688	0.785063681	0.905287277	-4.949148852	-4.909833718	-4.947728551	-4.945390036	0.337841979	0.850141553	C9orf72	203228
0.127166978	0.173784873	0.097288536	0.231061004	25	0.155972547	0.577350269	0.605530071	0.55634864	0.577350269	0.776238635	0.024920459	1.395265841	1.818018253	1.107736895	2.535182726	28.52847498	0.173703347	0.079577128	0.277227941	0.016990478	-4.462671318	-4.091327711	-4.644578838	-3.50314207	1.790310617	0.158279809	C9orf72	203228
0.129981545	0.178513281	0.069850393	0.134288428	25	0.152864019	0.577350269	0.605530071	0.55634864	0.577350269	2.61873421	0.02407917	1.450846817	1.899827009	0.809097886	1.498920017	28.52847498	0.157730144	0.067607425	0.425155644	0.144879725	-4.425194933	-3.98913416	-4.793098607	-4.39184787	1.137873602	0.358656143	KCTD18	130535
-0.065597968	0.032830779	-0.00687446	0.090752767	25	0.155855886	0.577350269	0.605530071	0.55634864	0.577350269	0.447223314	0.02488858	-0.720196412	0.343673002	-0.078323396	0.996369546	28.52847498	0.477263851	0.733612298	0.938117596	0.327447193	-4.814786706	-5.242462325	-4.966648698	-4.695063838	0.789312231	0.541772467	KLF11	8462
-0.087706391	0.08198654	0.147191537	0.034221046	25	0.155945632	0.577350269	0.605530071	0.55634864	0.577350269	0.980011455	0.024913102	-0.962449539	0.857813627	1.676184845	0.375525995	28.52847498	0.343911314	0.398144959	0.104629023	0.710047118	-4.711669302	-5.007109871	-4.255210642	-4.91227665	1.973677231	0.12545402	ANKLE1	126549
-0.044191935	-0.058422098	-0.027733164	0.001988655	25	0.141444507	0.577350269	0.605530071	0.55634864	0.577350269	0.803641119	0.02113399	-0.526517606	-0.6636677	-0.342895384	0.023693507	28.52847498	0.602598645	0.512231069	0.734191019	0.981262039	-4.876897444	-5.118866826	-4.936412674	-4.949025676	0.188843661	0.942269327	PLXNA3	55558
0.011475412	-0.008390551	-0.02656383	-0.056136067	25	0.155625304	0.577350269	0.605530071	0.55634864	0.577350269	0.325570991	0.024825641	0.126147508	-0.087943655	-0.303035445	-0.617095491	28.52847498	0.900500015	0.93053589	0.764061647	0.542065988	-4.944995946	-5.285184505	-4.94338272	-4.850157196	0.169110483	0.952368271	PELO	53918
0.036033758	0.087831087	0.05129521	0.105376762	25	0.160377536	0.577350269	0.605530071	0.55634864	0.577350269	0.531641712	0.026141623	0.386014758	0.897111172	0.57024765	1.128857698	28.52847498	0.702349556	0.377168182	0.572973898	0.268361412	-4.910194879	-4.981221735	-4.880546563	-4.625312625	0.392289448	0.81239627	LACC1	144811
-0.076523459	0.100568481	0.122761897	-0.001109947	25	0.141878591	0.577350269	0.605530071	0.55634864	0.577350269	0.311303573	0.021241765	-0.909410408	1.139543418	1.513983913	-0.013190693	28.52847498	0.370752988	0.263954478	0.141031306	0.989567471	-4.736586815	-4.798081168	-4.379238789	-4.949127404	1.935137671	0.131731556	LACC1	144811
-0.10340453	-0.152626871	-0.034602584	-0.080456071	25	0.302389984	0.577350269	0.605530071	0.55634864	0.577350269	3.981468209	0.083732109	-0.61894802	-0.871062408	-0.21493913	-0.481585536	28.52847498	0.540861999	0.390991427	0.831343916	0.633774127	-4.849567713	-4.998503006	-4.955758659	-4.888635659	0.237828638	0.914615618	TAPT1-AS1	202020
-0.092980124	-0.013220304	-0.003889239	0.025240631	25	0.124994283	0.577350269	0.605530071	0.55634864	0.577350269	0.409548668	0.01729311	-1.224656219	-0.166023345	-0.053159517	0.332448422	28.52847498	0.230721336	0.86930961	0.957975322	0.741981188	-4.570170152	-5.277494089	-4.967549035	-4.920233109	0.698958743	0.59904208	C3orf30	152405
0.040981266	-0.006023418	0.063596327	-0.014263359	25	0.104271253	0.577350269	0.605530071	0.55634864	0.577350269	0.131064858	0.013129659	0.619468565	-0.086812167	0.997604221	-0.215603454	28.52847498	0.540523941	0.931427283	0.326858234	0.830830928	-4.849401768	-5.285261224	-4.704222104	-4.936980754	0.547529207	0.702257168	RANBP3L	202151
0.024449514	0.294271442	0.088765473	-0.039537024	25	0.183472715	0.577350269	0.605530071	0.55634864	0.577350269	1.587765901	0.033100708	0.232762069	2.671122218	0.876957198	-0.376396836	28.52847498	0.817608046	0.012352052	0.387835188	0.709406819	-4.934965754	-2.888047902	-4.763070334	-4.912105959	2.775422103	0.045965285	SNX13	23161
-0.111215402	-0.017567669	-0.001919849	-0.062876064	25	0.173214553	0.577350269	0.605530071	0.55634864	0.577350269	0.464478576	0.029894302	-1.114118432	-0.167797013	-0.019958407	-0.629871227	28.52847498	0.274527066	0.867926843	0.984215491	0.533791555	-4.633450966	-5.277264566	-4.968209728	-4.846057418	0.46613058	0.760015676	KDM1B	221656
-0.038983674	-0.013938017	-0.103276872	0.010852019	25	0.147522321	0.577350269	0.605530071	0.55634864	0.577350269	0.339885427	0.022673055	-0.448423511	-0.152865769	-1.232823838	0.124829186	28.52847498	0.657235009	0.879580223	0.227704411	0.901534248	-4.896643729	-5.279120766	-4.570246936	-4.945082762	0.602568331	0.663886342	ATP6V0D2	245972
-0.089973577	-0.090641529	-0.086236452	-0.006002297	25	0.134019488	0.577350269	0.605530071	0.55634864	0.577350269	1.216914081	0.019341636	-1.120544255	-1.076328665	-1.114544072	-0.074753491	28.52847498	0.271826626	0.290798603	0.274347597	0.940932573	-4.629914406	-4.849648255	-4.640711563	-4.94770585	0.685893445	0.607622204	ATP6V0D2	245972
-0.02222538	-0.064881264	-0.106476195	-0.083393228	25	0.206015323	0.577350269	0.605530071	0.55634864	0.577350269	1.507401589	0.040794842	-0.190593111	-0.530494588	-0.947551587	-0.715136235	28.52847498	0.850194218	0.599874599	0.351315613	0.480336919	-4.939642822	-5.179627088	-4.729473635	-4.81664368	0.296444701	0.877819634	ATP6V0D2	245972
0.023285241	-0.146113394	0.102002456	-0.052601658	25	0.189568002	0.577350269	0.605530071	0.55634864	0.577350269	1.11043513	0.03509327	0.215292774	-1.288078681	0.978704712	-0.486349124	28.52847498	0.831070824	0.208068681	0.335953021	0.630434947	-4.937015824	-4.666726335	-4.713894992	-4.887439525	1.41193313	0.255279733	LHX4	89884
-0.040427965	-0.076318977	0.0235335	0.159294039	25	0.134474586	0.577350269	0.605530071	0.55634864	0.577350269	0.407716506	0.019448714	-0.502107906	-0.903756383	0.303315109	1.978402739	28.52847498	0.619445192	0.373693181	0.763850713	0.057611907	-4.883400727	-4.976737227	-4.943336784	-4.016472994	2.401728547	0.073136044	LHX4	89884
0.263917653	-0.089731269	0.010215467	0.00155928	25	0.462346669	0.577350269	0.605530071	0.55634864	0.577350269	1.2992532	0.190927411	1.046152328	-0.339136048	0.042022034	0.006180883	28.52847498	0.304274047	0.736991042	0.966773864	0.99511142	-4.669759724	-5.243658568	-4.967837536	-4.949163064	0.536399452	0.710102373	CEP19	84984
-0.019761466	0.04681978	0.009770749	-0.002849987	25	0.142631963	0.577350269	0.605530071	0.55634864	0.577350269	0.647480966	0.021429597	-0.23381522	0.528185723	0.119970323	-0.033720695	28.52847498	0.816798195	0.601455349	0.905347564	0.973334706	-4.934837082	-5.180564269	-4.964402125	-4.9488745	0.152742828	0.960209534	DNAH11	8701
0.205891289	0.074188179	-0.036901074	-0.021358949	25	0.199946736	0.577350269	0.605530071	0.55634864	0.577350269	3.029234085	0.038635932	1.814274108	0.623308856	-0.337439779	-0.188210918	28.52847498	0.080165919	0.538033386	0.738255662	0.852043717	-4.153119656	-5.1386657	-4.937416902	-4.939879349	1.582312816	0.205975182	PROSER3	148137
0.201516125	0.15386636	-0.052911523	0.079764459	25	0.167377432	0.577350269	0.605530071	0.55634864	0.577350269	1.04824005	0.028152115	2.080247045	1.514441316	-0.566823326	0.823406962	28.52847498	0.04659689	0.140915758	0.57526724	0.41710709	-3.927923139	-4.440368091	-4.881588886	-4.774227727	2.439102586	0.069793661	ADPRHL1	113622
-0.136916336	-0.347201543	0.088618265	-0.231458622	25	0.397697694	0.577350269	0.605530071	0.55634864	0.577350269	2.244550008	0.142203297	-0.628870269	-1.520516363	0.422397537	-1.063112335	28.52847498	0.534437409	0.139388361	0.6759015	0.296647565	-4.846381539	-4.433877529	-4.919978349	-4.660888417	1.270900682	0.304419321	SYNRG	11276
0.164203527	0.069502015	0.079974973	0.256499167	25	0.176383485	0.577350269	0.605530071	0.55634864	0.577350269	1.327336056	0.030865132	1.618859055	0.653322497	0.818225488	2.528788558	28.52847498	0.116481717	0.518779651	0.420010577	0.017244061	-4.305014062	-5.124055931	-4.789190432	-3.509393043	1.886710411	0.140070432	CDH24	64403
0.007060051	0.013725628	0.230602817	0.05513534	25	0.216050237	0.577350269	0.605530071	0.55634864	0.577350269	1.470844012	0.04450639	0.057963861	0.107444781	1.964745918	0.452667694	28.52847498	0.954181517	0.915188204	0.059250396	0.654211812	-4.94829087	-5.283706263	-4.012582978	-4.895650001	1.408880718	0.256258959	SEPSECS	51091
0.102876285	0.149699684	0.02664956	0.117471343	25	0.173430813	0.577350269	0.605530071	0.55634864	0.577350269	1.094892122	0.029959995	1.029449464	1.428283111	0.276740135	1.175497452	28.52847498	0.311917897	0.164067638	0.78397488	0.249513184	-4.678372457	-4.530122755	-4.94751424	-4.598949125	0.780192783	0.547380973	GRIK5	2901
0.120986764	0.294399354	-0.141117807	0.119704436	25	0.389236936	0.577350269	0.605530071	0.55634864	0.577350269	1.886314663	0.136368719	0.567467647	1.316569399	-0.686874522	0.561453107	28.52847498	0.574835376	0.198462536	0.497707674	0.578872967	-4.865315244	-4.639938968	-4.841449334	-4.867068975	1.141407399	0.357109409	LRRN4	164312
0.152212218	0.226740789	0.085820185	0.105362743	25	0.20094258	0.577350269	0.605530071	0.55634864	0.577350269	1.065935268	0.038985779	1.335232933	1.896447531	0.781248703	0.924260915	28.52847498	0.192357316	0.068069163	0.441091665	0.363102726	-4.501816169	-3.993419884	-4.804769367	-4.729739889	0.998065755	0.424744777	LRRN4	164312
-0.116273875	-0.16738122	-0.087958596	-0.080223399	25	0.29400641	0.577350269	0.605530071	0.55634864	0.577350269	3.081402443	0.07935058	-0.714936917	-0.981286812	-0.561249811	-0.493272193	28.52847498	0.480458197	0.334700441	0.579009685	0.62559617	-4.816716572	-4.92215497	-4.883272408	-4.88568068	0.261900657	0.899914531	ZNF777	27153
0.322620369	0.231738648	0.114196842	0.084875032	25	0.238679574	0.577350269	0.605530071	0.55634864	0.577350269	1.506048889	0.053523901	2.415341428	1.654203266	0.887223797	0.635428509	28.52847498	0.022364366	0.109049198	0.382377326	0.530213363	-3.619112427	-4.28581336	-4.758332688	-4.844248922	1.780980343	0.160163194	JPH2	57158
-0.059302286	-0.141879354	-0.045507953	-0.079523518	25	0.145646238	0.577350269	0.605530071	0.55634864	0.577350269	0.732827539	0.022191073	-0.689513727	-1.572875471	-0.549099598	-0.924628051	28.52847498	0.496070731	0.126773866	0.587209683	0.362914922	-4.825855846	-4.377070335	-4.886886641	-4.729569335	0.661950312	0.6235261	PDE5A	8654
0.127897179	-0.071558669	0.033357709	0.22201093	25	0.262548875	0.577350269	0.605530071	0.55634864	0.577350269	1.320476544	0.064008139	0.87559645	-0.467099	0.236990854	1.519908293	28.52847498	0.388562316	0.64397704	0.81435745	0.139540636	-4.751797223	-5.203906997	-4.9530533	-4.377022974	1.16090634	0.348681324	SH2D1B	117157
-0.130724211	-0.77194395	-0.304902267	-0.284251346	25	0.437900848	0.577350269	0.605530071	0.55634864	0.577350269	5.95623811	0.171642039	-0.546518447	-3.077075979	-1.32282316	-1.188369028	28.52847498	0.588958932	0.004581403	0.196400385	0.244487062	-4.87134543	-2.233783416	-4.512602051	-4.591511327	2.648474917	0.053774419	SH2D1B	117157
0.064110496	0.061289221	-0.011343997	0.032860162	25	0.153988169	0.577350269	0.605530071	0.55634864	0.577350269	2.13421375	0.024381454	0.711147955	0.648214266	-0.130583786	0.364502508	28.52847498	0.482767004	0.522029922	0.897021043	0.718170818	-4.818098551	-5.126589242	-4.963678914	-4.914403641	0.297497919	0.877130086	SSTR3	6753
-0.249285231	-0.188453022	-0.142202708	-0.243126191	25	0.190940211	0.577350269	0.605530071	0.55634864	0.577350269	0.532492817	0.035550828	-2.289983317	-1.650602624	-1.35561379	-2.233405158	28.52847498	0.029613719	0.109787858	0.185857518	0.033535456	-3.73750875	-4.289929878	-4.490762107	-3.789871396	1.750120319	0.166552936	ADAMTS19	171019
-0.018794621	0.121640783	0.075478593	-0.003822104	25	0.098617516	0.577350269	0.605530071	0.55634864	0.577350269	0.083309502	0.012124453	-0.295639952	1.824367856	1.232099222	-0.060121815	28.52847498	0.769646268	0.078587073	0.227970864	0.952477815	-4.926272966	-4.083513375	-4.570697146	-4.948223964	1.704784763	0.176401881	ADAMTS19	171019
-0.057320513	0.032497811	-0.021266441	0.037475116	25	0.138038304	0.577350269	0.605530071	0.55634864	0.577350269	0.635524018	0.020299758	-0.696827477	0.376680352	-0.268288682	0.455573214	28.52847498	0.491550291	0.709198405	0.790407611	0.652145601	-4.823258847	-5.23328624	-4.948763189	-4.894964423	0.446013654	0.774344828	DDX31	64794
-0.047231612	-0.106219169	0.038994836	-0.026155163	25	0.096021547	0.577350269	0.605530071	0.55634864	0.577350269	0.255438964	0.01168167	-0.756904226	-1.622985786	0.648496445	-0.41914626	28.52847498	0.455313344	0.115592837	0.52185009	0.678248529	-4.800945672	-4.321270239	-4.855082496	-4.903248679	1.461371597	0.239908945	UMODL1	89766
-0.272815986	-0.153445222	-0.329575791	0.091262314	25	0.647113317	0.577350269	0.605530071	0.55634864	0.577350269	7.824329546	0.370564775	-0.776244213	-0.416280041	-0.973141974	0.259668958	28.52847498	0.443993142	0.680320324	0.338662296	0.796983946	-4.793392962	-5.221182441	-4.716710204	-4.931497331	0.537535294	0.709300656	RASEF	158158
-0.252710906	-0.148216308	-0.304314205	0.024150943	25	0.590226536	0.577350269	0.605530071	0.55634864	0.577350269	7.134531968	0.308882297	-0.787568075	-0.440416687	-0.984189403	0.075265892	28.52847498	0.437444246	0.662954473	0.33329618	0.940528482	-4.788887776	-5.213221042	-4.711105084	-4.947685669	0.440917725	0.777971298	RASEF	158158
-0.050193706	-0.081870452	-0.214942455	-0.091691871	25	0.171234519	0.577350269	0.605530071	0.55634864	0.577350269	0.423925362	0.029296635	-0.507926672	-0.789919077	-2.257180577	-0.927860302	28.52847498	0.615409694	0.436091972	0.03183368	0.361264269	-4.881877738	-5.049268189	-3.742183833	-4.72806512	1.430089272	0.249528507	PARD3B	117583
0.032903467	0.001737648	-0.067768314	-0.057969229	25	0.157341641	0.577350269	0.605530071	0.55634864	0.577350269	1.232444496	0.025296361	0.358321831	0.018042512	-0.765862189	-0.631290321	28.52847498	0.722740435	0.985730536	0.450048856	0.532876616	-4.915568866	-5.288059433	-4.811052946	-4.845597053	0.456284222	0.767030941	PARD3B	117583
-0.003900928	0.024817208	0.008541404	0.000403241	25	0.119371373	0.577350269	0.605530071	0.55634864	0.577350269	0.204961012	0.01608901	-0.053267698	0.323111598	0.121036842	0.005506305	28.52847498	0.957889884	0.748967212	0.904510342	0.995644951	-4.948428023	-5.247757677	-4.964332216	-4.949165134	0.043476908	0.996211634	DST	667
-0.0135211	0.047551841	0.064761296	-0.018436766	25	0.427174919	0.577350269	0.605530071	0.55634864	0.577350269	1.408905425	0.163510916	-0.057916094	0.194204032	0.28786915	-0.078971793	28.52847498	0.954219232	0.847392411	0.775527884	0.937606401	-4.948292323	-5.273559696	-4.945810997	-4.947535614	0.05426104	0.99419379	ZNF441	126068
-0.06762801	-0.121751546	-0.132115451	-0.039350236	25	0.283516114	0.577350269	0.605530071	0.55634864	0.577350269	1.537971716	0.074041514	-0.430476641	-0.738926301	-0.872707959	-0.250478425	28.52847498	0.670083752	0.465988249	0.390108702	0.804012525	-4.900744394	-5.078767125	-4.765016317	-4.932724381	0.254181529	0.904697395	ZNF441	126068
-0.043514174	-0.03118329	-0.069271755	-0.041407391	25	0.161227562	0.577350269	0.605530071	0.55634864	0.577350269	0.286386177	0.026381185	-0.464028036	-0.317058263	-0.766587997	-0.441561652	28.52847498	0.646149128	0.753508122	0.449623903	0.662135318	-4.892945043	-5.249254993	-4.810759178	-4.898230964	0.151531534	0.960769141	NEGR1	257194
0.107071073	-0.104854869	0.092295946	0.027154513	25	0.561945731	0.577350269	0.605530071	0.55634864	0.577350269	1.713613335	0.280328056	0.350267224	-0.327054105	0.313330242	0.088831984	28.52847498	0.728711165	0.746014652	0.756309184	0.929836124	-4.917057867	-5.246767396	-4.941664075	-4.947101273	0.141939399	0.965094744	FCRL3	115352
-0.040090498	-0.078656847	-0.024220543	-0.014460979	25	0.115565241	0.577350269	0.605530071	0.55634864	0.577350269	0.282834901	0.015305407	-0.561280088	-1.049973595	-0.351896055	-0.202458432	28.52847498	0.578989323	0.302543857	0.727502329	0.840995291	-4.867119157	-4.870364005	-4.934721125	-4.938420588	0.318967213	0.862898495	DCAF4L2	138009
-0.028141157	-0.032867372	-0.067992645	0.009092526	25	0.135202145	0.577350269	0.605530071	0.55634864	0.577350269	0.166887261	0.019620653	-0.34797324	-0.387500746	-0.872485419	0.112431619	28.52847498	0.730414849	0.701261583	0.390228005	0.911268585	-4.917475826	-5.23009737	-4.765117992	-4.945854634	0.306186999	0.871409461	DCAF4L2	138009
-0.043901182	-0.002742214	0.01190913	-0.035798201	25	0.163104417	0.577350269	0.605530071	0.55634864	0.577350269	0.257556622	0.02691462	-0.463492501	-0.027603963	0.130478476	-0.377944219	28.52847498	0.646528237	0.978170218	0.897103604	0.708269614	-4.89307403	-5.287890042	-4.96368639	-4.9118017	0.136726324	0.967364399	STOX1	219736
-0.130609225	-0.069301941	-0.047304646	0.017461185	25	0.145959073	0.577350269	0.605530071	0.55634864	0.577350269	0.739417684	0.022271014	-1.515878813	-0.766901677	-0.569753196	0.202658272	28.52847498	0.140553122	0.449440322	0.573304762	0.840840551	-4.379881564	-5.062814932	-4.880697444	-4.938399373	0.92632416	0.462469352	C20orf166-AS1	253868
-0.11641113	-0.069971158	-0.081794492	-0.116601883	25	0.193645871	0.577350269	0.605530071	0.55634864	0.577350269	1.98844064	0.036462688	-1.055919454	-0.605144383	-0.769932568	-1.057649703	28.52847498	0.299865425	0.549866915	0.447668794	0.299089137	-4.664666268	-5.147185133	-4.809402098	-4.663759582	0.375092611	0.824439813	C20orf166-AS1	253868
0.052356218	0.060225224	-0.141920542	-0.087228584	25	0.170962537	0.577350269	0.605530071	0.55634864	0.577350269	0.981064825	0.029215075	0.530548874	0.581887745	-1.492432608	-0.883926089	28.52847498	0.599837457	0.565212619	0.146562983	0.384125002	-4.875794571	-5.157736498	-4.394988269	-4.748099509	1.66123377	0.186405254	ARL10	285598
-0.049239678	-0.095805594	-0.009240628	-0.008067872	25	0.133747872	0.577350269	0.605530071	0.55634864	0.577350269	0.598327574	0.019277901	-0.614251114	-1.139528718	-0.119625724	-0.100644429	28.52847498	0.543917334	0.263960504	0.9056181	0.920536716	-4.851058986	-4.798093465	-4.96442458	-4.946513793	0.456098426	0.767163293
-0.037701608	-0.072820222	-0.06693307	-0.03371974	25	0.184679899	0.577350269	0.605530071	0.55634864	0.577350269	0.672593342	0.033490168	-0.356830393	-0.65713957	-0.657408104	-0.319143627	28.52847498	0.723844682	0.516358126	0.516188002	0.751942762	-4.915847098	-5.122150441	-4.851983506	-4.922497119	0.150844456	0.961085253	RNFT2	84900
-0.052553922	0.009867223	-0.099903792	-0.026040908	25	0.165960277	0.577350269	0.605530071	0.55634864	0.577350269	0.432261168	0.027738151	-0.546546363	0.097840903	-1.078192209	-0.270818293	28.52847498	0.58894	0.922742821	0.289980496	0.788480624	-4.87133754	-5.28447111	-4.661122002	-4.929949834	0.442194178	0.777063113	ANKFN1	162282
0.100290977	0.039307903	0.042796421	0.053848043	25	0.12765063	0.577350269	0.605530071	0.55634864	0.577350269	0.801030008	0.017881218	1.299044231	0.485451231	0.57525694	0.697480387	28.52847498	0.204330209	0.631063747	0.569627323	0.49114788	-4.524728825	-5.197188947	-4.879010867	-4.823025743	0.433282563	0.783400483	KRT78	196374
-0.026083755	0.039956013	-0.065864384	-0.090670398	25	0.143735418	0.577350269	0.605530071	0.55634864	0.577350269	0.474628974	0.021706508	-0.30664491	0.447869468	-0.803542088	-1.0659361	28.52847498	0.761340666	0.657630099	0.42830625	0.295390977	-4.924540617	-5.210673635	-4.795457398	-4.659399107	0.701668756	0.597271351	KRT78	196374
0.134361935	-0.086557027	-0.03221657	-0.218297882	25	0.320567789	0.577350269	0.605530071	0.55634864	0.577350269	0.875685353	0.093655531	0.760449119	-0.46708928	-0.189219352	-1.235501947	28.52847498	0.453225698	0.64398391	0.851260679	0.226721653	-4.799574716	-5.203910488	-4.958581968	-4.563685597	1.051637907	0.398276193	CCDC7	79741
0.093198046	-0.019250171	0.095415452	-0.217793035	25	0.257295171	0.577350269	0.605530071	0.55634864	0.577350269	1.752341607	0.061614823	0.650316586	-0.128072614	0.690922093	-1.519714519	28.52847498	0.520690921	0.898990077	0.495198443	0.13958919	-4.839328965	-5.281821829	-4.83996797	-4.377160575	1.628131713	0.194380708	CCDC7	79741
0.147012622	-0.003677829	0.184013898	0.055020492	25	0.244437567	0.577350269	0.605530071	0.55634864	0.577350269	1.201223359	0.055961628	1.076391056	-0.025675013	1.398164993	0.402846808	28.52847498	0.290771186	0.979695312	0.172839802	0.690063976	-4.653854557	-5.287929929	-4.4617701	-4.906736181	0.802364577	0.533815007	ZNF41	7592
0.088336912	-0.012090716	0.157143768	0.013912006	25	0.158517499	0.577350269	0.605530071	0.55634864	0.577350269	1.058951187	0.02562183	0.955867662	-0.12474158	1.764595058	0.150537708	28.52847498	0.347169486	0.901602982	0.088337482	0.881399752	-4.71483118	-5.282148452	-4.183717753	-4.943225565	1.273195503	0.303553382	ZNF41	7592
-0.191350931	-0.291766534	-0.085643158	-0.090760583	25	0.36308032	0.577350269	0.605530071	0.55634864	0.577350269	3.630174863	0.119124481	-0.960264108	-1.396044462	-0.446010551	-0.455467499	28.52847498	0.344990862	0.173471093	0.658956438	0.65222073	-4.712721345	-4.562585745	-4.914451062	-4.894989443	0.58152778	0.678461079	ZNF512	84450
0.009093392	0.000958144	0.01716694	0.031279765	25	0.136106966	0.577350269	0.605530071	0.55634864	0.577350269	0.502361861	0.019835776	0.111830933	0.011234931	0.219089348	0.384679908	28.52847498	0.911740601	0.991114211	0.828140383	0.703327421	-4.945889987	-5.288136788	-4.955269566	-4.910462951	0.04965413	0.995104212	AMMECR1	9949
-0.032686507	0.135879103	-0.014966162	-0.082626716	25	0.355091722	0.577350269	0.605530071	0.55634864	0.577350269	2.554009784	0.114096883	-0.167607035	0.66432419	-0.079639131	-0.423686114	28.52847498	0.868074932	0.511817043	0.937080303	0.674972219	-4.941801374	-5.118534887	-4.966592147	-4.902253132	0.308507155	0.869872655	FAM117B	150864
0.062928431	0.018790928	0.007540053	-0.008597002	25	0.157626385	0.577350269	0.605530071	0.55634864	0.577350269	0.495249613	0.025374954	0.684234392	0.194809389	0.085079458	-0.09347706	28.52847498	0.499348218	0.846922896	0.932792497	0.926177985	-4.82771426	-5.273468448	-4.966348324	-4.946878986	0.186383762	0.943564299	ZNF583	147949
-0.04896235	-0.082450257	-0.061146083	-0.143070149	25	0.185577948	0.577350269	0.605530071	0.55634864	0.577350269	3.719789905	0.033781552	-0.461405828	-0.740826485	-0.597973327	-1.34824822	28.52847498	0.64800633	0.464853083	0.554575549	0.188186518	-4.893575226	-5.077701458	-4.871884059	-4.493448872	0.481248846	0.749244657	OXER1	165140
-0.021731696	0.02678633	0.023905414	0.186853861	25	0.099180669	0.577350269	0.605530071	0.55634864	0.577350269	0.456642529	0.012222067	-0.340472403	0.400133745	0.388666325	2.927456026	28.52847498	0.735995276	0.69203852	0.700408649	0.006645504	-4.918823531	-5.226261569	-4.927361777	-3.108405999	3.360013976	0.022613508	LUZP1	7798
0.009434478	-0.026991704	0.243875864	-0.233793562	25	0.357419446	0.577350269	0.605530071	0.55634864	0.577350269	2.256756107	0.115550282	0.048072091	-0.131132122	1.289544357	-1.191263048	28.52847498	0.961993756	0.896591175	0.207565986	0.243367375	-4.948566271	-5.281514258	-4.534313483	-4.589829452	1.615657349	0.19747242	ZNF75D	7626
-0.069148129	0.044637215	-0.027773763	0.018931549	25	0.152681985	0.577350269	0.605530071	0.55634864	0.577350269	0.428867362	0.02403043	-0.772609942	0.475532936	-0.322037852	0.211527097	28.52847498	0.446107377	0.63802823	0.749772019	0.833979864	-4.794825882	-5.200851168	-4.940166041	-4.937436897	0.454897534	0.76801872	LINC00052	145978
-0.177686303	-0.114615613	0.141783999	-0.141459868	25	0.315303321	0.577350269	0.605530071	0.55634864	0.577350269	3.15683611	0.090722039	-1.021781834	-0.628422415	0.84610408	-0.813462382	28.52847498	0.315471179	0.534726515	0.404536091	0.422690632	-4.682284802	-5.136223431	-4.777001105	-4.778356587	1.216229044	0.325734709	BRWD1	54014
0.011178648	0.074924871	0.040214781	0.033397142	25	0.125519745	0.577350269	0.605530071	0.55634864	0.577350269	0.192875089	0.017408465	0.146747144	0.937799615	0.547845923	0.438419328	28.52847498	0.884363727	0.356219562	0.588058983	0.664384483	-4.943521147	-4.953281611	-4.887255201	-4.898949819	0.264207353	0.898473451	CCDC89	220388
-0.020683185	-0.088559527	-0.011917536	0.028459755	25	0.190312855	0.577350269	0.605530071	0.55634864	0.577350269	0.749468653	0.035341229	-0.190562406	-0.777962656	-0.113945878	0.262211029	28.52847498	0.850218052	0.44299554	0.910078833	0.795042895	-4.93964589	-5.056352454	-4.964785416	-4.931150182	0.282734198	0.886714843	ZNF572	137209
-0.084031862	-0.03099363	-0.115613349	-0.032692152	25	0.133317712	0.577350269	0.605530071	0.55634864	0.577350269	0.62600413	0.019177229	-1.051021704	-0.369610077	-1.500610642	-0.408894439	28.52847498	0.302070502	0.71440258	0.144443637	0.685670568	-4.667225648	-5.235321735	-4.38903261	-4.905458059	0.714195973	0.589126864	RMDN2	151393
-0.034764281	-0.034352919	0.004345324	-0.066459228	25	0.160496093	0.577350269	0.605530071	0.55634864	0.577350269	0.478867859	0.02617496	-0.372178139	-0.350658944	0.04827609	-0.711496721	28.52847498	0.712510687	0.728420386	0.961832601	0.482554218	-4.912929225	-5.240589606	-4.967683844	-4.817971633	0.201534373	0.93543549	ADAMTS18	170692
0.053981298	-0.170290212	-0.106645557	0.059184286	25	0.210804746	0.577350269	0.605530071	0.55634864	0.577350269	1.282592215	0.042544259	0.45329765	-1.363432024	-0.92934134	0.49698875	28.52847498	0.653763592	0.183410005	0.360509589	0.623005509	-4.895501723	-4.594791633	-4.73836767	-4.884726471	1.380660298	0.265482945	PCDHAC1	56135
-0.051617292	-0.197017787	-0.15782732	-0.288570245	25	0.208707812	0.577350269	0.605530071	0.55634864	0.577350269	0.7550475	0.041773371	-0.437427498	-1.591915307	-1.387986968	-2.445470418	28.52847498	0.665095063	0.122425166	0.175886401	0.020883347	-4.899175671	-4.356031999	-4.468771112	-3.590199601	1.886542041	0.140100332	PCDHAC1	56135
0.062211474	0.098582936	-0.009187174	0.117491527	25	0.157580883	0.577350269	0.605530071	0.55634864	0.577350269	3.082667766	0.025362385	0.676606359	1.022282646	-0.103690719	1.277827211	28.52847498	0.504105133	0.315238244	0.918140309	0.211610736	-4.830375438	-4.891627654	-4.965392526	-4.537918731	0.78410574	0.544969599	HIPK4	147746
0.04805462	0.076078085	0.025826135	0.021212373	25	0.101440884	0.577350269	0.605530071	0.55634864	0.577350269	1.011134241	0.012619431	0.74092779	1.118417546	0.413230632	0.327061934	28.52847498	0.464792609	0.272718243	0.682527329	0.746008792	-4.807049525	-4.815607545	-4.922044618	-4.921160715	0.363736012	0.832338125	FAM124A	220108
0.009762634	-0.099623801	-0.069189237	-0.053813054	25	0.117830044	0.577350269	0.605530071	0.55634864	0.577350269	0.442623173	0.015768624	0.134657558	-1.310178599	-0.990363476	-0.742251993	28.52847498	0.893828185	0.20058706	0.330322525	0.464002552	-4.944413622	-4.645991415	-4.707947675	-4.806548275	0.781123189	0.546806943	NKAIN3	286183
0.023169014	-0.002280075	0.031325508	-0.131253396	25	0.12217316	0.577350269	0.605530071	0.55634864	0.577350269	0.2129103	0.016682063	0.310701466	-0.029153358	0.435939488	-1.760136276	28.52847498	0.758286357	0.976945275	0.666161717	0.089104341	-4.923886241	-5.287855911	-4.916844523	-4.196430026	1.60365022	0.200493855	ITIH5	80760
-0.012431953	0.13852757	0.082097827	0.003097179	25	0.151579402	0.577350269	0.605530071	0.55634864	0.577350269	0.527049654	0.023736449	-0.139762974	1.484884354	0.957804253	0.034819218	28.52847498	0.88982933	0.148541286	0.34620869	0.972466386	-4.944046066	-4.471644619	-4.724397082	-4.948854729	1.002733207	0.422381182	FANCB	2187
-0.064292582	-0.003157161	-0.037307635	-0.055883344	25	0.277479551	0.577350269	0.605530071	0.55634864	0.577350269	1.429561164	0.071073877	-0.41770194	-0.019557171	-0.251533416	-0.363068029	28.52847498	0.679292212	0.984532775	0.803204846	0.719230446	-4.903563197	-5.288037329	-4.951125566	-4.91467583	0.070813547	0.990352365	POMK	84197
0.061948389	0.093277933	0.160756943	-0.027263317	25	0.214442702	0.577350269	0.605530071	0.55634864	0.577350269	0.902357892	0.04389995	0.512104548	0.73520963	1.379083928	-0.225375816	28.52847498	0.612519734	0.468213262	0.178585797	0.823293635	-4.880773699	-5.080843981	-4.474861068	-4.935851955	0.819550656	0.523464131	ZNF709	163051
0.009548166	-0.121599855	-0.080782559	-0.038954475	25	0.183969169	0.577350269	0.605530071	0.55634864	0.577350269	1.176293528	0.033260564	0.090680887	-1.101114633	-0.79616993	-0.369958645	28.52847498	0.928379865	0.280050802	0.432508909	0.714145681	-4.947014151	-4.82974371	-4.798563893	-4.913358682	0.515044882	0.725215015	CCDC57	284001
0.01950306	-0.007921057	-0.022474344	0.065952616	25	0.155957451	0.577350269	0.605530071	0.55634864	0.577350269	0.623194709	0.024916332	0.214003726	-0.082871529	-0.255916294	0.723686712	28.52847498	0.83206636	0.934532441	0.799851787	0.475150796	-4.937160796	-5.285520666	-4.950522217	-4.813498621	0.290026564	0.882002783	SMC1B	27127
0.318399409	0.494635549	0.224102228	0.124874685	25	0.681388921	0.577350269	0.605530071	0.55634864	0.577350269	4.177191385	0.41046808	0.860782017	1.274999208	0.628723147	0.337594481	28.52847498	0.396535029	0.212595892	0.534532373	0.738140296	-4.75829389	-4.678854808	-4.861813872	-4.919332918	0.474875642	0.753784678	BRWD3	254065
0.099837129	0.074963865	-0.076083379	0.144865592	25	0.196406738	0.577350269	0.605530071	0.55634864	0.577350269	1.506174746	0.03740638	0.89408719	0.640093497	-0.707082232	1.297337691	28.52847498	0.378756449	0.527219632	0.485251501	0.204908614	-4.743545177	-5.130577093	-4.833971108	-4.525796417	1.317267335	0.287360666	ASB16	92591
0.139503055	0.040456778	0.107060725	0.163917998	25	0.13816524	0.577350269	0.605530071	0.55634864	0.577350269	0.327398753	0.020330482	1.694612912	0.468577835	1.349613197	1.991193352	28.52847498	0.101039776	0.642932202	0.187753207	0.056113451	-4.247607447	-5.203375055	-4.494791638	-4.005503513	1.355387691	0.274009695	MAGEE2	139599
-0.073717673	-0.038085588	-0.043175281	-0.055886753	25	0.098217544	0.577350269	0.605530071	0.55634864	0.577350269	1.368063457	0.012055462	-1.162894493	-0.572839578	-0.706799467	-0.881612177	28.52847498	0.254507701	0.571241072	0.485424565	0.385354367	-4.606164081	-5.161733162	-4.834077171	-4.74912994	0.370368937	0.827730892	ERVV-1	147664
0.025759304	0.010600589	-0.061072145	0.013131154	25	0.136260951	0.577350269	0.605530071	0.55634864	0.577350269	1.623340061	0.01987253	0.316495957	0.124184583	-0.778698906	0.161338096	28.52847498	0.753930395	0.902040007	0.442568541	0.872964283	-4.922936748	-5.28220223	-4.80581877	-4.942342137	0.390263921	0.81381943	GAL3ST3	89792
-0.045111608	-0.132943104	-0.08912287	-0.000890464	25	0.166623315	0.577350269	0.605530071	0.55634864	0.577350269	1.147559583	0.027931392	-0.467522641	-1.313662511	-0.958508214	-0.009228493	28.52847498	0.64367765	0.199426729	0.345859878	0.992701065	-4.892099776	-4.642695081	-4.724046699	-4.949150731	0.667589244	0.619760078	FLJ30679	146512
0.02943118	0.039927548	-0.046942941	-0.010259696	25	0.130502287	0.577350269	0.605530071	0.55634864	0.577350269	0.211322842	0.018526331	0.374518778	0.484442473	-0.619909878	-0.130557072	28.52847498	0.71078796	0.631770523	0.540237427	0.897041986	-4.912473586	-5.197564803	-4.864749717	-4.944698945	0.394287272	0.810991479	ALS2CR11	151254
-0.009750704	-0.048651353	-0.063704541	-0.018472492	25	0.103230729	0.577350269	0.605530071	0.55634864	0.577350269	0.082817463	0.012940453	-0.148464238	-0.706292307	-1.006580759	-0.281262213	28.52847498	0.883020857	0.485735056	0.322598082	0.780539293	-4.943388183	-5.096661188	-4.699569524	-4.928441702	0.353378487	0.839496578	ALS2CR11	151254
-0.018334948	0.097711201	-0.02226622	-0.043821073	25	0.190386492	0.577350269	0.605530071	0.55634864	0.577350269	3.218001487	0.035365795	-0.16886848	0.858058546	-0.212817706	-0.403600711	28.52847498	0.867091725	0.398011968	0.832982578	0.689515685	-4.941690078	-5.006951883	-4.956005069	-4.90657787	0.457310806	0.766299631	UTS2R	2837
0.071600649	0.077741946	-0.092520013	0.16438188	25	0.136222517	0.577350269	0.605530071	0.55634864	0.577350269	2.363287854	0.019863352	0.879936461	0.910947644	-1.179946677	2.020171765	28.52847498	0.386246243	0.36995622	0.247767306	0.052844398	-4.749874617	-4.971849548	-4.602505295	-3.980487716	3.000602937	0.03488229	USH1G	124590
0.06410973	0.004423017	-0.119934447	0.063104695	25	0.21070987	0.577350269	0.605530071	0.55634864	0.577350269	1.729523398	0.042509213	0.538571091	0.035427568	-1.045575432	0.530128023	28.52847498	0.594360714	0.971985534	0.304535853	0.600125434	-4.873575567	-5.287698653	-4.678925447	-4.875910089	0.87771309	0.489523492	SYN1	6853
-0.123387546	-0.3058275	-0.119392723	-0.103076514	25	0.173841805	0.577350269	0.605530071	0.55634864	0.577350269	0.732298973	0.030085069	-1.232129774	-2.911825306	-1.237243899	-1.029306809	28.52847498	0.227959625	0.006905982	0.22608414	0.31198375	-4.565706981	-2.504702196	-4.567495847	-4.678445484	2.163360054	0.098698971	SLC23A3	151295
-0.045368942	0.056459344	0.058406936	0.061763922	25	0.131926451	0.577350269	0.605530071	0.55634864	0.577350269	0.278432854	0.018853847	-0.572294117	0.679047446	0.764570258	0.779104114	28.52847498	0.57160552	0.502580112	0.450805859	0.44233364	-4.86389487	-5.111007557	-4.811575201	-4.792260926	0.719731221	0.585549834	CNOT6L	246175
-0.060491805	-0.086884569	-0.035614016	-0.087210869	25	0.147052586	0.577350269	0.605530071	0.55634864	0.577350269	0.538879131	0.022551797	-0.697696583	-0.955468469	-0.426268594	-1.00586724	28.52847498	0.491014672	0.347367758	0.673111387	0.322935308	-4.82294851	-4.940791688	-4.919092427	-4.690321525	0.355363854	0.838128012	CNOT6L	246175
-0.144120826	-0.050177948	-0.169781319	-0.174834778	25	0.116504083	0.577350269	0.605530071	0.55634864	0.577350269	0.838363654	0.015496336	-2.005270013	-0.665675644	-2.451480029	-2.432618146	28.52847498	0.054503934	0.510965307	0.020598921	0.021503755	-3.993379872	-5.117850561	-3.551323657	-3.602553756	2.381575023	0.075006366	RHBDL3	162494
-0.410581444	0.286739159	0.54163858	0.090974124	25	0.6645337	0.577350269	0.605530071	0.55634864	0.577350269	1.42826653	0.390588098	-1.137890426	0.757690409	1.557769002	0.252126798	28.52847498	0.264632737	0.454849857	0.130313589	0.802750663	-4.620279114	-5.06812964	-4.346703019	-4.932507535	2.023337998	0.117808334	ZNF718	255403
-0.225462455	-0.324169175	0.023937326	-0.084792514	25	0.35971779	0.577350269	0.605530071	0.55634864	0.577350269	1.141054139	0.116994652	-1.141699611	-1.565139293	0.125789849	-0.429373397	28.52847498	0.263071644	0.128576627	0.900780583	0.670876979	-4.618145979	-4.385560846	-4.964013152	-4.900991117	1.092595425	0.379005691	DIP2B	57609
0.06512003	0.077671581	-0.00298606	0.170481075	25	0.190223736	0.577350269	0.605530071	0.55634864	0.577350269	1.086798521	0.03531151	0.600229132	0.682603139	-0.028562308	1.571370715	28.52847498	0.553092113	0.500363368	0.977412549	0.127122887	-4.855445995	-5.109165938	-4.968096104	-4.340002708	0.880122863	0.488154023	SLC36A1	206358
0.086109291	-0.115596928	0.118990118	0.060280554	25	0.196459176	0.577350269	0.605530071	0.55634864	0.577350269	4.625753488	0.037424433	0.770962099	-0.986808685	1.105570017	0.539709731	28.52847498	0.447067995	0.332032424	0.278149357	0.593585323	-4.795473514	-4.918109811	-4.645805516	-4.873257993	1.265242522	0.306564174	SNRNP48	154007
-0.115056071	-0.10926516	-0.009862085	-0.009835858	25	0.117255748	0.577350269	0.605530071	0.55634864	0.577350269	0.32937715	0.015650313	-1.592973886	-1.44239591	-0.141696855	-0.136179381	28.52847498	0.122187032	0.160080511	0.888315368	0.892635904	-4.324183005	-4.515717761	-4.962856116	-4.944305489	1.250802013	0.312101595
0.07750374	0.03125014	0.054057859	0.102136124	25	0.118251992	0.577350269	0.605530071	0.55634864	0.577350269	0.210931857	0.015855917	1.066074608	0.409845873	0.77164248	1.404896452	28.52847498	0.295329437	0.684980395	0.446671214	0.170847802	-4.659325966	-5.223230159	-4.808706146	-4.45626182	0.58809275	0.673899938	ZNF560	147741
0.011630209	-0.098958605	-0.016031485	-0.036654751	25	0.100720394	0.577350269	0.605530071	0.55634864	0.577350269	0.113877443	0.012491791	0.180233613	-1.462195697	-0.257818679	-0.568039511	28.52847498	0.858243362	0.154617202	0.798397598	0.574452212	-4.940649828	-4.495310608	-4.950257113	-4.865147558	0.81105945	0.528560129	RTTN	25914
-0.025416595	0.142027754	0.024208511	0.20097013	25	0.222197924	0.577350269	0.605530071	0.55634864	0.577350269	1.705115718	0.046867375	-0.203349298	1.08343332	0.200995225	1.607891822	28.52847498	0.840305527	0.287688372	0.842128477	0.118871524	-4.938325855	-4.843984514	-4.95733372	-4.313163953	1.20890326	0.328692491	BTNL9	153579
0.067729557	-0.017714133	0.142354089	-0.055532365	25	0.14098264	0.577350269	0.605530071	0.55634864	0.577350269	1.12025266	0.02101968	0.809143993	-0.20177676	1.764858394	-0.663427928	28.52847498	0.425129557	0.841523172	0.088292367	0.51238233	-4.780134966	-5.272397844	-4.183500898	-4.834905957	1.871626013	0.142774741	PUS10	150962
0.022911067	0.041340213	0.072453305	0.010592806	25	0.172387891	0.577350269	0.605530071	0.55634864	0.577350269	0.808036622	0.029643941	0.230482511	0.396523585	0.756385516	0.106562324	28.52847498	0.81936168	0.694669385	0.455619298	0.915882039	-4.935242287	-5.22737012	-4.814864554	-4.94619196	0.178897767	0.947443202	PLCXD2	257068
-0.056773595	-0.155641733	-0.06010119	-0.023633805	25	0.126901003	0.577350269	0.605530071	0.55634864	0.577350269	0.71760645	0.017714	-0.738837103	-1.931221194	-0.811666677	-0.307564319	28.52847498	0.466041575	0.063446219	0.423703754	0.760648069	-4.807839194	-3.949062223	-4.792002861	-4.92439305	1.056580449	0.395906676	C21orf128	150147
-0.124595123	-0.050695115	-0.090325808	-0.031445183	25	0.14053119	0.577350269	0.605530071	0.55634864	0.577350269	0.669788221	0.020908309	-1.492458323	-0.578989832	-1.12280765	-0.376665023	28.52847498	0.14655628	0.56713988	0.270880014	0.709209673	-4.396379721	-5.159023154	-4.635989005	-4.912053314	0.698069368	0.599623878	LMLN	89782
0.138961149	0.120497768	0.037308116	0.053975049	25	0.149357957	0.577350269	0.605530071	0.55634864	0.577350269	0.482038043	0.023150616	1.581877117	1.307862264	0.440732428	0.614429976	28.52847498	0.12470235	0.201361393	0.662728537	0.543800819	-4.332329408	-4.648178884	-4.915712127	-4.851002397	0.85850221	0.500546114	RAD9B	144715
-0.207135856	0.062908051	-0.135972011	0.014760164	25	0.237684081	0.577350269	0.605530071	0.55634864	0.577350269	2.905541384	0.053108337	-1.556806232	0.450805456	-1.060525562	0.110935479	28.52847498	0.130541895	0.655537581	0.297801991	0.912444306	-4.350575526	-5.209658564	-4.670825344	-4.945942337	1.41672685	0.253749082	ZNF555	148254
0.092134789	-0.097274869	0.000573104	0.04083993	25	0.125125625	0.577350269	0.605530071	0.55634864	0.577350269	0.796688263	0.017321899	1.21251335	-1.220582659	0.007826882	0.537462129	28.52847498	0.235261782	0.232237151	0.993809592	0.595116364	-4.577372567	-4.728160383	-4.968301473	-4.873884239	1.514512221	0.224379712	NYAP1	222950
-0.079930593	-0.279086163	-0.013943107	-0.041680457	25	0.34116423	0.577350269	0.605530071	0.55634864	0.577350269	3.363641178	0.105599146	-0.426033215	-1.418313991	-0.077122716	-0.222158481	28.52847498	0.673280905	0.166931295	0.93906428	0.825773265	-4.901734308	-4.540227286	-4.966699482	-4.936229083	0.65077134	0.631028123	SGK494	124923
-0.001852932	-0.139156611	-0.080674125	-0.117755784	25	0.097918862	0.577350269	0.605530071	0.55634864	0.577350269	0.343064371	0.012004125	-0.029292391	-2.097504358	-1.323493996	-1.86156248	28.52847498	0.976835358	0.044927551	0.196180165	0.072997187	-4.948947774	-3.729297382	-4.512159671	-4.114555286	1.981895571	0.124154928	MRGPRX3	117195
-0.051807595	0.044196017	0.007614328	-0.005173028	25	0.117173759	0.577350269	0.605530071	0.55634864	0.577350269	0.140493251	0.01563347	-0.717672608	0.583740372	0.109460358	-0.071660164	28.52847498	0.47879515	0.563982266	0.913603708	0.943372385	-4.815714437	-5.156910675	-4.965057992	-4.947824752	0.420326842	0.792597136	ABCA13	154664
-0.071740907	-0.003226619	-0.052397474	0.061251906	25	0.107214569	0.577350269	0.605530071	0.55634864	0.577350269	0.260207345	0.01367514	-1.062579896	-0.045566539	-0.805373671	0.907223609	28.52847498	0.296884924	0.963973211	0.42726601	0.371888364	-4.661168843	-5.28737995	-4.794681452	-4.737586481	1.207223238	0.329374237	GPR128	84873
0.077199958	-0.216314763	-0.071613769	-0.018030149	25	0.412977983	0.577350269	0.605530071	0.55634864	0.577350269	4.073241098	0.153058555	0.341781766	-0.913106932	-0.329018787	-0.079823568	28.52847498	0.735020077	0.368838929	0.744544754	0.936934907	-4.918590363	-4.97037492	-4.938935725	-4.947500106	0.420289578	0.792623553	CSF3R	1441
0.009293481	0.115555223	0.036357888	0.160913833	25	0.103615059	0.577350269	0.605530071	0.55634864	0.577350269	0.231354814	0.013010117	0.141123213	1.673066715	0.572942457	2.443505948	28.52847498	0.888764407	0.105246771	0.571172347	0.020977101	-4.943945835	-4.264133507	-4.879722031	-3.592089905	2.255505763	0.087876694	C17orf77	146723
-0.013320803	0.185703172	0.079295649	0.147041112	25	0.12610431	0.577350269	0.605530071	0.55634864	0.577350269	0.275497708	0.017537363	-0.174224368	2.315802191	1.076267389	1.923168155	28.52847498	0.86291962	0.027966031	0.290825531	0.064491819	-4.941208265	-3.423074959	-4.662186088	-4.06332433	2.466948253	0.067406039	DUSP5P1	574029
0.080949743	-0.074596073	0.006226286	0.085649471	25	0.183682717	0.577350269	0.605530071	0.55634864	0.577350269	0.478921113	0.033168275	0.769865145	-0.676423682	0.06144982	0.814561477	28.52847498	0.447708157	0.50421936	0.951429471	0.42207127	-4.795903917	-5.112360575	-4.967290467	-4.777902555	0.727006249	0.580869028	DGKH	160851
0.080963914	0.010416869	0.024473347	0.077952232	25	0.157162521	0.577350269	0.605530071	0.55634864	0.577350269	0.419511233	0.025246994	0.882566174	0.10826714	0.276848069	0.84973663	28.52847498	0.384847209	0.914541683	0.783892827	0.402546542	-4.748705407	-5.283637448	-4.947498042	-4.763071008	0.34019927	0.848534229	TMEM182	130827
0.004535665	0.008817395	-0.057523613	-0.001081318	25	0.196490885	0.577350269	0.605530071	0.55634864	0.577350269	0.928933961	0.037435352	0.040603233	0.075259895	-0.53438981	-0.009679953	28.52847498	0.967895038	0.94053321	0.597212259	0.992344012	-4.948740178	-5.285987699	-4.891159622	-4.94914849	0.132743105	0.969058733	C16orf46	123775
0.290720443	0.293792302	-0.111233879	0.051060272	25	0.471523483	0.577350269	0.605530071	0.55634864	0.577350269	3.088276946	0.198437409	1.130379896	1.08916311	-0.448826277	0.198532668	28.52847498	0.267730405	0.285197295	0.656947857	0.844036389	-4.624466823	-4.839392357	-4.913772305	-4.938833112	0.995900883	0.425844814	LSM14B	149986
0.091130695	0.080616507	0.043104889	0.017005464	25	0.134876973	0.577350269	0.605530071	0.55634864	0.577350269	0.80665294	0.019543692	1.12907294	0.952324487	0.554212343	0.210690914	28.52847498	0.268272121	0.348931974	0.583752268	0.834626154	-4.625193087	-4.943029874	-4.885375127	-4.937529394	0.460350419	0.764134116	CASP8	841
0.110658906	0.027830898	-0.021275991	0.092419817	25	0.14788635	0.577350269	0.605530071	0.55634864	0.577350269	0.381446272	0.022767292	1.27025617	0.304604156	-0.253446962	1.060889243	28.52847498	0.214255993	0.762878701	0.801740441	0.297639496	-4.542581412	-5.252247263	-4.95086342	-4.662058457	0.912100737	0.470260626	PLB1	151056
-0.08846494	-0.351726992	-0.510524121	-0.547575555	25	0.49480761	0.577350269	0.605530071	0.55634864	0.577350269	1.711240038	0.218154706	-0.328057161	-1.243619976	-1.964657914	-2.030590671	28.52847498	0.745264082	0.223762137	0.059261085	0.051710662	-4.920990456	-4.707515144	-4.012660885	-3.971438835	1.717966756	0.173480079	C20orf197	284756
-0.037091419	-0.086931391	-0.104340803	-0.161309902	25	0.35404479	0.577350269	0.605530071	0.55634864	0.577350269	1.682115994	0.113446289	-0.190738746	-0.426231721	-0.556816374	-0.829519321	28.52847498	0.850081177	0.673137941	0.581995179	0.413698042	-4.939628266	-5.217953396	-4.884600065	-4.771666794	0.205903754	0.933025574	SLC5A3	6526
-0.070612034	-0.06340181	0.235504297	-0.084944438	25	0.110218167	0.577350269	0.605530071	0.55634864	0.577350269	0.516425935	0.014247446	-1.024638892	-0.877197596	3.546363875	-1.232613905	28.52847498	0.31414392	0.387706819	0.001371264	0.227781582	-4.680830066	-4.994475594	-2.378031505	-4.565417066	8.356929302	0.000136471	KIF19	124602
-0.047172749	-0.023351758	-0.03669515	0.037448101	25	0.186716682	0.577350269	0.605530071	0.55634864	0.577350269	0.450639875	0.034153062	-0.442116774	-0.208674338	-0.356900219	0.350974535	28.52847498	0.661738314	0.836185259	0.723792971	0.728186147	-4.898103449	-5.271301045	-4.933761949	-4.916928449	0.202749157	0.934768331	SLFNL1	200172
-0.19560503	-0.081916791	-0.175475169	-0.0514881	25	0.173146444	0.577350269	0.605530071	0.55634864	0.577350269	0.786787456	0.029873629	-1.960183163	-0.782696199	-1.824839391	-0.515968876	28.52847498	0.05980682	0.440254581	0.078513972	0.609852302	-4.032021109	-5.053560034	-4.133520207	-4.879744687	1.422568368	0.251895698	GPR82	27197
-0.121747051	-0.229049684	-0.149338239	-0.141063779	25	0.173162734	0.577350269	0.605530071	0.55634864	0.577350269	0.503814077	0.029878572	-1.219941921	-2.188336272	-1.552902088	-1.413501321	28.52847498	0.232476252	0.036987691	0.131471056	0.168327837	-4.57297364	-3.604196437	-4.350354782	-4.450504993	1.285450522	0.298967528	GPR82	27197
0.001003427	-0.086288003	-0.133940905	-0.043699282	25	0.18022918	0.577350269	0.605530071	0.55634864	0.577350269	0.774385326	0.032066934	0.009705491	-0.795767103	-1.344427784	-0.422674656	28.52847498	0.992323814	0.432739272	0.189403443	0.675701607	-4.94914836	-5.045765956	-4.49826193	-4.902475847	0.67226884	0.616644205	RIBC1	158787
-0.001750464	-0.003238644	0.018502412	-0.00337486	25	0.145325205	0.577350269	0.605530071	0.55634864	0.577350269	0.492357265	0.022109215	-0.020390466	-0.035970039	0.22366326	-0.039312418	28.52847498	0.983873837	0.971556763	0.824613288	0.968915132	-4.949063913	-5.287683622	-4.954719761	-4.948767265	0.026100791	0.998598487	OXGR1	27199
-0.047625723	0.065396066	-0.041226047	-0.070246773	25	0.106174343	0.577350269	0.605530071	0.55634864	0.577350269	0.123369232	0.013480621	-0.710472459	0.930167055	-0.638218968	-1.047929456	28.52847498	0.483179284	0.360089288	0.528421509	0.303468541	-4.818344199	-4.958610307	-4.858606162	-4.668836098	1.142117555	0.356799294	CDC14C	168448
-0.087760543	0.000704782	-0.055216459	0.01559754	25	0.125242019	0.577350269	0.605530071	0.55634864	0.577350269	0.264316741	0.017347436	-1.154096937	0.00883693	-0.753535776	0.205115787	28.52847498	0.25803731	0.993010749	0.457302354	0.838938183	-4.611160689	-5.28815547	-4.816002007	-4.938136785	0.674770206	0.614982245	SULT1C4	27233
-0.040526328	-0.049955442	-0.093925782	0.061543633	25	0.139864081	0.577350269	0.605530071	0.55634864	0.577350269	0.246495566	0.02074439	-0.487357372	-0.57279175	-1.172161494	0.740105134	28.52847498	0.629729201	0.571273024	0.250828143	0.465283826	-4.887184883	-5.161754126	-4.607152109	-4.8073605	1.042113845	0.402876487	TEAD1	7003
0.056929031	0.096945221	0.098325142	0.06063824	25	0.175095664	0.577350269	0.605530071	0.55634864	0.577350269	0.712808301	0.030468474	0.564896746	0.917202736	1.012493402	0.601702566	28.52847498	0.576559517	0.366725699	0.319812942	0.552124278	-4.866067083	-4.967568895	-4.696484526	-4.85498959	0.316397342	0.864618664	CATSPER2 /// CATSPER2P1 /// LOC101930343	117155 /// 440278 /// 101930343
-0.123017271	-0.086046951	0.023598099	-0.067445245	25	0.181969719	0.577350269	0.605530071	0.55634864	0.577350269	0.630154798	0.032619383	-1.179746894	-0.786795556	0.234850837	-0.646806079	28.52847498	0.247845507	0.437889145	0.816002028	0.522927861	-4.596501299	-5.05112877	-4.953327346	-4.840498882	0.712349505	0.590323077	POU5F2	134187
0.003106992	-0.064614406	-0.040119314	-0.063614145	25	0.129108138	0.577350269	0.605530071	0.55634864	0.577350269	0.361412962	0.01820916	0.039880054	-0.790767254	-0.534393917	-0.816524761	28.52847498	0.968466539	0.435604733	0.597209454	0.420966315	-4.948755461	-5.048761753	-4.891158445	-4.777090106	0.347545951	0.84350663	RXFP2	122042
-0.126845371	-0.246450694	-0.208078851	-0.140519344	25	0.171648495	0.577350269	0.605530071	0.55634864	0.577350269	0.512515002	0.029421024	-1.28087385	-2.372823527	-2.180479552	-1.418952474	28.52847498	0.210553308	0.024618194	0.037621134	0.16674671	-4.536035892	-3.340070502	-3.81521378	-4.446843472	1.762799664	0.163897468	BEND7	222389
0.025433169	-0.02239481	-0.121750122	0.03067906	25	0.124774534	0.577350269	0.605530071	0.55634864	0.577350269	0.386626085	0.017245012	0.335451203	-0.281630645	-1.666443604	0.404641961	28.52847498	0.739739156	0.78025958	0.106569022	0.688758698	-4.919709498	-5.257454817	-4.262924795	-4.906358742	1.488404621	0.231883881	SLC18A2	6571
-0.016534328	0.045932926	-0.043897754	0.115512368	25	0.165929778	0.577350269	0.605530071	0.55634864	0.577350269	0.284243096	0.02772928	-0.171979976	0.455532221	-0.473833727	1.201489044	28.52847498	0.864667463	0.652174734	0.639224797	0.239441371	-4.941411995	-5.208010675	-4.907560676	-4.583858499	0.873205601	0.492092993	SSMEM1	136263
-0.040467045	0.004029414	-0.090293323	-0.009781258	25	0.12427147	0.577350269	0.605530071	0.55634864	0.577350269	0.129788923	0.017135222	-0.535447933	0.05083482	-1.239834557	-0.129422707	28.52847498	0.596490022	0.95981141	0.225138514	0.897931373	-4.874443297	-5.287182854	-4.565879513	-4.944776322	0.579816765	0.679651775	SSMEM1	136263
0.001502595	0.014368371	0.017765554	-0.071729409	25	0.182298549	0.577350269	0.605530071	0.55634864	0.577350269	0.27354894	0.032724351	0.014386895	0.131170538	0.17652093	-0.686787469	28.52847498	0.988621458	0.896561061	0.861131881	0.49776172	-4.949118741	-5.28151035	-4.959843884	-4.826817231	0.247795958	0.908606095	MAB21L3	126868
-0.080038014	-0.000847101	-0.030493999	0.082237195	25	0.139780655	0.577350269	0.605530071	0.55634864	0.577350269	0.493980918	0.020723946	-0.962987609	-0.009717699	-0.380742297	0.989447341	28.52847498	0.343645869	0.992314159	0.706214987	0.330762623	-4.711409949	-5.288149127	-4.929008603	-4.698494689	1.014925279	0.41625912	LOC285696	285696
0.017585082	-0.119923317	-0.1700947	0.022329497	25	0.139402589	0.577350269	0.605530071	0.55634864	0.577350269	0.391800096	0.020631451	0.21205091	-1.378805564	-2.128525521	0.269261758	28.52847498	0.833575066	0.178670717	0.042059925	0.789666188	-4.937378768	-4.579689616	-3.863865981	-4.930169755	2.412764256	0.0721323	MIER3	166968
-0.141919281	-0.025544427	-0.063148004	-0.107955098	25	0.240644632	0.577350269	0.605530071	0.55634864	0.577350269	1.218987486	0.054349304	-1.054399121	-0.180952028	-0.486872899	-0.802059869	28.52847498	0.3005487	0.857684655	0.630068274	0.429149206	-4.665461867	-5.275486306	-4.904191386	-4.783033186	0.364567451	0.831761548	SDE2	163859
-0.105414321	-0.095591032	-0.095596894	-0.048678046	25	0.169302681	0.577350269	0.605530071	0.55634864	0.577350269	1.735898424	0.028720138	-1.077375218	-0.931511397	-1.013919534	-0.4975085	28.52847498	0.290338958	0.359405694	0.319143651	0.622643603	-4.653330167	-4.957674675	-4.695737997	-4.884592471	0.413359702	0.79753219	SLC35G3 /// SLC35G4P /// SLC35G5	83650 /// 146861 /// 646000
0.014655663	0.056980957	-0.069484531	0.073828678	25	0.163105193	0.577350269	0.605530071	0.55634864	0.577350269	0.538027739	0.026914842	0.154728456	0.573585428	-0.761281334	0.779452766	28.52847498	0.878124896	0.570742924	0.452736419	0.442131585	-4.942890025	-5.161406013	-4.812900986	-4.792122652	0.746859196	0.568216229	UROC1	131669
-0.088568175	0.034196417	-0.070942276	0.021880075	25	0.096313596	0.577350269	0.605530071	0.55634864	0.577350269	0.101008835	0.011730894	-1.41635711	0.521409976	-1.177314609	0.349899952	28.52847498	0.167498033	0.606105714	0.24879904	0.728983834	-4.448588178	-5.183291549	-4.60407929	-4.917124965	1.565486821	0.210400572	PCDH15	65217
-0.147092439	-0.073331748	-0.10411862	0.001312735	25	0.182121357	0.577350269	0.605530071	0.55634864	0.577350269	0.780982436	0.032667765	-1.409584993	-0.67003365	-1.035432191	0.012579924	28.52847498	0.16947108	0.508224055	0.309164787	0.990050501	-4.453128596	-5.115634724	-4.684362814	-4.949131538	0.789881731	0.541423548	TNRC6A	27327
0.053107972	0.008891214	-0.023585269	-0.091676891	25	0.191359105	0.577350269	0.605530071	0.55634864	0.577350269	0.648284198	0.035691164	0.486900244	0.077722182	-0.224395139	-0.840504703	28.52847498	0.630049133	0.938591615	0.824049256	0.407614982	-4.887300398	-5.285841535	-4.954630737	-4.767019963	0.472864719	0.75521741	KCNA6	3742
-0.027789546	0.048970261	-0.02857319	-0.322064746	25	0.281265778	0.577350269	0.605530071	0.55634864	0.577350269	1.620527569	0.072927759	-0.178236091	0.299467892	-0.190180188	-2.065653066	28.52847498	0.859797216	0.76675405	0.850514744	0.048051259	-4.940837551	-5.253446686	-4.958482931	-3.940778317	1.727817298	0.171328049	NFX1	4799
-0.110107681	-0.442747863	0.00706233	-0.134125703	25	0.314962107	0.577350269	0.605530071	0.55634864	0.577350269	4.538890153	0.090533582	-0.633830876	-2.430053903	0.042188698	-0.77208975	28.52847498	0.531240722	0.021629541	0.966642167	0.446410491	-4.844770396	-3.25559777	-4.967833717	-4.795030467	1.993734542	0.122307374	ARID2	196528
-0.067021139	0.114617917	-0.046055825	-0.014555069	25	0.149698311	0.577350269	0.605530071	0.55634864	0.577350269	0.510293373	0.023239812	-0.761475827	1.241653697	-0.543026749	-0.165370713	28.52847498	0.452622117	0.224476282	0.591329284	0.869818513	-4.799176521	-4.70929039	-4.888664354	-4.941996639	1.149495285	0.353591714	AMER3	205147
-0.032443958	-0.031804776	0.039012649	0.004997575	25	0.157995809	0.577350269	0.605530071	0.55634864	0.577350269	0.503283098	0.025477131	-0.35206204	-0.329064751	0.4393222	0.05423064	28.52847498	0.727379184	0.744510377	0.663737912	0.957129407	-4.916728964	-5.246257779	-4.916046572	-4.948400843	0.216780219	0.926906864	OTUD7A	161725
-0.044176794	0.051900791	-0.046205587	0.004243718	25	0.160511486	0.577350269	0.605530071	0.55634864	0.577350269	0.776984758	0.02617929	-0.472907158	0.529735805	-0.513296763	0.045428486	28.52847498	0.639877696	0.600393877	0.611696203	0.964082284	-4.890785252	-5.179935523	-4.897090157	-4.948631174	0.354857363	0.838477317	ERVW-1	30816
-0.161685598	0.077535056	0.029208362	0.089505582	25	0.182404298	0.577350269	0.605530071	0.55634864	0.577350269	0.681974848	0.032758148	-1.547292062	0.707461359	0.290068459	0.856546768	28.52847498	0.13281565	0.485019515	0.773861863	0.398833311	-4.357441587	-5.096033506	-4.945466525	-4.760132376	1.832429206	0.150049239
-0.013259362	0.0162945	0.045650234	0.078238172	25	0.123381976	0.577350269	0.605530071	0.55634864	0.577350269	0.266718092	0.016942181	-0.176440625	0.206738163	0.630392898	1.041105303	28.52847498	0.861194381	0.83768284	0.533455118	0.306569822	-4.941004506	-5.271612628	-4.861253168	-4.672375205	0.484688058	0.746795351
-0.009469775	-0.003774712	-0.001796085	0.093374431	25	0.149150181	0.577350269	0.605530071	0.55634864	0.577350269	0.222404403	0.023096265	-0.10792683	-0.041018255	-0.021242667	1.064186435	28.52847498	0.914809221	0.96756707	0.983199961	0.296169142	-4.946115149	-5.287532786	-4.968195326	-4.660322327	0.492709857	0.741085017
-0.152638249	-0.075263853	-0.042026004	-0.117997534	25	0.116607697	0.577350269	0.605530071	0.55634864	0.577350269	0.226473649	0.015517502	-2.122330896	-0.997791558	-0.606401344	-1.64067534	28.52847498	0.042619185	0.326768935	0.549043715	0.111846	-3.890553114	-4.910002255	-4.869172302	-4.288679716	1.426692078	0.250595124	LINC00889	158696
-0.049956005	0.039231025	0.020621508	0.039672613	25	0.204877611	0.577350269	0.605530071	0.55634864	0.577350269	2.308864413	0.040385183	-0.430563586	0.322391004	0.184443082	0.341932522	28.52847498	0.670021256	0.749507289	0.854970756	0.734907824	-4.900724924	-5.24793739	-4.959066859	-4.91856346	0.201176037	0.935631865	FBXL18	80028
0.068772093	0.066399404	0.10650806	0.178437438	25	0.181491871	0.577350269	0.605530071	0.55634864	0.577350269	3.074976177	0.032467185	0.661074725	0.608563844	1.06246131	1.715237602	28.52847498	0.513868165	0.547628968	0.296937807	0.097145771	-4.835706001	-5.145599977	-4.669769073	-4.231647968	0.787545875	0.542855667	FBXL18	80028
-0.014829182	0.045739598	-0.003073876	0.042918354	25	0.093576392	0.577350269	0.605530071	0.55634864	0.577350269	0.078039074	0.011275413	-0.241886484	0.71136158	-0.052032303	0.700063546	28.52847498	0.810598466	0.482636663	0.958865588	0.489557617	-4.933831784	-5.093932237	-4.967581304	-4.822101463	0.403369256	0.804592601	DNAH6	1768
0.109559336	-0.022077403	0.034160569	-0.098091667	25	0.186074807	0.577350269	0.605530071	0.55634864	0.577350269	0.409949721	0.033943372	1.029988858	-0.19789498	0.333273339	-0.922179043	28.52847498	0.311668985	0.844530607	0.741365031	0.364168893	-4.678096253	-5.272998942	-4.93817311	-4.730705857	1.024178109	0.411663026	C6orf195	154386
0.005364942	0.011915598	-0.013408189	-0.058223387	25	0.138621257	0.577350269	0.605530071	0.55634864	0.577350269	0.548208875	0.02044109	0.064994061	0.137634757	-0.168566423	-0.705352276	28.52847498	0.948632037	0.891495919	0.867327137	0.486310856	-4.948063914	-5.280836474	-4.960589875	-4.820198985	0.224597475	0.922408511	PNPLA1	285848
0.095752347	0.091929601	-0.02986351	0.024564468	25	0.195887549	0.577350269	0.605530071	0.55634864	0.577350269	0.449521809	0.037227896	0.859559233	0.786838162	-0.27820157	0.22051277	28.52847498	0.397197714	0.437864602	0.782864086	0.82704234	-4.758825551	-5.051103439	-4.947294373	-4.936419904	0.507711503	0.730419843	DEPDC4	120863
-0.064095182	0.005565773	-0.184093696	-0.219468372	25	0.169080706	0.577350269	0.605530071	0.55634864	0.577350269	1.289283916	0.028654315	-0.655829566	0.054299361	-1.954775408	-2.245626636	28.52847498	0.517188487	0.957075137	0.060472197	0.032650699	-4.837479482	-5.287041501	-4.021395239	-3.778619979	2.255736927	0.087851128	ANKRD23 /// ANKRD39	51239 /// 200539
0.091173556	-0.054074499	-0.022673829	0.176511565	25	0.256660018	0.577350269	0.605530071	0.55634864	0.577350269	0.952367799	0.061328757	0.637672137	-0.360599155	-0.164568135	1.234530178	28.52847498	0.528772393	0.721055497	0.870444418	0.227077884	-4.843514469	-5.237860688	-4.960951893	-4.564268586	0.851367973	0.504686931	COX6B2	125965
-0.02760743	0.057348452	-0.355928172	-0.114919749	25	0.46739689	0.577350269	0.605530071	0.55634864	0.577350269	2.424830095	0.195042081	-0.108273567	0.214447911	-1.448608975	-0.450703713	28.52847498	0.914536631	0.831723283	0.158349837	0.655610047	-4.946095475	-5.270354744	-4.426465473	-4.896110984	0.865130363	0.496722008	FAM129C	199786
-0.115972634	0.004271364	-0.11769415	-0.049825981	25	0.118261951	0.577350269	0.605530071	0.55634864	0.577350269	0.446032166	0.015857981	-1.59511572	0.056015332	-1.679901791	-0.685318616	28.52847498	0.12170638	0.955720068	0.103896606	0.498674129	-4.322605695	-5.28696804	-4.252258496	-4.827333704	1.339590106	0.2794702	EPHA10	284656
-0.158554393	-0.255901831	-0.094442608	-0.151913934	25	0.16863458	0.577350269	0.605530071	0.55634864	0.577350269	0.51073576	0.028522286	-1.62609809	-2.502335341	-1.005145125	-1.557995038	28.52847498	0.11492618	0.01833072	0.323276842	0.130260035	-4.29961203	-3.147316602	-4.700316136	-4.349715346	1.726449561	0.171625266
-0.100183921	-0.053546463	-0.19048904	0.008561519	25	0.144319418	0.577350269	0.605530071	0.55634864	0.577350269	0.631375092	0.021853925	-1.173799521	-0.598177883	-2.316104964	0.100310579	28.52847498	0.250181835	0.554440947	0.027947212	0.920799391	-4.599925066	-5.150387823	-3.685154727	-4.946531401	1.999508293	0.12141645	WDR64	128025
-0.055028225	0.062165303	-0.00372478	-0.005912572	25	0.158906099	0.577350269	0.605530071	0.55634864	0.577350269	0.279550581	0.025729924	-0.594192109	0.640019318	-0.041738265	-0.063843667	28.52847498	0.557066698	0.527267166	0.966998101	0.94953996	-4.857304748	-5.130613297	-4.967844005	-4.948102827	0.365139152	0.831364931	PRO2949	55412
-0.03172839	-0.00159269	-0.097283799	0.052884591	25	0.130837917	0.577350269	0.605530071	0.55634864	0.577350269	0.527569084	0.018603196	-0.402916338	-0.019284208	-1.282034491	0.671577276	28.52847498	0.690013401	0.984748626	0.210151534	0.507255042	-4.906721592	-5.288041444	-4.539149132	-4.832114376	1.055649999	0.396351816	BTBD9	114781
0.012139127	0.062570683	-0.010004175	0.012155506	25	0.120029891	0.577350269	0.605530071	0.55634864	0.577350269	0.198954123	0.016227161	0.165054292	0.811173782	-0.141160431	0.165276991	28.52847498	0.87006527	0.423982103	0.888735272	0.8698916	-4.942024056	-5.036422454	-4.962897372	-4.942004765	0.262110959	0.899783369	AXDND1	126859
0.070884401	0.026953747	0.154771172	0.028441993	25	0.199753527	0.577350269	0.605530071	0.55634864	0.577350269	0.535641624	0.038568258	0.625167349	0.226656624	1.416537338	0.250845114	28.52847498	0.536830273	0.82230702	0.167445773	0.803731771	-4.847576286	-5.268269024	-4.449028043	-4.932676265	0.626233336	0.647655868	HEATR9	256957
-0.165731429	-0.411215522	-0.105705539	-0.294467665	25	0.296021859	0.577350269	0.605530071	0.55634864	0.577350269	1.399465871	0.080392671	-1.012411971	-2.395110495	-0.670104422	-1.798829535	28.52847498	0.319851187	0.023412147	0.508179605	0.082634228	-4.687030176	-3.307310692	-4.847498626	-4.165567957	1.801642904	0.156021984	PARP15	165631
-0.112490142	-0.005415037	-0.03384754	-0.107886508	25	0.130469114	0.577350269	0.605530071	0.55634864	0.577350269	0.089041538	0.018518745	-1.431757025	-0.06571431	-0.447068749	-1.373162691	28.52847498	0.163078952	0.948063632	0.658201274	0.180399014	-4.438198365	-5.286509875	-4.914196464	-4.477246798	0.945697627	0.452023234	ARHGAP42	143872
-0.067963297	0.117203333	-0.07612005	-0.063863543	25	0.172250303	0.577350269	0.605530071	0.55634864	0.577350269	1.430071508	0.029602387	-0.68418208	1.124969837	-0.795222509	-0.642910121	28.52847498	0.499380754	0.269977955	0.433050825	0.525416487	-4.827732607	-4.810202976	-4.798961177	-4.84179016	1.210072173	0.328218908	LINC01101	84931
-0.146462248	-0.046499264	-0.160103635	-0.193889712	25	0.171908032	0.577350269	0.605530071	0.55634864	0.577350269	0.781449114	0.029499161	-1.477003376	-0.447100884	-1.675518881	-1.955287208	28.52847498	0.150629651	0.658178348	0.104760705	0.060408949	-4.407156757	-5.210938285	-4.255739072	-4.036183564	1.35794762	0.273134365	MFSD2A	84879
-0.139184586	-0.387642655	-0.013774623	-0.092535668	25	0.281268571	0.577350269	0.605530071	0.55634864	0.577350269	4.578690951	0.072929136	-0.892691161	-2.370529205	-0.091681597	-0.593497997	28.52847498	0.379491137	0.024745515	0.927591776	0.557524617	-4.744173729	-3.343432953	-4.966030816	-4.857517299	1.814303898	0.153537433	ATM	472
0.05087261	0.029835713	0.034384211	0.068965099	25	0.093583623	0.577350269	0.605530071	0.55634864	0.577350269	0.226247573	0.011276599	0.829765906	0.463993231	0.58199999	1.124866368	28.52847498	0.413560879	0.646173764	0.565138037	0.270021073	-4.771563111	-5.205018783	-4.876923167	-4.627525669	0.350366998	0.841569058	FAM26D	221301
-0.279413277	0.037671138	-0.166558346	-0.147585264	25	0.228131552	0.577350269	0.605530071	0.55634864	0.577350269	0.849395374	0.049208972	-2.181652222	0.280447053	-1.349575612	-1.152342226	28.52847498	0.037525976	0.781158269	0.187765128	0.258745563	-3.8371418	-5.257712133	-4.494816831	-4.612153355	1.944737353	0.130138872	NPHP3	27031
-0.069667972	-0.083023716	-0.125754496	-0.124467527	25	0.139342981	0.577350269	0.605530071	0.55634864	0.577350269	0.446825456	0.020616891	-0.840392575	-0.954893341	-1.574218102	-1.501430042	28.52847498	0.407676787	0.347653549	0.126463113	0.144232659	-4.76706768	-4.941201628	-4.334296256	-4.390083372	0.794055812	0.538870962	ATG9B	285973
-0.035684474	-0.006146527	0.000551643	0.089232664	25	0.109607992	0.577350269	0.605530071	0.55634864	0.577350269	0.29947462	0.014129903	-0.519960471	-0.085393434	0.008341444	1.300214157	28.52847498	0.607102743	0.932545098	0.993402626	0.203934404	-4.878673888	-5.285356018	-4.968299209	-4.523996259	0.932715691	0.459001862	CXorf58	254158
0.089362914	0.113948426	0.098298307	0.072440717	25	0.117745097	0.577350269	0.605530071	0.55634864	0.577350269	0.223391216	0.015751087	1.23328282	1.499399447	1.407809008	0.999742376	28.52847498	0.227535756	0.144755951	0.169991538	0.325840016	-4.565016337	-4.456347863	-4.455098262	-4.693384371	0.736400681	0.574859494	EFCAB3 /// LOC102724660	146779 /// 102724660
-0.103733345	-0.028242494	-0.129471945	-0.117241679	25	0.129378217	0.577350269	0.605530071	0.55634864	0.577350269	0.180679264	0.018270338	-1.3292471	-0.34505954	-1.721691581	-1.502343937	28.52847498	0.19429937	0.7325808	0.095953495	0.143997644	-4.505641944	-5.242093602	-4.218741145	-4.38944035	1.102937352	0.374270182	TFAP2B	7021
0.106488017	-0.007170989	0.065300347	0.107288995	25	0.333399008	0.577350269	0.605530071	0.55634864	0.577350269	2.135927352	0.101008879	0.58033878	-0.037261776	0.369307975	0.584703952	28.52847498	0.566242347	0.970535805	0.714625261	0.563342878	-4.861501601	-5.287646909	-4.931326048	-4.860189479	0.174323522	0.949766126	CD200R1	131450
0.050414514	0.058675666	-0.120830368	-0.145086963	25	0.317501988	0.577350269	0.605530071	0.55634864	0.577350269	0.949322227	0.091941283	0.287979073	0.319570755	-0.71626509	-0.828769456	28.52847498	0.77544459	0.751622275	0.479650377	0.414115327	-4.92744187	-5.248636925	-4.830504819	-4.771981917	0.595806232	0.668556403	CCDC13	152206
0.006037823	-0.250647824	-0.150610646	-0.038627313	25	0.18577584	0.577350269	0.605530071	0.55634864	0.577350269	2.928079219	0.033845951	0.056844394	-2.249960339	-1.471483108	-0.36366522	28.52847498	0.955065423	0.032342057	0.152106444	0.718789241	-4.948324615	-3.517417414	-4.410128076	-4.914562643	2.018230329	0.118572447	CCDC13	152206
-0.036687464	0.007105396	-0.037358605	-0.082599422	25	0.090941704	0.577350269	0.605530071	0.55634864	0.577350269	0.211427165	0.010849393	-0.61006429	0.112654846	-0.644675106	-1.373519772	28.52847498	0.546648465	0.911093183	0.524288275	0.180289261	-4.852379105	-5.283261425	-4.85639895	-4.477012829	0.679154315	0.612075386
-0.066797487	-0.346044985	-0.200494856	-0.048294822	25	0.261129916	0.577350269	0.605530071	0.55634864	0.577350269	2.109983819	0.063356966	-0.459646086	-2.270385778	-1.431723052	-0.332325763	28.52847498	0.64925398	0.030922527	0.163088598	0.742072821	-4.893996178	-3.488326781	-4.438395177	-4.920254399	1.710128869	0.175211527	CRHR1-IT1 /// MGC57346	147081 /// 401884
-0.089968072	-0.226377262	0.012906796	0.039502834	25	0.326353575	0.577350269	0.605530071	0.55634864	0.577350269	1.521229094	0.096935542	-0.500503961	-1.20075821	0.07451263	0.219759348	28.52847498	0.620559713	0.239720386	0.941122528	0.827623493	-4.883817536	-4.745655759	-4.966807175	-4.936506793	0.657877893	0.626253541	CRHR1-IT1 /// MGC57346	147081 /// 401884
-0.043192892	0.014208039	-0.005471931	0.044301504	25	0.114476046	0.577350269	0.605530071	0.55634864	0.577350269	0.472721646	0.015085837	-0.60909944	0.19103534	-0.080077196	0.624732914	28.52847498	0.547278864	0.849850973	0.936734968	0.537111381	-4.852682094	-5.274032712	-4.96657311	-4.847716013	0.399989669	0.806976096	MRGPRX1	259249
-0.013753084	0.059207967	-0.080793874	-0.005216072	25	0.136234391	0.577350269	0.605530071	0.55634864	0.577350269	0.326234144	0.019866187	-0.169006515	0.693724723	-1.030324768	-0.064098359	28.52847498	0.866984149	0.493465174	0.311514043	0.949338944	-4.941677848	-5.103346123	-4.687082781	-4.948094272	0.75028836	0.566048911	HFE	3077
-0.04518718	-0.007224861	0.048008277	0.098720487	25	0.127557587	0.577350269	0.605530071	0.55634864	0.577350269	0.509462885	0.01786041	-0.585639231	-0.089278742	0.645688995	1.279446735	28.52847498	0.562722622	0.929484219	0.523640769	0.211048129	-4.859907111	-5.285092703	-4.85605039	-4.536918324	1.039450188	0.404171191	RLN3	117579
-0.038643999	-0.057644092	0.068421079	0.00293313	25	0.127043284	0.577350269	0.605530071	0.55634864	0.577350269	0.478343421	0.017745663	-0.502454315	-0.714616393	0.923202074	0.038136934	28.52847498	0.619204607	0.480653263	0.363644721	0.96984413	-4.883310538	-5.09217023	-4.741330637	-4.948791171	0.822420929	0.521749574	CSMD1	64478
0.025995821	-0.090019926	0.15621675	0.011340849	25	0.217324085	0.577350269	0.605530071	0.55634864	0.577350269	2.760642418	0.044990163	0.21227819	-0.70088078	1.323798189	0.092607769	28.52847498	0.833399441	0.489055114	0.196080368	0.926862455	-4.937353501	-5.099553771	-4.51195901	-4.946921446	1.061834495	0.393401137	MACF1	23499
-0.112246086	-0.020609512	-0.067420034	-0.101728795	25	0.111480338	0.577350269	0.605530071	0.55634864	0.577350269	0.26594095	0.014492658	-1.614945254	-0.282720935	-1.00662545	-1.463627295	28.52847498	0.117329951	0.779432007	0.322576968	0.154228036	-4.307927204	-5.257216832	-4.699546267	-4.416412984	0.973833282	0.437193813	ADAMTS20	80070
0.045429476	0.231772685	-0.013768247	0.051198492	25	0.1321297	0.577350269	0.605530071	0.55634864	0.577350269	0.481013363	0.018900878	0.572344294	2.78410457	-0.180007509	0.645025382	28.52847498	0.57157199	0.009425946	0.858419217	0.524064527	-4.863880043	-2.7099404	-4.9595061	-4.841090004	2.752923536	0.047258201	ABCC12	94160
0.130068685	0.158086306	0.05828014	0.103714915	25	0.1272761	0.577350269	0.605530071	0.55634864	0.577350269	0.274359106	0.017797549	1.688703007	1.956944161	0.785223806	1.346547703	28.52847498	0.102179436	0.060204579	0.438795175	0.188727432	-4.252154873	-3.915884242	-4.803126943	-4.494545886	1.253786153	0.31094978	SALL3	27164
-0.090870042	-0.102171895	-0.08291016	-0.0285992	25	0.158068755	0.577350269	0.605530071	0.55634864	0.577350269	0.763262292	0.025497335	-0.985675504	-1.056691806	-0.933282948	-0.310218094	28.52847498	0.332578762	0.29951873	0.358506176	0.758650095	-4.70035506	-4.865127443	-4.736455899	-4.923964662	0.449048229	0.772184431	AGBL4	84871
0.036323486	0.122235045	-0.03129333	0.082541938	25	0.124119394	0.577350269	0.605530071	0.55634864	0.577350269	0.325350183	0.01710212	0.481086513	1.543600995	-0.430110231	1.093226917	28.52847498	0.634124389	0.133706415	0.670347156	0.283439854	-4.888760299	-4.409022475	-4.918205398	-4.644825769	1.310266516	0.289877916	FLJ13744	80078
-0.044264484	-0.118519059	-0.009665938	-0.026786673	25	0.113693266	0.577350269	0.605530071	0.55634864	0.577350269	0.135431108	0.014929321	-0.627474383	-1.601889116	-0.142192582	-0.379716418	28.52847498	0.535338778	0.12019659	0.887927352	0.706968028	-4.846832716	-4.344931134	-4.962817851	-4.911451725	0.797006131	0.537071831	SLC17A8	246213
-0.049635198	-0.007071222	-0.081578202	-0.045885595	25	0.133381791	0.577350269	0.605530071	0.55634864	0.577350269	0.743806849	0.019192205	-0.620565952	-0.084293928	-1.05843613	-0.573686399	28.52847498	0.53981163	0.933411491	0.298736769	0.570675502	-4.849051491	-5.285428408	-4.671963557	-4.863482978	0.363085478	0.832789057	C11orf44	283171
0.068729735	0.013483252	0.084458391	0.077695479	25	0.125827026	0.577350269	0.605530071	0.55634864	0.577350269	0.63519702	0.017476147	0.900497385	0.168436455	1.148346448	1.017966616	28.52847498	0.375394804	0.867428433	0.260363668	0.317249597	-4.740647463	-5.277181222	-4.621201513	-4.684221744	0.524143223	0.718767439	CNTNAP5	129684
-0.041777221	-0.030173177	-0.032320908	-0.049559861	25	0.096547832	0.577350269	0.605530071	0.55634864	0.577350269	0.197124445	0.011770482	-0.666965021	-0.459291283	-0.535475246	-0.791213307	28.52847498	0.510153423	0.649505659	0.596471385	0.435348628	-4.83369831	-5.206688107	-4.890848166	-4.787424525	0.181482466	0.946114625	SATB2-AS1	150538
0.017081435	0.182083227	0.006439645	0.294035729	25	0.167053253	0.577350269	0.605530071	0.55634864	0.577350269	0.732832368	0.028057109	0.176629613	1.795199698	0.069102451	3.040459849	28.52847498	0.861047296	0.083223665	0.945390163	0.005021174	-4.940987012	-4.119244012	-4.967018599	-2.991427398	3.751824301	0.014244663	RBFOX1	54715
0.272604751	-0.180470017	0.23344429	0.097595479	25	0.413610304	0.577350269	0.605530071	0.55634864	0.577350269	1.431308173	0.153516579	1.205081463	-0.760661966	1.070923831	0.431432329	28.52847498	0.238073378	0.453100531	0.293180598	0.669396931	-4.581750527	-5.066421781	-4.665131318	-4.900530168	1.232251498	0.319350154	SLFN13	146857
-0.021285743	-0.040872617	-0.137959108	-0.080970998	25	0.097851779	0.577350269	0.605530071	0.55634864	0.577350269	0.263078489	0.011992617	-0.336660731	-0.616367536	-2.264364677	-1.280657934	28.52847498	0.738836716	0.542539484	0.031335017	0.210628116	-4.919497272	-5.141950059	-3.7352728	-4.536169454	1.61756096	0.196997519	C12orf40	283461
-0.18513001	-0.106354163	-0.091388117	-0.059489462	25	0.156968065	0.577350269	0.605530071	0.55634864	0.577350269	0.687562614	0.025193465	-2.020195968	-1.106559639	-1.034900858	-0.649167425	28.52847498	0.05284174	0.277728271	0.309408607	0.521422609	-3.98046673	-4.825316537	-4.684646335	-4.839712603	1.088687562	0.380808682	WDR65	149465
-0.044163597	-0.060976208	-0.081760008	0.088295445	25	0.147579545	0.577350269	0.605530071	0.55634864	0.577350269	0.308890989	0.022687853	-0.507841702	-0.668540927	-0.975657066	1.015318331	28.52847498	0.615468536	0.509162085	0.337435521	0.318488128	-4.881900101	-5.116395267	-4.715439154	-4.685562435	1.227098278	0.32139099	C5orf64	285668
-0.106292499	-0.194096822	-0.066889421	-0.074952477	25	0.132646855	0.577350269	0.605530071	0.55634864	0.577350269	0.570623906	0.019020873	-1.334897803	-2.324167829	-0.871756476	-0.941307228	28.52847498	0.192465648	0.027450278	0.390618952	0.354450487	-4.502030737	-3.410971602	-4.765450864	-4.721755897	1.425585984	0.250943343	ADAMTS15	170689
0.030859045	0.082061364	0.056482225	0.053673192	25	0.165725758	0.577350269	0.605530071	0.55634864	0.577350269	0.298197492	0.027669985	0.321320662	0.814701576	0.6103238	0.558873597	28.52847498	0.750309737	0.421992362	0.546478975	0.580608895	-4.922132921	-5.034259205	-4.867897776	-4.867815575	0.194667789	0.939164389	LY86-AS1	285780
0.0387319	-0.063970059	-0.031978005	-0.1118711	25	0.168602953	0.577350269	0.605530071	0.55634864	0.577350269	0.893303995	0.02851294	0.397290727	-0.625633558	-0.340395128	-1.147512794	28.52847498	0.694110013	0.536528692	0.736052844	0.260702187	-4.907893913	-5.137557797	-4.936874878	-4.61487868	0.697331372	0.600106902	FLJ31713	158263
-0.070125198	0.001998129	-0.02494937	-0.028492424	25	0.206445453	0.577350269	0.605530071	0.55634864	0.577350269	0.569093942	0.040950311	-0.600214006	0.016306441	-0.221607246	-0.243871711	28.52847498	0.553102053	0.987103427	0.826198291	0.809075464	-4.855450675	-5.288082577	-4.954968301	-4.933579323	0.120170316	0.974171215	EDARADD	128178
0.032711308	0.012809844	-0.051628113	-0.01996996	25	0.12462286	0.577350269	0.605530071	0.55634864	0.577350269	0.476719013	0.017211864	0.431861599	0.161247945	-0.707335204	-0.26364763	28.52847498	0.669088523	0.873034632	0.485096701	0.793946537	-4.900433791	-5.278099957	-4.833876186	-4.930952512	0.387307218	0.815894766	LOC101060424 /// LOC653786 /// OTOA	146183 /// 653786 /// 101060424
-0.103643832	-0.113369869	-0.015753392	-0.098845892	25	0.179924191	0.577350269	0.605530071	0.55634864	0.577350269	0.258581071	0.031970677	-1.003987191	-1.047094823	-0.158362056	-0.957510035	28.52847498	0.323825021	0.303846663	0.875287197	0.346354544	-4.691263463	-4.872598621	-4.961496646	-4.714044039	0.545392459	0.703761451	CCDC171	203238
-0.067556704	0.053472927	0.060857624	0.072845695	25	0.127147267	0.577350269	0.605530071	0.55634864	0.577350269	0.322216196	0.017768825	-0.877808388	0.662474069	0.820613403	0.946531702	28.52847498	0.387380791	0.512984322	0.418670935	0.351826362	-4.750818438	-5.119469549	-4.788161251	-4.719282326	1.152566117	0.35226423	CYP4Z2P	163720
-0.017911255	-0.081251714	0.007717046	-0.012794262	25	0.154559849	0.577350269	0.605530071	0.55634864	0.577350269	0.490255051	0.024536028	-0.198054413	-0.856632767	0.088552728	-0.141473054	28.52847498	0.844407038	0.39878656	0.930056097	0.888490552	-4.938882818	-5.007871001	-4.966184243	-4.9439199	0.27245335	0.893279291	C18orf15	147276
0.000161123	-0.007401762	-0.095010896	-0.008385727	25	0.130587505	0.577350269	0.605530071	0.55634864	0.577350269	0.292056428	0.018545829	0.002049249	-0.089758645	-1.254016531	-0.106654261	28.52847498	0.9983792	0.929106223	0.220014572	0.915809749	-4.949171993	-5.285059367	-4.556980541	-4.946186815	0.607465409	0.660513004	MUC19	283463
-0.102344381	-0.125675217	-0.190029403	-0.071706652	25	0.164433263	0.577350269	0.605530071	0.55634864	0.577350269	0.73563848	0.027296035	-1.072938547	-1.256215501	-2.067397529	-0.751744556	28.52847498	0.292291074	0.219228036	0.047875325	0.458362127	-4.655690806	-4.69608541	-3.920222355	-4.802930353	1.143654375	0.356129006	KLHDC7A	127707
-0.117620965	0.035897949	-0.058392862	0.075926209	25	0.160540844	0.577350269	0.605530071	0.55634864	0.577350269	2.845599395	0.02618755	-1.258919419	0.366341806	-0.648582603	0.812652564	28.52847498	0.218263807	0.716812992	0.521795188	0.42314734	-4.549519736	-5.236249774	-4.855052729	-4.778690755	1.338866648	0.279722702	C11orf72	100505621
-0.12948789	0.015640213	-0.050877928	0.022671934	25	0.143549288	0.577350269	0.605530071	0.55634864	0.577350269	1.048733434	0.021659649	-1.52392669	0.175501664	-0.621379153	0.266823135	28.52847498	0.138536831	0.861925228	0.539284103	0.791524642	-4.374166402	-5.276239305	-4.864263042	-4.930511774	1.095211263	0.377802983
0.043879394	0.051346006	0.013279672	0.062230939	25	0.134999204	0.577350269	0.605530071	0.55634864	0.577350269	0.187002779	0.0195726	0.543246563	0.60610336	0.170614549	0.770446916	28.52847498	0.591179927	0.549238811	0.865731145	0.447368578	-4.872267401	-5.146741454	-4.960401075	-4.795675724	0.214273127	0.92833203	AQP4-AS1	147429
-0.069421909	0.018126127	0.007981538	0.012146228	25	0.088565354	0.577350269	0.605530071	0.55634864	0.577350269	0.041423002	0.010475581	-1.174811324	0.292469266	0.140168522	0.205547877	28.52847498	0.249783225	0.772044455	0.889511807	0.838603803	-4.599343646	-5.255048432	-4.962973247	-4.93809029	0.730142602	0.57885833	CNTNAP4	85445
-0.022568997	0.041758778	-0.028528018	0.058825772	25	0.154396808	0.577350269	0.605530071	0.55634864	0.577350269	0.315318702	0.024491886	-0.249782363	0.440657284	-0.327652477	0.651054206	28.52847498	0.804545536	0.662782305	0.745566869	0.520221561	-4.932815525	-5.213139461	-4.939178577	-4.839082375	0.372804419	0.826035044	CNTNAP4	85445
-0.156615588	-0.007702449	-0.062487929	0.017495177	25	0.143107284	0.577350269	0.605530071	0.55634864	0.577350269	0.257051973	0.021548616	-1.847931708	-0.086652963	-0.765137351	0.206428319	28.52847498	0.07500467	0.931552712	0.450473479	0.837922554	-4.125740249	-5.285271939	-4.811346059	-4.937995248	1.384971013	0.264053853	FER1L6-AS1	439941
-0.080407501	-0.000852417	-0.060223625	-0.084991249	25	0.158954421	0.577350269	0.605530071	0.55634864	0.577350269	1.744234944	0.025743384	-0.868009283	-0.008773714	-0.674663235	-0.917491433	28.52847498	0.392632598	0.993060747	0.505320897	0.366577046	-4.755137251	-5.288155902	-4.845868283	-4.732873577	0.39311237	0.811817754	C1orf127	148345
-0.095792805	-0.129802452	-0.193286166	-0.049400951	25	0.156594635	0.577350269	0.605530071	0.55634864	0.577350269	0.510383581	0.025090854	-1.047456033	-1.353285606	-2.19328982	-0.540179656	28.52847498	0.30368298	0.186591255	0.036593245	0.593265456	-4.669082287	-4.604680395	-3.803114696	-4.873126739	1.397807664	0.259841339	LOC100996634	100996634
-0.061817875	-0.056743882	-0.094861419	-0.073900465	25	0.163901463	0.577350269	0.605530071	0.55634864	0.577350269	0.479246488	0.027143022	-0.649898594	-0.568792979	-1.034935974	-0.776924282	28.52847498	0.520956998	0.573947563	0.309392489	0.443598182	-4.839468583	-5.163500892	-4.684627602	-4.793124124	0.288208727	0.88318156	AGBL1	123624
-0.141251235	-0.102589598	-0.085596309	-0.149440317	25	0.100294886	0.577350269	0.605530071	0.55634864	0.577350269	0.429692075	0.012416836	-2.195570594	-1.520414975	-1.380710192	-2.322859448	28.52847498	0.036412901	0.139413742	0.178090306	0.027530368	-3.824489403	-4.433986024	-4.473751031	-3.706766809	1.724941298	0.171953613	FLJ34503	285759
-0.071295986	-0.130180397	-0.181932404	0.084505065	25	0.181186188	0.577350269	0.605530071	0.55634864	0.577350269	0.770138838	0.032370033	-0.686363435	-1.194918565	-1.817571305	0.81352668	28.52847498	0.498025021	0.241958497	0.079647218	0.422654384	-4.826966436	-4.750761353	-4.139638086	-4.778330042	2.133816765	0.102449611	LINC00304	283860
0.017440508	-0.053224942	0.010203783	-0.070273259	25	0.128440806	0.577350269	0.605530071	0.55634864	0.577350269	0.299390135	0.018058547	0.224790709	-0.654090852	0.136481182	-0.905752026	28.52847498	0.823744445	0.518291716	0.892399486	0.37265368	-4.935920941	-5.123673227	-4.963250626	-4.738257956	0.520814167	0.721125211	LINC00304	283860
-0.114899404	-0.099180715	-0.025261961	-0.111657268	25	0.155038305	0.577350269	0.605530071	0.55634864	0.577350269	0.464274528	0.024665836	-1.267157155	-1.04290223	-0.289115981	-1.231401571	28.52847498	0.215345979	0.305751059	0.77458325	0.228227623	-4.54448326	-4.875843121	-4.945616028	-4.566142873	0.709705712	0.592038404	CCDC79	283847
0.036379786	-0.077798862	-0.072105314	-0.031797063	25	0.113015563	0.577350269	0.605530071	0.55634864	0.577350269	0.320765979	0.014794683	0.518045543	-1.056293736	-1.065534249	-0.452787893	28.52847498	0.608421089	0.299697381	0.295569573	0.654126279	-4.879188594	-4.865438564	-4.668088767	-4.895621724	0.940417078	0.454851482	MYO1H	283446
-0.021326409	0.033585941	-0.05069504	0.034598561	25	0.118169111	0.577350269	0.605530071	0.55634864	0.577350269	0.495439352	0.015838746	-0.293506669	0.440718628	-0.72403247	0.476165878	28.52847498	0.771259549	0.662738411	0.474941766	0.637582771	-4.926601519	-5.213118653	-4.827539751	-4.889982557	0.523359749	0.719322177	ASB14	142686
-0.021583309	-0.105372331	-0.077070133	0.036866774	25	0.127450582	0.577350269	0.605530071	0.55634864	0.577350269	0.235144083	0.017836497	-0.27991352	-1.302975007	-1.037252026	0.478124477	28.52847498	0.781563475	0.203002695	0.308330707	0.636205203	-4.92863964	-4.652783353	-4.683390756	-4.889497521	1.070563293	0.389268826	RPTN	126638
-0.008557729	-0.088072874	-0.071515789	0.045206788	25	0.113559551	0.577350269	0.605530071	0.55634864	0.577350269	0.304912199	0.014902692	-0.121419037	-1.191445228	-1.052985847	0.641404361	28.52847498	0.904210345	0.243297017	0.30118484	0.526380031	-4.945303108	-4.753787698	-4.674923201	-4.84228723	1.173531862	0.343319669
-0.06556996	-0.058635865	-0.05567774	0.02021202	25	0.131614597	0.577350269	0.605530071	0.55634864	0.577350269	0.848944442	0.018781826	-0.828698667	-0.706575728	-0.730240074	0.255447375	28.52847498	0.414154733	0.485561527	0.471197985	0.800210342	-4.772011652	-5.096509106	-4.82514834	-4.932066417	0.488946177	0.743763697	LINC00269	100996279
0.05976895	-0.014445438	-0.055061571	-0.075008409	25	0.12185723	0.577350269	0.605530071	0.55634864	0.577350269	1.29626395	0.016614502	0.803142458	-0.185076525	-0.767817316	-1.007921972	28.52847498	0.428533425	0.854478518	0.448904698	0.321964849	-4.782591823	-5.274901221	-4.81026102	-4.689290261	1.014281772	0.41658037	VSTM4	196740
0.226399362	0.054414365	0.020973002	-0.020878644	25	0.164296101	0.577350269	0.605530071	0.55634864	0.577350269	0.500728629	0.027256523	2.375202292	0.544305375	0.22833808	-0.219042148	28.52847498	0.024486818	0.590460748	0.821012231	0.828176799	-3.65736373	-5.173937994	-4.954146149	-4.936589229	2.174418037	0.097331397	CCDC150	284992
-0.063548184	0.070630617	0.041310828	0.06416789	25	0.158107082	0.577350269	0.605530071	0.55634864	0.577350269	0.643735345	0.025507954	-0.689169359	0.730330555	0.464920889	0.695889967	28.52847498	0.49628415	0.471143543	0.645517286	0.492128438	-4.825977483	-5.083555222	-4.909812314	-4.823593197	0.704802591	0.595227588	C2orf61	285051
0.093018671	0.094185391	0.07070858	0.148455283	25	0.115522484	0.577350269	0.605530071	0.55634864	0.577350269	0.380794528	0.015296748	1.302660347	1.25761662	1.027603378	2.07901069	28.52847498	0.203108718	0.21872799	0.312770848	0.04671857	-4.52246277	-4.694807791	-4.688527154	-3.929014291	1.129927652	0.362155842	FAM9B	171483
-0.122648985	-0.125499377	-0.063681562	-0.052806121	25	0.108688915	0.577350269	0.605530071	0.55634864	0.577350269	0.178489155	0.013954086	-1.798348612	-1.754507185	-0.968982595	-0.77427314	28.52847498	0.082712118	0.090080539	0.340697706	0.445139064	-4.165954403	-4.168375034	-4.718805712	-4.7941709	1.136998532	0.359040079
0.041100584	0.192573349	-0.038549947	0.160572595	25	0.222640197	0.577350269	0.605530071	0.55634864	0.577350269	2.008257497	0.047039782	0.328228257	1.466316826	-0.319480317	1.282328828	28.52847498	0.74513608	0.153499033	0.751690129	0.210049737	-4.920961134	-4.491034219	-4.940610247	-4.535135386	1.275204145	0.302797303	FLJ40288	286023
0.018214195	-0.1059437	-0.081966137	-0.104397869	25	0.110540122	0.577350269	0.605530071	0.55634864	0.577350269	0.385607974	0.01430973	0.263727185	-1.462593728	-1.231605803	-1.511598836	28.52847498	0.793885837	0.154508922	0.228152437	0.141635058	-4.930941535	-4.494898013	-4.571003583	-4.382911422	1.44989591	0.243395779	CES5A	221223
-0.051830687	0.016629177	-0.089529706	-0.00230387	25	0.156406916	0.577350269	0.605530071	0.55634864	0.577350269	0.69080145	0.025039365	-0.567330253	0.173549506	-1.016970784	-0.025217784	28.52847498	0.574927453	0.863445102	0.31771493	0.980056824	-4.865355507	-5.276503421	-4.694137611	-4.949006098	0.48430222	0.747070105	CHDC2	286464
-0.143176623	-0.052369023	-0.036097258	-0.005054888	25	0.089255207	0.577350269	0.605530071	0.55634864	0.577350269	0.470996107	0.010583079	-2.410608745	-0.84068393	-0.630697596	-0.085107179	28.52847498	0.022605558	0.407516204	0.533258665	0.932770654	-3.623638604	-5.018054574	-4.861150697	-4.947271345	1.896541616	0.138335659	DCAF8L2 /// FLJ32742 /// LOC101928481	347442 /// 439944 /// 101928481
-0.041919098	-0.059309422	0.051014683	0.043808189	25	0.12384808	0.577350269	0.605530071	0.55634864	0.577350269	0.413484243	0.017043164	-0.556157051	-0.750261854	0.702381487	0.581220367	28.52847498	0.582439815	0.459240463	0.488133117	0.565656165	-4.868598241	-5.072371286	-4.83572909	-4.861237371	0.846255128	0.507670231	HYDIN2	100288805
0.0645202	0.21606087	0.144374768	0.178928114	25	0.156111975	0.577350269	0.605530071	0.55634864	0.577350269	0.457453862	0.02495859	0.707369459	2.258553489	1.642609169	1.961684615	28.52847498	0.485075742	0.031737833	0.11144258	0.059623218	-4.819469779	-3.505198312	-4.281659739	-4.030743269	1.762143956	0.164033757	DNAH17	8632
0.138369065	-0.068318146	-0.080149656	-0.013283973	25	0.223004775	0.577350269	0.605530071	0.55634864	0.577350269	0.706287266	0.047182159	1.103343472	-0.519411371	-0.663232385	-0.105925299	28.52847498	0.279098431	0.607480637	0.512505708	0.916382943	-4.639341187	-5.184089434	-4.849936294	-4.946227485	0.972125719	0.43808231	SLC35G3	146861
0.040199037	0.040252861	-0.089093368	0.005282363	25	0.081314716	0.577350269	0.605530071	0.55634864	0.577350269	0.242762601	0.009396187	0.718291059	0.685780635	-1.652047509	0.094387181	28.52847498	0.478419648	0.498387035	0.109490946	0.925461427	-4.815487384	-5.107512392	-4.274264604	-4.946834106	1.93650477	0.131503546	FLJ32955	150596
0.017611274	-0.024184831	-0.028844355	0.015588492	25	0.123044347	0.577350269	0.605530071	0.55634864	0.577350269	0.074362802	0.016869271	0.234856853	-0.307509959	-0.39917712	0.207881854	28.52847498	0.815997404	0.760689013	0.692735271	0.836798149	-4.93470925	-5.251559737	-4.92512584	-4.937837458	0.171286702	0.951287926	LOC100288966	100288966
0.065621831	-0.018361829	0.05529028	0.126446282	25	0.103161744	0.577350269	0.605530071	0.55634864	0.577350269	0.46045967	0.012927976	0.999640178	-0.266695054	0.874050426	1.926200213	28.52847498	0.325888634	0.791622286	0.389389508	0.064096394	-4.693435334	-5.260622935	-4.764402463	-4.060774658	1.450336222	0.2432611
0.036529119	0.021918722	0.024407601	0.086201242	25	0.137626859	0.577350269	0.605530071	0.55634864	0.577350269	0.5217047	0.020200365	0.445164192	0.254682968	0.308672869	1.050496338	28.52847498	0.659560691	0.800794936	0.759813259	0.302307707	-4.89740064	-5.263046467	-4.942448633	-4.667499557	0.30565966	0.871758222	KIRREL3-AS3	283165
-0.07975896	0.027609584	-0.090509698	0.00673142	25	0.133670555	0.577350269	0.605530071	0.55634864	0.577350269	0.775766394	0.019259783	-0.995438467	0.328547715	-1.17225581	0.084012052	28.52847498	0.327891811	0.744897103	0.250790896	0.933633617	-4.695526561	-5.246389122	-4.607095972	-4.947319963	0.915604441	0.468331787	TMEM145	284339
-0.014660785	-0.006016038	0.030106066	0.02885811	25	0.118380644	0.577350269	0.605530071	0.55634864	0.577350269	0.475088915	0.015882595	-0.201491677	-0.078834101	0.429384382	0.396613763	28.52847498	0.84174396	0.937714955	0.670869079	0.694603621	-4.938522922	-5.28577399	-4.918373594	-4.908033893	0.164585156	0.954587032	C15orf32	145858
-0.161560365	-0.143038035	-0.147614902	-0.092951808	25	0.107249255	0.577350269	0.605530071	0.55634864	0.577350269	1.2523331	0.013681659	-2.392357464	-2.019512003	-2.268369465	-1.376414024	28.52847498	0.023558147	0.052916922	0.03106011	0.179401607	-3.641053471	-3.833914469	-3.731415099	-4.475114612	1.930257496	0.132548743	TSGA10IP	254187
0.081880282	-0.031958312	0.109985219	0.058497155	25	0.066325452	0.577350269	0.605530071	0.55634864	0.577350269	0.483117117	0.007456881	1.642333515	-0.61118053	2.289331539	1.173320811	28.52847498	0.111500011	0.545919625	0.029656428	0.25037059	-4.287431585	-5.144381123	-3.711163532	-4.6002	2.689767807	0.051093391	LINC00477	144360
-0.070157732	-0.018540718	-0.055207145	0.01264239	25	0.120574247	0.577350269	0.605530071	0.55634864	0.577350269	0.279299512	0.016341936	-0.950570677	-0.239518501	-0.776240856	0.171292386	28.52847498	0.349806586	0.812416092	0.443995092	0.865203071	-4.717361513	-5.265947411	-4.806827365	-4.941473882	0.47269777	0.75533636	CCDC140	151278
0.051447673	0.042404	0.047640117	0.04663205	25	0.122458602	0.577350269	0.605530071	0.55634864	0.577350269	0.289024805	0.016743255	0.688662481	0.541191752	0.661768126	0.624202045	28.52847498	0.496598378	0.592576828	0.5134301	0.537454994	-4.826156417	-5.175233035	-4.850452599	-4.847886629	0.163385256	0.955168958	C17orf78	284099
0.04721498	0.028401602	0.102169841	0.112442878	25	0.13936519	0.577350269	0.605530071	0.55634864	0.577350269	1.174378248	0.020622315	0.569471154	0.326616724	1.278812802	1.356200411	28.52847498	0.573493533	0.746342015	0.211268215	0.185672997	-4.864727046	-5.246877844	-4.541216345	-4.488303825	0.685119372	0.608132766	TEKT5	146279
0.261435177	0.065233551	0.110784628	0.046544023	25	0.130458628	0.577350269	0.605530071	0.55634864	0.577350269	0.616488359	0.018516347	3.327721678	0.791694535	1.463372254	0.592443433	28.52847498	0.002421774	0.43507243	0.154297308	0.558220703	-2.689940219	-5.048207496	-4.415944292	-4.85783977	3.244240701	0.025976624	TEKT5	146279
0.117641057	-0.026031449	-0.087668393	0.017435536	25	0.155891322	0.577350269	0.605530071	0.55634864	0.577350269	0.507063456	0.024898261	1.291323464	-0.272444553	-0.998645876	0.191386554	28.52847498	0.206957038	0.787242504	0.326361912	0.849578393	-4.52954953	-5.259423657	-4.703684132	-4.939563384	1.424807897	0.251188577	KSR2	283455
-0.049838888	-0.127826038	-0.118198828	-0.088836335	25	0.169229136	0.577350269	0.605530071	0.55634864	0.577350269	0.334757472	0.02869832	-0.509566344	-1.246107106	-1.254116552	-0.908286839	28.52847498	0.614274732	0.222861273	0.21997875	0.371336056	-4.88144549	-4.705266148	-4.556917476	-4.737100715	0.571761956	0.685267495	PAX1	5075
0.10721564	0.043518109	-0.022649411	0.05176069	25	0.167013243	0.577350269	0.605530071	0.55634864	0.577350269	0.977640182	0.028045396	1.10888876	0.429144464	-0.243096718	0.53534025	28.52847498	0.276739029	0.671041629	0.809669924	0.596563504	-4.63631607	-5.216994089	-4.95225781	-4.874473128	0.569676532	0.686724141	TDH	157739
0.054649995	0.091944579	0.111997045	0.030050691	25	0.093314601	0.577350269	0.605530071	0.55634864	0.577350269	0.200791788	0.011232538	0.893124108	1.432687505	1.899418185	0.491107029	28.52847498	0.379263191	0.16281494	0.067663138	0.627107668	-4.743978894	-4.525639791	-4.069790334	-4.886233357	1.137421771	0.358854338	TDH	157739
-0.019454048	0.121000148	0.035468646	0.168430893	25	0.131394484	0.577350269	0.605530071	0.55634864	0.577350269	0.228564482	0.018731094	-0.246200563	1.460052961	0.465817715	2.131575905	28.52847498	0.807289816	0.155201151	0.644882903	0.041786942	-4.933280549	-4.49753015	-4.909587641	-3.882284922	2.038664871	0.11554523	LINC00615	439916
-0.125354088	-0.024727701	-0.083993355	-0.001725456	25	0.131656696	0.577350269	0.605530071	0.55634864	0.577350269	0.506989185	0.018791539	-1.583864259	-0.2978975	-1.101328119	-0.021801346	28.52847498	0.124248821	0.767940156	0.27995948	0.982758195	-4.330873759	-5.253809365	-4.648200765	-4.949048282	0.988634992	0.429554215
0.086800669	0.171425698	0.03124492	0.107019995	25	0.248969375	0.577350269	0.605530071	0.55634864	0.577350269	1.562240073	0.057921096	0.624691092	1.1763101	0.233353332	0.770206478	28.52847498	0.537138446	0.249193626	0.817153352	0.447508903	-4.847729459	-4.76688437	-4.953517644	-4.795770052	0.434315565	0.782666287	SERPINA9	327657
-0.081734242	0.131528932	-0.060126694	-0.001679835	25	0.158736587	0.577350269	0.605530071	0.55634864	0.577350269	0.61337191	0.02568274	-0.883372732	1.355391953	-0.674372135	-0.018155428	28.52847498	0.384418767	0.185927334	0.50550317	0.985641243	-4.748346156	-4.602632683	-4.845972703	-4.949086537	1.456107226	0.241502505	FBXL21	26223
0.097613841	0.043016923	0.007544857	0.127140678	25	0.122655942	0.577350269	0.605530071	0.55634864	0.577350269	0.435665089	0.016785643	1.304977537	0.548320686	0.104673076	1.699715189	28.52847498	0.202328942	0.587737285	0.91736769	0.100064454	-4.521007942	-5.172257231	-4.965336845	-4.243672226	1.142578072	0.35659832	AKAP2 /// PALM2 /// PALM2-AKAP2	11217 /// 114299 /// 445815
-0.019347819	-0.026764174	0.071015701	0.056555306	25	0.122465688	0.577350269	0.605530071	0.55634864	0.577350269	0.29736374	0.016744776	-0.258972103	-0.341569005	0.9864332	0.756997282	28.52847498	0.797516276	0.735178508	0.332213389	0.45525847	-4.931591908	-5.243019035	-4.709959671	-4.800909761	0.729389515	0.579340729	MRGPRX4	117196
0.051639164	-0.001110077	-0.045870791	0.002869881	25	0.148468643	0.577350269	0.605530071	0.55634864	0.577350269	0.479365587	0.022918514	0.590808327	-0.012109444	-0.54462299	0.032834562	28.52847498	0.559300866	0.990422586	0.590245097	0.974035169	-4.858338671	-5.288128865	-4.888198942	-4.948889987	0.335799468	0.85153185	A2ML1	144568
-0.04815955	-0.059777548	0.090920263	-0.011162455	25	0.138788191	0.577350269	0.605530071	0.55634864	0.577350269	0.510582673	0.020481671	-0.58285477	-0.68979443	1.141907577	-0.135094493	28.52847498	0.564570235	0.495896805	0.262986607	0.89348584	-4.860746481	-5.105413112	-4.624957058	-4.944382699	1.103238008	0.374133293	CPO	130749
-0.054834289	-0.055948572	-0.117894521	-0.066215479	25	0.152597611	0.577350269	0.605530071	0.55634864	0.577350269	0.946436364	0.024007858	-0.612965657	-0.596316168	-1.367633997	-0.740190399	28.52847498	0.544755097	0.555666615	0.182104997	0.465232899	-4.851465218	-5.15123762	-4.482646253	-4.807328284	0.473842124	0.754521023	GPR6	2830
-0.331664479	-0.30353719	-0.214643401	-0.431274032	25	0.254940763	0.577350269	0.605530071	0.55634864	0.577350269	1.038925346	0.060557973	-2.33439274	-2.036997656	-1.567779012	-3.035486264	28.52847498	0.026831638	0.051024173	0.127959149	0.005083921	-3.695928945	-3.810691476	-4.339164796	-2.996599217	2.621203096	0.055624736	MDS2	259283
-0.042583333	0.103696213	0.274216243	0.039947405	25	0.237541468	0.577350269	0.605530071	0.55634864	0.577350269	2.791520905	0.053048946	-0.320229916	0.743513402	2.139970399	0.300407533	28.52847498	0.751127774	0.463250692	0.041043842	0.766044621	-4.922315699	-5.076190122	-3.85320681	-4.925530174	1.908690624	0.136221699	RQCD1	9125
-0.001821608	-8.09E-05	-0.112719325	0.040998888	25	0.221170849	0.577350269	0.605530071	0.55634864	0.577350269	0.982692566	0.046468324	-0.014636495	-0.000619539	-0.939880942	0.329423212	28.52847498	0.988424065	0.999509991	0.355169132	0.744242301	-4.949116839	-5.28818563	-4.733239209	-4.920755924	0.477747463	0.751738744	GJD3	125111
-0.035616661	0.19580358	-0.03539948	0.00361679	25	0.126218544	0.577350269	0.605530071	0.55634864	0.577350269	0.466785565	0.017562622	-0.465499433	2.440002318	-0.480125941	0.047270396	28.52847498	0.645108013	0.02114527	0.634798853	0.962627091	-4.892589901	-3.24079832	-4.905945932	-4.948586341	2.825102329	0.043238943	HOXC12	3228
-0.012710369	0.071484378	-0.098395363	-0.022034494	25	0.135286266	0.577350269	0.605530071	0.55634864	0.577350269	0.273588496	0.019640592	-0.157087448	0.842360774	-1.261973719	-0.272324315	28.52847498	0.876282425	0.40659277	0.217178494	0.787334025	-4.942697106	-5.016992334	-4.551950093	-4.929735854	1.113646568	0.369421327	VNN3	55350
-0.133297369	-0.150769905	-0.043184806	-0.076882133	25	0.164451635	0.577350269	0.605530071	0.55634864	0.577350269	0.53294341	0.02730133	-1.397302071	-1.506909064	-0.46977732	-0.80592411	28.52847498	0.173096479	0.142828312	0.642085278	0.426953694	-4.461319102	-4.44838622	-4.908590621	-4.781455216	0.822331496	0.521802936	VNN3	55350
-0.015890925	0.050056926	0.071856926	-0.061900016	25	0.146309781	0.577350269	0.605530071	0.55634864	0.577350269	0.500186177	0.022360838	-0.184062696	0.552820864	0.863729136	-0.716980512	28.52847498	0.855266375	0.584692244	0.394940735	0.479215567	-4.940284149	-5.170359213	-4.769099552	-4.815968307	0.787542209	0.542857916	MYEOV2	150678
0.008411791	0.164743289	-0.014737144	0.124064218	25	0.157053353	0.577350269	0.605530071	0.55634864	0.577350269	1.096811166	0.025216935	0.091749336	1.713270234	-0.166809254	1.353196993	28.52847498	0.927538432	0.097511684	0.868696856	0.186619226	-4.946962987	-4.217295891	-4.960750042	-4.490249938	1.521289218	0.222470521	FERD3L	222894
0.11772593	0.128653777	0.065282066	0.074714896	25	0.23031549	0.577350269	0.605530071	0.55634864	0.577350269	1.048555259	0.050086358	0.911114649	0.949351627	0.524308785	0.578239955	28.52847498	0.369869727	0.35041538	0.604114115	0.567639126	-4.735806216	-4.945139978	-4.894022962	-4.862129107	0.298271977	0.876622762	DEFT1P /// DEFT1P2	170949 /// 100287083
-0.03226094	-0.048387542	-0.060221533	-0.019056633	25	0.138938935	0.577350269	0.605530071	0.55634864	0.577350269	0.189432984	0.020518359	-0.390091367	-0.557861682	-0.755672228	-0.230428129	28.52847498	0.69936639	0.581290582	0.456040221	0.819403527	-4.909370534	-5.168215241	-4.815149637	-4.935248851	0.171349078	0.951256834	LINC00314	246705
0.054641027	0.113515495	-0.042818614	-0.01260596	25	0.157711115	0.577350269	0.605530071	0.55634864	0.577350269	0.30099871	0.025398367	0.59384975	1.176295761	-0.482928323	-0.137004131	28.52847498	0.557292535	0.249199262	0.632832061	0.891989855	-4.857409615	-4.766896708	-4.905220074	-4.944246379	0.857484812	0.501135061	DEFB104A /// DEFB104B	140596 /// 503618
0.060494494	-0.10392079	0.009077352	-0.018680873	25	0.142368998	0.577350269	0.605530071	0.55634864	0.577350269	0.644870471	0.021363921	0.716862723	-1.174157188	0.111627618	-0.221369259	28.52847498	0.47928714	0.250040875	0.911900373	0.826381807	-4.816011491	-4.76873531	-4.964927657	-4.93632077	0.903655388	0.474935655	NLRP14	338323
-0.087557308	-0.064468455	-0.119249799	-0.032468033	25	0.095996745	0.577350269	0.605530071	0.55634864	0.577350269	0.19314759	0.011677497	-1.403389256	-0.985227819	-1.983516178	-0.520405318	28.52847498	0.171292237	0.332794772	0.0570087	0.606796677	-4.457267255	-4.919270033	-3.995915457	-4.878554055	1.181315045	0.340051486	DGKB	1607
0.029978611	0.000807236	-0.022846858	-0.067518653	25	0.178181056	0.577350269	0.605530071	0.55634864	0.577350269	1.683086319	0.031423657	0.292916454	0.007520323	-0.231660014	-0.659714506	28.52847498	0.771706079	0.99405205	0.818455723	0.514728096	-4.926692004	-5.288163828	-4.953731367	-4.836167211	0.251084467	0.906598702	NLRP13	126204
0.134146058	0.116882053	0.098081608	0.190661865	25	0.183139963	0.577350269	0.605530071	0.55634864	0.577350269	0.951858941	0.032993805	1.279152544	1.062663867	0.970564361	1.818060204	28.52847498	0.211150243	0.296847481	0.339922691	0.079570551	-4.53710013	-4.860447094	-4.718009771	-4.150056921	0.880113057	0.48815959	NLRP8	126205
0.06738774	0.074917094	-0.073736425	0.02746712	25	0.202412198	0.577350269	0.605530071	0.55634864	0.577350269	0.726028763	0.03950524	0.587238022	0.622469181	-0.666818584	0.239357145	28.52847498	0.561663143	0.538577424	0.510245595	0.812539985	-4.859423415	-5.139064891	-4.84866718	-4.934150469	0.58094827	0.678864272	NLRP9	338321
0.074623327	0.079832345	0.134447736	0.236418873	25	0.196858857	0.577350269	0.605530071	0.55634864	0.577350269	4.167220713	0.037562191	0.666898552	0.680248682	1.24689821	2.112843403	28.52847498	0.510195259	0.501830608	0.222575301	0.043488569	-4.833721061	-5.110386428	-4.561457885	-3.899016366	1.2275816	0.321199074	TAF5	6877
0.093996806	0.234907434	0.05700412	0.060253801	25	0.122320156	0.577350269	0.605530071	0.55634864	0.577350269	0.588169319	0.016713558	1.259329194	3.000727742	0.792546511	0.807254778	28.52847498	0.218117959	0.00554371	0.434583705	0.426199258	-4.549269856	-2.359649107	-4.800080917	-4.780910197	2.472110071	0.066972779	TAS1R2	80834
0.488251723	0.822356296	1.054408786	0.313783652	25	0.785763254	0.577350269	0.605530071	0.55634864	0.577350269	5.736431031	0.544661224	1.145885393	1.840183268	2.568022096	0.736423625	28.52847498	0.261363945	0.076166858	0.015741564	0.467485814	-4.615794812	-4.063962849	-3.433269414	-4.808748164	1.984391317	0.123763116	ITGB1	3688
0.040737468	-0.023987285	-0.093261016	0.034421329	25	0.109592111	0.577350269	0.605530071	0.55634864	0.577350269	0.276670881	0.014126853	0.593652015	-0.333290296	-1.410361354	0.501609267	28.52847498	0.557422992	0.741352368	0.169243961	0.619791579	-4.857470156	-5.245176694	-4.453326329	-4.883530445	1.369278995	0.269291371	PCSK6	5046
-0.049298974	0.023693179	-0.044954173	-0.037100287	25	0.132331724	0.577350269	0.605530071	0.55634864	0.577350269	0.47506535	0.018947698	-0.620326422	0.284255837	-0.587008992	-0.46683098	28.52847498	0.539967067	0.778267404	0.561814854	0.644166482	-4.849127998	-5.256880252	-4.87535714	-4.892267565	0.300454742	0.875189707	ZNF341	84905
-0.060963576	0.049378036	0.091467437	0.065444285	25	0.127405959	0.577350269	0.605530071	0.55634864	0.577350269	0.283037081	0.017826531	-0.790856405	0.610751687	1.231362866	0.848982875	28.52847498	0.435553538	0.546199575	0.228241874	0.402958865	-4.78756807	-5.144581225	-4.57115442	-4.763394925	1.27482318	0.302940569	JPH1	56704
0.052650306	0.082846064	0.042820387	0.14484568	25	0.121804318	0.577350269	0.605530071	0.55634864	0.577350269	0.453999939	0.016603204	0.707726691	1.061793856	0.59732075	1.947019133	28.52847498	0.484857197	0.297235581	0.555005071	0.061437813	-4.819340435	-4.861130413	-4.872092504	-4.043197798	1.045975331	0.401005862	NLRP10	338322
-0.176752164	-0.086372476	-0.091923238	-0.060362082	25	0.188080041	0.577350269	0.605530071	0.55634864	0.577350269	1.555656522	0.034600845	-1.645818787	-0.766825065	-0.88824942	-0.562058457	28.52847498	0.110775684	0.449485154	0.381834828	0.578465958	-4.28480514	-5.062859387	-4.757856613	-4.866893284	0.706324948	0.594236281	RANGAP1	5905
0.091745959	0.030744289	0.112842643	0.059468209	25	0.140550786	0.577350269	0.605530071	0.55634864	0.577350269	0.663977997	0.020913136	1.098848936	0.351090566	1.402544455	0.712255656	28.52847498	0.281021305	0.728100033	0.171541746	0.48209137	-4.641783327	-5.240472678	-4.45874493	-4.81769525	0.614303521	0.655815198	MBNL2	10150
0.182152592	0.004874685	0.041758316	-0.068062249	25	0.129699913	0.577350269	0.605530071	0.55634864	0.577350269	0.347342375	0.018343374	2.32946598	0.059438961	0.554187001	-0.870416892	28.52847498	0.027128124	0.953016904	0.58376938	0.39133805	-3.700561979	-5.286814648	-4.885382652	-4.754080276	2.804587194	0.044343789	KRT73	319101
0.084203943	-0.203252197	0.008488067	-0.149755831	25	0.282022049	0.577350269	0.605530071	0.55634864	0.577350269	11.79086641	0.073301069	0.538688746	-1.239779295	0.056351646	-0.958052295	28.52847498	0.594280571	0.225158654	0.955454504	0.346085758	-4.873542783	-4.710980408	-4.967453903	-4.713783881	1.102986165	0.374247955	COX1	4512
-0.089672156	-0.124131287	-0.042742286	-0.064352687	25	0.165482482	0.577350269	0.605530071	0.55634864	0.577350269	1.17061369	0.027599375	-0.93490743	-1.23394532	-0.46244606	-0.670930733	28.52847498	0.357682646	0.227292484	0.6472693	0.507660786	-4.724768958	-4.716226255	-4.910430111	-4.832337039	0.449110428	0.772140143	KRT74	121391
-0.093184597	0.033530621	-0.051995894	-0.052026707	25	0.156933147	0.577350269	0.605530071	0.55634864	0.577350269	0.936793328	0.02518386	-1.017053067	0.348935162	-0.588926195	-0.567839787	28.52847498	0.317676463	0.729700283	0.560545538	0.574586018	-4.68468458	-5.241055164	-4.874754315	-4.865206141	0.54495301	0.70407094	SLC29A2	3177
0.11534733	0.066438926	0.052020892	0.065786168	25	0.132437818	0.577350269	0.605530071	0.55634864	0.577350269	0.3619759	0.018972314	1.450467559	0.796575111	0.678844983	0.827246737	28.52847498	0.15783503	0.432277276	0.502706499	0.414963498	-4.425454605	-5.04528014	-4.84436352	-4.772621009	0.537946089	0.70901076	LMX1A	4009
0.129351728	-0.030057895	0.150326452	0.011965889	25	0.397451569	0.577350269	0.605530071	0.55634864	0.577350269	1.59772121	0.142031796	0.594483866	-0.13171343	0.71696109	0.054993685	28.52847498	0.556874278	0.896135495	0.479227368	0.956526827	-4.857215334	-5.281455	-4.830240369	-4.94837896	0.284940006	0.885294259	CCDC125	202243
-0.030575087	-0.033486775	-0.067516804	-0.098793284	25	0.217612984	0.577350269	0.605530071	0.55634864	0.577350269	0.83696057	0.045100275	-0.249366859	-0.260404215	-0.571446067	-0.805746546	28.52847498	0.804863755	0.796422388	0.572172373	0.427054428	-4.932869812	-5.261906006	-4.880180347	-4.78152788	0.193048911	0.940032859	GPR101	83550
0.054940803	0.132365251	-0.020903935	0.091041507	25	0.130854137	0.577350269	0.605530071	0.55634864	0.577350269	0.758569371	0.018606916	0.697619216	1.602511222	-0.275450664	1.156013407	28.52847498	0.491062338	0.120058699	0.784955355	0.257265385	-4.822976151	-4.34423691	-4.947707282	-4.610075018	1.262587879	0.307575284	ILDR1	286676
-0.073825714	0.019357462	-0.102343573	0.041356146	25	0.097815214	0.577350269	0.605530071	0.55634864	0.577350269	0.082904882	0.011986347	-1.167951635	0.291990874	-1.680235361	0.654270381	28.52847498	0.252494837	0.772406493	0.103831087	0.518177743	-4.603277021	-5.255156547	-4.251993328	-4.838004068	2.00324282	0.12084369
-0.089060701	-0.036808733	0.000677708	0.016133333	25	0.148209781	0.577350269	0.605530071	0.55634864	0.577350269	0.353062178	0.022851214	-1.020450872	-0.402124484	0.008058254	0.184854526	28.52847498	0.316090806	0.690589461	0.993626601	0.854651023	-4.682961252	-5.225646046	-4.968300473	-4.940207573	0.473127497	0.755030183
0.129680654	0.074054031	0.073449949	0.055167383	25	0.144667843	0.577350269	0.605530071	0.55634864	0.577350269	0.331856949	0.021942162	1.516338317	0.825606837	0.891260699	0.645064734	28.52847498	0.140437363	0.415878148	0.380244903	0.524039394	-4.37955588	-5.02751614	-4.756455907	-4.841076957	0.591078884	0.671829254	VN1R2	317701
0.081566057	0.10931447	-0.001712712	0.14928509	25	0.103594589	0.577350269	0.605530071	0.55634864	0.577350269	0.396569108	0.0130064	1.238772445	1.58293608	-0.026993475	2.267245246	28.52847498	0.225525839	0.124460492	0.978652882	0.031137061	-4.561720691	-4.365978817	-4.968119826	-3.758636531	2.125161461	0.103575716	VN1R5	317705
-0.054306946	-0.206040936	-0.381207736	-0.222930356	25	0.27206323	0.577350269	0.605530071	0.55634864	0.577350269	9.852312557	0.068465518	-0.359484409	-1.300414636	-2.618657647	-1.475685762	28.52847498	0.721880094	0.203866638	0.013981486	0.150981092	-4.915351189	-4.65518967	-3.381239129	-4.408071485	2.143360514	0.101222366	ND2	4536
-0.035462868	-0.041136741	-0.17365432	-0.022953971	25	0.125597911	0.577350269	0.605530071	0.55634864	0.577350269	0.701256214	0.017425666	-0.465307224	-0.514635181	-2.36452477	-0.301178356	28.52847498	0.645243973	0.610772298	0.025081571	0.765462804	-4.892636356	-5.185984066	-3.637722256	-4.925408974	1.802234483	0.155905006	TAAR8	83551
-0.024417182	-0.088588026	-0.040281371	0.073393739	25	0.1564318	0.577350269	0.605530071	0.55634864	0.577350269	0.476233203	0.025046186	-0.267230097	-0.924418244	-0.457495063	0.803246495	28.52847498	0.791214413	0.363022238	0.650780454	0.428474276	-4.930454912	-4.962597227	-4.911656359	-4.782549378	0.801527931	0.534322594	TAS2R39	259285
-0.170699669	-0.101825451	-0.142954121	-0.114615521	25	0.181193907	0.577350269	0.605530071	0.55634864	0.577350269	0.658169913	0.032372484	-1.643256255	-0.934614714	-1.428109921	-1.103356982	28.52847498	0.11130786	0.357830946	0.164117052	0.279092665	-4.286736623	-4.95551006	-4.44093329	-4.639333833	0.792077577	0.540079668	TAS2R38	5726
0.022071651	0.176462375	-0.001462883	0.010229174	25	0.121065733	0.577350269	0.605530071	0.55634864	0.577350269	0.207508878	0.01644601	0.298102193	2.272407042	-0.0205037	0.13815637	28.52847498	0.76778552	0.03078516	0.983784297	0.891087402	-4.925890818	-3.48543932	-4.968203722	-4.944163202	1.845292909	0.147621839	TAS2R40	259286
0.118670891	-0.029584055	0.024008829	-0.025268437	25	0.143831913	0.577350269	0.605530071	0.55634864	0.577350269	0.494254809	0.021730824	1.39433372	-0.331423951	0.292742549	-0.296893648	28.52847498	0.173981709	0.74274664	0.771837663	0.768698658	-4.463289789	-5.245655873	-4.945044187	-4.92607878	0.983670031	0.432104359	TAS2R41	259287
-0.054205172	0.142707325	-0.131135371	-0.162801863	25	0.17827529	0.577350269	0.605530071	0.55634864	0.577350269	0.529612168	0.031453093	-0.529382618	1.328858912	-1.329049447	-1.589967768	28.52847498	0.600635655	0.194425835	0.194363754	0.122864275	-4.876114475	-4.628229373	-4.508489015	-4.326394109	2.568996012	0.059353114	TMEM171	134285
-0.037301129	-0.136618621	-0.04767428	-0.039333278	25	0.130016121	0.577350269	0.605530071	0.55634864	0.577350269	0.706391568	0.018415341	-0.476094015	-1.662586695	-0.631462008	-0.502031414	28.52847498	0.637633341	0.107345391	0.53276598	0.619498323	-4.890000317	-4.276201791	-4.860893412	-4.883420635	0.735579791	0.575383028	VN1R4	317703
-0.097821294	-0.056673353	-0.098162547	0.031422758	25	0.111152216	0.577350269	0.605530071	0.55634864	0.577350269	0.287462501	0.014428643	-1.410526635	-0.77916683	-1.468879086	0.453098045	28.52847498	0.16919564	0.44229729	0.152807096	0.653905599	-4.452498311	-5.055643608	-4.411998165	-4.895548728	1.462133218	0.239679235	TAS2R50	259296
0.05314198	0.005325346	0.080887404	0.139009894	25	0.150854841	0.577350269	0.605530071	0.55634864	0.577350269	0.718824882	0.023544419	0.599866162	0.057314977	0.947523248	1.569142371	28.52847498	0.553330667	0.954693854	0.351329799	0.127641187	-4.855558262	-5.286910881	-4.729487598	-4.341625184	0.820152389	0.523104349	CD8B /// LOC100996919	926 /// 100996919
0.142240583	0.109886175	0.062718496	0.089847789	25	0.119386882	0.577350269	0.605530071	0.55634864	0.577350269	0.4766507	0.016092255	1.942118401	1.430536332	0.888669256	1.226759903	28.52847498	0.062054836	0.163425824	0.381612901	0.229941438	-4.047346327	-4.527830772	-4.757661586	-4.568916173	1.06836551	0.390305729	MACROD2	140733
-0.168592241	-0.079604791	-0.059567979	-0.064704856	25	0.190585423	0.577350269	0.605530071	0.55634864	0.577350269	0.465771072	0.035432209	-1.551311805	-0.698400231	-0.568809338	-0.595385686	28.52847498	0.131851077	0.490581264	0.573936609	0.556279724	-4.354544598	-5.100872559	-4.880985107	-4.85693869	0.625664453	0.648043871	DDAH1	23576
-0.050129946	0.102757463	-0.010380313	0.111370044	25	0.116284741	0.577350269	0.605530071	0.55634864	0.577350269	0.720294294	0.015451591	-0.69850781	1.365183588	-0.150098663	1.551823838	28.52847498	0.49051502	0.182865137	0.881742968	0.131728622	-4.822658509	-4.593078223	-4.962189566	-4.354175168	1.961851549	0.127347466	PIANP	196500
-0.173792135	-0.295755377	-0.257818132	-0.170017499	25	0.224533334	0.577350269	0.605530071	0.55634864	0.577350269	10.38089423	0.047781637	-1.377083362	-2.234428287	-2.120000256	-1.347174136	28.52847498	0.179196812	0.033460568	0.042831307	0.188528031	-4.474675161	-3.539430662	-3.871784204	-4.494141902	1.593286727	0.203138056	ATP6	4508
-0.042064908	-0.057074032	-0.05072048	-0.137656058	25	0.135249181	0.577350269	0.605530071	0.55634864	0.577350269	0.72823383	0.0196318	-0.5199966	-0.672702095	-0.650663226	-1.701672167	28.52847498	0.607077882	0.50654958	0.52047032	0.099692472	-4.87866416	-5.114271087	-4.854332731	-4.242160609	0.765826977	0.55629643	HIST1H1T	3010
-0.132944145	-0.347107171	0.0216503	0.106493178	25	0.412357408	0.577350269	0.605530071	0.55634864	0.577350269	10.82327186	0.15260972	-0.589438833	-1.467360325	0.09961524	0.472162308	28.52847498	0.560206385	0.153216934	0.921346515	0.640402761	-4.858755505	-4.489949836	-4.965617927	-4.890967969	1.111586326	0.370349831	COX2	4513
-0.145360503	-0.35670733	0.0145017	0.089316749	25	0.390009315	0.577350269	0.605530071	0.55634864	0.577350269	10.99484493	0.136896152	-0.680473824	-1.592137965	0.070449233	0.418117085	28.52847498	0.501690201	0.122375046	0.944327641	0.678992157	-4.829029753	-4.35578478	-4.966967456	-4.903472903	1.235485518	0.318075452	COX2	4513
-0.139088241	0.007134609	-0.001832726	-0.051537984	25	0.152178481	0.577350269	0.605530071	0.55634864	0.577350269	1.728465256	0.023895916	-1.558436815	0.076220648	-0.021310261	-0.577465726	28.52847498	0.130155419	0.93977558	0.983146513	0.568154818	-4.349395563	-5.285931227	-4.968194543	-4.862360031	0.945838187	0.451948145	CYGB	114757
-0.06717357	0.004378321	-0.049613977	0.033015584	25	0.129593198	0.577350269	0.605530071	0.55634864	0.577350269	0.487121137	0.018319126	-0.859620347	0.053421923	-0.658877441	0.422500509	28.52847498	0.397164576	0.957768084	0.515257679	0.675827221	-4.758798995	-5.287078181	-4.851468668	-4.902514139	0.567231333	0.688433464	EFNA2	1943
0.027104168	0.02047611	-0.033527955	0.136532199	25	0.145563559	0.577350269	0.605530071	0.55634864	0.577350269	0.275665133	0.022169974	0.31529285	0.227106279	-0.404741229	1.58822901	28.52847498	0.754834148	0.821960717	0.688686547	0.123257403	-4.923135319	-5.268190011	-4.923918446	-4.327671588	1.152054862	0.35248493	IFNE	338376
-0.133248494	-0.054149996	-0.194279493	-0.194522034	25	0.395468682	0.577350269	0.605530071	0.55634864	0.577350269	6.945605761	0.140653987	-0.615385011	-0.23844416	-0.931116253	-0.898366202	28.52847498	0.543178907	0.813241092	0.359606534	0.376510283	-4.850699972	-5.266146213	-4.73750771	-4.741612967	0.321848885	0.86096461	ND6	4541
-0.02197226	-0.003450531	-0.025910311	-0.000373536	25	0.105392011	0.577350269	0.605530071	0.55634864	0.577350269	0.192756368	0.013335578	-0.329556158	-0.049345136	-0.403292057	-0.005602569	28.52847498	0.744142885	0.960988109	0.689740139	0.995568815	-4.920733047	-5.28724077	-4.924234494	-4.949164853	0.074365437	0.989416357	SPAG11A /// SPAG11B	10407 /// 653423
0.029789901	-0.034277037	-0.202972084	-0.047302803	25	0.226769132	0.577350269	0.605530071	0.55634864	0.577350269	5.666511603	0.04866586	0.23389314	-0.256599235	-1.653777498	-0.371394354	28.52847498	0.816738284	0.799329661	0.109136326	0.713087905	-4.93482754	-5.262667288	-4.272905725	-4.913081171	1.114664064	0.368963522	SREK1IP1	285672
-0.111276009	-0.021621246	-0.191856805	-0.085252683	25	0.131101768	0.577350269	0.605530071	0.55634864	0.577350269	0.398405927	0.018663761	-1.410790695	-0.261363785	-2.524239716	-1.080859148	28.52847498	0.169118464	0.795689677	0.017426583	0.288812536	-4.452321502	-5.261712261	-3.47790698	-4.651470433	1.972956009	0.125568679	SPAG11A /// SPAG11B	10407 /// 653423
-0.022756232	-0.074551419	-0.090911299	-0.045100935	25	0.120356785	0.577350269	0.605530071	0.55634864	0.577350269	0.558397549	0.016296023	-0.308759377	-0.964449253	-1.280059086	-0.611935092	28.52847498	0.759748125	0.342925497	0.210835701	0.545427227	-4.924200588	-4.934360867	-4.540417178	-4.851790308	0.523037195	0.719550588	THRSP	7069
0.060039954	-0.032522626	0.066794388	0.070389152	25	0.170748345	0.577350269	0.605530071	0.55634864	0.577350269	0.806746843	0.029150935	0.609080553	-0.314574593	0.703180306	0.714068889	28.52847498	0.547291208	0.755373859	0.487642747	0.48098657	-4.852688021	-5.249861217	-4.835431134	-4.817033789	0.415528045	0.795997191	CXorf36	79742
-0.052077862	0.062947839	-0.001673572	0.033192172	25	0.149068743	0.577350269	0.605530071	0.55634864	0.577350269	0.428220336	0.023074982	-0.593803961	0.684343941	-0.019802809	0.378464909	28.52847498	0.557322743	0.499280085	0.984338532	0.707887101	-4.857423636	-5.10826095	-4.968211412	-4.911699041	0.449784089	0.771660467	MAGEA10-MAGEA5 /// MAGEA5	4104 /// 100533997
-0.032676706	-0.003700402	-0.040073609	-0.128261349	25	0.093538277	0.577350269	0.605530071	0.55634864	0.577350269	0.966646104	0.011269163	-0.533154484	-0.057566177	-0.678524596	-2.09271749	28.52847498	0.598055977	0.954495513	0.502906536	0.045385192	-4.875077384	-5.286899683	-4.844479122	-3.916895675	1.400086666	0.25910016	FBXL19-AS1	283932
-0.116671906	0.034867857	-0.084948738	0.002575957	25	0.185431931	0.577350269	0.605530071	0.55634864	0.577350269	4.642156093	0.033734079	-1.100252826	0.313512681	-0.831333867	0.024292086	28.52847498	0.280419671	0.756172029	0.412689367	0.980788749	-4.641021452	-5.250118971	-4.783506368	-4.949018134	0.723414255	0.583177215	POLE4	56655
-0.106454013	-0.130296723	-0.184370082	-0.092222742	25	0.098320109	0.577350269	0.605530071	0.55634864	0.577350269	11.99698591	0.012073127	-1.678080475	-1.958339122	-3.016015291	-1.453746823	28.52847498	0.104254955	0.060032992	0.005336816	0.156929968	-4.260299498	-3.914076209	-2.960492884	-4.423207575	2.369533968	0.076147241	ND3 /// SH3KBP1	4537 /// 30011
0.515119568	0.568941943	0.549599367	0.30466973	25	0.504575969	0.577350269	0.605530071	0.55634864	0.577350269	2.074730089	0.226709613	1.873845188	1.973318868	2.074742607	1.108293962	28.52847498	0.071228065	0.058217157	0.047140792	0.276991415	-4.104429338	-3.894604175	-3.913502703	-4.636641187	1.530984488	0.219766558	PDZK1IP1	10158
0.162833529	0.116136216	-0.027141642	0.064487452	25	0.160880487	0.577350269	0.605530071	0.55634864	0.577350269	0.816687942	0.026283216	1.739663331	1.183021679	-0.30091915	0.688964094	28.52847498	0.092698313	0.246565947	0.765658437	0.496411386	-4.212568784	-4.761094959	-4.943728975	-4.826049959	1.464933037	0.238836606	FAM27E2 /// FAM27E3	100131997 /// 100289124
-0.00179008	0.05548408	0.050271108	0.013143428	25	0.129483883	0.577350269	0.605530071	0.55634864	0.577350269	0.528801736	0.018294308	-0.02292319	0.677446008	0.668056872	0.16831053	28.52847498	0.98187113	0.503580289	0.509466471	0.867526581	-4.949035106	-5.111833982	-4.848227447	-4.941739408	0.244945411	0.910336399	BCRP3	644165
0.000739722	-0.004439759	-0.02295615	-0.031322515	25	0.123595908	0.577350269	0.605530071	0.55634864	0.577350269	1.0138612	0.016988483	0.009829963	-0.056253088	-0.316573624	-0.416236298	28.52847498	0.992225371	0.955532328	0.753872065	0.680351963	-4.949147721	-5.286957681	-4.941110841	-4.903881269	0.076561382	0.98881864	BCRP3	644165
-0.1627719	-0.010957024	-0.198069456	-0.117952997	25	0.197340925	0.577350269	0.605530071	0.55634864	0.577350269	0.720454524	0.037728719	-1.451456519	-0.09315815	-1.832881758	-1.051801	28.52847498	0.157561644	0.926429084	0.077276131	0.301718888	-4.424777369	-5.28481811	-4.126731072	-4.666819124	1.272348372	0.303872777	TAL2	6887
-0.034601178	-0.058841731	0.001109144	0.036141587	25	0.152466634	0.577350269	0.605530071	0.55634864	0.577350269	1.406799916	0.023972843	-0.387071982	-0.627610141	0.012876002	0.404304028	28.52847498	0.701575438	0.53525108	0.989816346	0.689004338	-4.909981913	-5.136612666	-4.968273022	-4.90642992	0.310556864	0.868511847	INSL3	3640
0.109794448	0.17278027	0.039591366	0.031882101	25	0.134807232	0.577350269	0.605530071	0.55634864	0.577350269	0.712711097	0.019527211	1.36088335	2.041918136	0.509252713	0.395173168	28.52847498	0.184205095	0.050502427	0.614491749	0.695654486	-4.485262407	-3.804132082	-4.898200651	-4.908330992	1.363684817	0.271182188	SYCP3	50511
-0.025653893	-0.111011394	0.046199893	0.038261795	25	0.126893746	0.577350269	0.605530071	0.55634864	0.577350269	0.922074797	0.017712386	-0.333868439	-1.37750538	0.623958066	0.497951947	28.52847498	0.74092064	0.179067783	0.537612951	0.622334904	-4.919986073	-4.580972364	-4.86340614	-4.884478036	1.248841822	0.312860325	TMIE	259236
-0.082041768	-0.153035719	-0.058011125	-0.029231468	25	0.160854472	0.577350269	0.605530071	0.55634864	0.577350269	0.583802079	0.026275881	-0.87663134	-1.559116061	-0.643258617	-0.312343594	28.52847498	0.388009233	0.129994702	0.525193618	0.757051072	-4.751339566	-4.392148198	-4.856885039	-4.923618923	0.698841801	0.599118561	TMIE	259236
-0.135355974	0.065505074	0.036857139	-0.113226163	25	0.171357796	0.577350269	0.605530071	0.55634864	0.577350269	0.437436581	0.029333645	-1.368847416	0.631620495	0.386804555	-1.145049871	28.52847498	0.181729499	0.532663861	0.701771222	0.261704171	-4.48007037	-5.134686211	-4.927751705	-4.616264724	1.623160897	0.195606966	MUCL1	118430
-0.159778672	-0.075493865	0.135052526	0.053717501	25	0.219683942	0.577350269	0.605530071	0.55634864	0.577350269	1.025694579	0.045893889	-1.291820007	-0.581967211	1.13312612	0.43430917	28.52847498	0.206787327	0.565159816	0.266594712	0.6673312	-4.529240218	-5.157701128	-4.630049304	-4.899882486	1.778577821	0.160651766	ATL2	64225
0.046965374	0.134713019	0.059738094	-0.006192986	25	0.177495415	0.577350269	0.605530071	0.55634864	0.577350269	0.231237983	0.031209953	0.460459942	1.259294477	0.607795908	-0.060717539	28.52847498	0.64867683	0.218130313	0.548131149	0.952007532	-4.893801689	-4.693276201	-4.868720071	-4.948205064	0.557946372	0.694937211	ABCA13	154664
0.20490634	0.718178208	0.29707692	0.332166058	25	0.622967084	0.577350269	0.605530071	0.55634864	0.577350269	0.630157053	0.343690172	0.60538613	2.023079506	0.910832093	0.981368972	28.52847498	0.549708542	0.052525811	0.370016073	0.334660637	-4.853843872	-3.829187446	-4.747246135	-4.702471325	1.072555421	0.388331013	ABCA13	154664
0.039594067	-0.065229171	0.07538232	-0.088920314	25	0.110486807	0.577350269	0.605530071	0.55634864	0.577350269	0.228173157	0.014299403	0.573497836	-0.900839014	1.133087673	-1.287960844	28.52847498	0.570801414	0.375216193	0.266610587	0.208109137	-4.863538819	-4.978709801	-4.630071524	-4.531641601	2.05605682	0.113030533	BACH1 /// GRIK1-AS2 /// LINC00189	571 /// 193629 /// 100379661
-0.006584538	0.004924524	0.051500338	-0.066360946	25	0.122940663	0.577350269	0.605530071	0.55634864	0.577350269	0.480852674	0.016846921	-0.087866968	0.062656806	0.713185944	-0.885549671	28.52847498	0.930596302	0.950476736	0.481524365	0.383263915	-4.947146034	-5.286662184	-4.831671843	-4.747375012	0.671903089	0.616887426	LINC00189	193629
0.136366179	0.086558366	0.033689552	0.004027757	25	0.187126898	0.577350269	0.605530071	0.55634864	0.577350269	2.118667622	0.034287451	1.275556488	0.771979433	0.327024731	0.037675258	28.52847498	0.212401484	0.446474789	0.746036635	0.970209009	-4.539319609	-5.059859107	-4.939289819	-4.948800361	0.590421175	0.672285112	KLHL35	283212
-0.204131921	0.08864005	0.015645031	-0.20156057	25	0.274048185	0.577350269	0.605530071	0.55634864	0.577350269	2.470103045	0.069415452	-1.341972051	0.555605066	0.106733638	-1.325067883	28.52847498	0.190188888	0.582812194	0.915747336	0.195664242	-4.497492029	-5.169177371	-4.965218346	-4.508304641	1.501048607	0.228219792	ZNF354B	117608
0.0968781	0.087362719	-0.098018417	0.018291314	25	0.130425134	0.577350269	0.605530071	0.55634864	0.577350269	0.504532142	0.018508689	1.233384276	1.060480262	-1.29500909	0.232872225	28.52847498	0.227498489	0.297822235	0.205699877	0.817523329	-4.564955541	-4.862161169	-4.530779867	-4.934952322	2.123742926	0.103761475	FOXC1	2296
-0.010156824	0.009527333	-0.035892375	-0.024439028	25	0.108671175	0.577350269	0.605530071	0.55634864	0.577350269	0.276710037	0.013950707	-0.148943113	0.133210213	-0.546206744	-0.358382208	28.52847498	0.882646411	0.894962351	0.589170345	0.722695745	-4.943350826	-5.281301215	-4.887735861	-4.915557578	0.144051469	0.964158699	FLJ25694 /// LOC101929344	100128202 /// 101929344
-0.021856013	-0.158653596	-0.154620416	-0.181321192	25	0.150411622	0.577350269	0.605530071	0.55634864	0.577350269	0.265662015	0.023427407	-0.247325818	-1.711796335	-1.815756854	-2.051856952	28.52847498	0.806427404	0.097786576	0.079932303	0.049462895	-4.933135177	-4.219028047	-4.141162772	-3.95288049	1.857908238	0.145279507	TRIM43 /// TRIM43B	129868 /// 653192
0.095851965	-0.006986045	0.007193044	0.124584862	25	0.145845393	0.577350269	0.605530071	0.55634864	0.577350269	0.487231201	0.022241945	1.113205312	-0.077358724	0.086692059	1.44690336	28.52847498	0.274912364	0.93887819	0.93152191	0.158823451	-4.633952073	-5.285863406	-4.966272959	-4.427892317	1.002403078	0.422547997	TRIM43 /// TRIM43B	129868 /// 653192
-0.053211211	0.017395652	-0.053912301	0.053106079	25	0.138677909	0.577350269	0.605530071	0.55634864	0.577350269	0.251822224	0.020454856	-0.644414864	0.200866158	-0.677551975	0.64314167	28.52847498	0.524454544	0.84222845	0.503514072	0.525268402	-4.841292313	-5.272539896	-4.844829744	-4.841713625	0.647101567	0.633501071	TRIM42	287015
-0.03807125	0.05449013	-0.000357848	-0.000171472	25	0.128135645	0.577350269	0.605530071	0.55634864	0.577350269	0.359346136	0.017989934	-0.491635204	0.670914754	-0.004795537	-0.002214317	28.52847498	0.626738798	0.507670815	0.996207108	0.998248644	-4.886098754	-5.115185035	-4.968311888	-4.949171808	0.326416122	0.857889025	FSIP1	161835
0.042626197	0.025674333	0.056610988	0.019257598	25	0.139349699	0.577350269	0.605530071	0.55634864	0.577350269	0.35421308	0.020618531	0.51417191	0.295280384	0.708638652	0.232291799	28.52847498	0.611092018	0.769918115	0.484299537	0.81796974	-4.880224128	-5.25440958	-4.833386587	-4.935023024	0.14669987	0.962971755	MGC15705	84843
-0.064726199	-0.022761894	-0.000261117	-0.045743267	25	0.158371498	0.577350269	0.605530071	0.55634864	0.577350269	0.13825372	0.025581286	-0.700937902	-0.23502361	-0.002934454	-0.495366483	28.52847498	0.489020002	0.815869223	0.997679071	0.624135724	-4.821787875	-5.266773247	-4.968315803	-4.885143839	0.196265231	0.938303388	FAM98B	283742
0.288662764	-0.055550254	0.072944199	-0.033426997	25	0.383997675	0.577350269	0.605530071	0.55634864	0.577350269	1.122331987	0.132818602	1.371898374	-0.251721831	0.359761163	-0.158865113	28.52847498	0.180788036	0.803060623	0.721675342	0.874894462	-4.478074815	-5.26362684	-4.93320757	-4.942549804	0.857525224	0.501111657	EFCAB13	124989
-0.009615358	-0.139234319	-0.10618821	0.014057785	25	0.208323903	0.577350269	0.605530071	0.55634864	0.577350269	0.307278722	0.041633071	-0.081621928	-1.126915517	-0.935427317	0.119332376	28.52847498	0.935517327	0.269168079	0.357419355	0.905848409	-4.947423888	-4.808592678	-4.735412731	-4.945434933	0.666935417	0.62019611	EFCAB13	124989
0.033520179	0.0824369	-0.052150611	0.078142472	25	0.155747379	0.577350269	0.605530071	0.55634864	0.577350269	0.792264362	0.024858951	0.368235422	0.863464603	-0.594526168	0.858432942	28.52847498	0.71541605	0.395083672	0.556846382	0.397808727	-4.913690367	-5.003453902	-4.872982664	-4.759314639	0.797044226	0.537048627	FAM71B	153745
0.015292746	0.031091479	-0.025500364	0.043244323	25	0.11223967	0.577350269	0.605530071	0.55634864	0.577350269	0.138707822	0.014641525	0.218903622	0.424338565	-0.378796701	0.619008438	28.52847498	0.82828368	0.674501891	0.707643399	0.540822756	-4.936605121	-5.218573457	-4.929407842	-4.849548459	0.314497751	0.865887407	C10orf107	219621
0.07740317	0.030194466	0.025606267	-0.020761951	25	0.245477903	0.577350269	0.605530071	0.55634864	0.577350269	1.219925782	0.056408267	0.564479273	0.209952118	0.193788436	-0.151410994	28.52847498	0.576839732	0.835197271	0.84771478	0.880717145	-4.866188858	-5.271093831	-4.958106553	-4.943156402	0.144996395	0.963736884	LOC101929373 /// SLC9B1	150159 /// 101929373
0.071201293	0.010071728	-0.028052933	0.063748875	25	0.161915653	0.577350269	0.605530071	0.55634864	0.577350269	0.562363082	0.026576036	0.756490383	0.102028891	-0.309304437	0.677310888	28.52847498	0.455557435	0.919447514	0.759337778	0.503664728	-4.801105329	-5.284146373	-4.942342924	-4.830130841	0.433985467	0.782900914	WEE2-AS1	285962
-0.052574771	0.00880344	0.055703269	-0.024800508	25	0.181927985	0.577350269	0.605530071	0.55634864	0.577350269	0.310348272	0.032606075	-0.504299755	0.080513267	0.554478094	-0.237887678	28.52847498	0.617923648	0.936391218	0.583572831	0.813668507	-4.882829044	-5.285670168	-4.88529619	-4.934334085	0.324723894	0.859030053	TCTEX1D1	200132
-0.13712612	-0.0331951	-0.083398523	-0.030591619	25	0.158915492	0.577350269	0.605530071	0.55634864	0.577350269	0.218978577	0.025732541	-1.480605924	-0.34174088	-0.934479969	-0.330310023	28.52847498	0.149672112	0.735050521	0.357899226	0.743579236	-4.404652489	-5.242973684	-4.735873855	-4.920603155	0.678521945	0.612494198	TMCO5A	145942
0.035952117	0.211256876	0.054504898	0.074597217	25	0.162118949	0.577350269	0.605530071	0.55634864	0.577350269	0.578923974	0.026633763	0.381565265	2.137759639	0.600305382	0.791711562	28.52847498	0.705611111	0.041238392	0.553042006	0.435062659	-4.911084896	-3.674277297	-4.871137366	-4.787224027	1.294696207	0.295550437	TMCO5A	145942
-0.043375162	-0.047805587	-0.233998536	-0.234446954	25	0.261477953	0.577350269	0.605530071	0.55634864	0.577350269	1.998732373	0.063516357	-0.29809792	-0.313256544	-1.668873121	-1.611248156	28.52847498	0.767788748	0.756364592	0.106082386	0.118135903	-4.925891483	-5.250181013	-4.26100393	-4.310674213	1.248268773	0.313082455	PPARGC1B	133522
0.035421197	-0.023908599	-0.117037725	0.017955634	25	0.13546279	0.577350269	0.605530071	0.55634864	0.577350269	1.168407794	0.019682475	0.437304562	-0.281435299	-1.499474169	0.22167745	28.52847498	0.665183161	0.780407883	0.144736668	0.826144158	-4.89920363	-5.25749736	-4.38986177	-4.936285005	1.212398306	0.327278328	XKR6	286046
-0.033766696	-0.105255928	-0.130435544	-0.059303605	25	0.154401033	0.577350269	0.605530071	0.55634864	0.577350269	0.519010169	0.024493029	-0.373704167	-1.110681655	-1.498054702	-0.6563273	28.52847498	0.711387344	0.275979262	0.145103339	0.516872906	-4.912632481	-4.82195203	-4.390896711	-4.837311769	0.708336006	0.592928274	TSGA13	114960
0.01657366	-0.140964905	-0.005628579	-0.034661791	25	0.18022177	0.577350269	0.605530071	0.55634864	0.577350269	1.757308785	0.032064593	0.160312056	-1.300057076	-0.056498749	-0.335273137	28.52847498	0.873765017	0.203987513	0.955338348	0.739872045	-4.942428686	-4.655525392	-4.967449385	-4.919740678	0.656443959	0.627215403	C9orf163	158055
-0.104609324	-0.053085992	0.005549095	-0.028128269	25	0.117541978	0.577350269	0.605530071	0.55634864	0.577350269	1.203088808	0.015709207	-1.445619154	-0.699466779	0.079578916	-0.388710715	28.52847498	0.159180793	0.489924743	0.937127772	0.700376173	-4.428769476	-5.100306076	-4.966594755	-4.909650675	0.792957169	0.539542002	SYNE3	161176
0.049192268	0.001631285	-0.061192869	-0.119299354	25	0.214392326	0.577350269	0.605530071	0.55634864	0.577350269	0.783278285	0.043881018	0.406742097	0.012860438	-0.525067857	-0.986416593	28.52847498	0.687232902	0.989828654	0.603593113	0.332221393	-4.905915086	-5.288121587	-4.893809206	-4.69999004	0.584374068	0.676482104	CCDC141	285025
0.045997528	0.097676624	0.064544721	0.036616652	25	0.118156192	0.577350269	0.605530071	0.55634864	0.577350269	0.296270534	0.01583607	0.633098684	1.281832307	0.921913094	0.503982603	28.52847498	0.531711914	0.210221481	0.364305238	0.618143703	-4.845008967	-4.672531861	-4.741950452	-4.882911914	0.455919717	0.767290595	HDX	139324
-0.030620585	-0.038657863	0.017896793	-0.066621785	25	0.193663588	0.577350269	0.605530071	0.55634864	0.577350269	1.228664361	0.036468701	-0.277724349	-0.334304316	0.168448848	-0.60425012	28.52847498	0.783226757	0.740595208	0.867418774	0.550452969	-4.92895892	-5.244915229	-4.960600644	-4.854197929	0.19073741	0.941265691	CDYL2	124359
-0.027969335	0.11121929	-0.091826729	0.018953427	25	0.104774111	0.577350269	0.605530071	0.55634864	0.577350269	0.277021385	0.013221778	-0.421306187	1.597347758	-1.435413921	0.285498252	28.52847498	0.676688955	0.121207142	0.162043308	0.777325108	-4.90277634	-4.349992482	-4.43579716	-4.927813875	2.402515316	0.073064011	C18orf54	162681
0.042174621	0.084012286	-0.029571878	0.020291146	25	0.133735962	0.577350269	0.605530071	0.55634864	0.577350269	0.222456622	0.01927511	0.526154615	0.999329391	-0.382854233	0.25314466	28.52847498	0.60284757	0.326036516	0.704665685	0.801971739	-4.876996351	-4.90886047	-4.928572952	-4.932372928	0.558172376	0.694778667	C18orf54	162681
-0.080056333	-0.009077839	0.040395953	0.032075034	25	0.098606462	0.577350269	0.605530071	0.55634864	0.577350269	0.126040034	0.012122543	-1.259387734	-0.136160106	0.659468356	0.504580998	28.52847498	0.21809713	0.892651003	0.514883796	0.617728539	-4.549234153	-5.280993051	-4.851261308	-4.882755514	1.162643583	0.347939138	SYT14	255928
-0.042871797	-0.005439438	-0.081284416	-0.051965511	25	0.140176118	0.577350269	0.605530071	0.55634864	0.577350269	0.355172159	0.020820966	-0.514614329	-0.062254084	-1.01253448	-0.623771307	28.52847498	0.610786687	0.950794617	0.31979365	0.53773388	-4.880106239	-5.286681705	-4.696463037	-4.848024962	0.34065623	0.848222312	CDC20B	166979
-0.004800988	0.090687195	0.043317706	0.090678533	25	0.148325253	0.577350269	0.605530071	0.55634864	0.577350269	1.011054314	0.02288122	-0.054973278	0.990080863	0.514729235	1.03830639	28.52847498	0.956542942	0.330458246	0.610707398	0.307848181	-4.948379549	-4.915702889	-4.896694751	-4.673820812	0.544149541	0.704636895	TECTB	6975
0.04783556	0.02088091	-0.208914833	-0.032010976	25	0.183041994	0.577350269	0.605530071	0.55634864	0.577350269	0.943713372	0.032962368	0.456354447	0.189934779	-2.068297672	-0.305386858	28.52847498	0.65159052	0.850705251	0.047784766	0.762288693	-4.894779354	-5.274195186	-3.919399635	-4.924741828	2.081152924	0.109499445	VWA3A	146177
0.054064728	-0.035568621	-0.186125216	0.129400679	25	0.138607601	0.577350269	0.605530071	0.55634864	0.577350269	1.013182075	0.020437772	0.655024993	-0.410879556	-2.340137659	1.567762982	28.52847498	0.517698836	0.684230872	0.026489639	0.127962892	-4.837750329	-5.222903301	-3.661674775	-4.342628652	4.428289639	0.006584342	LINC00896	150197
-0.09028876	0.031533849	-0.008358163	-0.030076042	25	0.13470109	0.577350269	0.605530071	0.55634864	0.577350269	0.678454335	0.019502143	-1.119832715	0.37290663	-0.107577798	-0.373026899	28.52847498	0.272124702	0.711974347	0.915083625	0.711885815	-4.630306888	-5.234377416	-4.965169134	-4.912764327	0.600728334	0.665155723	HUS1B	135458
-0.005960283	0.070507604	0.089754133	0.074809819	25	0.103483379	0.577350269	0.605530071	0.55634864	0.577350269	0.270628149	0.01298622	-0.090591226	1.02178346	1.415683112	1.137045547	28.52847498	0.928450479	0.315470422	0.167693583	0.264979897	-4.947018417	-4.892006229	-4.449623457	-4.620751405	0.967812231	0.440333364	HUS1B	135458
-0.031882273	0.052627852	-0.219285981	0.111496793	25	0.220347636	0.577350269	0.605530071	0.55634864	0.577350269	2.379630099	0.046149814	-0.257054334	0.404571191	-1.834758296	0.898955156	28.52847498	0.798981778	0.688810137	0.076989725	0.376201804	-4.931850885	-5.224885416	-4.125144015	-4.741346359	2.221661759	0.091703109	NPB	256933
-0.03992032	0.034660416	0.064948462	0.076476645	25	0.15560052	0.577350269	0.605530071	0.55634864	0.577350269	0.27191618	0.024818882	-0.43889793	0.363334759	0.741021374	0.840810932	28.52847498	0.664041711	0.719033374	0.464736748	0.407446219	-4.898840657	-5.237096441	-4.820949103	-4.766889615	0.566698486	0.688806147	CCDC34	91057
-0.114539718	-0.093954644	-0.020615283	0.026169337	25	0.283645619	0.577350269	0.605530071	0.55634864	0.577350269	1.109008556	0.074105879	-0.728769861	-0.56997552	-0.136118121	0.166504898	28.52847498	0.472083112	0.573155982	0.892683893	0.868934145	-4.811612164	-5.162985566	-4.963277538	-4.941897934	0.291103036	0.88130347	LRCH3	84859
-0.245878376	-0.178069562	-0.234496583	-0.197398663	25	0.145391918	0.577350269	0.605530071	0.55634864	0.577350269	0.480429877	0.02212621	-2.863040179	-1.976971713	-2.833583192	-2.298536027	28.52847498	0.007782414	0.057781715	0.00836135	0.029058415	-3.174539165	-3.889840248	-3.156093944	-3.729533122	2.729958561	0.048616951	INTS4	92105
0.103747658	-0.019541612	-0.021739405	0.039932662	25	0.17202733	0.577350269	0.605530071	0.55634864	0.577350269	0.366196628	0.029535117	1.045609639	-0.187782587	-0.22736901	0.402457053	28.52847498	0.304520325	0.852376358	0.821758391	0.6903475	-4.670041497	-5.274510207	-4.954266026	-4.90681791	0.566053858	0.689257104	ENAH	55740
-0.095853661	-0.12144128	-0.03978851	-0.013695847	25	0.125830502	0.577350269	0.605530071	0.55634864	0.577350269	0.450007525	0.017476913	-1.255847676	-1.517044281	-0.540976346	-0.17943913	28.52847498	0.219359453	0.140259665	0.592723357	0.858861314	-4.551390697	-4.437589671	-4.889260242	-4.940724741	0.882747469	0.486665816	STK35	140901
0.204584542	-0.029972788	-0.048549828	0.045453791	25	0.217127063	0.577350269	0.605530071	0.55634864	0.577350269	0.367383925	0.044915153	1.672002797	-0.233558129	-0.411760066	0.371479023	28.52847498	0.105458244	0.816995874	0.683592673	0.713025543	-4.264942623	-5.267039131	-4.922371947	-4.913064773	1.394176256	0.261026515	LRRIQ3	127255
0.016686693	0.068460392	-0.077216268	-0.039729111	25	0.174924681	0.577350269	0.605530071	0.55634864	0.577350269	0.985996445	0.030416028	0.165721806	0.648264767	-0.795812079	-0.394564696	28.52847498	0.869544734	0.521997736	0.432713548	0.696098529	-4.941966156	-5.126564291	-4.798714003	-4.908456159	0.596215453	0.668273398	KLC4	89953
-0.060976386	-0.127453811	-0.245600216	-0.128425063	25	0.409080145	0.577350269	0.605530071	0.55634864	0.577350269	5.219288227	0.150250615	-0.272467167	-0.543011443	-1.138868508	-0.573855153	28.52847498	0.787225292	0.591339685	0.264231256	0.57056283	-4.929715496	-5.174477055	-4.626723247	-4.863432988	0.362813512	0.832977525	TIPRL	261726
0.230780324	0.454553815	0.830648587	0.395141494	25	0.702227094	0.577350269	0.605530071	0.55634864	0.577350269	6.491166925	0.43573409	0.605548088	1.137205162	2.261827762	1.03681792	28.52847498	0.549602454	0.264914286	0.031510298	0.308529527	-4.853793343	-4.800035416	-3.73771464	-4.674588178	1.402356507	0.258363958	ITGB1	3688
0.101476558	0.012879974	0.056431748	0.034929717	25	0.129439439	0.577350269	0.605530071	0.55634864	0.577350269	0.419786355	0.018284223	1.299834611	0.157304453	0.750132896	0.447422107	28.52847498	0.204062747	0.876112971	0.459316903	0.657949188	-4.524233977	-5.27858698	-4.81735494	-4.89687686	0.516782597	0.72398268	VKORC1L1	154807
-0.119020997	-0.57861267	0.341806371	-0.044393474	25	0.667691289	0.577350269	0.605530071	0.55634864	0.577350269	5.510993707	0.39427443	-0.3283106	-1.521783663	0.978439137	-0.122456107	28.52847498	0.745074479	0.139071433	0.336082031	0.903396387	-4.920947016	-4.432520894	-4.714029725	-4.945236743	1.59501989	0.202693483	PRF1	5551
0.112199473	0.096820925	0.027754622	-0.028007112	25	0.153765783	0.577350269	0.605530071	0.55634864	0.577350269	0.617386142	0.024321479	1.246110214	1.025270649	0.319884577	-0.311052692	28.52847498	0.222860149	0.313850957	0.751386833	0.758022093	-4.557296196	-4.889358073	-4.940540266	-4.923829183	0.882040219	0.487066498	FBXL14	144699
-0.172314509	-0.066644053	-0.100268687	-0.126177558	25	0.139231199	0.577350269	0.605530071	0.55634864	0.577350269	0.773524608	0.020589603	-2.079976809	-0.767011198	-1.256013523	-1.523066139	28.52847498	0.046623462	0.449376235	0.219300192	0.138751304	-3.928161671	-5.062751374	-4.555720588	-4.374778636	1.214726436	0.326339401	FBXL14	144699
-0.061552446	-0.014525479	0.009377572	0.032098674	25	0.169950858	0.577350269	0.605530071	0.55634864	0.577350269	0.341355366	0.028912837	-0.626989967	-0.141074786	0.099128381	0.326965826	28.52847498	0.53565177	0.888802317	0.921729621	0.746080721	-4.846989064	-5.28046467	-4.965644249	-4.92117713	0.254728966	0.904360249	PPIL6	285755
-0.160538534	0.057184168	-0.090756361	-0.043247784	25	0.181948963	0.577350269	0.605530071	0.55634864	0.577350269	0.651513468	0.032612764	-1.539735472	0.522933283	-0.903308795	-0.414792299	28.52847498	0.134644492	0.605058755	0.373926582	0.681396716	-4.362871953	-5.182681404	-4.750808121	-4.904193569	1.207216862	0.329376827	SP1	6667
-0.042201965	0.12690752	0.04157318	-0.034489088	25	0.166112461	0.577350269	0.605530071	0.55634864	0.577350269	0.792306268	0.027782436	-0.438538912	1.257379805	0.448312714	-0.358391067	28.52847498	0.66429883	0.218812446	0.65731401	0.722689188	-4.898922555	-4.69502382	-4.913896416	-4.915555922	0.928904335	0.461067061	C18orf25	147339
0.086862804	-0.068590327	-0.098202303	0.128536963	25	0.191959167	0.577350269	0.605530071	0.55634864	0.577350269	1.077079171	0.03589273	0.794129317	-0.597893617	-0.931689927	1.175128658	28.52847498	0.433676634	0.554628005	0.359314976	0.249658304	-4.786249444	-5.150517745	-4.73722944	-4.599161204	1.623878483	0.195429476	METTL6	131965
-0.148393018	-0.049846806	0.036603862	-0.12461399	25	0.251914297	0.577350269	0.605530071	0.55634864	0.577350269	2.843508493	0.05921372	-1.056240759	-0.338291006	0.270376352	-0.886984964	28.52847498	0.299721163	0.737620953	0.788817185	0.382503727	-4.664497997	-5.243879639	-4.94845825	-4.746733518	0.668847775	0.618921248	METTL6	131965
-0.085580128	0.083426222	-0.080007217	-0.071390211	25	0.18436964	0.577350269	0.605530071	0.55634864	0.577350269	0.898870568	0.033389829	-0.811197239	0.75397989	-0.787000549	-0.676693794	28.52847498	0.423968854	0.457039818	0.437771062	0.504050465	-4.779290509	-5.070253284	-4.802390305	-4.830345095	0.860357399	0.499473531	SGOL1	151648
0.003228	-0.118819312	-0.052217471	-0.072793107	25	0.134940662	0.577350269	0.605530071	0.55634864	0.577350269	0.268579485	0.019558752	0.039978237	-1.403074568	-0.671116999	-0.901530282	28.52847498	0.968388948	0.171385145	0.507543874	0.374854952	-4.948753402	-4.555559537	-4.847137415	-4.740178767	0.745537884	0.569052772	B3GALNT2	148789
-0.33460423	-0.417312909	-0.355067923	-0.186676274	25	0.268705677	0.577350269	0.605530071	0.55634864	0.577350269	4.362270116	0.066874424	-2.241104093	-2.664993032	-2.467938784	-1.250315814	28.52847498	0.03297562	0.012532845	0.019838065	0.221343068	-3.782787426	-2.897610352	-3.534802742	-4.554750373	2.459534859	0.068033351	CBR4	84869
-0.082457442	0.068326148	0.04117824	-0.031425917	25	0.184489779	0.577350269	0.605530071	0.55634864	0.577350269	0.807494662	0.033428663	-0.781143792	0.617151401	0.404819336	-0.297707026	28.52847498	0.441152372	0.542029631	0.688629779	0.768084059	-4.791451175	-5.141580946	-4.92390138	-4.92595236	0.612031837	0.657374197	PIK3C2A	5286
0.025705207	0.068929018	0.104929789	-0.064029958	25	0.199842722	0.577350269	0.605530071	0.55634864	0.577350269	1.344161618	0.038599492	0.226616196	0.579396121	0.95997733	-0.564485839	28.52847498	0.822338157	0.566869477	0.345132692	0.576835324	-4.93570512	-5.15884314	-4.723314723	-4.866186943	0.682347852	0.609962808	NLRX1	79671
-0.075131452	-0.115892857	-0.008218856	-0.035661042	25	0.347569385	0.577350269	0.605530071	0.55634864	0.577350269	2.312187197	0.109464973	-0.393318906	-0.578473367	-0.044650544	-0.186688287	28.52847498	0.697008012	0.567483704	0.964696932	0.853226315	-4.908711837	-5.159251807	-4.967775534	-4.940028978	0.120225853	0.974149442	ZNF569	148266
-0.098742947	-0.066807694	-0.159978861	-0.038460914	25	0.125501187	0.577350269	0.605530071	0.55634864	0.577350269	0.27214487	0.017404383	-1.296395154	-0.836298757	-2.17964747	-0.504952954	28.52847498	0.205228609	0.409937327	0.037688787	0.617470542	-4.526385556	-5.020823073	-3.815998279	-4.882658206	1.379019123	0.266028953	CCSAP	126731
-0.091224192	0.014721432	-0.02092797	-0.0025014	25	0.136997811	0.577350269	0.605530071	0.55634864	0.577350269	0.235721926	0.020048979	-1.115898056	0.171699172	-0.265664757	-0.030598319	28.52847498	0.273777257	0.864886191	0.79240787	0.975802947	-4.632473299	-5.276751041	-4.94914313	-4.948927236	0.507096093	0.730856918	CCSAP	126731
0.149523863	0.019165259	0.082391705	0.076887573	25	0.202741859	0.577350269	0.605530071	0.55634864	0.577350269	1.51006335	0.039622284	1.301072157	0.159004431	0.743989334	0.669032213	28.52847498	0.203644503	0.874785702	0.4629672	0.508853254	-4.523458661	-5.278378508	-4.819782903	-4.832989685	0.514016969	0.725944167	DUSP18	150290
0.031854268	0.042221696	0.011757685	0.073479339	25	0.149641034	0.577350269	0.605530071	0.55634864	0.577350269	0.730131679	0.023224788	0.362036523	0.457534751	0.138675237	0.835122134	28.52847498	0.719992755	0.650752276	0.890681064	0.410588488	-4.914870902	-5.207307444	-4.963086468	-4.769303889	0.21332964	0.928866104	ZNF697	90874
-0.040733106	0.032629505	-0.004127715	0.025576868	25	0.192343783	0.577350269	0.605530071	0.55634864	0.577350269	6.52068317	0.036022257	-0.371725787	0.283915636	-0.039091038	0.233411646	28.52847498	0.712843801	0.778525485	0.969090088	0.817108511	-4.913016958	-5.256955009	-4.96790224	-4.934886458	0.133669572	0.968667772	ZNF791	163049
-0.075778127	-0.049446493	0.014040862	0.002089875	25	0.203789618	0.577350269	0.605530071	0.55634864	0.577350269	5.996246597	0.039995549	-0.656294352	-0.4083137	0.126194637	0.018099854	28.52847498	0.516893794	0.686091974	0.900463046	0.985685191	-4.837322875	-5.22371315	-4.963985412	-4.949087066	0.227770718	0.920559578	ZNF791	163049
0.140567597	0.024041302	0.002650061	0.02962608	25	0.123204184	0.577350269	0.605530071	0.55634864	0.577350269	0.622579486	0.016903763	1.872639398	0.305372959	0.036636772	0.394678191	28.52847498	0.071400086	0.762299169	0.971029787	0.696015697	-4.105425367	-5.25206599	-4.967952823	-4.908432827	1.211471921	0.327652621	CHRM3	1131
-0.01551479	0.008644023	-0.118595583	0.036545674	25	0.207876443	0.577350269	0.605530071	0.55634864	0.577350269	0.970101797	0.041469871	-0.131959356	0.070099326	-1.046779337	0.310835249	28.52847498	0.895942727	0.944603685	0.303989676	0.758185695	-4.944602361	-5.286278777	-4.678276948	-4.923864514	0.565061628	0.689951426	HTRA4	203100
-0.081278022	0.08415892	-0.105071762	-0.205028025	25	0.228832791	0.577350269	0.605530071	0.55634864	0.577350269	0.371090065	0.04948978	-0.632813877	0.624750592	-0.84894826	-1.596305806	28.52847498	0.531895258	0.537099941	0.402977806	0.121439984	-4.845101694	-5.137979069	-4.775736233	-4.321728592	1.347964937	0.276562771	LINC00525	84847
-0.002516826	-0.008548088	0.047672831	-0.014338603	25	0.125144071	0.577350269	0.605530071	0.55634864	0.577350269	4.822064012	0.017325944	-0.033118092	-0.107246917	0.650991714	-0.188677025	28.52847498	0.973811044	0.915343769	0.520261317	0.851681771	-4.948885077	-5.283722743	-4.854218856	-4.939833303	0.235839293	0.915801102	PRPF38A	84950
-0.066091684	0.013305796	-0.12313134	-0.13221452	25	0.11287864	0.577350269	0.605530071	0.55634864	0.577350269	0.285440025	0.014767578	-0.942004134	0.180821689	-1.821238976	-1.884452259	28.52847498	0.354099697	0.857786013	0.079073613	0.069730191	-4.72142666	-5.275504581	-4.136552938	-4.095649108	1.806936297	0.15497838	FAM218A	152756
-0.336176517	-0.195872327	-0.206978731	-0.117954008	25	0.11796802	0.577350269	0.605530071	0.55634864	0.577350269	0.41287174	0.015797134	-4.632749833	-2.573642479	-2.959985184	-1.625489534	28.52847498	7.28E-05	0.015536531	0.006132933	0.115056282	-1.321464812	-3.038838762	-3.020936849	-4.300066847	5.82646468	0.00148167	FAM218A	152756
-0.101851365	0.028433409	-0.104840497	-0.150031649	25	0.312429997	0.577350269	0.605530071	0.55634864	0.577350269	2.510940027	0.089141441	-0.590864171	0.157272718	-0.631163996	-0.87036954	28.52847498	0.559263957	0.876137752	0.532958028	0.391363485	-4.858321653	-5.278590851	-4.860993752	-4.75410109	0.367000586	0.830072673	RHEBL1	121268
-0.115116894	-0.148561659	-0.113129595	-0.01896215	25	0.177462986	0.577350269	0.605530071	0.55634864	0.577350269	3.148022516	0.031199865	-1.128816452	-1.388975754	-1.151205466	-0.185939585	28.52847498	0.268378525	0.175588589	0.25920515	0.853807945	-4.625335529	-4.569620684	-4.619528077	-4.940102108	0.795004431	0.538292026	FAM195A	84331
-0.047897749	-0.00383852	-0.007719331	0.045657616	25	0.350776392	0.577350269	0.605530071	0.55634864	0.577350269	2.809906072	0.111427573	-0.248530332	-0.018990296	-0.041565817	0.236906798	28.52847498	0.805504522	0.984981044	0.967134372	0.81442203	-4.932978835	-5.28804581	-4.967847915	-4.934456025	0.059485455	0.993076172	KCTD7 /// RABGEF1	27342 /// 154881
-0.300162135	-0.217832473	-0.122688468	-0.017280342	25	0.335901441	0.577350269	0.605530071	0.55634864	0.577350269	3.244270819	0.102476605	-1.624067853	-1.123762518	-0.688881224	-0.093497626	28.52847498	0.115360696	0.270481378	0.496462759	0.926161792	-4.301128876	-4.811200937	-4.84071594	-4.946877976	0.952015811	0.448657946	ZNF548	147694
-0.292803295	-0.366585224	-0.182492193	-0.132898945	25	0.379418096	0.577350269	0.605530071	0.55634864	0.577350269	3.232495819	0.129754889	-1.407909443	-1.680650374	-0.910616246	-0.6390286	28.52847498	0.169962072	0.103749619	0.370127893	0.527902224	-4.454249284	-4.255363966	-4.747348708	-4.843069227	0.878268946	0.489207339	ZNF548	147694
0.004937089	-0.212329692	-0.069580684	-0.056752005	25	0.10280288	0.577350269	0.605530071	0.55634864	0.577350269	1.507404199	0.012863204	0.075397512	-3.091721976	-1.102724648	-0.866696919	28.52847498	0.940424685	0.004415989	0.279362618	0.393339395	-4.947680463	-2.209510452	-4.647413088	-4.755712261	3.177863647	0.028137668	AMER2	219287
0.068696892	0.151183902	0.114081248	0.11472814	25	0.12712584	0.577350269	0.605530071	0.55634864	0.577350269	0.291774159	0.017764051	0.892743533	1.873263329	1.53849549	1.490937969	28.52847498	0.379463558	0.07131103	0.134946542	0.146953016	-4.744150165	-4.022673549	-4.361112923	-4.397443786	1.093516486	0.378581825	RNF152	220441
-0.066711124	-0.105301919	-0.072475611	-0.012866417	25	0.124517283	0.577350269	0.605530071	0.55634864	0.577350269	0.266798943	0.017188814	-0.881324685	-1.326409475	-0.993623612	-0.169979015	28.52847498	0.385507287	0.195225293	0.328759646	0.86622632	-4.749257792	-4.630570639	-4.706273267	-4.941591407	0.636639499	0.640578128	RNF152	220441
-0.120784057	-0.066828282	-0.102290545	-0.043798283	25	0.19401206	0.577350269	0.605530071	0.55634864	0.577350269	0.527494317	0.036587087	-1.09372043	-0.576979874	-0.961223872	-0.396600996	28.52847498	0.283226956	0.568478551	0.344516483	0.694612932	-4.644559246	-5.159911901	-4.722692845	-4.908036531	0.384103091	0.818140866	GPR97	222487
-0.052156103	-0.035550196	0.147480131	-0.108049682	25	0.390043243	0.577350269	0.605530071	0.55634864	0.577350269	1.250046863	0.136919344	-0.244136862	-0.158662351	0.716397527	-0.505768429	28.52847498	0.808872107	0.875052753	0.479569869	0.616905084	-4.933545449	-5.278420637	-4.830454517	-4.882444624	0.446545379	0.773966321	ZNF644	84146
0.004254029	-0.108342237	0.265836249	0.027217565	25	0.333411725	0.577350269	0.605530071	0.55634864	0.577350269	1.024054638	0.10101631	0.02318277	-0.562945478	1.50338918	0.148324927	28.52847498	0.981665878	0.577869822	0.143729231	0.883129793	-4.949031963	-5.166033815	-4.387003347	-4.943399028	1.193190011	0.335119261	TBC1D32	221322
-0.085835663	-0.056978556	-0.045409261	0.018671957	25	0.153588163	0.577350269	0.605530071	0.55634864	0.577350269	0.984634707	0.024273639	-0.954247326	-0.603960149	-0.523877765	0.207578817	28.52847498	0.347974751	0.550643071	0.604410047	0.837032539	-4.715606558	-5.147732092	-4.894144205	-4.937870446	0.44542268	0.774765488	B4GALNT3	283358
-0.04270618	0.079700325	-0.250842778	-0.036036013	25	0.204003725	0.577350269	0.605530071	0.55634864	0.577350269	4.198150538	0.040072061	-0.369513672	0.657511779	-2.252338862	-0.311800299	28.52847498	0.714473637	0.516122329	0.032173782	0.757459692	-4.913444476	-5.121964061	-3.746834815	-4.923707519	2.366599355	0.076427987	LRRC43	254050
-0.076827533	-0.063633469	-0.105416774	-0.050367095	25	0.15415099	0.577350269	0.605530071	0.55634864	0.577350269	0.448897436	0.02442542	-0.851444793	-0.672401792	-1.212388116	-0.558195727	28.52847498	0.40161312	0.50673787	0.235308954	0.581065505	-4.762335961	-5.114424809	-4.582857329	-4.868011222	0.392502883	0.812246242	LRRC43	254050
-0.16876187	-0.09968901	-0.184727988	-0.038181724	25	0.185441276	0.577350269	0.605530071	0.55634864	0.577350269	2.318771633	0.033737116	-1.591405959	-0.896308656	-1.807722207	-0.36004948	28.52847498	0.122539883	0.37758926	0.081205218	0.721462058	-4.325336662	-4.981761226	-4.147901671	-4.915245136	1.19685486	0.33361021	LRRC43	254050
0.090103379	-0.013147593	0.017286963	0.108653778	25	0.206116108	0.577350269	0.605530071	0.55634864	0.577350269	1.150539445	0.040831241	0.772334462	-0.107451937	0.153771331	0.931341954	28.52847498	0.446267883	0.915182578	0.878872649	0.359491808	-4.794934241	-5.283705667	-4.96188617	-4.726439484	0.432269747	0.784120214	CEP89	84902
0.064880638	0.02814203	-0.015657572	0.1000183	25	0.123781202	0.577350269	0.605530071	0.55634864	0.577350269	0.19305694	0.017028651	0.861163504	0.356147239	-0.215668765	1.32754721	28.52847498	0.396328427	0.724350686	0.830780499	0.194853639	-4.758127877	-5.239092213	-4.955673348	-4.506725826	0.825680057	0.519807673	AK7	122481
-0.008001736	-0.047288438	-0.024910338	0.040070774	25	0.179335943	0.577350269	0.605530071	0.55634864	0.577350269	0.322457795	0.031785481	-0.07773748	-0.438031014	-0.251141336	0.389290642	28.52847498	0.938579553	0.664662646	0.803504988	0.699951957	-4.947586393	-5.214027601	-4.951179035	-4.909533124	0.188394727	0.942506398	ZFC3H1	196441
-0.083779754	0.013932405	-0.005258755	0.017359254	25	0.094411333	0.577350269	0.605530071	0.55634864	0.577350269	0.071467656	0.011412958	-1.358315302	0.215373004	-0.088478306	0.281444368	28.52847498	0.185008944	0.831008872	0.930114721	0.780400997	-4.486931331	-5.270200728	-4.966187827	-4.928414896	0.889981339	0.48258217	IRAK2	3656
0.026135163	0.025351574	-0.072214075	0.073929555	25	0.139296097	0.577350269	0.605530071	0.55634864	0.577350269	0.536859173	0.020605443	0.315351467	0.29166091	-0.904240268	0.892047006	28.52847498	0.754790108	0.772656233	0.373440959	0.379830447	-4.923125662	-5.255231015	-4.750368575	-4.744463451	0.909611421	0.471634836	IRAK2	3656
0.073974448	0.018357453	0.018501361	0.081340465	25	0.139650233	0.577350269	0.605530071	0.55634864	0.577350269	0.266336214	0.02069201	0.890719626	0.210753783	0.231182692	0.979413166	28.52847498	0.380530268	0.834577557	0.818822939	0.335609033	-4.745059862	-5.270963183	-4.953791333	-4.703429665	0.390054803	0.813966294	LINC00337	148645
-0.111847665	-0.156603961	-0.071232851	-0.040155376	25	0.185318957	0.577350269	0.605530071	0.55634864	0.577350269	3.893314948	0.033697374	-1.055333003	-1.408863757	-0.697485638	-0.378884028	28.52847498	0.300128861	0.169682289	0.491144644	0.707579262	-4.664973281	-4.549751384	-4.837548195	-4.911616307	0.611850233	0.657498899	METTL21A	151194
-0.075968822	-0.179117324	-0.081132853	-0.025315049	25	0.113698885	0.577350269	0.605530071	0.55634864	0.577350269	0.349049044	0.014930441	-1.076861128	-2.420837061	-1.193475207	-0.35884185	28.52847498	0.290564682	0.022087249	0.24251406	0.72235556	-4.653604142	-3.269278755	-4.594367419	-4.915471585	1.707370114	0.17582502	OTOGL	283310
-0.192662496	-0.180116481	-0.150503307	-0.163503041	25	0.122947681	0.577350269	0.605530071	0.55634864	0.577350269	0.316862228	0.016848433	-2.570857763	-2.291595589	-2.084103351	-2.181758619	28.52847498	0.015637807	0.029508309	0.046219162	0.037517352	-3.468142082	-3.457950323	-3.904918171	-3.837045252	2.166046644	0.098364919	MGC16025	85009
0.029555732	0.007068721	0.109268445	0.082577186	25	0.258715049	0.577350269	0.605530071	0.55634864	0.577350269	1.730666024	0.062256876	0.205167557	0.046785521	0.787143783	0.573227539	28.52847498	0.838898118	0.963010152	0.437688565	0.570981928	-4.938131219	-5.287336261	-4.802330852	-4.863618834	0.231524213	0.918356	FAM76B	143684
0.090607794	0.046474988	0.22764698	0.011932069	25	0.457999069	0.577350269	0.605530071	0.55634864	0.577350269	2.070262737	0.187421006	0.362507548	0.177286001	0.945160862	0.047738332	28.52847498	0.719644619	0.860536483	0.352513644	0.96225742	-4.914781893	-5.275995317	-4.730650247	-4.948574668	0.300173441	0.875374592	FAM76B	143684
-0.013938608	-0.006644373	-0.049387402	0.157323274	25	0.17596191	0.577350269	0.605530071	0.55634864	0.577350269	0.841986286	0.030734964	-0.13770943	-0.062589563	-0.506352311	1.554308605	28.52847498	0.891437435	0.950529813	0.616500362	0.131135694	-4.944195548	-5.286665453	-4.898991834	-4.352381094	1.295266617	0.295340815	SPATA25	128497
-0.057382439	-0.116889858	-0.019746071	0.056355599	25	0.187409952	0.577350269	0.605530071	0.55634864	0.577350269	1.687916981	0.034380353	-0.536024282	-1.041084424	-0.19141611	0.526432298	28.52847498	0.596096804	0.306579344	0.849555455	0.602657142	-4.874283534	-4.877246185	-4.958354805	-4.876920695	0.670085874	0.618096642	NXNL1	115861
-0.151653112	-0.088258175	-0.046552924	-0.097892554	25	0.148290811	0.577350269	0.605530071	0.55634864	0.577350269	0.735286017	0.022872268	-1.736830121	-0.963750496	-0.553280451	-1.121129227	28.52847498	0.093205204	0.343269753	0.584381701	0.271581747	-4.21479167	-4.93486321	-4.88565164	-4.629591574	0.860050431	0.499650886	GLIS3-AS1	84850
-0.089969153	0.0612802	-0.033080479	0.011763474	25	0.173359242	0.577350269	0.605530071	0.55634864	0.577350269	0.446345077	0.029938245	-0.900618969	0.584886092	-0.343646237	0.117756003	28.52847498	0.375331231	0.563222059	0.733632215	0.907086168	-4.740592317	-5.156398687	-4.936273217	-4.945533006	0.589952393	0.672610101	IQCG	84223
-0.12470136	-0.203702191	-0.105728614	-0.02917286	25	0.201191616	0.577350269	0.605530071	0.55634864	0.577350269	0.791188386	0.039073538	-1.092673596	-1.70183956	-0.961400048	-0.255622018	28.52847498	0.283678689	0.099660708	0.344429452	0.800076798	-4.645124465	-4.230699596	-4.722604895	-4.932043059	0.923812204	0.463837834	MCM9	254394
-0.03321384	-0.050205721	-0.011940781	-0.047170029	25	0.095730992	0.577350269	0.605530071	0.55634864	0.577350269	0.671900473	0.011632846	-0.533379992	-0.768731185	-0.198995241	-0.757501986	28.52847498	0.597901914	0.448370491	0.843677928	0.454960915	-4.875015153	-5.061752086	-4.957551009	-4.800714916	0.243385069	0.911279637	PRR14L	253143
-0.210374461	-0.161615586	-0.090244627	-0.032904259	25	0.189155982	0.577350269	0.605530071	0.55634864	0.577350269	0.489817007	0.034956528	-1.948899736	-1.42752387	-0.867581293	-0.304823609	28.52847498	0.061202461	0.164284352	0.392863011	0.762713261	-4.041604061	-4.53089438	-4.767352513	-4.924831648	1.283149508	0.299823641	AJUBA	84962
-0.036533892	-0.078815065	-0.057458099	-0.0596385	25	0.105828969	0.577350269	0.605530071	0.55634864	0.577350269	0.265559346	0.013416457	-0.546308098	-1.123710906	-0.891631288	-0.891801946	28.52847498	0.589101597	0.270502914	0.380049532	0.379959585	-4.871404864	-4.811243578	-4.756283225	-4.744573622	0.38481405	0.81764275	KLHL32	114792
0.091211885	0.050608575	0.007290424	-0.012097969	25	0.299023506	0.577350269	0.605530071	0.55634864	0.577350269	1.017461152	0.081957876	0.551844487	0.291939627	0.045773111	-0.073194383	28.52847498	0.585352252	0.772445278	0.963810005	0.942162223	-4.869833155	-5.255168118	-4.967747909	-4.947766407	0.133478529	0.968748547	DCBLD1	285761
0.087369944	0.057088172	0.013168074	-0.006877572	25	0.134990535	0.577350269	0.605530071	0.55634864	0.577350269	0.558489338	0.019570549	1.081735753	0.673920891	0.169189628	-0.085151883	28.52847498	0.288429365	0.505785791	0.866841447	0.932735428	-4.651001665	-5.113646522	-4.960532667	-4.947269347	0.497019995	0.738018701	SLAMF9	89886
0.038870793	0.139555814	0.042259954	0.034723797	25	0.132024731	0.577350269	0.605530071	0.55634864	0.577350269	0.736325894	0.01887658	0.490029668	1.677453783	0.552866578	0.437750029	28.52847498	0.627860388	0.104378498	0.584661352	0.664863956	-4.88650748	-4.259064154	-4.8857743	-4.899102282	0.761840777	0.558787542	SLAMF9	89886
-0.001627338	-0.099994671	-0.116414226	-0.045305672	25	0.336605448	0.577350269	0.605530071	0.55634864	0.577350269	1.00876238	0.102891496	-0.008787161	-0.514815244	-0.6523329	-0.244637744	28.52847498	0.993050112	0.610648051	0.519408452	0.808487992	-4.949152819	-5.185912949	-4.853753345	-4.933481358	0.175511994	0.949166107	GK5	256356
-0.060235362	0.079969505	-0.058851655	-0.043230889	25	0.134806146	0.577350269	0.605530071	0.55634864	0.577350269	0.538883751	0.019526954	-0.746611888	0.945086241	-0.75699742	-0.53584297	28.52847498	0.461406886	0.352551082	0.455258388	0.596220491	-4.804891959	-4.948156863	-4.81461979	-4.874333811	0.971105284	0.438613982	FLJ31715	152048
0.007492624	0.047266748	-0.000957711	0.065896757	25	0.120654267	0.577350269	0.605530071	0.55634864	0.577350269	0.173865546	0.016358852	0.101465448	0.610300323	-0.013458945	0.89237677	28.52847498	0.919890774	0.546494307	0.989355323	0.379656719	-4.94647024	-5.144791689	-4.968268843	-4.744315157	0.345477525	0.84492485	UBE2U	148581
-0.077718151	-0.096651879	-0.189265233	-0.141614306	25	0.185587818	0.577350269	0.605530071	0.55634864	0.577350269	1.531348856	0.033784763	-0.73235669	-0.868388675	-1.850816565	-1.334465404	28.52847498	0.469925393	0.392428422	0.074575883	0.192605492	-4.81027351	-5.000249896	-4.111517732	-4.502307517	0.952278119	0.448518672	WBSCR27	155368
-0.067294963	0.045299666	-0.102865158	-0.05993967	25	0.175276418	0.577350269	0.605530071	0.55634864	0.577350269	1.624177242	0.030523972	-0.667148733	0.428192215	-1.058280378	-0.594229836	28.52847498	0.510037803	0.67172667	0.298806532	0.557041814	-4.833635419	-5.217308418	-4.672048323	-4.857293188	0.658431887	0.625882139	LINC00638	196872
0.03285749	0.0894593	0.097949288	0.060057955	25	0.104950006	0.577350269	0.605530071	0.55634864	0.577350269	0.148915019	0.013254105	0.494333239	1.283259775	1.529251997	0.903557859	28.52847498	0.624856059	0.209728016	0.137215591	0.373796692	-4.885408973	-4.671207284	-4.367974785	-4.739257286	0.755246239	0.562925002	ZC3HAV1L	92092
0.098795905	0.030992751	0.040717078	-0.006141681	25	0.161715629	0.577350269	0.605530071	0.55634864	0.577350269	0.507592793	0.026519308	1.050796165	0.314299229	0.449415951	-0.065323104	28.52847498	0.302172319	0.755580806	0.656527547	0.94837236	-4.667343252	-5.249928138	-4.913629629	-4.948052656	0.397228397	0.808921488	RASGEF1B	153020
0.029262583	-0.065697347	0.09287751	0.005254559	25	0.139250703	0.577350269	0.605530071	0.55634864	0.577350269	0.502229588	0.020594362	0.35318245	-0.756028101	1.163293651	0.063419481	28.52847498	0.726548137	0.455830187	0.2543484	0.949874757	-4.916522806	-5.069082256	-4.612412763	-4.948117001	0.946232982	0.451737295	C11orf45	219833
0.125366036	0.222398159	0.142180359	0.247906914	25	0.152806355	0.577350269	0.605530071	0.55634864	0.577350269	0.650698132	0.024063724	1.399777802	2.367631184	1.647445874	2.76801122	28.52847498	0.172360875	0.024907196	0.110438877	0.009798806	-4.45967288	-3.347677475	-4.277873997	-3.271260833	2.30647651	0.082419977	C21orf58	54058
-0.050108854	0.022593127	0.011415648	0.017887682	25	0.096187914	0.577350269	0.605530071	0.55634864	0.577350269	0.211943531	0.011709692	-0.80205168	0.344800495	0.189618542	0.286313584	28.52847498	0.429153866	0.732773475	0.850950755	0.776706915	-4.783036522	-5.242162602	-4.958540883	-4.927691966	0.436596816	0.781044507	KIAA1109	84162
-0.039166283	0.113372514	0.055990724	-0.074286586	25	0.135754132	0.577350269	0.605530071	0.55634864	0.577350269	0.558069927	0.019751719	-0.482692483	1.332200575	0.716088347	-0.915521571	28.52847498	0.632997475	0.193339254	0.47975783	0.367592132	-4.88835873	-4.625029345	-4.830571935	-4.733781499	1.594148695	0.202916834	KIAA1109	84162
-0.022631409	0.097871593	0.067141182	0.06890776	25	0.13667519	0.577350269	0.605530071	0.55634864	0.577350269	0.45371645	0.019971607	-0.277373983	1.143706095	0.853955907	0.84454395	28.52847498	0.783493054	0.262252036	0.400243413	0.405392473	-4.929009788	-4.794593279	-4.773499658	-4.765297095	0.751148629	0.565506049	STOML3	161003
0.06702838	0.091124733	-0.055319774	0.036600992	25	0.136418278	0.577350269	0.605530071	0.55634864	0.577350269	0.54532453	0.019910124	0.82277743	1.066506665	-0.704687206	0.449279394	28.52847498	0.417459188	0.29513753	0.486718469	0.656624872	-4.774490485	-4.857422854	-4.83486819	-4.896444071	1.030351653	0.40862045	LINC01105	150622
0.011255061	0.136193562	0.035526381	-0.102008342	25	0.161962623	0.577350269	0.605530071	0.55634864	0.577350269	0.273949897	0.026589366	0.119551349	1.379325824	0.391606546	-1.08353345	28.52847498	0.905676491	0.178512028	0.698258859	0.287644708	-4.945421206	-4.579176047	-4.926742226	-4.65003929	1.502746646	0.227731999	LINC01105	150622
0.090666975	0.140703344	0.059153818	0.086162725	25	0.161206273	0.577350269	0.605530071	0.55634864	0.577350269	0.374066954	0.026375169	0.966968056	1.430774121	0.654693638	0.918929983	28.52847498	0.34168649	0.163358208	0.517909098	0.365836913	-4.709487272	-4.527588716	-4.852931734	-4.732209413	0.560590276	0.693083205	FBXL13	222235
-0.014849979	-0.040840543	0.008667591	-0.011760495	25	0.116468806	0.577350269	0.605530071	0.55634864	0.577350269	0.067876033	0.015489134	-0.20666784	-0.541928798	0.125180824	-0.163671349	28.52847498	0.837737244	0.592075585	0.901258368	0.871143894	-4.937969323	-5.174927131	-4.96405472	-4.94214327	0.128387398	0.970871007	FAM227B	196951
-0.004129884	0.071322	0.127329153	-0.154965913	25	0.238936791	0.577350269	0.605530071	0.55634864	0.577350269	1.070530135	0.053631557	-0.030887893	0.50860145	0.988258629	-1.159008447	28.52847498	0.975574028	0.614942503	0.331334257	0.256062411	-4.948922561	-5.188353095	-4.709026091	-4.608375223	1.306338188	0.291299414	DTD2	112487
0.003748032	0.030048955	0.014623555	0.062715816	25	0.203974433	0.577350269	0.605530071	0.55634864	0.577350269	0.716896871	0.040061589	0.032433953	0.247930283	0.13132332	0.542717246	28.52847498	0.974351846	0.805964236	0.896441294	0.591539614	-4.948896853	-5.264360117	-4.963626242	-4.87241605	0.097049412	0.982570813	SOX3	6658
-0.181520303	-0.031076358	-0.169784649	-0.078193117	25	0.130876787	0.577350269	0.605530071	0.55634864	0.577350269	2.844291179	0.018612111	-2.304560013	-0.376180766	-2.236936096	-0.992730446	28.52847498	0.028672976	0.709565667	0.033277646	0.329187318	-3.723906311	-5.233431319	-3.761594646	-4.696870167	2.152484249	0.10006314	SPATA32	124783
0.090266983	0.061690982	0.048388816	0.042749562	25	0.136045069	0.577350269	0.605530071	0.55634864	0.577350269	0.315347563	0.019821014	1.110520587	0.723640775	0.617781686	0.525931711	28.52847498	0.276047456	0.475178571	0.541619855	0.603000452	-4.635423332	-5.087244646	-4.865452686	-4.877057054	0.323466478	0.859876776	SPATA32	124783
0.043047021	0.04081574	-0.177066673	0.041879028	25	0.136782282	0.577350269	0.605530071	0.55634864	0.577350269	0.872850371	0.01999727	0.527252164	0.476657687	-2.250631743	0.512946253	28.52847498	0.602095066	0.637236736	0.032294476	0.611938266	-4.876697093	-5.200439591	-3.748473394	-4.880550207	3.0031928	0.034772431	C3orf49	132200
-0.051513216	0.083449677	-0.019444955	-0.031091443	25	0.12688849	0.577350269	0.605530071	0.55634864	0.577350269	0.184010797	0.017711217	-0.670432539	1.035534893	-0.262624785	-0.404647903	28.52847498	0.507973554	0.309117674	0.794727089	0.688754379	-4.832508471	-4.881515807	-4.949578679	-4.90635749	0.813808109	0.526906639	NKX2-3	159296
-0.0743446	-0.039637097	-0.046310296	-0.082320252	25	0.135469258	0.577350269	0.605530071	0.55634864	0.577350269	0.547374813	0.01968401	-0.917811015	-0.466561963	-0.593299163	-1.016273326	28.52847498	0.366412537	0.644356655	0.557655828	0.318041119	-4.732726112	-5.204099763	-4.873372232	-4.68507933	0.322705285	0.860388881	TMEM252	169693
-0.032601712	0.084061698	0.020912015	0.114258481	25	0.148327518	0.577350269	0.605530071	0.55634864	0.577350269	0.476814854	0.022881809	-0.373298161	0.917734941	0.248487	1.308289619	28.52847498	0.71168615	0.366451692	0.805537718	0.201218359	-4.912711548	-4.967203427	-4.951538836	-4.518924752	0.938348812	0.455963122	KIAA1524	57650
-0.041142885	-0.077166169	-0.047973212	-0.034403511	25	0.141267405	0.577350269	0.605530071	0.55634864	0.577350269	0.423760553	0.021090114	-0.490699823	-0.877509372	-0.593761872	-0.41032118	28.52847498	0.627392123	0.387540377	0.557350512	0.68463571	-4.886337035	-4.994270225	-4.873225415	-4.9051538	0.20301482	0.934622134	FAM222A-AS1	84983
-0.10902806	0.072771012	-0.100913043	-0.030847914	25	0.163736073	0.577350269	0.605530071	0.55634864	0.577350269	0.713778338	0.027095537	-1.147228781	0.730085662	-1.101923364	-0.324591801	28.52847498	0.260817589	0.471290902	0.279704967	0.747858224	-4.615038643	-5.083690852	-4.64786514	-4.921581086	1.183221154	0.339255395	TLE6	79816
0.012697229	0.024209137	-0.089258078	-0.032410664	25	0.161050697	0.577350269	0.605530071	0.55634864	0.577350269	0.814554155	0.026331235	0.135529539	0.246381433	-0.9887008	-0.345949683	28.52847498	0.893144996	0.807151178	0.331121545	0.731918858	-4.944351812	-5.264656477	-4.708799716	-4.917842263	0.503884592	0.733138452	TLE6	79816
-0.057835932	0.071071737	0.107124077	-0.016857049	25	0.294125404	0.577350269	0.605530071	0.55634864	0.577350269	2.104699663	0.079411908	-0.35548031	0.416503253	0.6832777	-0.103609448	28.52847498	0.724844795	0.680158888	0.49994344	0.918204232	-4.916097972	-5.221110839	-4.842758776	-4.946354841	0.355641019	0.837936816	TCEANC	170082
0.077255312	0.098204912	0.049146987	0.094708421	25	0.143012105	0.577350269	0.605530071	0.55634864	0.577350269	0.705563254	0.021524752	0.912052627	1.105422793	0.602116855	1.118098697	28.52847498	0.369384187	0.278212041	0.551852308	0.272852101	-4.73537602	-4.826242491	-4.870555425	-4.631262454	0.448184164	0.772799641	LOC102725315 /// LOC727983 /// POM121L10P /// POM121L1P /// POM121L4P /// POM121L8P /// POM121L9P	25812 /// 29774 /// 29797 /// 266697 /// 646074 /// 727983 /// 102725315
0.0808025	0.050023075	0.022085858	0.07945705	25	0.116184532	0.577350269	0.605530071	0.55634864	0.577350269	0.633197817	0.015431177	1.126641916	0.665020675	0.319571264	1.1078821	28.52847498	0.269281857	0.511377996	0.751621893	0.277166275	-4.626542037	-5.11818238	-4.940594511	-4.63686622	0.4982993	0.737108874	LOC102725315 /// LOC727983 /// POM121L10P /// POM121L1P /// POM121L4P /// POM121L8P /// POM121L9P	25812 /// 29774 /// 29797 /// 266697 /// 646074 /// 727983 /// 102725315
-0.013440116	-0.078830735	0.009385931	-0.040867021	25	0.137482375	0.577350269	0.605530071	0.55634864	0.577350269	0.296336531	0.020165532	-0.163930134	-0.916758648	0.118802467	-0.498458222	28.52847498	0.870942036	0.366954441	0.906264464	0.621982552	-4.942121038	-4.967873702	-4.964477967	-4.884347266	0.353604977	0.839340542	HECTD4	283450
-0.064037815	0.132726932	-0.014693987	-0.003385464	25	0.181208725	0.577350269	0.605530071	0.55634864	0.577350269	0.279813654	0.03237719	-0.616421189	1.218158405	-0.146782079	-0.03258812	28.52847498	0.542504578	0.233142768	0.884336403	0.974229978	-4.850371341	-4.730313294	-4.96245726	-4.948894221	0.87603138	0.49048095	RTP1	132112
-0.090394235	-0.011913012	0.000417142	-0.028130714	25	0.12133446	0.577350269	0.605530071	0.55634864	0.577350269	0.299808172	0.016503093	-1.218761389	-0.153145125	0.005836516	-0.379278921	28.52847498	0.232917268	0.879361933	0.995383783	0.707289263	-4.573674236	-5.279087621	-4.968308875	-4.911538272	0.527707939	0.716244647	RTP1	132112
0.209333141	0.04401985	-0.034948518	0.025304023	25	0.168327051	0.577350269	0.605530071	0.55634864	0.577350269	1.261012077	0.028431478	2.150299245	0.431134843	-0.372547817	0.259926451	28.52847498	0.040145699	0.669610693	0.712238499	0.796787271	-3.865476261	-5.216334863	-4.930676486	-4.93146232	1.945204171	0.130061919	PRR35	146325
-0.121795915	-0.013883552	-0.059330122	0.015453343	25	0.151218315	0.577350269	0.605530071	0.55634864	0.577350269	1.176663993	0.023640635	-1.372030544	-0.149119798	-0.693583316	0.174081857	28.52847498	0.180747338	0.882508263	0.493552544	0.863030581	-4.477988284	-5.279559385	-4.838989482	-4.94122128	0.782773449	0.545789806	NXPE1	120400
0.029055071	0.026713571	0.150890024	-0.062841996	25	0.212487093	0.577350269	0.605530071	0.55634864	0.577350269	0.720266571	0.043168305	0.242214462	0.21233116	1.305362097	-0.523875508	28.52847498	0.810346799	0.833358511	0.202199754	0.604411597	-4.933790217	-5.270704671	-4.524051224	-4.877615837	0.922118776	0.464762211	CYP1B1-AS1	285154
-0.065295927	0.018178863	-0.050031658	-0.001029929	25	0.152271644	0.577350269	0.605530071	0.55634864	0.577350269	0.288370279	0.023920772	-0.73123863	0.194107986	-0.581447183	-0.011534005	28.52847498	0.470597365	0.847466909	0.565505401	0.990877682	-4.810691452	-5.273574148	-4.877095205	-4.949138161	0.317313791	0.864005719	MAGEA2 /// MAGEA2B	4101 /// 266740
-0.041323941	0.006277754	-0.001683267	0.062654252	25	0.114850272	0.577350269	0.605530071	0.55634864	0.577350269	0.913815789	0.015161043	-0.581296655	0.084198442	-0.02457205	0.881346411	28.52847498	0.565605455	0.933486736	0.980567387	0.385495729	-4.861214487	-5.28543465	-4.96815381	-4.749248132	0.548942343	0.701262826	APOBEC3D	140564
-0.034370602	0.007769544	-0.027076315	-0.145222299	25	0.143492467	0.577350269	0.605530071	0.55634864	0.577350269	1.214031977	0.021645356	-0.404636819	0.087212243	-0.330795927	-1.709667147	28.52847498	0.688762436	0.93111209	0.743216012	0.098184835	-4.906359826	-5.285234211	-4.938618356	-4.235972091	1.025309318	0.411104086	LINC00315	246704
-0.069650104	-0.048642158	-0.05894763	0.012578631	25	0.127949197	0.577350269	0.605530071	0.55634864	0.577350269	0.222874334	0.017948093	-0.900478273	-0.599608756	-0.790879218	0.162624079	28.52847498	0.375404798	0.553499873	0.435540439	0.871960879	-4.74065613	-5.149732943	-4.800776789	-4.942232883	0.459546189	0.764707098	COL6A5	256076
0.064208294	0.097668137	0.127646823	0.098698689	25	0.118986002	0.577350269	0.605530071	0.55634864	0.577350269	0.226733697	0.016008515	0.87897442	1.274798863	1.813374306	1.351127982	28.52847498	0.386758875	0.212665817	0.080307973	0.187273249	-4.750301552	-4.679039756	-4.143163237	-4.491588534	0.927495141	0.461832518	COL6A5	256076
0.003465431	-0.013552736	0.037097178	0.03752061	25	0.165245176	0.577350269	0.605530071	0.55634864	0.577350269	0.991102463	0.027530599	0.036175126	-0.134891145	0.401870394	0.391672143	28.52847498	0.971394663	0.893645163	0.690774347	0.698210926	-4.948829452	-5.28112644	-4.924543461	-4.909048586	0.115150971	0.976108406	PGAM5	192111
-0.078048016	-0.203139349	-0.208486829	-0.140486404	25	0.116404178	0.577350269	0.605530071	0.55634864	0.577350269	0.299073272	0.015475945	-1.086660563	-2.696682086	-3.012333152	-1.955988655	28.52847498	0.286283404	0.011624017	0.005385967	0.060322358	-4.648361874	-2.848057193	-2.964474178	-4.035587615	3.031981187	0.033575304	C4orf45	152940
-0.004644276	0.113890754	0.061992812	0.20412733	25	0.169540783	0.577350269	0.605530071	0.55634864	0.577350269	1.157926914	0.028790839	-0.04740798	1.108474211	0.656700194	2.083697274	28.52847498	0.962518398	0.276914914	0.516636548	0.04625881	-4.948582921	-4.823755203	-4.852231158	-3.924876073	1.567485592	0.209870062	CCDC149	91050
-0.185961299	0.015332838	-0.10138605	-0.01233906	25	0.240234465	0.577350269	0.605530071	0.55634864	0.577350269	1.999920904	0.054176459	-1.383814546	0.108788134	-0.782935284	-0.091820025	28.52847498	0.177147461	0.91413212	0.440116411	0.927482766	-4.470246184	-5.28359358	-4.804073464	-4.946959581	0.788046676	0.542548403	CCDC149	91050
0.686169413	0.627515969	0.476414129	-0.042897017	25	0.60195709	0.577350269	0.605530071	0.55634864	0.577350269	3.05049327	0.321137575	2.097231734	1.828704383	1.511095945	-0.131111914	28.52847498	0.044953504	0.077916986	0.141762625	0.896607017	-3.912894137	-4.078164998	-4.381359504	-4.944660853	2.207206211	0.093389016	BEND2	139105
0.025360265	-0.048157315	-0.019060635	0.030620553	25	0.200207047	0.577350269	0.605530071	0.55634864	0.577350269	1.174935876	0.038727213	0.223206215	-0.404127518	-0.174093359	0.269504199	28.52847498	0.824965564	0.689132656	0.863021626	0.789481495	-4.936106863	-5.225023682	-4.960075182	-4.930135583	0.152182355	0.960468833	C10orf67	256815
-0.159892546	-0.028397474	-0.073401737	0.036509451	25	0.152694626	0.577350269	0.605530071	0.55634864	0.577350269	0.486467321	0.024033812	-1.786395069	-0.302505071	-0.851036086	0.407900835	28.52847498	0.084668337	0.764461726	0.401836332	0.686391626	-4.175536688	-5.252739887	-4.774805225	-4.905669335	1.437230591	0.247300482	C10orf67	256815
0.03582525	-0.00273489	-0.03768049	0.121517304	25	0.178012901	0.577350269	0.605530071	0.55634864	0.577350269	1.474631862	0.031371169	0.350335786	-0.025499916	-0.38238791	1.188319976	28.52847498	0.728660267	0.979833753	0.705007666	0.244506073	-4.917045333	-5.287933407	-4.928669349	-4.591539804	0.728877258	0.579669007	C10orf67	256815
0.021376513	0.03676381	0.03006029	0.0190916	25	0.153245392	0.577350269	0.605530071	0.55634864	0.577350269	0.767195435	0.024181473	0.238098204	0.390430217	0.34745995	0.212648137	28.52847498	0.813506802	0.699118646	0.730796249	0.833113592	-4.934307848	-5.229218696	-4.935560237	-4.937312317	0.046359421	0.995711232	SPERT	220082
-0.044995013	-0.073534933	0.022864513	-0.007307309	25	0.15290434	0.577350269	0.605530071	0.55634864	0.577350269	0.321144094	0.024089974	-0.502119219	-0.782419771	0.264787056	-0.081545486	28.52847498	0.619437335	0.440414365	0.793077277	0.935577579	-4.883397783	-5.053723546	-4.949269393	-4.947427162	0.353891025	0.839143442	SPERT	220082
0.01144528	-0.042736059	0.073014421	0.150981684	25	0.154718977	0.577350269	0.605530071	0.55634864	0.577350269	0.294628619	0.024579156	0.126445558	-0.450168668	0.837101518	1.668020584	28.52847498	0.900266218	0.655991187	0.409493438	0.106252939	-4.944976192	-5.209879277	-4.780978778	-4.267978226	1.323042381	0.285299566	CCDC26	137196
0.108376144	0.096693722	-0.004726167	-0.015516633	25	0.161726111	0.577350269	0.605530071	0.55634864	0.577350269	0.496850958	0.026522279	1.152627308	0.980521549	-0.052162291	-0.165026125	28.52847498	0.258630399	0.33507134	0.958762921	0.870087236	-4.611992169	-4.922713935	-4.967577618	-4.942026494	0.801058615	0.534607474	C21orf88	114041
-0.120464704	-0.073891907	-0.026592769	-0.075923486	25	0.133132887	0.577350269	0.605530071	0.55634864	0.577350269	0.302590731	0.019134074	-1.508400708	-0.882180471	-0.345551528	-0.950677141	28.52847498	0.142447904	0.385052202	0.732214915	0.349753451	-4.385171085	-4.991185183	-4.935917991	-4.717310782	0.701483946	0.597392008	SPIC	121599
-0.023049042	-0.046757373	-0.09457879	-0.074210405	25	0.118354675	0.577350269	0.605530071	0.55634864	0.577350269	0.319842417	0.015877208	-0.316830108	-0.612812083	-1.349148205	-1.020089711	28.52847498	0.753679449	0.54485523	0.187900731	0.316259089	-4.922881464	-5.143618584	-4.495103278	-4.683144673	0.579829409	0.679642974	VPS13B	157680
-0.047771486	0.312337065	-0.035579059	-0.086008814	25	0.491513516	0.577350269	0.605530071	0.55634864	0.577350269	3.868157732	0.21530752	-0.178319885	1.111624757	-0.137821771	-0.321050971	28.52847498	0.859732022	0.27558021	0.89134945	0.750511972	-4.940829718	-4.821180668	-4.963150634	-4.922178171	0.634026599	0.642351737	P2RY10	27334
0.116341022	0.047736474	-0.009350347	-0.050928793	25	0.178963231	0.577350269	0.605530071	0.55634864	0.577350269	2.271819141	0.031668456	1.132348375	0.442997402	-0.094442451	-0.495690469	28.52847498	0.266915991	0.661108724	0.925417913	0.623909932	-4.623371576	-5.212343693	-4.965891015	-4.885060592	0.774527578	0.550885127	IGSF22	283284
-0.083168975	-0.020340275	-0.090292666	0.015043462	25	0.200312385	0.577350269	0.605530071	0.55634864	0.577350269	3.179721051	0.038764185	-0.731655508	-0.170610508	-0.824309141	0.132340593	28.52847498	0.470346749	0.865734294	0.416602823	0.89564391	-4.810535689	-5.276895494	-4.786562895	-4.944575925	0.377202896	0.822966992	ZBTB3	79842
0.071298845	0.044038518	0.002201945	0.003159087	25	0.147307675	0.577350269	0.605530071	0.55634864	0.577350269	0.301777795	0.022617598	0.82114506	0.483586019	0.026316993	0.036383035	28.52847498	0.418373032	0.632370866	0.979187732	0.971230335	-4.775170943	-5.197883311	-4.968129642	-4.948825491	0.273810053	0.892418513	TPH1	7166
-0.069474048	-0.063994812	-0.120879221	-0.103535932	25	0.136563356	0.577350269	0.605530071	0.55634864	0.577350269	0.67062636	0.019944829	-0.852055871	-0.748331278	-1.538471537	-1.269803637	28.52847498	0.40127953	0.460385601	0.134952382	0.214414896	-4.762072673	-5.073467121	-4.361130746	-4.542859372	0.677982105	0.612851856	DCST1	149095
-0.013985841	-0.006197532	0.088218476	0.028102054	25	0.168536054	0.577350269	0.605530071	0.55634864	0.577350269	0.698439862	0.028493175	-0.143508883	-0.060633498	0.939381701	0.288355519	28.52847498	0.88689719	0.952073876	0.355420908	0.775159356	-4.943767705	-5.286758987	-4.733483325	-4.927385142	0.399769366	0.807131375	TCP11L2	255394
-0.056332909	-0.093211173	-0.05493353	0.063721466	25	0.124298526	0.577350269	0.605530071	0.55634864	0.577350269	0.592153657	0.017141116	-0.745252193	-1.175743855	-0.75417292	0.842998582	28.52847498	0.462215464	0.249416259	0.456925738	0.406241877	-4.805409486	-4.767371483	-4.815748046	-4.765957149	1.258668501	0.30907374	WDFY4	57705
0.03370605	-0.020518952	-0.092770303	-0.00114084	25	0.140396015	0.577350269	0.605530071	0.55634864	0.577350269	0.187863303	0.020875032	0.404068428	-0.234534038	-1.154113105	-0.013676395	28.52847498	0.689175615	0.816245558	0.258030791	0.989183353	-4.906479509	-5.266862255	-4.617822477	-4.949123978	0.704755985	0.595257952	GPR26	2849
-0.060038068	-0.082364109	-0.140834357	-0.056976157	25	0.14576368	0.577350269	0.605530071	0.55634864	0.577350269	0.624715958	0.022221064	-0.697597503	-0.912472671	-1.698162175	-0.662020379	28.52847498	0.491075717	0.369166888	0.100360479	0.513270787	-4.822983908	-4.970808408	-4.237686219	-4.835384823	0.752664919	0.564550046	GPR26	2849
-0.135912528	-0.084591574	0.0271121	0.016349439	25	0.114812334	0.577350269	0.605530071	0.55634864	0.577350269	0.188326664	0.015153407	-1.912339394	-1.134844202	0.395877648	0.23004264	28.52847498	0.065921402	0.265885982	0.695140515	0.819700177	-4.072408913	-4.802005011	-4.925834051	-4.935295336	2.033255034	0.116338949	KIAA0825	285600
0.005622484	-0.105746578	-0.061023924	0.009362633	25	0.160694203	0.577350269	0.605530071	0.55634864	0.577350269	0.415741179	0.026230721	0.060128967	-1.078264961	-0.677248397	0.100127533	28.52847498	0.952472169	0.28994859	0.503703783	0.920943416	-4.948223738	-4.848107993	-4.844939083	-4.946541031	0.549897391	0.700591049	SESN3	143686
0.037973556	-0.071501173	-0.029999079	-0.078746359	25	0.163021364	0.577350269	0.605530071	0.55634864	0.577350269	1.341084975	0.026890884	0.401087708	-0.720070315	-0.32882009	-0.831741872	28.52847498	0.691343982	0.477340292	0.744693367	0.412462776	-4.907104439	-5.089200493	-4.938971104	-4.770731234	0.51815024	0.723013076	CSNK1G2-AS1	255193
-0.037051357	-0.050980849	-0.152407109	-0.000610465	25	0.129189212	0.577350269	0.605530071	0.55634864	0.577350269	1.477991458	0.018227512	-0.475336386	-0.623602231	-2.029058189	-0.007831729	28.52847498	0.638166588	0.537843372	0.051876064	0.993805759	-4.89018739	-5.138526103	-3.955060431	-4.949156989	1.426159572	0.250762709	NATD1	256302
-0.159790931	-0.202226523	-0.148398497	-0.055010544	25	0.3109527	0.577350269	0.605530071	0.55634864	0.577350269	0.84698243	0.088334421	-0.931210297	-1.12366645	-0.897464933	-0.32058381	28.52847498	0.359558727	0.270521465	0.376982662	0.750862329	-4.726501057	-4.811280305	-4.753556249	-4.922256464	0.448346257	0.772684235	KLHL34	257240
-0.152858992	0.043923155	-0.103747991	-0.040707351	25	0.161879587	0.577350269	0.605530071	0.55634864	0.577350269	0.780978168	0.026565802	-1.624389424	0.445037238	-1.144119006	-0.432585543	28.52847498	0.115291782	0.65965135	0.262083601	0.668568542	-4.300888715	-5.211646658	-4.623669287	-4.900271044	1.339943276	0.279347014	ZSCAN10	84891
0.042931634	-0.02188855	-0.095347958	0.040372139	25	0.160823282	0.577350269	0.605530071	0.55634864	0.577350269	1.107871785	0.026267089	0.458809149	-0.223036176	-1.057446474	0.431455906	28.52847498	0.649847729	0.825096634	0.299180244	0.66937999	-4.894195831	-5.268899527	-4.672501974	-4.900524877	0.802465394	0.533753866	ZSCAN10	84891
-0.045981803	0.012811212	-0.068551104	-0.020874503	25	0.195391532	0.577350269	0.605530071	0.55634864	0.577350269	0.439793765	0.037057819	-0.413720173	0.109904269	-0.64007003	-0.187817839	28.52847498	0.682172832	0.913254786	0.52723467	0.852348981	-4.904424754	-5.283498892	-4.857975501	-4.939918093	0.180592796	0.946573218	SAMD3	154075
0.082942716	0.032899838	-0.052730462	0.018812515	25	0.125185495	0.577350269	0.605530071	0.55634864	0.577350269	0.320061356	0.017335031	1.091130182	0.412663196	-0.719866945	0.247482893	28.52847498	0.284345645	0.682938327	0.477463592	0.80630704	-4.645956937	-5.222337394	-4.829133638	-4.933114832	0.9054446	0.473942177	GOT1L1	137362
0.016253462	0.032869466	0.051200181	0.06578051	25	0.124836277	0.577350269	0.605530071	0.55634864	0.577350269	0.389234094	0.017258518	0.214291406	0.413195125	0.700523508	0.867273571	28.52847498	0.831844159	0.682553045	0.489274758	0.393028729	-4.937128517	-5.222168158	-4.836420865	-4.755459701	0.245706313	0.909875422	GOT1L1	137362
0.065469715	0.072852156	0.105092074	0.009844382	25	0.172944742	0.577350269	0.605530071	0.55634864	0.577350269	0.801356796	0.029812456	0.656753207	0.696799483	1.094016965	0.098752984	28.52847498	0.51660295	0.491567549	0.283099087	0.922025031	-4.837168162	-5.101721222	-4.652310108	-4.946612782	0.41826787	0.794056439	C10orf91	170393
-0.055156888	-0.072372728	0.064891101	-0.03864589	25	0.22615454	0.577350269	0.605530071	0.55634864	0.577350269	0.929051794	0.048421926	-0.434149549	-0.543148021	0.530050302	-0.304188589	28.52847498	0.667445747	0.591246881	0.600178623	0.763192019	-4.899918533	-5.174420215	-4.892398676	-4.924932715	0.389815967	0.814134014	MGC16142	84849
0.016478971	-0.021464542	-0.018606037	-0.007622989	25	0.106473808	0.577350269	0.605530071	0.55634864	0.577350269	0.345242895	0.013536426	0.245323253	-0.304672951	-0.28744506	-0.113483807	28.52847498	0.80796237	0.762826837	0.775849267	0.910441859	-4.933393433	-5.25223106	-4.945877122	-4.945792253	0.102891284	0.980577549	LINC00504 /// LINC00504 /// MGC4836
-0.038126114	-0.10697637	-0.15344308	-0.057081163	25	0.116456614	0.577350269	0.605530071	0.55634864	0.577350269	0.066610951	0.015486645	-0.530645505	-1.419624434	-2.216264552	-0.794464991	28.52847498	0.599771344	0.166552623	0.034812704	0.433484416	-4.875768034	-4.538902408	-3.781315831	-4.786113916	1.482858146	0.233509041	ZNF99	7652
0.01529944	-0.007156706	0.024145507	0.025668705	25	0.087793695	0.577350269	0.605530071	0.55634864	0.577350269	0.170698631	0.010356324	0.260395429	-0.11613808	0.42646804	0.436879613	28.52847498	0.796429099	0.9083568	0.672967762	0.665487722	-4.931398466	-5.282952291	-4.919046568	-4.899300217	0.118423299	0.974852359	ZNF99	7652
[truncated: 53,495 more rows]
