# Supplementary material for: Molecular and clinical profiles of T2DM, dyslipidemia, and periodontitis: insights into inflammatory and metabolic dysregulation
Source: Front Endocrinol (Lausanne). 2025 May 19;16:1574392. doi: 10.3389/fendo.2025.1574392 (PMC12127151; doi:10.3389/fendo.2025.1574392)
Supplement: Supplementary file 2 [file DataSheet2.csv]

genes.Gene.Symbol	coefficients.DLP.H	coefficients.T2DMpoorlyDLP.H	coefficients.T2DMwellDLP.H	coefficients.Periodontitis.H	p.value.DLP.H	p.value.T2DMpoorlyDLP.H	p.value.T2DMwellDLP.H	p.value.Periodontitis.H	lods.DLP.H	genes.ENTREZ_GENE_ID
MSANTD3	0.348184079	0.499809624	0.417793508	0.09393423	0.037915674	0.005844871	0.011242709	0.561633922	-3.84148168	91283
RBBP6	-0.291093335	-0.13672537	-0.093932025	-0.192015106	0.023582237	0.293065295	0.429768218	0.125641262	-3.64148466	5930
COBL	-0.179423635	-0.049010848	-0.136174169	-0.026231288	0.025013904	0.542686042	0.072751231	0.731982928	-3.66634676	23242
HPS4	0.277102256	0.10312483	0.261586813	0.273598345	0.012928497	0.354618103	0.014680366	0.013992266	-3.387925501	89781
UCN3	-0.183704759	-0.105754982	-0.1562171	-0.162424082	0.034561059	0.233085767	0.059985027	0.059526831	-3.802543918	114131
TUBA3FP	-0.182105182	-0.093883383	-0.121378668	-0.040530002	0.034838749	0.285163137	0.13635734	0.625658021	-3.805909615	113691
ADAMTS17	-0.184347398	-0.153075199	-0.049496649	-0.079219599	0.018006308	0.056568453	0.489973078	0.289777301	-3.527645101	170691
ZNF781	-0.243910887	-0.09244216	-0.173588668	-0.097629094	0.023322022	0.39365089	0.087384767	0.345436511	-3.636803472	163115
	-0.423249149	-0.522102341	-0.164480836	-0.194551248	0.03950141	0.016882102	0.391442688	0.329597792	-3.858685877
ZNF619	-0.284411465	-0.083052479	-0.13097832	-0.071615876	0.003498886	0.382775154	0.139117189	0.429347374	-2.841515891	285267
LINC00471	0.196066622	0.027634005	0.015629562	-0.022024961	0.049049046	0.784330036	0.866154699	0.819006827	-3.949369533	151477
IQCF1	-0.202879724	0.007708732	-0.024229633	-0.032785315	0.043994265	0.939675473	0.795826307	0.735933241	-3.903860182	132141
WFDC10B	0.190111772	0.046559536	-0.034543674	-0.021916096	0.025720557	0.586926359	0.660576616	0.788121901	-3.678096153	280664
ASB10	0.191431399	0.30508473	0.080368959	0.156581256	0.031660234	0.001840964	0.333150115	0.074950621	-3.765652542	136371
PIP4K2B	-0.238360271	-0.206715632	-0.231520056	0.011007756	0.039356272	0.084784782	0.037924504	0.921255794	-3.857140672	8396
GIPC3	-0.192402869	0.078607481	-0.087095679	0.024874423	0.020943989	0.349032961	0.260426978	0.75430787	-3.591423253	126326
DSG2	-0.179392885	-0.144159734	-0.096416646	0.031630074	0.011793422	0.048468138	0.144425043	0.638825863	-3.349216729	1829
ADPRHL1	0.201516125	0.15386636	-0.052911523	0.079764459	0.04659689	0.140915758	0.57526724	0.41710709	-3.927923139	113622
JPH2	0.322620369	0.231738648	0.114196842	0.084875032	0.022364366	0.109049198	0.382377326	0.530213363	-3.619112427	57158
ADAMTS19	-0.249285231	-0.188453022	-0.142202708	-0.243126191	0.029613719	0.109787858	0.185857518	0.033535456	-3.73750875	171019
LINC00889	-0.152638249	-0.075263853	-0.042026004	-0.117997534	0.042619185	0.326768935	0.549043715	0.111846	-3.890553114	158696
NPHP3	-0.279413277	0.037671138	-0.166558346	-0.147585264	0.037525976	0.781158269	0.187765128	0.258745563	-3.8371418	27031
FLJ34503	-0.141251235	-0.102589598	-0.085596309	-0.149440317	0.036412901	0.139413742	0.178090306	0.027530368	-3.824489403	285759
CCDC150	0.226399362	0.054414365	0.020973002	-0.020878644	0.024486818	0.590460748	0.821012231	0.828176799	-3.65736373	284992
DCAF8L2 /// FLJ32742 /// LOC101928481	-0.143176623	-0.052369023	-0.036097258	-0.005054888	0.022605558	0.407516204	0.533258665	0.932770654	-3.623638604	347442 /// 439944 /// 101928481
TSGA10IP	-0.161560365	-0.143038035	-0.147614902	-0.092951808	0.023558147	0.052916922	0.03106011	0.179401607	-3.641053471	254187
TEKT5	0.261435177	0.065233551	0.110784628	0.046544023	0.002421774	0.43507243	0.154297308	0.558220703	-2.689940219	146279
MDS2	-0.331664479	-0.30353719	-0.214643401	-0.431274032	0.026831638	0.051024173	0.127959149	0.005083921	-3.695928945	259283
KRT73	0.182152592	0.004874685	0.041758316	-0.068062249	0.027128124	0.953016904	0.58376938	0.39133805	-3.700561979	319101
INTS4	-0.245878376	-0.178069562	-0.234496583	-0.197398663	0.007782414	0.057781715	0.00836135	0.029058415	-3.174539165	92105
FBXL14	-0.172314509	-0.066644053	-0.100268687	-0.126177558	0.046623462	0.449376235	0.219300192	0.138751304	-3.928161671	144699
CBR4	-0.33460423	-0.417312909	-0.355067923	-0.186676274	0.03297562	0.012532845	0.019838065	0.221343068	-3.782787426	84869
FAM218A	-0.336176517	-0.195872327	-0.206978731	-0.117954008	7.28e-05	0.015536531	0.006132933	0.115056282	-1.321464812	152756
MGC16025	-0.192662496	-0.180116481	-0.150503307	-0.163503041	0.015637807	0.029508309	0.046219162	0.037517352	-3.468142082	85009
SPATA32	-0.181520303	-0.031076358	-0.169784649	-0.078193117	0.028672976	0.709565667	0.033277646	0.329187318	-3.723906311	124783
PRR35	0.209333141	0.04401985	-0.034948518	0.025304023	0.040145699	0.669610693	0.712238499	0.796787271	-3.865476261	146325
BEND2	0.686169413	0.627515969	0.476414129	-0.042897017	0.044953504	0.077916986	0.141762625	0.896607017	-3.912894137	139105
DKFZp434L192	-0.178417099	-0.143364215	-0.104132122	-0.105213354	0.028675644	0.08816838	0.173546374	0.184799206	-3.723945524	222029
ZNF486	-0.178536143	-0.117526498	-0.049845236	-0.1320107	0.041130225	0.190012605	0.540358266	0.124770196	-3.875641257	90649
ACER1	-0.160021591	-0.111125626	-0.091177761	-0.07573061	0.049450087	0.184899178	0.234957515	0.339658158	-3.952772286	125981
CEL	0.132511329	0.127939553	0.083326989	-0.038072025	0.047671556	0.066899849	0.18749167	0.556817762	-3.937460912	1056
	0.2430037	0.114725308	-0.002689401	0.186593638	0.02120581	0.2814784	0.977849777	0.071402188	-3.59666598
TWIST2	0.234928309	0.030768923	0.050875181	0.19349796	0.006678265	0.717566519	0.516167046	0.022660112	-3.110463091	117581
FLJ25758	-0.260161189	-0.222199491	-0.214806543	-0.143325379	0.034584368	0.081280959	0.067371261	0.231475458	-3.802827476	497049
SIAE	0.174367824	0.138391417	0.134222793	0.159302238	0.022926817	0.079347213	0.06481808	0.036328988	-3.629592667	54414
NEK11	-0.208964794	-0.265733032	-0.179659816	-0.215088511	0.035252063	0.012088891	0.058345919	0.030591016	-3.810869117	79858
LYG2	-0.150937564	0.064836646	-0.144787912	-0.117910685	0.049137674	0.406975433	0.050105565	0.119432105	-3.950123967	254773
	0.191579699	0.104319789	0.12866467	0.128984845	0.032642984	0.25329082	0.128570218	0.141537048	-3.778520511
WBSCR16	0.202678347	0.073785461	0.254136843	0.101878044	0.024072384	0.415052047	0.004319174	0.240880246	-3.650163128	81554
REG4	-0.203773225	0.043691632	-0.105959079	-0.069476343	0.024639728	0.631374108	0.210786998	0.425278929	-3.659989587	83998
	-0.253945935	-0.098475419	-0.243497171	-0.168633124	0.020265578	0.370946432	0.020836678	0.113533083	-3.577527371
CEP70	-0.146144911	-0.14604698	-0.084643346	-0.124971903	0.044126512	0.054349979	0.215832526	0.082302925	-3.905117549	80321
LOC283861	-0.3243212	-0.342385297	-0.151165262	-0.288850064	0.031736598	0.030717399	0.283773915	0.053799016	-3.766666805	283861
RP3-412A9.16	0.264265371	0.13308386	0.043272069	0.056775932	0.008558863	0.185746371	0.634981323	0.548838723	-3.214431072
METTL8	0.493972344	0.449823919	0.03647237	0.186099908	0.031242857	0.058954002	0.863403576	0.400445686	-3.760064862	79828
MGC50722	-0.207748349	-0.052524589	-0.127507203	-0.036216979	0.027820451	0.580646558	0.150766174	0.689134271	-3.711185112	399693
CDH7	0.154679806	0.073988589	0.116353751	0.071493186	0.018782487	0.265234652	0.061676782	0.259007208	-3.545454663	1005
TBC1D16	-0.223263349	-0.043296266	-0.04682347	-0.091588854	0.029191297	0.67430037	0.621045825	0.354062265	-3.73145556	125058
SLC9A1	-0.188082975	0.013446304	-0.073880507	-0.114274837	0.024139529	0.872185221	0.339805019	0.158804219	-3.65133816	6548
PMS1	-0.185104587	-0.065752817	-0.08569671	-0.063871522	0.045117629	0.483635049	0.322509803	0.475524095	-3.914420098	5378
CLDN19	-0.247715982	-0.10792158	-0.217776533	-0.156189844	0.015174938	0.292150297	0.025497437	0.114288468	-3.455468762	149461
ZNF585A	-0.289494061	-0.216902963	-0.19935308	-0.214498891	0.013455387	0.070024452	0.06993553	0.0607731	-3.404760145	199704
CAMKMT	-0.171984212	-0.079357816	-0.002748507	-0.202267764	0.016807122	0.273138986	0.966694746	0.005734706	-3.498564001	79823
FRMD8	0.207544367	0.200245043	0.219102552	0.181715088	0.046665235	0.065827928	0.030392117	0.079150171	-3.928536377	83786
LINC00598	0.186545235	0.110469461	0.008239984	0.165139969	0.025448092	0.19359132	0.914680213	0.045890467	-3.67360482	646982
FGFR4	-0.18492676	-0.142560356	-0.212215512	-0.043945806	0.048462157	0.140691477	0.020427974	0.627939349	-3.944338181	2264
FILIP1L	-0.172274451	0.027848135	0.056953298	-0.019984001	0.048917295	0.753505255	0.486062342	0.813097554	-3.94824543	11259
SCARF1	0.187842214	0.229817314	0.063312624	0.163368898	0.0463575	0.02165667	0.472261777	0.080629678	-3.925767898	8578
RGS12	-0.201745977	-0.161841636	-0.10878552	-0.116665193	0.028767827	0.088859644	0.207841203	0.193464576	-3.725298031	6002
CACNB2	0.176594346	0.034782234	0.053021805	-0.042162531	0.044747579	0.69632322	0.518265987	0.620048888	-3.910971465	783
PBLD	-0.195049074	-0.269740497	-0.184578201	-0.063190494	0.034059069	0.006514111	0.037149148	0.47661803	-3.79638953	64081
	0.17042383	0.286390638	0.158732484	0.078250179	0.021436828	0.000535976	0.025761904	0.273075524	-3.601238343
RP11-498C9.17	-0.216376472	-0.145021891	-0.262226422	-0.126768945	0.036992461	0.172771868	0.010181514	0.210146064	-3.831125529
C21orf88	-0.143410252	0.004421165	-0.141237309	-0.064431798	0.042463491	0.950652219	0.038412364	0.34794912	-3.889018898	114041
	0.188022007	0.036699619	0.079952899	0.153024561	0.041792848	0.694552962	0.354806474	0.093576778	-3.882344187
KCNH5	-0.151689549	-0.120078251	-0.056285526	-0.147044778	0.033684087	0.1030608	0.397378798	0.039060758	-3.791732032	27133
B4GALNT1	-0.17557222	-0.08181072	-0.137300006	-0.215938434	0.027140492	0.309433134	0.068919351	0.007749291	-3.700754149	2583
NDUFA10	-0.225814567	-0.164999385	-0.193370639	-0.275241046	0.008318704	0.05794857	0.017601	0.001735236	-3.202487597	4705
CA6	-0.21390243	-0.05219405	-0.118910947	0.012843532	0.003721705	0.468294645	0.078842629	0.850879549	-2.867063997	765
SUGT1P1	0.140641142	0.268104515	0.105340705	0.027734336	0.035645037	0.000400016	0.097337603	0.666905357	-3.815530207	441394
CMTM3	-0.194269011	-0.18756735	-0.124580873	-0.206268751	0.009570761	0.016145379	0.074907841	0.006296021	-3.261363403	123920
	-0.139456527	-0.023138949	-0.088697979	-0.06919492	0.04881328	0.74710117	0.184963675	0.315737461	-3.947355771
KLK4	-0.168210008	-0.157665552	-0.130823886	-0.082446383	0.037006839	0.060384119	0.088094629	0.292496472	-3.831288815	9622
MRAP	-0.177270803	-0.084089475	-0.029398648	0.101804375	0.020117405	0.274814058	0.674974832	0.168241576	-3.574430448	56246
FBXO28	0.327386415	0.2551976	0.221499253	0.312925149	0.008012992	0.042924302	0.054901651	0.010860906	-3.186781566	23219
LINC01089	-0.231812387	-0.238149866	-0.253385252	-0.050639355	0.037155281	0.040910449	0.019300945	0.636584612	-3.832970878	338799
	-0.176248086	0.010210113	-0.112886164	-0.142881284	0.038659638	0.905528363	0.160495399	0.089570826	-3.849642471
	-0.218336524	-0.107026528	-0.096040567	-0.153308237	0.015742947	0.239925774	0.250800856	0.081937539	-3.470968716
C1orf86	-0.332600425	-0.213324949	-0.166188489	-0.25939164	0.002814657	0.055188994	0.100934051	0.016430772	-2.751726978	199990
RGL3	-0.192648003	-0.098866106	-0.04971248	-0.062918956	0.022119747	0.246095202	0.522102204	0.435795376	-3.614471665	57139
FAM185A	-0.401067383	-0.395256522	-0.14685488	-0.11826384	0.023625416	0.032567744	0.371187229	0.486484741	-3.642256418	222234
LOC100507389	-0.188232539	-0.01860721	-0.125745367	-0.173997906	0.018015531	0.814689454	0.092645966	0.027702804	-3.527861194	100507389
BC040646 /// RP11-732A21.2	-0.20568744	-0.055722677	-0.075442293	0.009061313	0.049168441	0.599710321	0.440613003	0.928508471	-3.950385544
	-0.360802221	-0.415847728	-0.000808106	-0.188281878	0.023289292	0.013466014	0.995592706	0.221066323	-3.636210962
	-0.22482549	-0.241406726	-0.007283309	-0.161377074	0.041418864	0.037134178	0.943262756	0.136293689	-3.878574479
	-0.387486188	-0.299372918	-0.283318822	-0.454640376	0.003178533	0.024597398	0.020930747	0.000738882	-2.801842845
BC035096 /// RP11-433J8.1	-0.138468563	-0.002993065	-0.024432972	-0.11850335	0.045396876	0.965900363	0.704426839	0.08393094	-3.917003441
ALS2CR11	-0.170947393	-0.119429673	-0.0674446	-0.12858658	0.040849081	0.164445257	0.38777347	0.118112129	-3.872763998	151254
	-0.306757878	-0.231223587	-0.065242812	-0.176422291	0.006954422	0.045584362	0.525965635	0.105258068	-3.127418192
TIPARP-AS1	0.191772004	0.030931492	-0.008220128	0.002892335	0.030348899	0.728566574	0.919966259	0.972821124	-3.747838862	100287227
	-0.185568314	-0.115621888	-0.12664045	-0.175178785	0.016053697	0.139370832	0.080410449	0.022316354	-3.479214428
LAYN	0.173574995	0.167417392	0.09674168	0.112381892	0.027159121	0.040883882	0.188571533	0.142577723	-3.701043417	143903
	-0.644062634	-0.638402803	-0.455086288	-0.472376975	0.047379722	0.060008653	0.139626482	0.139536486	-3.934892776
	-0.183348769	-0.041316287	0.021705866	-0.067247866	0.025605314	0.616708389	0.774397753	0.39486413	-3.676202342
UBAC2-AS1	-0.187501038	-0.075627916	-0.183445241	-0.133832584	0.025708389	0.372989664	0.023708887	0.103902753	-3.677896606	100289373
HGSNAT	0.243950526	-0.150898873	0.112186821	0.018276423	0.049577967	0.23640482	0.335960699	0.878975986	-3.953851377	138050
LOC100132735	-0.213064	-0.102494971	-0.132209014	-0.046114857	0.039084995	0.329543755	0.174474811	0.643268326	-3.854236947	100132735
	-0.194030863	0.021643686	-0.100799525	0.025719173	0.048519939	0.828051689	0.27578934	0.786672101	-3.944836306
LINC01141	-0.211990028	0.020479443	-0.116496793	-0.089688678	0.015924618	0.815054759	0.154759822	0.287276087	-3.475808806	339505
	0.172529297	0.070849588	0.044168617	0.111670742	0.026136528	0.366000403	0.538038965	0.139879989	-3.684861629
	0.202380669	-0.055066429	0.087544085	0.032251838	0.049430374	0.59857407	0.364660427	0.746026287	-3.952605685
PHLDB2	-0.284760102	-0.283416017	-0.202289732	-0.170803682	0.010963883	0.01522547	0.054414185	0.113626156	-3.31851363	90102
PARD6G-AS1	0.159976131	-0.016915689	0.001029026	0.014812344	0.015876716	0.797851672	0.986461992	0.814015448	-3.474537962	100130522
	-0.276545284	-0.092291564	-0.251245061	-0.157026423	0.018424478	0.4328708	0.025500799	0.166558207	-3.537333251
SAMD15	-0.185003866	-0.041202282	-0.114250513	0.024000106	0.016949568	0.594370476	0.115077997	0.744545309	-3.502124907	161394
	-0.424309929	-0.662507938	-0.073851602	-0.377602214	0.030532036	0.002069631	0.684055254	0.052251474	-3.750372837
	-0.319387986	-0.586409522	-0.197001399	-0.229065575	0.041303762	0.000819559	0.18202547	0.13637214	-3.877407291
	-0.260775189	-0.496517981	-0.266092891	-0.154988024	0.04152368	0.000572932	0.031617567	0.214827344	-3.879634491
LOC101929084	-0.179609128	-0.166933864	-0.045550701	-0.177116955	0.037083669	0.06255358	0.569385738	0.039590283	-3.832160263	101929084
	0.203230073	0.089668792	0.018892178	0.226507878	0.040752648	0.374790945	0.837665134	0.023748662	-3.871772437
PHLDB3	-0.272065036	-0.112712451	-0.000659835	-0.121807965	0.031065587	0.37775859	0.995484703	0.318379541	-3.757668801	653583
LOC100131262	-0.413730262	-0.171349495	-0.049875653	-0.260806967	0.0007688	0.148047055	0.641210902	0.024585282	-2.225881691	100131262
CYAT1 /// IGLC1 /// IGLV1-44	-0.207911389	0.012040124	-0.004522061	-0.016963411	0.026069218	0.897787992	0.958116535	0.849478905	-3.683774248	3537 /// 28823 /// 100290481
LOC101930048 /// LOC101930053 /// VLDLR-AS1	0.246489108	0.087436362	-0.022236824	0.128540038	0.00863018	0.34811544	0.793632397	0.152270626	-3.217914111	401491 /// 101930048 /// 101930053
COX17	-0.313746709	-0.17919009	-0.210006268	-0.083209249	0.014581577	0.16753013	0.081395163	0.495923273	-3.438647583	10063
PGK1	-0.220824107	-0.092946767	0.078643229	-0.084162844	0.028293557	0.361562209	0.400254786	0.385879029	-3.718292423	5230
LOC100506469	-0.246729509	-0.105707819	-0.097830343	-0.005116652	0.009635245	0.266407028	0.26301169	0.95451014	-3.264185568	100506469
EGFEM1P	0.146175048	-0.009393374	0.05134429	0.090405211	0.028259202	0.888388834	0.406556945	0.163761543	-3.717780367	93556
PAPPA	-0.17442928	-0.089936805	-0.114589685	-0.095579868	0.043540117	0.307794646	0.160743772	0.256690471	-3.89951274	5069
AK024134 /// PPM1H	-0.158581376	-0.139827522	-0.206055384	-0.140027637	0.031393569	0.067182971	0.004876427	0.055251346	-3.762091187	57460
	-0.198195133	-0.126196943	-0.144136116	-0.097424275	0.042045107	0.206614516	0.119174429	0.304173699	-3.884867559
C12orf49	-0.119179234	-0.083957534	-0.09303141	-0.103208102	0.02897651	0.13343161	0.072787909	0.056064761	-3.728343769	79794
RP3-496C20.1	-0.122738525	-0.00324064	-0.067476744	-0.014995212	0.038907619	0.956917568	0.226871563	0.793305494	-3.852327231
RGS5	-0.157869673	-0.096903915	-0.106374551	-0.011951271	0.047999717	0.236498696	0.159419884	0.876807087	-3.940329581	8490
	-0.31115607	-0.583003974	-0.185113295	-0.111911276	0.047737956	0.000924315	0.211825223	0.462926678	-3.938042992
	-0.288696383	-0.553131576	-0.048651043	-0.207605476	0.029763825	0.000251873	0.692081221	0.110921964	-3.739638776
SREBF1	-0.218257063	-0.149807183	-0.159589911	-0.179239217	0.038616935	0.166716037	0.110870113	0.085609799	-3.849178379	6720
LRRC41	0.195223736	-0.009424313	0.083889974	0.2345005	0.018539107	0.90928902	0.274709433	0.005555374	-3.539950637	10489
KDM4B	0.177689067	0.134712771	0.133188453	0.18362145	0.032914366	0.116104023	0.091942362	0.027903797	-3.782004964	23030
	-0.201743013	-0.123861156	-0.068293153	-0.101236458	0.047167654	0.234566545	0.472095019	0.306622955	-3.933016416
SOCS2-AS1	-0.201686902	-0.139305843	-0.201418219	-0.225917184	0.014155853	0.096067679	0.011303156	0.006647205	-3.426153662	144481
CTD-2035E11.5	-0.307204865	-0.332732988	-0.058499693	-0.154597094	0.042393715	0.036514277	0.677708301	0.293903593	-3.888329461
MCF2L	-0.141511677	-0.028755144	-0.068475426	-0.178609738	0.038327488	0.677066604	0.284574411	0.010450328	-3.846018894	23263
C21orf58	-0.305749185	-0.179096779	-0.118105654	0.034926087	0.005513218	0.104437058	0.238570224	0.734090761	-3.030385551	54058
IL21R-AS1	-0.170624884	-0.084179811	-0.089262588	-0.049819545	0.03918148	0.317780437	0.250283134	0.532963107	-3.855272058	283888
LOC100130357	-0.2181861	0.02749532	-0.057190762	-0.130010313	0.046652955	0.80447087	0.576019797	0.225364432	-3.928426254	100130357
TMEM75	-0.245884726	-0.091622494	-0.12325148	-0.203296327	0.001180551	0.210791692	0.071155475	0.005848286	-2.397703999	641384
CTD-2310F14.1	-0.234561492	-0.163519829	-0.022591998	-0.102879319	0.012167174	0.085783645	0.79091842	0.249965376	-3.362356349
GRAPL	-0.229131119	-0.160715944	-0.16631222	-0.127723752	0.003220066	0.0400747	0.021988512	0.083586451	-2.807201815	400581
	-0.161032833	-0.034943839	-0.014901509	-0.102133573	0.023316554	0.623748368	0.819596756	0.139461273	-3.636704558
	-0.121873491	0.041644341	-0.066873504	-0.00574168	0.047155036	0.504544786	0.247226171	0.922823719	-3.932904496
ZNF138	0.225419345	-0.001234501	-0.001610102	-0.02325685	0.027239473	0.990387389	0.98635477	0.811935185	-3.702288821	7697
LOC731424	0.192903025	0.1986769	0.059329916	0.122853208	0.008881109	0.010033441	0.377503223	0.084274577	-3.229946969	731424
FAM170B	-0.160370195	-0.075798833	-0.005232345	-0.018013747	0.048943806	0.361731807	0.944963888	0.81893104	-3.948471864	170370
	-0.625061822	-0.539277382	-0.001458542	-0.188938279	0.029155562	0.069019446	0.99560066	0.493093706	-3.730939453
PTPRB	-0.208530863	-0.214426765	-0.142542975	-0.186190939	0.019000656	0.021239576	0.088439984	0.034505582	-3.550328304	5787
INTS10	0.377792243	0.225579754	0.271750091	0.021420302	0.04861862	0.250567709	0.135124663	0.907834656	-3.9456856	55174
	-0.306729038	-0.542749601	-0.009077157	-0.213056317	0.046914669	0.001531447	0.949585073	0.159990774	-3.930766694
	-0.144861204	-0.039746809	-0.082338337	-0.070616331	0.035206082	0.567502572	0.202583876	0.290127356	-3.81032029
GLCCI1	-0.422836759	-0.241121293	-0.21360174	-0.263573324	0.02378791	0.204545829	0.220774331	0.147569037	-3.645148121	113263
CTD-2083E4.4	0.205845143	0.124313742	0.121466416	0.162782722	0.014280116	0.143911069	0.121048645	0.048246158	-3.429838685
BC042091 /// RP11-752D24.2	-0.163827987	-0.048544172	-0.10535361	-0.039942282	0.04123312	0.550629035	0.164527259	0.606240695	-3.876689298
LOC101927543	-0.196691977	-0.182916168	-0.160551539	-0.052216135	0.018431399	0.03478168	0.043046732	0.51223093	-3.537491748	101927543
	-0.176998917	0.011830567	-0.077084207	0.024017228	0.043006781	0.893572731	0.346478974	0.775879468	-3.894347813
RP6-24A23.7	-0.166017145	-0.103496033	-0.127718005	-0.011520533	0.012312546	0.123195672	0.041610258	0.854186318	-3.367359142
	-0.251002861	-0.3239327	-0.293943913	-0.263511384	0.035067064	0.010916804	0.011829302	0.027509639	-3.808656567
DYRK3	0.126399013	0.073704356	0.041028815	0.105107812	0.045473021	0.254471631	0.486756096	0.092736189	-3.917705049	8444
LOC101929143	0.172658337	0.254464135	0.160749285	0.071082532	0.043393065	0.00597614	0.050455147	0.391415766	-3.898095129	101929143
DNAH3	0.125282487	0.02307192	0.086874984	0.067351076	0.039096335	0.706955024	0.130673984	0.254618376	-3.854358742	55567
TEX26-AS1	-0.22507857	-0.11324389	-0.079846264	-0.133920421	0.001483553	0.102539417	0.205870806	0.045434423	-2.490048417	100507064
BC040898 /// RP11-244K5.6	-0.218325251	-0.128181439	-0.142689049	-0.158632323	0.004880183	0.098423145	0.047627041	0.034723856	-2.979570908
RP11-91I8.1	0.166442478	0.098635382	-0.005089139	0.112161004	0.031978438	0.212871719	0.943455211	0.139603022	-3.769862737
LINC01088	-0.119654104	-0.125144759	-0.178348434	-0.13627657	0.032297242	0.032743961	0.001626306	0.015917718	-3.774038623	100505875
LOC645188	-0.169406017	-0.122842353	-0.122335928	-0.109000482	0.005677407	0.047810699	0.032941582	0.064307692	-3.042627663	645188
	-0.189109062	-0.089715877	-0.079467908	-0.116102268	0.018060201	0.265899514	0.283087379	0.134519148	-3.528906236
	-0.21813979	-0.06102227	-0.08405589	-0.02425404	0.003797748	0.407573141	0.217799628	0.728608202	-2.875440985
LOC284669	0.195835194	0.061784007	0.155522989	0.11066854	0.032470147	0.504319796	0.074285867	0.214185338	-3.77628605	284669
LOC646241	-0.154541753	-0.078689602	-0.05843024	-0.157609572	0.016567912	0.226517037	0.326211593	0.014725225	-3.492515888	646241
CTD-2199O4.3 /// CTD-2199O4.7	-0.219601991	-0.075856958	-0.065060309	-0.041667737	0.021211958	0.428518331	0.459544064	0.64708319	-3.596788305
	0.221010963	0.048457403	0.084794409	0.136280422	0.017945736	0.603614482	0.325733422	0.132483958	-3.526223193
VPS35	-0.402873453	-0.266156196	0.000937976	-0.047803177	0.008050034	0.083305823	0.994555399	0.737785341	-3.188715809	55737
	0.151054621	0.112556312	0.053011557	0.138265692	0.036029924	0.129001332	0.429534652	0.053509747	-3.820045146
LOC102724612	0.145556153	-0.006767624	0.053843699	0.030467345	0.047582646	0.927514763	0.433319197	0.66801887	-3.936680214	102724612
LOC101927112	-0.227701179	-0.10906239	-0.254088457	-0.205694356	0.025248857	0.289853376	0.010614654	0.041631288	-3.6702899	101927112
	-0.165504765	-0.105986396	-0.067077267	0.038164368	0.010826341	0.106913991	0.261024904	0.534543723	-3.313201259
LINC01222	-0.220022176	-0.051040569	-0.123018241	-0.132048173	0.031590116	0.620893138	0.20008037	0.18549576	-3.764719041	102800316
CTU2	-0.198450269	-0.056688577	-0.166622623	-0.223330951	0.045280578	0.572955571	0.078587693	0.025547565	-3.915929533	348180
LOC101927164	-0.260006148	-0.045772885	-0.18168489	-0.192826705	0.003143467	0.592375415	0.026538608	0.0235529	-2.797264544	101927164
LOC101929284	-0.264672657	-0.14832921	-0.013784503	-0.085339213	0.006163307	0.124998254	0.874108994	0.348220773	-3.076915476	101929284
	-0.307976116	-0.288632925	-0.148613512	-0.300557748	0.011726583	0.022822109	0.188089019	0.013673408	-3.346823436
	-0.213976278	-0.074754608	-0.042568521	-0.116742188	0.044787946	0.49010727	0.668031556	0.261656163	-3.911349071
RP11-319G9.3	-0.151168476	-0.16786472	-0.034101852	-0.075879856	0.030342382	0.022487729	0.597807497	0.262154267	-3.747748401
	-0.169285387	-0.168912656	-0.160433506	-0.061731942	0.033607609	0.042482004	0.036414215	0.422342996	-3.79077568
	-0.159359805	-0.14591464	-0.120407553	-0.046398052	0.029594072	0.05516314	0.083126916	0.510243191	-3.737229159
	-0.235887061	-0.235121392	-0.045916397	-0.162919762	0.044968366	0.055905376	0.675024338	0.158412213	-3.913032552
LINC01393	0.181928032	0.131123743	0.090124491	0.107160929	0.024815197	0.114482817	0.233197527	0.173611381	-3.662982759	102724386
	-0.178455693	0.087723234	0.005626209	-0.033042997	0.04959887	0.344589791	0.946979311	0.706994172	-3.954027496
PHF2P1	-0.283495394	-0.241692778	-0.250594047	-0.222847335	0.002074947	0.010143383	0.00424478	0.01259649	-2.626638506	266695
MIR4296	0.222969028	0.118832778	0.111041708	0.205353899	0.012001708	0.183388867	0.176263856	0.019687771	-3.356589334	100423041
RP11-109G23.3	0.165026708	0.103855761	0.016874223	0.015655359	0.036511617	0.198426004	0.817546286	0.836578706	-3.825627264
LOC101928580	0.19534916	-0.021607067	0.030497166	0.144196034	0.034582116	0.816618279	0.7218314	0.112368801	-3.802800092	101928580
PDE5A	-0.274525215	-0.233451077	-0.186802617	-0.111077169	0.013345563	0.041107292	0.072773179	0.294676381	-3.401305873	8654
EPHA1-AS1	-0.566393193	-0.487376872	-0.59665395	-0.443684243	0.032364655	0.075336048	0.02023448	0.088738827	-3.774916299	285965
	0.23250352	-0.045084322	0.054446204	-0.071575382	0.036946924	0.688728922	0.598900266	0.505843688	-3.83060794
FAM186A	-0.142285226	-0.09365154	-0.09178621	-0.013910477	0.046303267	0.201526207	0.173902065	0.840059089	-3.925278057	121006
MRPL23	-0.179550835	-0.135372934	-0.068567373	-0.048511565	0.041657207	0.136202273	0.404967826	0.568925907	-3.880980928	6150
LOC101927043	-0.178623537	-0.12192844	-0.145703775	-0.094299054	0.026210779	0.137991001	0.056843738	0.225842026	-3.686057854	101927043
MDS2	-0.480826159	-0.68423915	-0.591892086	-0.577307569	0.020842291	0.002475228	0.004060154	0.006487722	-3.589369136	259283
LOC100130285	-0.265907922	-0.125272494	-0.144400299	-0.153750446	0.008672426	0.215734961	0.12322413	0.114157354	-3.219963944	100130285
LOC339568	-0.161993563	-0.090158118	-0.123580515	-0.118300867	0.016039882	0.184965715	0.052137038	0.071850482	-3.47885125	339568
LOC101927723	-0.149467757	-0.072689599	-0.051743998	-0.014201397	0.022512807	0.272633997	0.393349017	0.820339605	-3.621903808	101927723
LOC441086	0.140959186	0.088621714	-0.022839703	0.161775287	0.046882127	0.223167021	0.729428613	0.023999668	-3.930476411	441086
LOC101927648	-0.235112604	-0.237977628	-0.233028701	-0.146003747	0.028800317	0.034368608	0.024869671	0.163612773	-3.725773683	101927648
	0.195141334	0.110398997	-0.036807024	0.130005706	0.04470998	0.266790552	0.684137444	0.172618122	-3.910619437
LRRC16A	-0.150718823	-0.034859601	-0.182099787	-0.161865669	0.031446354	0.621609636	0.008290612	0.021627269	-3.762798562	55604
	-0.167238161	-0.23339375	-0.148746691	-0.173249612	0.042719847	0.008588139	0.06008684	0.036263169	-3.891541996
LOC101927865	-0.203378776	0.041087366	-0.044378585	-0.076576793	0.036845167	0.67628509	0.623736803	0.416423094	-3.829449017	101927865
	-0.148088478	-0.1437541	-0.14407877	-0.127073778	0.04900408	0.067146204	0.047001515	0.088353777	-3.948986226
	-0.19312772	-0.154372993	-0.176232761	-0.033347851	0.008924247	0.041120437	0.012745841	0.6316286	-3.231981654
	-0.204961489	0.003009922	-0.176249421	-0.166273511	0.043908816	0.976655078	0.070156768	0.098055596	-3.903045705
LOC100507065	0.205398642	0.249784014	0.153875967	0.121549105	0.023083103	0.009419411	0.072221233	0.16613724	-3.632459014	100507065
LOC101928978	-0.209850709	-0.114181489	-0.051620817	0.008892405	0.004972395	0.125274753	0.443468211	0.898259066	-2.987362802	101928978
CTC-384G19.1	-0.253278251	-0.155488036	-0.088642591	-0.170563663	0.001163418	0.043532663	0.200412908	0.02161873	-2.391813703
AP001462.6	-0.241530814	-0.350785084	-0.177521725	-0.059298425	0.032766585	0.004245265	0.097827937	0.585971794	-3.780111127
HYDIN /// HYDIN2 /// LOC101930373	-0.171931271	-0.109165671	-0.168050694	-0.16390327	0.040046608	0.203174203	0.037475589	0.049552449	-3.86443915	54768 /// 100288805 /// 101930373
	-0.186159935	-0.037115208	-0.168688777	-0.127826403	0.045572665	0.693998657	0.059090121	0.161984278	-3.918621369
	-0.17857816	-0.113288856	-0.189508767	-0.218893194	0.043879603	0.212438977	0.027572695	0.015141539	-3.902766884
CDH4	0.196343287	0.16697063	0.088444929	0.1670964	0.021890061	0.059088591	0.266439133	0.048259548	-3.610067153	1002
KCNT1	-0.166747679	-0.07995988	-0.060558342	-0.120386028	0.039944302	0.33328583	0.42391378	0.131177314	-3.863365644	57582
LOC157273	0.145658422	0.099394779	0.038981619	0.054647689	0.046247273	0.185803604	0.567312965	0.440772971	-3.924771698	157273
	-0.196536158	-0.087712726	-0.070008216	-0.082429699	0.006908149	0.225444091	0.290798319	0.23200619	-3.124623992
TNNT2	0.238896908	0.068833123	-0.027342151	0.122020027	0.009998788	0.454595554	0.745482458	0.169492175	-3.279754458	7139
	-0.238032665	-0.046024169	-0.073526535	-0.09157997	0.026461316	0.669346516	0.459222777	0.375382079	-3.690069192
LOC101929717	-0.149380442	-0.072435024	-0.107387373	-0.096989718	0.028416121	0.29475967	0.095845683	0.144875214	-3.720114139	101929717
CEP89	-0.196901858	-0.211990575	-0.031667664	-0.223956914	0.049110198	0.043771588	0.734093441	0.026635877	-3.94989023	84902
	-0.166004551	-0.093592813	-0.165597113	-0.223386329	0.046317128	0.272142813	0.039620952	0.009001838	-3.925403306
PPARGC1B	0.271325539	0.10706271	0.04453496	0.059629566	0.00220306	0.215831009	0.571084728	0.46570591	-2.651148086	133522
FAM115C /// FAM115D /// LOC101928422	-0.17088552	-0.285488335	-0.082241192	-0.161301272	0.046960515	0.002549573	0.30839979	0.059817585	-3.931175311	285966 /// 653691 /// 101928422
LOC101926975	-0.145095155	-0.162104343	-0.132823408	-0.048652475	0.037560597	0.02749007	0.047402066	0.47050278	-3.837529207	101926975
FLJ33544	0.128936473	0.189318622	0.138149403	0.201681883	0.049549733	0.007625458	0.030238799	0.003289099	-3.953613373	728283
LINC00869	-0.260815366	-0.380571817	-0.165917741	-0.427602519	0.047162517	0.007354112	0.181519616	0.002003101	-3.932970852	57234
	0.159463848	0.093109353	0.192924159	0.09308919	0.040277318	0.241443395	0.011593544	0.219886089	-3.866849793
LOC101929538	-0.171711139	-0.002049974	0.009226976	-0.071387556	0.037062801	0.980308898	0.903771702	0.370761663	-3.831923752	101929538
	-0.149725177	-0.025230134	-0.04509516	-0.044184471	0.042752837	0.735785705	0.512723492	0.53637304	-3.891865574
LOC643711	-0.23279164	-0.007799522	-0.129271899	-0.070518367	0.009409369	0.929733867	0.119546421	0.405913754	-3.254216809	643711
	-0.150935623	-0.090125634	-0.142874461	-0.111107646	0.036337094	0.221262157	0.039512271	0.11690031	-3.823613471
ZNF852	-0.170019825	-0.199554603	-0.186635054	-0.134960323	0.017970704	0.008854512	0.007833379	0.055886153	-3.526809877	285346
FOXN4	-0.218569092	-0.094346422	-0.079041238	-0.107898558	0.023385621	0.332444176	0.37616295	0.246724525	-3.637952425	121643
	-0.187623436	-0.10734913	-0.059149693	-0.103997434	0.032628044	0.230512292	0.468471625	0.223298267	-3.778327836
	-0.300280922	-0.32617325	-0.083263622	-0.226770353	0.020096111	0.016410711	0.484364622	0.073296662	-3.573983523
	-0.166624598	-0.039379116	-0.029300773	-0.017414068	0.041557434	0.634254127	0.699831198	0.825092038	-3.879975268
LOC101927079 /// LOC727924	-0.198610586	-0.182940299	-0.111422982	0.035437393	0.016712764	0.033585307	0.149807828	0.65354037	-3.496188587	727924 /// 101927079
KRTAP13-1	0.148144286	0.162165547	0.112663406	0.059243719	0.035293961	0.028547539	0.091907893	0.384206662	-3.811368571	140258
	-0.335640025	-0.270974928	-0.136146714	-0.041081418	0.022508259	0.073653462	0.318386221	0.769914708	-3.621818557
RP11-118G23.1	-0.158823246	-0.126370046	-0.207172493	-0.149472778	0.042402403	0.117995054	0.007536951	0.055143455	-3.888415366
	0.210921282	0.170903206	0.13281901	0.12154014	0.005710264	0.028389253	0.060676332	0.095849908	-3.045035691
MATR3 /// SNHG4	0.211504331	0.059860729	0.022820425	0.069011181	0.005800923	0.427577865	0.740865464	0.338663746	-3.051609739	9782 /// 724102
	-0.347627611	-0.438570279	-0.548149784	-0.266651569	0.045588856	0.017811941	0.001902669	0.119813621	-3.918770065
	0.184367172	0.109621845	0.113056848	0.127356698	0.034115992	0.217278655	0.16752753	0.135224851	-3.797092008
SMAD4	0.194644696	0.014689154	0.080754962	0.038289439	0.00751492	0.837450405	0.225504045	0.575807533	-3.159880025	4089
FUS	0.370804351	-0.173990286	0.10550451	0.17738748	0.027893244	0.308636098	0.499412048	0.276943335	-3.712286547	2521
RPL13 /// SNORD68	0.244287576	0.256585682	0.102858056	0.211365385	0.027300424	0.027094154	0.317882171	0.053629638	-3.703231076	6137 /// 606500
	-0.148606683	-0.076671458	-0.160905605	-0.094648389	0.033878104	0.282082387	0.018247855	0.166587768	-3.794148352
	-0.170384857	-0.084716859	-0.16436084	-0.172647985	0.041968658	0.321196067	0.041767065	0.039502058	-3.884104463
CHML	0.156325718	0.247487628	0.159495958	0.148322277	0.036011357	0.002458448	0.02709142	0.045838641	-3.819828467	1122
AC010095.5 /// RP13-1039J1.3	-0.160539515	-0.269826463	-0.043651982	-0.080075238	0.044897683	0.002217818	0.558549075	0.304176533	-3.912373839
	-0.150518007	-0.09012847	-0.003657332	-0.062950359	0.023536484	0.182585696	0.952309628	0.32537824	-3.640665358
	0.159928902	0.026008339	-0.058927737	-0.033088743	0.023481179	0.71324966	0.367694693	0.624202661	-3.639672845
DGCR12	-0.120529526	-0.192789084	-0.117796346	-0.093328859	0.042242812	0.003009216	0.039595996	0.110615358	-3.886834473	25784
	-0.131915578	-0.047942401	-0.116147393	-0.019068901	0.046933886	0.477588155	0.067910214	0.766190948	-3.930938021
RP11-397A16.3	-0.190296882	-0.100604325	-0.057881313	-0.119434495	0.019035741	0.220350529	0.439112769	0.129732057	-3.551106829
	0.188689522	0.019249509	0.014481539	0.055118052	0.024396373	0.818814175	0.851194734	0.493109734	-3.655802779
PDXK	-0.251917165	-0.13968358	-0.170073565	-0.084425108	0.048511161	0.284978287	0.159625411	0.495308788	-3.944760673	8566
	-0.227513723	0.060233799	-0.105907598	-0.090896579	0.049278627	0.608180907	0.329511004	0.418750137	-3.951320955
	0.170990509	0.051239841	0.04547323	-0.01280378	0.042968984	0.549768805	0.563372214	0.875075752	-3.893979303
	-0.151698723	-0.105840076	-0.116411061	-0.017558083	0.033467836	0.148157386	0.085846222	0.797794309	-3.78902214
	-0.240258746	-0.207638872	-0.187539015	-0.124549761	0.005597005	0.019769034	0.021751477	0.131310129	-3.036676951
	-0.150033154	-0.06117822	-0.115257339	-0.098769776	0.01556138	0.325557713	0.04953184	0.101190399	-3.46607547
	0.141175437	0.133583173	0.111102576	0.020359529	0.037034253	0.058164123	0.08461502	0.754674241	-3.831599963
	-0.174767224	-0.025366049	-0.123248156	-0.073144754	0.02572681	0.747063483	0.095868971	0.332964314	-3.678198665
OR5AK4P	-0.200390911	-0.042195438	-0.164398162	-0.072184458	0.038863565	0.66702121	0.075662537	0.441803395	-3.851851554	219525
	0.175649106	0.091024903	-0.0506973	0.012657521	0.036246484	0.286621249	0.515649408	0.875282393	-3.822564073
	0.146196638	-0.031186883	0.051031594	0.191269601	0.049389695	0.679453192	0.463248711	0.011940949	-3.952261682
OR5J2	-0.186920861	-0.071863483	-0.157079366	-0.081786258	0.01585344	0.354988058	0.033283354	0.271094021	-3.473919071	282775
DNAH1	0.191965571	0.103042751	0.166809726	0.111315555	0.005393358	0.134234747	0.011103207	0.091493632	-3.021220064	25981
HMGA2	-0.221657154	-0.128409673	-0.15807197	-0.136524024	0.007040379	0.119722311	0.0402482	0.0842996	-3.132560412	8091
DEFB124	0.338950409	0.200338903	0.027321231	0.407963951	0.018346886	0.169356487	0.835714004	0.005398836	-3.535552304	245937
BC045560	-0.170818642	-0.103100502	-0.08022799	-0.077716812	0.041209962	0.228589061	0.306118616	0.338850639	-3.876453658
CHRNA10	-0.205424684	-0.088706326	-0.080148859	-0.15656032	0.017480594	0.307650807	0.315603321	0.064542666	-3.515141614	57053
MYLK	0.197298152	0.178636952	0.058792148	-0.028733395	0.026294866	0.052529491	0.474554315	0.735389714	-3.68740846	4638
NCOA7	-0.182139707	-0.174651957	-0.104561956	-0.149878567	0.030116914	0.045968139	0.184573194	0.070623985	-3.744606733	135112
	-0.21209123	-0.222997418	-0.152204091	-0.103847716	0.030386411	0.030008041	0.100635533	0.273923689	-3.748359149
LOC100996251	0.171136595	0.026570639	0.140731041	0.048167057	0.012886939	0.697409987	0.031346929	0.461318806	-3.386568819	100996251
SPIRE2	-0.216526631	-0.176197968	-0.110271348	-0.051391594	0.027685317	0.082396738	0.230113642	0.586111841	-3.709132667	84501
	-0.415843132	-0.36249642	-0.388315888	-0.233196274	0.039680146	0.08379005	0.045741196	0.236628815	-3.860580857
PTPRG	-0.128352437	-0.087867949	-0.173958507	-0.13358796	0.031159766	0.149920219	0.003459157	0.025372708	-3.758943489	5793
	-0.353270528	-0.043984381	0.024725616	-0.13622628	0.036167355	0.79595886	0.874245151	0.403580228	-3.821645458
LOC283693	-0.237089357	-0.254688609	-0.15369209	-0.246794939	0.033323484	0.02957916	0.14347022	0.027225847	-3.787203362	283693
LRRC59	0.178001587	0.119282684	0.019291124	0.096841195	0.021993073	0.132654534	0.787218181	0.197965351	-3.61204823	55379
DKFZP434L187	0.25008495	0.169041588	-0.014251788	0.242482545	0.028518407	0.148033575	0.892436828	0.033282795	-3.721628401	26082
GPR125	-0.183856504	-0.125088164	-0.139797285	-0.073736369	0.013917349	0.10001415	0.047831773	0.3020772	-3.418989858	166647
	-0.174673502	-0.220586254	-0.133895282	-0.156815645	0.040104324	0.014963962	0.097952625	0.063488456	-3.865043532
DLEU2	-0.407837252	-0.522751709	-0.076544249	-0.092203519	0.01502408	0.0036907	0.618090483	0.563085439	-3.451254976	8847
EEPD1	-0.222392796	-0.0696187	-0.184543655	-0.168411712	0.03324023	0.509612672	0.064025594	0.101088825	-3.786150759	80820
	0.21932576	0.004406968	0.044839476	0.160222676	0.011981319	0.959349452	0.573522477	0.059744273	-3.355873246
	-0.165794531	-0.011770968	-0.098379328	-0.036085896	0.024298616	0.873214611	0.153933042	0.608645908	-3.654109093
AK7	0.1719912	0.073612699	0.053932158	0.065538904	0.020209355	0.323903698	0.430059755	0.356449679	-3.576354948	122481
ASZ1	-0.162765626	-0.064708805	-0.14601407	-0.034542376	0.021196185	0.362980725	0.030912921	0.60873004	-3.596474392	136991
	-0.210368939	-0.076893936	-0.130041594	-0.12498158	0.020484573	0.39955904	0.126473105	0.15579276	-3.582063307
	-0.157028053	0.02396081	-0.068492323	-0.070995444	0.036461002	0.751794615	0.328801309	0.329352931	-3.825044234
LOC101930028 /// LOC101930449	-0.160395477	-0.046860503	-0.048734842	-0.036619722	0.027376465	0.522321698	0.469408122	0.599594296	-3.704403634	101930028 /// 101930449
AC018755.17	-0.14386013	-0.040106299	-0.056528414	-0.016428385	0.040126288	0.572044808	0.38785164	0.80776299	-3.865273303
LIPJ	-0.12867087	-0.097554527	-0.084973029	-0.052529018	0.028968438	0.10734365	0.126007562	0.355647133	-3.728226363	142910
ANKRD26P3	0.149314396	-0.012283919	0.021286194	0.060408804	0.044101728	0.869939942	0.757609401	0.401235606	-3.904882201	100101938
LOC641515	-0.165519722	-0.145307631	-0.002025267	-0.124701722	0.015816105	0.040359515	0.974234631	0.06319052	-3.472924459	641515
LINC00910	-0.183289741	-0.16777352	-0.18550558	-0.031430631	0.014907425	0.031527763	0.010951526	0.660133452	-3.447967568	100130581
	-0.19759078	-0.140045155	-0.105830098	-0.032238465	0.033062735	0.141108728	0.223268349	0.717466244	-3.783897714
	-0.227156295	-0.207631316	-0.107333584	-0.222081046	0.026662555	0.051033334	0.261296858	0.029941347	-3.693263628
CSMD2	-0.173418924	-0.247206478	-0.006598646	-0.119231604	0.037356122	0.006011866	0.931886638	0.144238785	-3.835235886	114784
	-0.235574701	-0.102117492	-0.103056805	-0.082129853	0.022340726	0.326442927	0.281927832	0.406660389	-3.618666155
WI2-89031B12.1	-0.241068772	-0.238131694	-0.240572426	-0.220444316	0.009274763	0.013661184	0.007282527	0.016338522	-3.248163018
LOC101926928	-0.147658935	-0.085208025	-0.049391194	-0.145204182	0.024139667	0.200534066	0.415275828	0.026382422	-3.651340558	101926928
PRDX6	0.20628289	0.222525498	0.174676109	0.259484859	0.016726948	0.014120054	0.033513864	0.003379803	-3.496546514	9588
TAGLN2	0.313016097	0.04023796	0.185919866	0.287912437	0.026744413	0.776718796	0.160813136	0.040299322	-3.694556111	8407
VCL	0.454044898	0.489362921	0.264945772	0.136732115	0.007439728	0.006116428	0.091772198	0.392782306	-3.155666617	7414
CD9	0.851855038	0.674659224	0.891416916	0.870144972	0.005280088	0.030225525	0.002738625	0.004489458	-3.012372652	928
PGRMC1	0.405939961	0.445209185	0.359338301	0.232347158	0.024393313	0.019053903	0.037379635	0.184336307	-3.655749872	10857
ITGB5	0.645448648	0.897857518	0.609150976	0.231693064	0.04024696	0.008025392	0.044235065	0.446778135	-3.866533388	3693
NME1-NME2 /// NME2	-0.334967981	-0.087952583	-0.184116967	-0.108999384	0.007119454	0.473829673	0.109122493	0.353357561	-3.137236588	4831 /// 654364
TRAK1	0.187102692	0.11330245	0.066177093	0.095102556	0.033196024	0.206652705	0.418191194	0.264758363	-3.785590763	22906
STK25	-0.303608823	-0.254965811	-0.093908253	-0.149166194	0.034715587	0.086469343	0.482372505	0.285049377	-3.804420216	10494
ARHGEF12	0.399998243	0.570359524	0.438018083	0.280450051	0.017905515	0.001927985	0.007933018	0.088853471	-3.525276352	23365
BAZ2A	-0.255901163	-0.209538033	-0.230338341	-0.189087818	0.011736829	0.044484374	0.017797055	0.056297468	-3.347191208	11176
TRAP1	-0.347325546	-0.17941436	-0.2057302	-0.199723047	0.025675584	0.255890883	0.158789262	0.186468551	-3.677358125	10131
FHL1	0.609288307	0.743696486	0.215074248	0.355545311	0.012501221	0.004295249	0.33696436	0.130790968	-3.373765499	2273
SAR1A	-0.188800505	-0.051907839	-0.075327363	-0.123514551	0.033500076	0.562754143	0.362766461	0.154827138	-3.789427264	56681
PODXL	0.263027372	0.226631273	0.224765777	0.125547033	0.02201377	0.056252716	0.040337211	0.257188884	-3.612445158	5420
FAT1	0.171311031	0.015032355	0.019283247	0.021435164	0.042837022	0.860474845	0.806191257	0.792719906	-3.892690118	2195
KRT5	-0.251499201	-0.129114737	-0.05598348	0.012585838	0.006247786	0.159296069	0.500721436	0.883578127	-3.082603979	3852
DVL3	-0.226207467	-0.121777083	-0.126402729	-0.130895596	0.022074171	0.22408737	0.171124319	0.172005964	-3.613601338	1857
NSA2	-0.261870758	-0.421833712	-0.313535413	-0.184618943	0.034628437	0.001969517	0.010068884	0.128800338	-3.803363067	10412
PKP4	0.476001494	0.474758711	0.402792966	0.268197354	0.040932181	0.051102245	0.07031034	0.237550714	-3.873616543	8502
ALCAM	0.399719926	0.422770695	-0.004619597	0.194982456	0.044157586	0.042518435	0.980028279	0.312987761	-3.905412428	214
MTMR3	-0.205416336	-0.105649534	-0.121728104	-0.117761799	0.045701182	0.314149661	0.209153717	0.240836929	-3.919800183	8897
LAMC2	0.26335889	0.041615433	-0.014044054	0.196327643	0.021768832	0.717289107	0.894090948	0.080931453	-3.607723728	3918
FBXO28	0.35725573	0.155366519	0.222202407	0.310611339	0.002177712	0.17321461	0.038114851	0.006619867	-2.646411194	23219
	0.16482967	0.061385208	0.058535981	0.09828949	0.031318316	0.427973657	0.410883683	0.187501699	-3.761080638
NR4A1	-0.30230602	-0.205343923	-0.179525646	-0.048429503	0.026448452	0.140513663	0.160026446	0.710432332	-3.689864162	3164
COL1A2	-0.198804502	-0.023607341	-0.223148157	-0.088295628	0.020566832	0.783294857	0.007910826	0.285230597	-3.583754564	1278
LPIN2	0.43076106	0.571133738	0.502113862	0.258119277	0.015969533	0.003043668	0.004336657	0.135775283	-3.476996954	9663
HCFC1	-0.153179326	-0.037260277	-0.084454422	-0.107018627	0.039174952	0.619968883	0.226235973	0.141972698	-3.855202112	3054
HMGCR	0.289655691	0.21461479	0.246753695	0.217403187	0.024512511	0.104343425	0.044750155	0.08533494	-3.65780609	3156
ATXN2	-0.255252168	-0.159754179	-0.156770667	-0.211343862	0.020285051	0.153338316	0.128195038	0.051200714	-3.577932698	6311
LTBP1	0.934708371	1.24936161	0.780755102	0.181314234	0.025267661	0.005427832	0.049992309	0.65040041	-3.670603896	4052
ATP6V1C1	-0.176354119	-0.034895253	-0.079090514	-0.123329173	0.038824629	0.685871178	0.321924041	0.140862211	-3.851430689	528
ANK2	-0.137125972	-0.123386327	-0.120597805	-0.056965097	0.048788975	0.088104043	0.070548739	0.39961838	-3.947147613	287
PTK2B	-0.252670937	-0.073423876	-0.048205317	-0.010269206	0.038426597	0.552310416	0.670600726	0.930317233	-3.847103445	2185
SMARCD1	0.176373783	0.032312992	0.095078342	0.15165326	0.04061135	0.710671182	0.240042327	0.075549396	-3.870315251	6602
FBN2	-0.638302936	-0.171379785	-0.270106163	-0.401213089	0.046104846	0.597597081	0.367488899	0.200404535	-3.92348087	2201
PEX5	-0.224751546	-0.179591491	-0.261830024	-0.186274163	0.041828511	0.115450109	0.015436472	0.088051722	-3.882701861	5830
F13A1	0.731528384	0.69254536	0.485865753	0.373685191	0.010346397	0.019379894	0.068644868	0.171578201	-3.294125647	2162
	-0.152637014	-0.127208778	-0.213392635	-0.086111614	0.034607711	0.08856837	0.003197185	0.220789126	-3.803111262
PSD3	0.414839956	0.606009432	0.269983854	0.175410289	0.017370655	0.001477887	0.098918344	0.294504605	-3.51247944	23362
HES1	-0.208955658	0.073353719	-0.126039863	-0.096912365	0.04327643	0.484711878	0.196016347	0.334844083	-3.896967258	3280
TF	-0.198796004	0.001909313	-0.068520886	-0.027186393	0.015041915	0.981261077	0.362458527	0.726051187	-3.451755321	7018
MTA2	0.303990647	0.028026115	0.125120798	0.202468047	0.028864376	0.841106191	0.333837928	0.136312377	-3.726709924	9219
OCRL	0.307325101	0.205734558	0.179967264	0.123754356	0.040612215	0.181664543	0.202840437	0.394947491	-3.870324189	4952
SLCO2B1	-0.286083843	-0.138741855	-0.13889288	0.020796442	0.010432362	0.215094009	0.177863729	0.843425361	-3.297605944	11309
ZNF318	-0.286436958	-0.388063095	0.014153455	-0.230009966	0.04478366	0.011223252	0.915040896	0.102797746	-3.911308998	24149
IPO13	-0.260030697	-0.141432221	-0.166538753	-0.263674828	0.031056175	0.249161278	0.142632779	0.028950371	-3.757541193	9670
LPL	-0.472566107	-0.501940659	-0.162250372	-0.412570967	0.042496392	0.040109639	0.4554525	0.074094831	-3.889343582	4023
BYSL	-0.282604904	-0.25995668	-0.127940306	-0.279030318	0.03860374	0.067324705	0.316865758	0.040945236	-3.849034875	705
MAN2C1	-0.539854694	-0.462005438	-0.224557944	-0.299022499	0.000793741	0.004753077	0.116221857	0.046738277	-2.23860018	4123
PRKAR2B	0.766059995	0.763765045	0.488456332	0.248594003	0.022412675	0.029278162	0.121155235	0.439794069	-3.620022885	5577
GADD45A	0.584740409	0.623188132	0.569982772	0.421182061	0.007976244	0.007126151	0.007358872	0.049143103	-3.184853936	1647
STS	-0.28903024	-0.078250396	-0.23344027	-0.050110467	0.031977163	0.565052588	0.068936532	0.698715017	-3.769845958	412
BLVRA	0.15727432	0.001620236	0.026370069	0.078346708	0.017587983	0.980422482	0.664311899	0.219493549	-3.517725969	644
ACTN2	0.182465718	0.002650305	0.070155742	0.057590984	0.003764712	0.965453177	0.218290515	0.327720358	-2.871822111	88
NEBL	1.176389627	0.115609168	0.909802199	0.455535769	0.010655729	0.799715571	0.036574222	0.298778175	-3.306517901	10529
PEX3	-0.340324193	-0.438799623	-0.178432987	-0.345544858	0.034758813	0.010852646	0.237631366	0.032269449	-3.804943556	8504
SYT1	-0.235960024	-0.130846096	-0.136154134	-0.202653298	0.033251824	0.246612916	0.19091815	0.064711811	-3.7862975	6857
LCMT2	-0.3712453	-0.190664977	-0.130623827	-0.145121659	0.005520663	0.152445651	0.282123127	0.250238929	-3.030948401	9836
PRKX	-0.456623507	-0.10784118	-0.270335766	-0.120126651	0.046396225	0.642711189	0.211092043	0.588089462	-3.926117311	5613
GNG11	0.799347829	0.856120553	0.39771009	-0.000411035	0.026974814	0.02414742	0.238456539	0.999051565	-3.698172683	2791
GMPR	0.679339536	1.00412844	0.583211439	0.479632972	0.049423374	0.007246055	0.077971584	0.15825846	-3.952546508	2766
RARG	0.265314801	0.199199068	0.294019985	0.267793892	0.042479816	0.139418277	0.02102509	0.040716341	-3.889180036	5916
ACOT8	0.24564862	0.318173496	0.236778718	0.208124634	0.038619972	0.012157806	0.038569884	0.076632703	-3.849211398	10005
GULP1	-0.150146436	-0.007862692	-0.026551916	0.027525119	0.047157928	0.918225129	0.706234176	0.706529348	-3.932930145	51454
FLRT2 /// LOC100506718	0.222382084	0.237299149	0.066553771	0.088909792	0.018017849	0.01628225	0.44211644	0.324086987	-3.527915483	23768 /// 100506718
FOLR1	-0.174094898	-0.166907721	-0.182757552	-0.186007755	0.042147657	0.061717306	0.027846952	0.030736058	-3.88588898	2348
APOA1	-0.179820905	-0.1074651	-0.14477011	-0.247154201	0.037910703	0.224918875	0.079461175	0.005664233	-3.841426607	335
SNCA	1.112950348	0.978263083	0.428737531	0.982388143	0.040163303	0.08213142	0.397208595	0.067875389	-3.865660227	6622
PDE4D	0.370710109	0.36024202	0.452112013	0.485591043	0.021013204	0.031408189	0.004417346	0.00336058	-3.592815583	5144
DMTN	0.362279896	0.41671722	0.288296251	0.247077766	0.024816444	0.014661088	0.060248648	0.117133149	-3.663003958	2039
ST6GALNAC2	0.605136267	-0.109714912	0.093945552	0.040278254	0.025066141	0.685739462	0.706035774	0.876036398	-3.667226641	10610
ABCG1	-0.718495697	-0.824741409	-0.629522529	0.01504948	0.002828387	0.00126883	0.00597151	0.945915802	-2.753730287	9619
PARVB	0.374632231	-0.037327224	0.064071061	0.161659615	0.007104868	0.784898648	0.610701306	0.220914499	-3.136377907	29780
WIF1	-0.259530389	-0.16101737	-0.0570099	-0.161312979	0.004359478	0.07742247	0.485944646	0.064270035	-2.932659514	11197
MT1G	-0.282285836	-0.107776269	-0.086027011	-0.128706037	0.015948642	0.358752898	0.424431993	0.252351527	-3.476444741	4495
C2CD2L	-0.203570544	-0.096085074	-0.242840016	-0.087330167	0.020430117	0.278447912	0.0050366	0.301083312	-3.58093993	9854
TAP2	-0.249770039	-0.067525071	-0.151565149	-0.064999932	0.037166424	0.577492151	0.179330083	0.573868799	-3.833096871	6891
THBS4	-0.256286962	-0.212781687	-0.257055301	-0.191090534	0.034553318	0.089623431	0.028303962	0.108879471	-3.802449701	7060
DHRS12	-0.240856601	-0.160211078	-0.213286015	-0.066036886	0.019029023	0.125885923	0.029967221	0.500973413	-3.550957872	79758
FGD1	-0.215466859	-0.10506813	-0.087444466	-0.186335272	0.014707983	0.237164081	0.283202137	0.032627766	-3.442287461	2245
ENDOG	-0.371228886	0.072377808	-0.037115153	-0.055145024	0.047010691	0.702413287	0.830990012	0.760024671	-3.931622044	2021
LEPREL2	-0.245953774	-0.113091462	-0.2011409	-0.171585378	0.039888126	0.353082788	0.078111498	0.14403156	-3.862774996	10536
MAD1L1	-0.59649063	-0.509448366	0.138527107	-0.350160159	0.040286462	0.090917327	0.608565159	0.217403312	-3.866945049	8379
PLK4	-0.37968699	-0.08907441	-0.183524995	-0.195157148	0.001436479	0.436450249	0.087417172	0.080255099	-2.476981289	10733
TRIM3	-0.175054553	-0.104820468	-0.047871029	-0.058346807	0.040664805	0.230879801	0.5476546	0.480595993	-3.870867125	10612
SOX11	-0.169213542	0.033614302	-0.078415805	-0.061395014	0.029477696	0.667459968	0.279557118	0.412530499	-3.735569143	6664
RAMP1	-0.257177555	-0.198342159	-0.193379178	-0.030191262	0.028377463	0.100380351	0.082134932	0.788272963	-3.719540411	10267
PRH1-PRR4 /// PRR4	0.154715515	0.014459754	0.047379768	-0.050105289	0.043853281	0.852264106	0.508114013	0.500128269	-3.902515501	11272 /// 100533464
RAD51	0.258386284	0.379138121	0.1570027	0.246335349	0.034536243	0.004262626	0.172351871	0.043161706	-3.802241808	5888
FABP7	-0.214917789	-0.053325396	-0.062476616	-0.040271381	0.00422131	0.467944276	0.356068754	0.564681972	-2.919286823	2173
APOB	-0.166024812	-0.063041952	-0.226028725	-0.086615012	0.029757889	0.414389278	0.003093892	0.242490474	-3.739554759	338
PTGS1	0.425719986	0.379557545	0.411342434	0.381027544	0.036016738	0.071679069	0.035554906	0.058664135	-3.81989128	5742
RBBP5	0.203427103	0.125399317	0.102582265	0.046120896	0.047801425	0.234124918	0.288197716	0.642714639	-3.938598593	5929
ZNF324	-0.24741044	-0.15227768	0.123307261	-0.044672684	0.029853207	0.190268942	0.246766757	0.68282198	-3.740901979	25799
MAP3K14	-0.285633075	-0.019169691	-0.084137157	-0.178128181	0.011015373	0.863092388	0.412751721	0.100816147	-3.320485387	9020
MAFF	-0.350430593	-0.269768964	-0.198383454	-0.13625985	0.035077962	0.115339145	0.204017087	0.396738852	-3.808787238	23764
KAL1	0.553162814	-0.007136597	0.680379371	0.252843001	0.026021683	0.977158082	0.005593196	0.292137105	-3.683004635	3730
RIN1	-0.297501431	-0.142997841	-0.150229562	0.023083414	0.038372709	0.328054454	0.264654199	0.867399197	-3.846514105	9610
MN1	-0.18854702	-0.007213355	-0.137966585	-0.122289029	0.009721398	0.920186645	0.044274354	0.082861018	-3.267927019	4330
ANK1	0.308742864	0.462338009	0.203758877	0.102725299	0.034844026	0.003681782	0.140124081	0.466984582	-3.805973314	286
SMAD3	0.2195109	0.173934584	0.071953406	0.040697347	0.024764711	0.083964218	0.426768871	0.663658985	-3.662123755	4088
CALB2	-0.17425782	-0.115570389	-0.175740944	-0.045325876	0.0135744	0.107091183	0.010140129	0.499245849	-3.408471967	794
BMP5	0.19052259	0.050073665	0.121622663	0.042022393	0.025948704	0.560674802	0.13064736	0.608325284	-3.681820306	653
RYR1	-0.16190634	-0.226830903	-0.029072308	0.101686252	0.02915041	0.004681193	0.671832482	0.159991788	-3.73086498	6261
DNASE1L3	-0.355583071	-0.755679532	-0.713306081	-0.329796218	0.014831959	1.31e-05	8.8e-06	0.022873007	-3.445827249	1776
HRH1	-0.288849053	-0.091688983	-0.184985649	-0.189125484	0.003947284	0.350486805	0.046194801	0.049294712	-2.891444831	3269
CNTFR	0.15284009	0.232621625	0.294627069	0.295176202	0.043050447	0.004628602	0.000215669	0.000321146	-3.894773133	1271
OSMR	-0.17079501	-0.158909298	-0.032943887	-0.028351307	0.006313071	0.014087623	0.559739007	0.628299661	-3.08694845	9180
ABLIM3	0.618932105	0.822217567	0.448154389	0.204577607	0.039235203	0.010552798	0.115421494	0.480860097	-3.855847287	22885
KCNQ2	-0.200044664	-0.168176795	-0.126689567	-0.080447213	0.013079322	0.042674139	0.092707194	0.296046014	-3.392813144	3785
SH3GL2	-0.120159219	-0.09218368	-0.079172455	-0.045638579	0.029681024	0.104998351	0.128581768	0.391892097	-3.738465172	6456
GH1	-0.166573753	-0.12008611	-0.245349495	-0.152671894	0.030145957	0.127785898	0.001597905	0.045504436	-3.74501274	2688
VNN1	1.594324443	1.53264129	1.332708292	1.384742509	0.005181649	0.009629348	0.013724187	0.013618649	-3.004530679	8876
NGFR	0.197253081	0.125454707	0.231985063	0.096407177	0.039358246	0.200793703	0.013433171	0.300069292	-3.857161731	4804
PPM1E	-0.1690867	-0.14854701	-0.054441499	-0.108277455	0.009727061	0.027634909	0.362269953	0.086654702	-3.268171796	22843
PLXNB3	-0.20314908	-0.235091489	-0.20199093	-0.065486703	0.02686499	0.015483347	0.022732896	0.458015353	-3.696452686	5365
ELK4	-0.203760695	-0.177482675	-0.071835491	-0.172493854	0.027129679	0.063012154	0.401178342	0.058376232	-3.700586146	2005
GUCA1A	-0.193589289	0.081975749	-0.047115964	-0.043179728	0.017983615	0.319268524	0.53106471	0.57985726	-3.527112956	2978
EGR3	-0.287372692	-0.049938441	-0.058812283	-0.083666177	0.042556578	0.727602719	0.65547846	0.541413035	-3.889936865	1960
ARHGAP6	0.863969014	1.204935054	0.923294521	0.583562923	0.024543966	0.003745202	0.013518265	0.119813945	-3.658347023	395
CRYBB1	-0.194263936	-0.124205678	-0.185014216	-0.15044051	0.039913621	0.199815354	0.042116795	0.106394778	-3.863043167	1414
MEOX2	-0.131287148	-0.010341085	-0.105212017	-0.027571536	0.039279225	0.87225001	0.082975296	0.653465145	-3.856318051	4223
MAGEB2	-0.262444234	-0.026895185	-0.205801744	-0.14539159	0.003943272	0.761461397	0.016319518	0.093052874	-2.891023233	4113
DLG2	0.189253246	0.053203941	0.057249938	0.161366624	0.015882488	0.497434361	0.427499423	0.037145997	-3.474691311	1740
CPN1	0.261516985	0.172525821	0.085326637	0.150689489	0.008313094	0.085089741	0.345004997	0.113222708	-3.202204555	1369
IL2RA	0.417188399	0.279868388	0.433840595	0.121650918	0.04611473	0.192843755	0.032320813	0.547977533	-3.923570587	3559
ZIC1	-0.184082067	-0.112179179	-0.171791457	-0.172058526	0.045403122	0.234011446	0.05214932	0.060338892	-3.91706104	7545
SLC1A1	-0.229484901	-0.239793941	-0.179200064	0.005072857	0.03296397	0.03356804	0.07985863	0.960830952	-3.782638719	6505
MAPT	0.182764937	0.146239737	-0.00747956	0.021742052	0.035255121	0.102627922	0.925863301	0.794471055	-3.810905591	4137
TCL1B	-0.251233491	-0.289584371	-0.303167485	-0.187176165	0.030185421	0.018126248	0.007901123	0.100075876	-3.745563805	9623
MLANA	0.163744339	0.114699736	0.153067551	0.268412173	0.033655528	0.147052175	0.038897449	0.001020742	-3.791375155	2315
DBH	0.220782776	0.271984773	0.065079982	0.151738675	0.030626381	0.012329786	0.492159717	0.12898875	-3.751672274	1621
DHRS2	-0.257084268	-0.301808047	-0.331250037	-0.065639155	0.042167036	0.024158806	0.008141906	0.591242761	-3.886081715	10202
MBTPS2	-0.235832058	-0.113551916	-0.113581941	-0.063168334	0.004651614	0.169389933	0.135825397	0.417569816	-2.959615353	51360
CDK17	-0.230374821	-0.134319211	0.001868581	-0.24319428	0.025687078	0.201128855	0.984330293	0.019082246	-3.677546879	5128
ZNF702P	-0.208893026	-0.093565258	-0.053801881	-0.226223875	0.018107778	0.293179118	0.508093371	0.01110882	-3.530016448	79986
OPRL1	0.198002925	0.060588158	0.042549728	0.316692993	0.033541227	0.519883071	0.622269227	0.001281724	-3.789943794	4987
ZNF85	-0.318393482	-0.259209359	-0.13925487	-0.11057461	0.026542183	0.079926228	0.297262733	0.423291853	-3.691355799	7639
HOXD3 /// HOXD4 /// LOC401021	0.23068927	0.038139868	0.003324792	0.087091424	0.006430692	0.646470362	0.965223699	0.276171716	-3.094665105	3232 /// 3233 /// 401021
GPR176	-0.270879182	-0.075644147	-0.237407391	-0.218486046	0.001375448	0.353126353	0.003155892	0.007850048	-2.459404506	11245
KRT31	-0.139321088	-0.186917637	-0.18753874	-0.01213764	0.042169703	0.010962487	0.005958598	0.854281172	-3.886108231	3881
XK	0.899892074	1.124952183	0.713339754	0.87164433	0.037546017	0.014605498	0.083343636	0.043480526	-3.837366111	7504
APOC2 /// APOC4 /// APOC4-APOC2	0.222725587	-0.05896526	-0.010863504	0.113472585	0.038080016	0.587286507	0.913113602	0.277102442	-3.843298316	344 /// 346 /// 100533990
NPPB	-0.191920886	-0.159547741	-0.027496761	0.038661124	0.025238255	0.071491322	0.728060164	0.637869729	-3.670112776	4879
LOC101060181 /// ZNF44	-0.229124253	-0.125194975	-0.181266711	-0.137676939	0.020614641	0.211900832	0.053707272	0.15173898	-3.584734398	51710 /// 101060181
ACYP2 /// LOC101927144	0.271867171	0.37238323	0.173253247	0.122251943	0.041960825	0.009490904	0.169822704	0.346288958	-3.884026195	98 /// 101927144
GABRG2	-0.181606269	-0.000412227	-0.094716609	-0.021653039	0.018117693	0.995707935	0.185390015	0.767137886	-3.530247439	2566
	-0.164362737	-0.163090316	-0.132484422	0.00961254	0.047484871	0.059877257	0.093969062	0.904431995	-3.935819953
CHAD	-0.204140509	0.017262254	-0.025911795	0.023505331	0.020608107	0.84473145	0.749133381	0.779790919	-3.584600617	1101
GLYAT	-0.172812819	0.024195785	-0.161456904	-0.053357477	0.048430784	0.785103339	0.055200152	0.529439809	-3.944067471	10249
PMCH	-0.139274675	-0.060229369	-0.045660229	-0.018719161	0.049225547	0.404056582	0.490297516	0.784471045	-3.950870603	5367
SCN9A	-0.264206521	-0.219575007	-0.249443366	-0.193334081	0.00102404	0.007146135	0.001244972	0.012206479	-2.340499971	6335
NAT8B	0.336689452	0.449063096	0.091154202	-0.128395216	0.029802183	0.006962608	0.525627599	0.39039076	-3.740181354	51471
CCDC132	-0.16321654	0.007512329	0.046534479	0.017283515	0.049423015	0.928867121	0.548521164	0.829507024	-3.952543475	55610
NCRNA00185 /// TTTY14	0.455283028	-0.040465814	0.266840456	0.118253827	0.007332389	0.808447255	0.089788923	0.459416395	-3.149578504	55410 /// 83869
AOC2	0.209518231	0.002695166	-0.024557385	0.055220224	0.043921766	0.979551576	0.799462987	0.582797011	-3.903169249	314
LOC101927057 /// OMG	-0.27396727	-0.265588094	-0.2294848	-0.134794617	0.036499378	0.051951922	0.066560974	0.28931809	-3.825486358	4974 /// 101927057
HTR2A	0.240228757	0.065045105	0.09271715	-0.003732928	0.010033691	0.482213636	0.278516238	0.966112272	-3.281219595	3356
SPAG11A /// SPAG11B	-0.233566446	-0.102637113	-0.193817437	-0.156355423	0.006150232	0.22518403	0.016493032	0.057336911	-3.076028236	10407 /// 653423
SLCO1A2	0.150969142	0.15515292	0.107527564	0.092909369	0.044877969	0.049053145	0.131991573	0.207010859	-3.912189931	6579
CASQ2	-0.197860538	0.034018975	-0.070168348	-0.093888838	0.038438709	0.724594568	0.431008153	0.311685922	-3.847235793	845
CNGB1	-0.178677655	-0.142040216	-0.241039268	-0.065595552	0.006545141	0.034263141	0.000306478	0.290509858	-3.102041375	1258
UCP3	0.165637142	0.121815126	0.086024634	0.107325619	0.049687133	0.161520996	0.278516813	0.194668593	-3.954770299	7352
IRS4	0.192811561	0.204975881	0.17138286	0.253091074	0.049878991	0.047041836	0.069099823	0.011864239	-3.956380303	8471
CA5A	0.210617078	0.009933451	0.057454535	0.226267172	0.026586738	0.916985336	0.513281336	0.017915665	-3.692062985	763
TNFSF4	0.724928309	0.842920558	0.75986253	0.115157377	0.001746877	0.000648027	0.000785716	0.587515694	-2.556427109	7292
ACR	-0.199642168	-0.004497127	-0.172405589	0.012470444	0.047382927	0.964809298	0.07364242	0.897914099	-3.934921069	49
CCR9	-0.315077703	-0.103427578	-0.257529882	-0.132399319	0.023689658	0.460583468	0.052085453	0.323695812	-3.643402041	10803
GOLGA6A	-0.163162935	0.006788468	-0.108216731	0.004899965	0.045740898	0.934533571	0.161360427	0.950414389	-3.920163794	342096
SYNJ1	-0.365901194	-0.261002739	-0.269227408	-0.105355705	0.000206571	0.007253015	0.002981677	0.230857252	-1.712998842	8867
ONECUT2	0.216455685	0.118408712	0.220779574	0.196863124	0.030378954	0.244483783	0.022551139	0.047394017	-3.748255778	9480
TBX6	-0.180467711	0.020988259	-0.15806791	-0.121942811	0.048270646	0.820646084	0.070979727	0.173989948	-3.942682861	6911
TBX10	-0.20872418	-0.213804075	-0.120713446	-0.068113248	0.041133611	0.045739308	0.209563617	0.490823929	-3.875675788	347853
NCKAP1	0.380833315	0.324639551	0.298438755	0.143863111	0.042498993	0.095154639	0.094978869	0.429052612	-3.88936924	10787
ZNF711	0.124037822	0.0488538	0.070856839	0.093743464	0.048561852	0.445396244	0.231869089	0.130413764	-3.94519724	7552
FGFR1	0.196579017	-0.126423317	-0.048028797	-0.00891898	0.036051287	0.187909448	0.581301399	0.92118221	-3.820294314	2260
POU1F1	-0.150596237	-0.066818427	-0.071424133	-0.058739219	0.048449938	0.39038153	0.318760935	0.427953633	-3.944232765	5449
SEZ6L	-0.18012219	-0.098994176	-0.119213965	-0.016459898	0.03259622	0.248864498	0.133876633	0.838811745	-3.777917122	23544
KRT2	-0.367755848	-0.239383643	-0.240203922	-0.266663705	0.000122926	0.010067884	0.005407506	0.003185214	-1.51644306	3849
GP5	0.47759842	0.540161288	-0.054328557	0.037178637	0.043081663	0.03006269	0.804426309	0.870249343	-3.895076913	2814
RNPS1	-0.162364359	-0.1033273	-0.099694676	-0.161817885	0.043965652	0.211235889	0.189851745	0.044632406	-3.903587634	10921
NEUROG3	-0.163053775	-0.071757387	-0.084944966	-0.023037741	0.035815651	0.362995851	0.243425873	0.75784507	-3.817537672	50674
MCF2	-0.323890955	-0.163215107	0.056769902	-0.144892169	0.025349121	0.266313003	0.670982838	0.299985671	-3.671961387	4168
CDC14B	0.489347508	0.637814312	0.196105387	0.010387337	0.027937776	0.007493785	0.343503151	0.961128836	-3.712958941	8555
CAPN9	-0.142796043	-0.029192212	-0.14638919	-0.092722692	0.029125479	0.657661232	0.020943109	0.146715518	-3.73050446	10753
ITGB6 /// LOC100505984	-0.172709653	-0.091860488	-0.158050918	-0.118486646	0.010184958	0.173609783	0.014154226	0.069241621	-3.287511707	3694 /// 100505984
DMD	-0.159399687	-0.086628426	-0.161274764	-0.070212971	0.049375577	0.296404316	0.03972182	0.373471819	-3.952142222	1756
IFNB1	-0.17975448	-0.142765052	-0.151771112	-0.142501468	0.025315966	0.084498286	0.047798832	0.071605079	-3.671409405	3456
	-0.208150592	-0.158738339	-0.125125217	-0.105892912	0.027227179	0.101423045	0.157370646	0.246090163	-3.702098515
RBMY1A1 /// RBMY1B /// RBMY1D /// RBMY1E /// RBMY1F /// RBMY1J	0.165987136	0.077567088	0.014871612	0.133089923	0.035571464	0.333841347	0.838919586	0.087573671	-3.814661528	5940 /// 159163 /// 378948 /// 378949 /// 378950 /// 378951
P2RX3	-0.189070188	-0.064079294	-0.215790228	-0.095652532	0.046216386	0.50606318	0.01981436	0.300555733	-3.92449211	5024
HMGN2P9 /// HMGN2P9	-0.162657315	-0.071648538	-0.013280094	-0.077985132	0.039837339	0.373248156	0.856487214	0.310432911	-3.862240287
KCNJ4	-0.191593608	-0.025741624	-0.179305428	-0.184552768	0.018432213	0.751113336	0.021734785	0.02273596	-3.537510371	3761
ERVH-4	-0.166823722	-0.022161345	-0.025469312	0.075219854	0.034078381	0.78001493	0.726917441	0.323955178	-3.796627988	51359
INPP4A	-0.316885553	-0.191810311	0.055162959	-0.246866511	0.01732295	0.155680106	0.651509171	0.058797014	-3.511319018	3631
C4A /// C4B /// C4B_2	0.293711148	0.213520094	0.071867752	0.218889847	0.029624609	0.123497915	0.565508532	0.098780002	-3.737663651	720 /// 721 /// 100293534
PVRL1	-0.191317728	-0.062409339	-0.1599899	-0.123412551	0.023794703	0.463729167	0.047384604	0.134489612	-3.645268586	5818
FRMD4A	-0.247603675	-0.062842776	-0.180645309	-0.215698005	0.042902287	0.612014399	0.11961973	0.075271409	-3.893328225	55691
DRD5	-0.187264719	-0.118667399	-0.053052056	-0.112859238	0.031727707	0.18301521	0.511993676	0.184089014	-3.766548844	1816
HIST1H2BB	-0.175005639	-0.087521988	-0.049112501	0.013964429	0.025096104	0.268980456	0.49667466	0.851699106	-3.667730508	3018
DUX1 /// DUX3 /// DUX5	0.193269882	0.203281434	0.047853307	0.054749549	0.048943573	0.048344364	0.60123466	0.564688434	-3.948469882	26581 /// 26582 /// 26584
CRHR1	-0.271634432	-0.156737673	-0.287950757	-0.151839809	0.004416385	0.099832495	0.002003278	0.094762041	-2.938046756	1394
SNTB1	-0.202101405	-0.029871639	-0.001803616	-0.065210958	0.014018599	0.714940777	0.980828778	0.405370357	-3.422045842	6641
CD164	0.360216355	0.50662574	0.211543946	0.223332104	0.045669101	0.009018864	0.213089922	0.205483505	-3.919506246	8763
TSC22D3	0.380020437	-0.067168001	0.299453838	0.397641413	0.038993068	0.718054235	0.08750441	0.031346611	-3.853248324	1831
RPS28	-0.286847914	-0.192731312	-0.184979173	-0.264390815	0.010258019	0.088945816	0.076249308	0.017047074	-3.290517698	6234
SRI	0.735903535	0.983418674	0.386114419	0.538023761	0.026920621	0.005946188	0.214262211	0.098948513	-3.697324819	6717
RNF11	0.370408774	0.341020996	0.209528371	0.19519881	0.006102371	0.014604324	0.092859613	0.12956775	-3.072764428	26994
FADS1 /// MIR1908	0.385287352	0.19502225	-0.001101105	0.007793773	0.034391997	0.2925718	0.994788264	0.964464626	-3.80048138	3992 /// 100302263
GPM6B	-0.256136515	-0.193928799	-0.205866002	-0.241113264	0.006667072	0.043532554	0.021115424	0.010122185	-3.109761422	2824
GPM6B	-0.417008696	-0.429400827	-0.426713648	-0.201654441	0.004166711	0.004804367	0.002550354	0.142998738	-2.913883682	2824
FOS	0.932223867	0.145324468	0.876684475	0.85921856	0.012926086	0.696384972	0.015020791	0.020941092	-3.3878469	2353
	-0.165765586	-0.061731806	-0.06970189	-0.082948638	0.039002245	0.448627737	0.353011167	0.287992798	-3.853347128
TSPAN4	0.318770314	0.143400321	0.18356742	0.232479987	0.045194539	0.376460778	0.220811305	0.137605867	-3.915133233	7106
EFHD1	-0.339119894	-0.125210141	-0.188189393	-0.299585704	0.000677148	0.190119344	0.036408656	0.002181796	-2.175429177	80303
CREB3	-0.197597518	-0.099547782	-0.10305063	-0.110897272	0.033864754	0.293298627	0.237607828	0.221119165	-3.793982531	10488
HLA-DQB1	-3.031719642	-0.502888819	2.273417696	2.382309311	0.045308452	0.742986491	0.114277154	0.110929981	-3.91618718	3119
NSG1	1.146254839	1.259007506	0.866695866	0.998378012	0.016526557	0.012459605	0.055261406	0.034642725	-3.49146145	27065
TFPI	-0.180594286	-0.022485843	-0.027164034	-0.007467117	0.035192115	0.794811437	0.732502395	0.927789187	-3.810153441	7035
TRAPPC2 /// TRAPPC2P1	-0.293465817	-0.210840089	-0.164057839	0.004450897	0.043821716	0.159390364	0.231091762	0.97470254	-3.902213837	6399 /// 10597
CD24	0.416942905	0.531819429	0.262986455	0.159127915	0.040111494	0.014082535	0.170006225	0.418554078	-3.865118555	100133941
ERAP1	-0.667730714	-0.303414799	-0.240838132	-0.12302506	0.014666719	0.269671856	0.338962721	0.635789641	-3.441102678	51752
SFTPB	-0.210076023	-0.048257456	-0.166475805	-0.107058618	0.026282821	0.611684099	0.063948064	0.242171634	-3.687215261	6439
CASP2	-0.206806292	-0.113289118	-0.118475673	-0.162806673	0.042105447	0.275639414	0.216063265	0.104810676	-3.88546887	835
SPP1	0.154814792	0.028569274	0.004610113	0.089174446	0.036433149	0.702165185	0.946385964	0.216277949	-3.824723048	6696
SELPLG	-0.287871062	-0.24359687	-0.093973017	-0.236194836	0.021486868	0.059466827	0.416663299	0.05553421	-3.602222227	6404
RAD51D	-0.23533103	-0.20934549	-0.17203746	-0.181392963	0.037403509	0.074442427	0.108633572	0.103332014	-3.8357685	5892
MIR6778 /// SHMT1	-0.278478421	0.019052767	-0.000201599	-0.018786149	0.014524945	0.866393263	0.99845367	0.861880438	-3.43700664	6470 /// 102466733
SOCS1	-0.192974522	-0.030079251	0.015310138	0.009757184	0.024324371	0.726359541	0.846154768	0.905132249	-3.654555972	8651
CARD10	-0.259138766	-0.132193486	-0.037009137	-0.091393605	0.034125364	0.2881339	0.743943721	0.439002333	-3.797207552	29775
SPAG6	-0.181309279	-0.02932913	-0.113506307	-0.029629989	0.04262539	0.745810374	0.178681962	0.731268039	-3.890614132	9576
FRMD8	-0.218834509	-0.112235937	-0.093990856	-0.076792127	0.014716455	0.214387064	0.256683806	0.36979178	-3.442530299	83786
ZNF589	-0.203597185	-0.085459629	-0.080303463	-0.058578767	0.048198329	0.415590373	0.405195727	0.557253319	-3.942056048	51385
AGER	-0.151666258	-0.248980857	-0.164323489	-0.062911537	0.042699624	0.002466792	0.023938609	0.386222533	-3.89134352	177
CLCA1	-0.173064588	-0.09032127	-0.166656608	-0.045323337	0.021454807	0.235838545	0.021535165	0.528990091	-3.6015921	1179
FGF5	-0.233137401	0.032118503	-0.130110385	-0.151825527	0.018965018	0.746239946	0.160563427	0.116243011	-3.549536016	2250
SYN2	0.232872782	0.078045513	0.138203472	0.080585467	0.027587069	0.46417417	0.163572201	0.428327838	-3.707634105	6854
SMOX	0.313804431	0.342149018	0.286182513	0.242549646	0.041408163	0.034501765	0.052713488	0.109735197	-3.878466099	54498
PTGER3	-0.168401999	-0.14304159	0.078507343	0.108358441	0.033567984	0.08109355	0.289065607	0.161651765	-3.790279318	5733
ELK1	-0.227520712	-0.372604041	-0.242023863	-0.292240472	0.030708498	0.001358112	0.018019584	0.006764219	-3.752799992	2002
ERAP1	0.769490189	1.04908153	0.507394829	0.367229236	0.008562172	0.000987972	0.063309217	0.188383659	-3.214593335	51752
PLCB2	0.231881394	0.162105999	0.114148964	0.110478232	0.005397758	0.054274748	0.134965108	0.162220765	-3.021560061	5330
ARL17A /// ARL17B	-0.382890168	-0.4866722	-0.262996886	-0.218010573	0.004249082	0.000768081	0.034931149	0.087569849	-2.922008925	51326 /// 100506084
GATA1	-0.257991121	0.062979612	-0.015049272	-0.152280793	0.009213348	0.520757108	0.866906448	0.110136596	-3.245371972	2623
MAPK8	0.227738691	0.076569538	0.189508253	-0.03244031	0.042615628	0.501756102	0.077295286	0.764600082	-3.890518128	5599
MR1	-0.321404187	-0.268448749	-0.148722269	-0.286868936	0.021966851	0.063630566	0.254215154	0.039076821	-3.611544821	3140
AKR1C4	-0.167938522	-0.139038574	-0.133460715	-0.065740892	0.040658028	0.101399329	0.087675596	0.408204392	-3.870797203	1109
RAD52	-0.392871322	-0.123387627	-0.017812355	-0.16396977	0.003703001	0.351733326	0.882796924	0.197494632	-2.864977915	5893
PCDHA1 /// PCDHA10 /// PCDHA11 /// PCDHA12 /// PCDHA13 /// PCDHA2 /// PCDHA3 /// PCDHA4 /// PCDHA5 /// PCDHA6 /// PCDHA7 /// PCDHA8 /// PCDHA9 /// PCDHAC1 /// PCDHAC2	-0.147586247	-0.149515291	-0.13390293	-0.138780393	0.036181389	0.042504171	0.047616162	0.047881391	-3.821808524	9752 /// 56134 /// 56135 /// 56136 /// 56137 /// 56138 /// 56139 /// 56140 /// 56141 /// 56142 /// 56143 /// 56144 /// 56145 /// 56146 /// 56147
R3HDM1	-0.38356086	-0.385664823	-0.17229768	-0.36315714	0.004578602	0.006282982	0.162292708	0.006875589	-2.953037577	23518
CA12	0.163332541	0.190222415	0.027606223	0.050212395	0.036084425	0.021016752	0.702482187	0.504323639	-3.820680519	771
ESR2	0.232935656	0.060740587	0.086106792	0.1424121	0.021894888	0.551377135	0.360101397	0.149195663	-3.610160194	2100
CLEC11A	-0.289958544	0.023731903	-0.201037657	-0.203432642	0.019143281	0.847703126	0.084588436	0.092212273	-3.553484241	6320
SAR1A	-0.213191084	0.051715123	-0.074552461	-0.237959128	0.036403107	0.61547195	0.432140431	0.020631612	-3.824376336	56681
	-0.169797648	-0.041480669	-0.097814622	-0.014968602	0.036546991	0.613276267	0.2001385	0.848014466	-3.826034251
SLC6A8	0.331330162	0.166468164	0.119531339	0.257178144	0.027968505	0.276544206	0.393188943	0.082850933	-3.713422289	6535
IGF2 /// INS-IGF2	0.132663242	0.209895363	0.098198853	0.087342479	0.045440044	0.003754324	0.119047765	0.179093259	-3.917401339	3481 /// 723961
EFNB3	0.237408601	0.152066366	0.101426399	0.231083004	0.009421461	0.099929996	0.227118033	0.011257636	-3.25475645	1949
WDR1	-0.188914078	-0.09635012	-0.097044538	-0.069662644	0.026853597	0.265820218	0.223536603	0.396590682	-3.69627385	9948
MAST4	-0.262960833	-0.040887202	-0.138135686	-0.122494954	0.049227646	0.762935569	0.272143829	0.346669267	-3.950888422	375449
SRD5A1	0.590596805	0.303768247	0.411182503	0.220878778	0.018120273	0.228886548	0.080597064	0.356255931	-3.530307536	6715
PKN2	0.251795167	0.122246262	0.197625619	0.13242966	0.028355708	0.29398162	0.070195628	0.23443853	-3.71921719	5586
IKBKB	-0.229128861	-0.123012433	0.030298836	0.066557261	0.03698241	0.271965991	0.76612041	0.530047739	-3.831011338	3551
FAM21C /// LOC101930591	0.212029232	0.277126308	0.243676999	0.245769175	0.017664253	0.003926061	0.005505151	0.006783092	-3.519551878	253725 /// 101930591
PDE6C	-0.122139904	-0.196249025	-0.065234744	0.014703159	0.043343926	0.003038818	0.250918215	0.80091044	-3.897620331	5146
ABCG1	-0.334558576	-0.264989305	-0.181808475	0.011752444	0.010933067	0.049043609	0.13573874	0.92448168	-3.317329158	9619
HLA-DOA	-0.24097487	-0.25862651	-0.222535917	-0.152775955	0.016653698	0.014501966	0.021249514	0.117806916	-3.494694817	3111
AAK1	-0.253560647	-0.160870515	-0.186482713	-0.179302819	0.032783507	0.185326165	0.097657134	0.123612748	-3.780328426	22848
	-0.167454311	-0.105524293	-0.092861612	-0.081211005	0.049984462	0.228806616	0.24855941	0.329217214	-3.957262673
DAPK1	0.137349247	0.011212634	-0.069986346	0.039560769	0.04384829	0.870766438	0.274075068	0.548359528	-3.902467818	1612
HFE	-0.223476714	-0.009400101	-0.199808513	-0.102760181	0.044700331	0.933471784	0.061268316	0.342366339	-3.910529053	3077
IFNA2	-0.167883951	-0.107927722	-0.121478878	-0.158230108	0.035697905	0.187191275	0.108778746	0.046824555	-3.8161533	3440
MTAP	0.217254764	0.181094149	0.013792081	0.167351975	0.045340487	0.107143207	0.891289222	0.11788757	-3.916483094	4507
	-0.213963798	0.103913627	-0.087266124	-0.028848129	0.015040413	0.240707179	0.28260026	0.729749039	-3.451713229
SPAG11A /// SPAG11B	0.180644043	0.17252861	0.013359726	0.080638879	0.037090989	0.056067912	0.867884637	0.337127178	-3.832243191	10407 /// 653423
PATZ1	-0.166378315	-0.150092135	-0.128008647	-0.132719761	0.049456398	0.088281678	0.112341725	0.112655241	-3.952825603	23598
PLXNB2	-0.167980578	-0.02733995	-0.158320517	-0.070237392	0.043365918	0.745245422	0.047833774	0.384088715	-3.897832892	23654
SLC4A4	0.193511438	-0.030269581	0.233002574	0.048653455	0.040489051	0.751217745	0.01204009	0.593633896	-3.869049816	8671
EGFR	0.221217701	0.30824101	0.090890723	0.082815721	0.037739589	0.007198608	0.360641776	0.421404528	-3.839526348	1956
PTGDS	0.518622534	0.056339908	0.167207411	0.043471491	0.012943827	0.785584698	0.382450654	0.825710494	-3.388424871	5730
TMPRSS2	0.172680618	0.037754952	0.119062496	0.103482008	0.038277254	0.654057961	0.131102128	0.203368607	-3.845468099	7113
ANXA9	-0.177807517	-0.059221508	-0.129491201	0.005213801	0.038299399	0.495884434	0.111641604	0.949657501	-3.845710999	8416
PRG2	0.245084243	0.166920354	0.020691337	0.211748963	0.01920095	0.1180003	0.829390664	0.040642647	-3.554753657	5553
PTGDS	0.882047031	0.12238645	0.071398607	0.142620483	0.006453331	0.700263453	0.806743871	0.638210906	-3.096134408	5730
RLN1	0.265573659	0.035539718	0.094276769	-0.00506023	0.046519151	0.792511034	0.449592785	0.968646744	-3.927224493	6013
PVRL1	0.142136322	0.032460534	0.042961906	0.044598421	0.044175721	0.650095151	0.514283661	0.5141456	-3.905584423	5818
SLC25A14	0.282246584	0.204908457	0.289320953	0.082258817	0.04243902	0.152380263	0.031653509	0.540751624	-3.888777245	9016
CD28	-0.182607119	-0.095556711	-0.004315545	-0.083516484	0.036473112	0.282643391	0.957447521	0.323909497	-3.825183802	940
IGFBP5	0.182974224	0.0230146	0.090265192	0.113934483	0.010427597	0.744666887	0.171165857	0.098597149	-3.297413794	3488
MKI67	-0.145352412	-0.091123662	-0.061393524	-0.091892776	0.034257513	0.194327077	0.337916168	0.170580909	-3.798833357	4288
TRPC4AP	-0.184061626	-0.012442945	0.021868385	0.022058935	0.040412034	0.890895846	0.793112348	0.798768178	-3.868250925	26133
CALD1	1.271897745	1.459059144	0.859684677	0.318176799	0.017354794	0.00992061	0.087108754	0.532478774	-3.512093986	800
TRIM27	0.163146056	0.2767029	0.152626025	0.143222379	0.047512436	0.002292075	0.053904315	0.079564631	-3.936062662	5987
PBX1	0.522545571	0.306947365	0.24461923	0.05870674	0.013343165	0.150431813	0.210237816	0.76905005	-3.401230104	5087
PBX1	0.548565128	0.608261138	0.221552867	0.166178032	0.031403728	0.023530398	0.350776132	0.498469933	-3.762227427	5087
PTGDS	0.758537773	0.075443748	0.047298393	0.110297467	0.025827696	0.825132107	0.880132574	0.734917254	-3.67984916	5730
INTS1	-0.22024283	-0.260757695	-0.255634244	-0.189046757	0.031705824	0.016412107	0.01096878	0.062445527	-3.766258365	26173
IDS	0.238909832	-0.056468361	0.155590352	0.090792166	0.039693771	0.630834821	0.156087223	0.41947677	-3.860724964	3423
TMEM97	-0.364633533	-0.510860851	-0.30219616	-0.276506494	0.033441343	0.00576225	0.064651206	0.101042958	-3.788688928	27346
AGRN	0.28087873	0.057045997	0.030024108	0.082887934	0.021427885	0.640962095	0.789089146	0.478396382	-3.601062245	375790
KHNYN	0.202292124	0.211010554	0.182443549	0.172138358	0.041686887	0.042732361	0.055553546	0.080083421	-3.881279613	23351
LOC100996724 /// LOC100996761 /// LOC101929792 /// LOC101930416 /// PDE4DIP	0.749966461	0.860171166	0.197733447	0.48579536	0.049568462	0.03285798	0.579091334	0.194561185	-3.953771272	9659 /// 100996724 /// 100996761 /// 101929792 /// 101930416
ENDOD1	1.165430209	0.518932937	0.137318905	0.470222059	0.041299662	0.37185354	0.795731582	0.395738969	-3.877365653	23052
TLE3	0.259095445	0.150912252	0.240609266	0.081447605	0.025510926	0.201000134	0.030852343	0.464797998	-3.674644862	7090
NAB2	-0.262008575	-0.17197724	-0.101011357	-0.015050043	0.001626617	0.037772692	0.174459591	0.842930085	-2.527415931	4665
PIAS4	-0.189447674	-0.11180811	-0.081717253	-0.209258293	0.049368609	0.257624651	0.365865019	0.031124661	-3.952083248	51588
PXDC1	0.215632237	0.283616818	0.293863208	0.26877811	0.046282159	0.014175202	0.006340467	0.0147121	-3.925087243	221749
APBB2	-0.28848212	0.028789241	-0.155497222	-0.177098942	0.022414914	0.819942125	0.187471175	0.149259261	-3.620065039	323
CYHR1	0.235603165	0.228562869	0.339856341	0.175260241	0.048941766	0.067233073	0.004558368	0.137008277	-3.948454446	50626
C2CD3	-0.264428303	-0.050730435	-0.015156879	-0.137562232	0.021772692	0.660408055	0.886219664	0.216933268	-3.607798547	26005
LOC101929842 /// PGA3 /// PGA4 /// PGA5	-0.287896504	-0.197784007	-0.256046957	-0.091854106	0.01742441	0.109197737	0.027108967	0.427261142	-3.513783202	5222 /// 643834 /// 643847 /// 101929842
DHX57	0.326976959	0.248761191	0.228685441	0.108575185	0.019114884	0.082129939	0.081966602	0.416287247	-3.552857759	90957
AC002310.7 /// ZNF785	-0.236808317	-0.188410337	-0.152025655	-0.089980635	0.021140982	0.074541681	0.115028924	0.361617669	-3.595373917
NSG1	0.749008726	1.03119819	0.606285279	0.694563595	0.003733037	0.000275726	0.012893346	0.006624382	-2.868322903	27065
DKFZP586I1420	-0.214598681	-0.158280952	-0.100075492	-0.098181626	0.026634744	0.111160471	0.267346783	0.293799849	-3.69282362	222161
NENF	-0.216645621	-0.160416985	-0.174955277	-0.188109318	0.026720772	0.110037848	0.060088144	0.051934263	-3.694183236	29937
TCHH	-0.122567797	-0.084794759	-0.108406566	-0.102382414	0.02661729	0.13404802	0.0405244	0.06069843	-3.692547229	7062
HLA-DQA1 /// LOC100509457	-3.140006718	-0.539324921	2.193265837	2.426724658	0.039396946	0.72625189	0.128604865	0.106133762	-3.857574292	3117 /// 100509457
KCND3	0.348227846	0.110917639	0.039453681	-0.027077133	0.014850373	0.4374972	0.762679195	0.841643792	-3.446350501	3752
SLC6A8	0.396518032	0.060384301	0.051135669	0.279245362	0.013838777	0.706128101	0.728138686	0.075107103	-3.416603068	6535
HOXA5	-0.204115707	0.01900407	-0.059230181	0.030143863	0.031350265	0.842131322	0.500857797	0.740546678	-3.761509974	3202
COX7C	-0.180534264	-0.244455522	-0.275098973	-0.148682037	0.028034478	0.00571604	0.001015481	0.066728936	-3.714415324	1350
FAM189A2	-0.167026531	-0.009576007	-0.237978532	-0.015638265	0.037414133	0.90584736	0.003128922	0.839498483	-3.835887813	9413
BGN	0.21594798	0.224772034	0.125744243	0.111120179	0.026117919	0.027175724	0.167052341	0.237187713	-3.684561279	633
IGFBP7	0.169190366	0.096917135	0.025329496	0.09804901	0.045895421	0.263728818	0.748072102	0.236321098	-3.921575426	3490
GNA11	-0.294427219	-0.279508868	-0.14571171	-0.097291584	0.028483609	0.045774469	0.245751839	0.452012319	-3.721113859	2767
	-0.272028711	-0.136288819	-0.215971524	-0.15968404	0.000534599	0.072729939	0.003241737	0.029623486	-2.081987552
RPARP-AS1	-0.153954496	-0.040139627	-0.063539536	-0.048165841	0.043484132	0.603471674	0.37307491	0.513893761	-3.89897361	100505761
ERAP1	1.028267501	0.697725565	0.411608387	0.074812467	0.018002698	0.115376541	0.305828596	0.856380662	-3.527560494	51752
CD7	-0.445321506	-0.543204849	-0.317794807	-0.298524435	0.003637331	0.000950721	0.026112564	0.042460702	-2.85757069	924
CIB2	0.193768836	0.170293527	0.113984094	0.088740077	0.031766767	0.068652514	0.178767369	0.309750181	-3.767066834	10518
CTTN	0.374780328	0.459003302	0.365346166	0.251365637	0.042874352	0.019517904	0.040676454	0.165991542	-3.893055222	2017
SRRT	-0.200229738	-0.115802398	-0.119879083	-0.071965507	0.025499525	0.204069503	0.153985154	0.403936639	-3.674456335	51593
PDLIM4	-0.223945715	-0.103269363	-0.195051358	-0.180712696	0.015027188	0.26465347	0.026551579	0.045810347	-3.451342208	8572
TPP1	-0.22987371	-0.27848495	-0.091429684	-0.206557885	0.02522441	0.010778405	0.337794491	0.042611058	-3.669881338	1200
PIN4	-0.314615006	-0.185473066	-0.096016903	-0.029718735	0.018022994	0.169156218	0.433271174	0.814299988	-3.528035977	5303
ITGA8	-0.160598523	-0.183666919	-0.171754252	-0.145475628	0.047424717	0.031690838	0.02899918	0.070809437	-3.935289792	8516
KIAA0485	-0.401905036	-0.472887556	-0.212851226	-0.216171167	0.027385747	0.014316741	0.211572039	0.221219294	-3.704546526	57235
CAMK2G	-0.280803969	-0.286799852	-0.163278287	-0.034795995	0.037925659	0.042853175	0.199485834	0.789307483	-3.841592279	818
TSFM	-0.218451423	-0.052852486	-0.158152565	-0.206270048	0.013277438	0.547254337	0.056966497	0.018714254	-3.399148883	10102
ALOX12P2	0.203859721	0.203673505	0.163850265	0.15361055	0.04649415	0.057113721	0.09336019	0.127842843	-3.92699956	245
C1orf105	0.189021961	0.193336073	-0.004286179	0.127505322	0.018384646	0.021189079	0.953478874	0.102490833	-3.536419923	92346
PPFIBP1	-0.247123901	-0.251386713	-0.27237844	-0.180008422	0.045676883	0.052119662	0.023673825	0.13897798	-3.919577566	8496
MAPK10	-0.179096124	-0.169292328	-0.141140949	-0.054791931	0.043994984	0.067675071	0.095626196	0.52425475	-3.903867027	5602
TFAP2B	-0.14410932	-0.06750226	-0.093904176	-0.003165487	0.035633797	0.332894927	0.146826688	0.961697862	-3.815397617	7021
GJA5	-0.197571823	-0.133785438	-0.0828725	-0.10663908	0.025423862	0.138837341	0.313224806	0.213298652	-3.673203071	2702
GPR182	0.20727202	0.077263509	0.018697664	0.05209445	0.034151066	0.435570498	0.83647707	0.580365142	-3.797524248	11318
SERPINB10	0.278540028	0.215165609	0.095596684	0.081823084	0.046862262	0.136987467	0.465378963	0.546497042	-3.930299104	5273
CD7	-0.443270146	-0.721589026	-0.391025764	-0.241956237	0.015276371	0.00040292	0.025188394	0.169714513	-3.458278599	924
SMR3A /// SMR3B	-0.23198974	0.047745207	0.042103512	-0.033933749	0.011937175	0.602283917	0.616891445	0.697374876	-3.354318741	10879 /// 26952
ACACB	-0.19767886	-0.20715581	-0.110128206	-0.124878451	0.00420934	0.004236707	0.082695301	0.059201423	-2.918108122	32
MINK1	-0.272589045	-0.289665843	-0.169077538	-0.204822735	0.018107324	0.016772932	0.117508224	0.06975927	-3.530005875	50488
EPX	-0.183356851	0.087671129	-0.203946342	-0.138447228	0.040865935	0.337013678	0.019633278	0.116806052	-3.872937045	8288
HIST1H2AK	-0.159992525	0.002122729	-0.155605873	-0.084953551	0.045668301	0.979093499	0.043826176	0.2764207	-3.919498912	8330
SPRYD7	0.19668001	0.083224544	0.034030672	0.122970733	0.017765773	0.318612557	0.654866331	0.126739538	-3.521970124	57213
WTAP	-0.275804444	-0.141852667	-0.114683323	-0.113767164	0.002432331	0.113872701	0.162098633	0.180768308	-2.691725034	9589
MEGF8	0.249247141	0.2301824	0.331433474	0.109669804	0.014723485	0.029848115	0.001244779	0.262733225	-3.442731678	1954
BRINP2	0.110339681	0.055335486	0.012666932	0.137279918	0.046093285	0.327071066	0.805574252	0.014795033	-3.923375919	57795
FSTL4	-0.21285257	-0.05854857	-0.083726126	0.024208267	0.018051924	0.515801039	0.31436166	0.777435352	-3.528712791	23105
PIWIL1	-0.192903725	-0.143232763	-0.072054053	-0.028654201	0.005325247	0.041409864	0.251914058	0.657442335	-3.015922163	9271
KCNMA1	-0.181275649	-0.028736284	-0.133438354	-0.188894406	0.042651602	0.750755298	0.116027414	0.035201622	-3.890871826	3778
AAK1	-0.270715157	-0.382971556	-0.160211683	-0.212733313	0.018153335	0.002110912	0.134726696	0.058651512	-3.531076789	22848
NRXN3	0.212258935	0.193954266	0.257139095	0.073072579	0.011315514	0.025378244	0.001986387	0.359031142	-3.331800308	9369
SEMA6A	-0.157483593	-0.113485725	-0.036539051	-0.162012012	0.035914288	0.141302964	0.600094552	0.031274345	-3.818693832	57556
TM4SF1	-0.194123048	-0.210750933	-0.2411465	-0.251819238	0.01108845	0.008813279	0.00154087	0.001454756	-3.323268198	4071
TRIM58	1.092711765	1.249512174	0.73006255	0.645040758	0.025176707	0.01544556	0.112353184	0.173838969	-3.669082964	25893
SRCAP	0.159595609	0.012448803	0.137332305	-0.016231484	0.035580695	0.870823623	0.058599786	0.824059473	-3.814770613	10847
METTL10	0.235104071	0.02699499	-0.016472359	0.21924366	0.035794246	0.811100994	0.873842949	0.049156304	-3.817286352	399818
	-0.141319231	0.074595124	-0.020620466	0.061011952	0.020889521	0.228486013	0.713909691	0.299950306	-3.590324345
DNPEP	-0.191814711	-0.205487202	0.005338237	-0.029821228	0.019031544	0.016829223	0.943263328	0.701993744	-3.551013783	23549
AJAP1	-0.165738123	-0.069643373	-0.228511948	-0.111335302	0.04604824	0.410273635	0.005772449	0.171944206	-3.922966717	55966
	-0.213694988	-0.118384484	-0.11952779	-0.108021847	0.015453179	0.184283314	0.145838977	0.203287679	-3.463132348
PIGC	0.507072076	0.351319568	-0.011904798	-0.141862747	0.046382115	0.179635519	0.959889448	0.564739512	-3.925990032	5279
DGCR5	0.216769346	0.06422732	0.191876398	0.12016879	0.01491987	0.470163036	0.024223334	0.161782781	-3.448319506	26220
MKL1	-0.270988735	-0.235613824	-0.11710425	-0.109422613	0.033471331	0.074369039	0.324784947	0.37451513	-3.789066075	57591
XRCC6	-0.267727657	-0.243283141	-0.129675866	-0.247777778	0.026859752	0.052629673	0.250447211	0.039317369	-3.69637047	2547
SEMA3D	-0.141547635	-0.112387445	-0.236830135	-0.144607242	0.041649897	0.117350081	0.000905019	0.037723416	-3.880907325	223117
PAK4	-0.29491226	-0.193070066	-0.077598257	-0.180846536	0.016837942	0.124013924	0.493722468	0.130492777	-3.499336991	10298
MYH15	-0.118467351	-0.093393531	-0.094277421	-0.174319275	0.039028682	0.114910733	0.084622031	0.003503121	-3.853631614	22989
	-0.151825991	-0.040206604	-0.038417894	-0.080843997	0.023566068	0.550601419	0.534887986	0.21301527	-3.641195313
	-0.364863915	-0.114618848	0.076809754	-0.249880302	0.047266983	0.539496926	0.653991609	0.166433593	-3.933896346
	-0.146614892	0.009571322	-0.084358761	-0.069241835	0.041080941	0.894990709	0.211718817	0.320776111	-3.875138331
FARS2	-0.188672575	-0.059568556	-0.140192494	-0.111157744	0.043525975	0.529903504	0.114330271	0.223422075	-3.899376624	10667
ZNF428	-0.185119256	-0.032181757	0.00073012	-0.148492468	0.031120734	0.709814333	0.992659805	0.079446774	-3.758415667	126299
GK2	-0.172634758	-0.086912847	-0.192160703	-0.130298694	0.014907467	0.223664804	0.005646919	0.060340423	-3.447968773	2712
AFF1	0.24214498	-0.052831265	0.02973821	0.060965282	0.017460585	0.603684882	0.750099583	0.53028291	-3.514658333	4299
LA16c-381G6.1	0.209890416	0.092341592	-0.029333094	0.077398032	0.049666142	0.397020488	0.768394063	0.455900141	-3.95459377
	-0.192685054	-0.250013424	0.022314613	-0.138145866	0.049893011	0.01706399	0.807369868	0.153012359	-3.956497701
ERC1	0.552124232	0.332935393	0.42077515	0.280238101	0.0199624	0.167206865	0.061107175	0.221006935	-3.571166209	23085
TCF12	-0.285366698	-0.213011387	0.021322702	0.017513545	0.029114176	0.112978889	0.859853593	0.888850843	-3.730340911	6938
IGHD	-0.48889127	-0.11372536	-0.253617914	-0.17862832	0.036104327	0.629395742	0.246151081	0.428250815	-3.820912297	3495
	-0.363691451	-0.474010401	-0.128880975	-0.277626954	0.031752015	0.008931342	0.413153032	0.095542741	-3.76687127
	-0.260534755	-0.227786747	-0.146979504	-0.256057293	0.011062405	0.031270254	0.122653213	0.012363225	-3.322278484
CPNE6	0.208144877	-0.037152261	0.06918033	0.055566731	0.046860026	0.726257803	0.479457267	0.583467787	-3.930279137	9362
DTX2 /// LOC102725292	-0.32020795	-0.156260102	-0.003044925	-0.201575326	0.022660695	0.27158508	0.981195472	0.140312449	-3.624666498	113878 /// 102725292
ANKRD53	-0.161240617	-0.114996754	-0.04261193	-0.117362877	0.049165544	0.173115581	0.57748794	0.145742406	-3.950360921	79998
	-0.305232132	-0.299260325	-0.19126057	-0.146051952	0.003855995	0.006435974	0.050135371	0.143287314	-2.881747029
MED25	-0.169560914	-0.176225191	-0.103076236	-0.1037397	0.038768965	0.040438993	0.182376251	0.195516586	-3.85082825	81857
	-0.1479918	-0.040001169	-0.016814497	0.007836007	0.045981918	0.594932876	0.807430471	0.912802249	-3.922363488
RP11-114H24.6	0.273740386	0.255243278	0.107738611	0.069438842	0.037777677	0.06272879	0.381014301	0.58482304	-3.839950081
LAMA4	0.230177059	0.225642257	0.016951481	0.203100693	0.011944105	0.018015411	0.838855522	0.02480894	-3.354563172	3910
DKFZP434C153 /// OBSCN	-0.201515076	-0.114449475	-0.122851465	-0.100066989	0.03858402	0.249939329	0.180734689	0.290526312	-3.848820302	26105 /// 84033
LOC101930150 /// NF1	-0.320264938	-0.336634806	0.004644913	-0.005043082	0.022415037	0.022146908	0.971266029	0.969938374	-3.620067342	4763 /// 101930150
CELSR3-AS1	0.151021094	0.04791831	0.039385336	0.081602255	0.038355702	0.516479985	0.561360282	0.250359152	-3.846327932	102724368
FRMD4B	-0.170314461	0.030316181	-0.045347361	-0.029478521	0.034330503	0.708797598	0.543989654	0.703308417	-3.799728621	23150
	-0.263119712	-0.386741591	-0.11875802	-0.207149825	0.049583109	0.007578526	0.344867349	0.117430905	-3.953894709
SYNJ2	0.19966497	0.302635291	0.139918591	0.161806145	0.040721157	0.0043472	0.130043163	0.093139759	-3.87144812	8871
SYNJ2	-0.242829505	-0.133062218	-0.158523569	-0.209443648	0.029465089	0.240919691	0.131467487	0.057766133	-3.735388915	8871
COMT	-0.229098311	-0.089385912	-0.061831656	0.012247838	0.00855405	0.302250584	0.435470215	0.88105019	-3.214195021	1312
	-0.169728049	-0.064748364	-0.096552989	-0.03767699	0.041971799	0.444968952	0.218897845	0.640011185	-3.884135849
ILVBL	-0.218424606	-0.157254662	-0.00289199	-0.081430117	0.020130187	0.101982613	0.973254797	0.366478585	-3.574698497	10994
SIGLEC8	-0.146696064	-0.175099633	-0.144943365	-0.052634802	0.037811819	0.019346594	0.033539213	0.44093495	-3.840329546	27181
COL4A3	-0.140818776	-0.024370674	-0.057950278	0.007164246	0.034580103	0.716907188	0.351196626	0.91089229	-3.802775614	1285
ACSL6	-0.23479474	-0.086465824	-0.09595218	-0.177395921	0.016472064	0.37835546	0.288834165	0.064186283	-3.490068011	23305
PA2G4P2 /// PA2G4P2	-0.229220018	-0.100047245	-0.16930048	-0.126273204	0.012335939	0.275492244	0.049888034	0.152027646	-3.368158707
TCEB1P3 /// TCEB1P3	0.139664047	0.08369401	0.015387839	0.0585411	0.044836117	0.240396683	0.812099004	0.38643308	-3.91179923
	-0.144467487	-0.062612174	-0.039765809	-0.028554256	0.026940813	0.343200934	0.510574541	0.648267614	-3.697640926
ZNF682	-0.338184784	-0.206305295	-0.110968299	-0.181974817	0.000981025	0.041341881	0.221158515	0.057826361	-2.323283892	91120
PRSS2	-0.17202764	-0.123515716	-0.047047855	-0.030782085	0.039598925	0.15078045	0.545320532	0.702425464	-3.85972082	5645
TPSAB1 /// TPSB2	-0.203908989	-0.216237243	-0.208251936	-0.121293523	0.034091276	0.032296629	0.025388923	0.19600014	-3.796787131	7177 /// 64499
	-0.164120642	-0.221713423	-0.117267085	-0.108208722	0.027750289	0.005730953	0.096315286	0.137238212	-3.710120734
CYP2C9	0.248494087	0.078714055	0.012843008	0.048464582	0.015547703	0.443434662	0.891194886	0.619599682	-3.465704592	1559
IFT122	0.222212578	0.195669837	0.042857785	0.246520991	0.044132441	0.087742089	0.676549954	0.026717795	-3.905173823	55764
ANKRD36BP2	0.161348903	0.030032465	0.111999848	0.032794886	0.021953693	0.670351889	0.091612809	0.626073005	-3.611291991	645784
	-0.245908337	-0.101562697	-0.095120366	-0.031018348	0.01009121	0.286918024	0.277876173	0.730685415	-3.283623158
PRODH2	-0.204018542	-0.091506952	-0.195040699	-0.174413433	0.035037482	0.351832314	0.036396094	0.068662484	-3.808301684	58510
	-0.178774691	-0.05460718	-0.203087529	-0.048786946	0.043882148	0.544012801	0.019042081	0.569511833	-3.902791189
FAM224A	-0.188368269	-0.06929989	-0.082833725	-0.048309941	0.014784404	0.370336503	0.24612624	0.511080211	-3.444472941	401630
OR2J2	0.19868588	0.070941143	0.086376865	0.159049668	0.008090436	0.340561336	0.209305654	0.030331359	-3.190815534	26707
KRT8P11 /// KRT8P11	0.260749901	0.061376964	0.074498717	0.010657132	0.002345863	0.459620806	0.330345724	0.892374898	-2.676878665
RUNX1T1	-0.207152034	-0.053007369	-0.180803656	-0.023168257	0.025535349	0.56983738	0.041532161	0.794014302	-3.67504841	862
CYAT1	-0.223146956	-0.017554777	-0.164065339	-0.062334083	0.018471038	0.852636924	0.066672865	0.490778375	-3.538398339	100290481
IGLJ3 /// IGLV3-19 /// IGLV3-19	-0.432019459	-0.105063634	-0.225579593	0.659626463	0.021527157	0.577194439	0.198027437	0.00088187	-3.603012736	28831
COL6A1	-0.193564343	-0.125963794	-0.073236812	-0.088559779	0.016769989	0.125933876	0.326846086	0.254674661	-3.497630773	1291
APC	-0.217714192	-0.158716581	-0.166632462	-0.26533848	0.0197257	0.09679009	0.059564464	0.005406362	-3.566132323	324
	0.201016507	0.092590798	0.022999955	0.125196254	0.028883864	0.320675401	0.786633243	0.162653247	-3.726994331
TAF1	0.19737227	0.135308832	0.092844355	0.1352972	0.028707664	0.143057026	0.270079303	0.125273098	-3.724415822	6872
HOXB7	-0.181243671	-0.009300087	-0.183248201	0.019405629	0.039871038	0.916828094	0.031671341	0.81929159	-3.862595168	3217
NR4A3	0.189222741	0.105639536	0.104867777	0.042786043	0.034807318	0.247841786	0.212711989	0.620113427	-3.805530022	8013
KRT18P50 /// KRT18P50	-0.164508721	-0.034067785	-0.032481639	-0.0014667	0.040041735	0.674157272	0.662649137	0.984829401	-3.864388078
CDC25C	-0.147079393	-0.158971515	-0.199646573	-0.132789525	0.033335856	0.02867923	0.00381322	0.052986562	-3.787359553	995
NTRK3	0.241587121	0.122891374	0.134492653	0.1898795	0.016532476	0.226794974	0.15212132	0.054894041	-3.491612536	4916
LOC101928457	0.257858008	0.220820789	0.142146679	-0.037518121	0.008268153	0.027865564	0.115451965	0.682727214	-3.19993024	101928457
	-0.303109747	-0.347252983	-0.14691405	-0.197969269	0.000228209	7.86e-05	0.042804609	0.010154111	-1.751121617
	-0.175735058	-0.09550189	-0.198866252	-0.159530278	0.031851223	0.251907545	0.012972965	0.049779039	-3.768184644
PDGFB	-0.200442944	-0.070860097	-0.057663054	-0.057549698	0.041370083	0.477344768	0.528718115	0.544504787	-3.878080221	5155
COX6B1P3 /// COX6B1P3	-0.199549241	-0.177464851	-0.095284289	0.003188303	0.027237872	0.058169779	0.258316129	0.970592404	-3.702264045
IGLC1	-0.17147616	0.053014869	-0.084068826	0.036992363	0.034665808	0.518424075	0.268483915	0.635919221	-3.803816717	3537
RASAL2	-0.153045307	-0.088318697	-0.091470876	0.006090964	0.021822163	0.192459134	0.143372318	0.92375324	-3.608756248	9462
IGHA1 /// IGHA2 /// IGHG1 /// IGHG4 /// IGHM /// IGHV4-31 /// LOC102723407	0.198931923	0.161461119	0.115360754	0.100795022	0.033946972	0.09552289	0.190602359	0.268387956	-3.795002675	3493 /// 3494 /// 3500 /// 3503 /// 3507 /// 28396 /// 102723407
ASB4	0.18460922	0.113958419	0.152043519	0.135803642	0.011516851	0.122976879	0.028446059	0.05664597	-3.339224892	51666
TTTY2 /// TTTY2B	-0.227169568	-0.032400963	-0.120699327	-0.013424646	0.031851663	0.761131792	0.223475304	0.894834393	-3.76819045	60439 /// 100101117
KLK13	0.238948083	0.214302081	0.046070155	0.166643913	0.011024919	0.027402458	0.590670831	0.068109667	-3.320849969	26085
OR7A10	0.145592169	0.034201052	-0.072290011	0.07469398	0.042191083	0.637406952	0.28224171	0.28428912	-3.886320745	390892
KRT18P44 /// KRT18P44	0.152336343	0.144521116	0.057978912	0.07784708	0.047352144	0.0710946	0.419793339	0.298416322	-3.934649256
CTNNAP1	-0.21626182	-0.142440431	-0.070887117	0.007899046	0.002771833	0.048952747	0.274544533	0.905616888	-2.745416417
ATF5	0.244081702	-0.029058192	0.061095695	0.127851777	0.029887593	0.79713975	0.557353073	0.241033027	-3.741386934	22809
	0.173627579	0.109184405	0.080639745	0.148256512	0.039892027	0.207052848	0.308075102	0.076404268	-3.862816036
	-0.170174939	-0.103456904	-0.09993432	-0.136117178	0.025780287	0.183388955	0.162583566	0.070143968	-3.679074358
	0.304620832	0.04686051	0.090120842	0.032982217	0.000274469	0.547778304	0.21316972	0.656775411	-1.822092994
ATF6	0.299793755	0.331281664	0.251193091	0.10098269	0.045171066	0.035501445	0.079018335	0.486119433	-3.914915712	22926
TGM4	-0.147953119	-0.024702218	-0.135511256	-0.05609364	0.041938875	0.73705165	0.052380889	0.426058966	-3.883806796	7047
EDDM3A	-0.125029165	-0.028601729	-0.076198153	-0.02114707	0.04518294	0.651194217	0.195728551	0.725709855	-3.915025756	10876
	-0.218780779	-0.102930998	-0.185069349	-0.257931152	0.012305656	0.240421041	0.026131705	0.003803051	-3.367123386
PDAP1	-0.179681832	0.107660595	-0.074193926	-0.208248074	0.035752468	0.218189525	0.352879996	0.016248594	-3.816795384	11333
ANGEL2	-0.208954309	-0.168121194	0.089589085	0.056238392	0.013247744	0.052160853	0.249586498	0.482888561	-3.398205289	90806
ZNF234	-0.29511657	-0.289581432	-0.135033747	-0.192795223	0.042220933	0.056283174	0.321058792	0.17547182	-3.886617265	10780
RPLP2	-0.215655786	-0.162066008	-0.081486154	-0.039532511	0.033263441	0.119956631	0.387697006	0.68479952	-3.786444482	6181
	-0.614760734	-0.769150688	-0.345942171	-0.481165723	0.020512491	0.006659521	0.162821783	0.064882981	-3.582638056
LOC100996747 /// LOC101929876 /// RPS26 /// RPS26P11	1.144302812	-0.855561286	0.409021588	1.093687082	0.028479933	0.110938165	0.399146441	0.035634488	-3.721059475	6231 /// 441502 /// 100996747 /// 101929876
RDH11	0.18260832	0.193743204	0.114101424	0.092744299	0.040857236	0.038734602	0.17558102	0.28572624	-3.872847731	51109
EMC3	0.32226343	0.253682237	0.199323574	0.088773035	0.02699648	0.090863373	0.145482454	0.525811517	-3.698511174	55831
MRPL4	-0.306936034	-0.129892583	-0.024752117	-0.201199208	0.02625551	0.352172636	0.845867067	0.135413247	-3.686776869	51073
XAB2	-0.33064932	-0.0889275	-0.246948994	-0.130140092	0.032899799	0.56982519	0.093032874	0.384888254	-3.781818672	56949
RAB25	0.174480783	0.054871204	0.044291055	0.118343729	0.045594899	0.535746854	0.586123092	0.167041459	-3.918825554	57111
NDUFB2	-0.159506684	-0.12285898	-0.133183539	-0.122736126	0.0281785	0.100349415	0.054684749	0.085843432	-3.716575047	4708
NDUFB2	-0.198762263	-0.174505877	-0.165806492	-0.1683601	0.023624281	0.054918008	0.04761862	0.052275319	-3.642236162	4708
MRPL44	-0.202145715	-0.070811845	-0.080598696	-0.133598419	0.025527188	0.437698344	0.337700049	0.13037021	-3.674913609	65080
POLR1D	-0.236097389	-0.361718707	-0.248848245	-0.082982742	0.02811795	0.002119732	0.017181989	0.422898403	-3.715668403	51082
NCS1	-0.264122917	-0.097625566	-0.118783192	-0.126760055	0.001400824	0.222557647	0.109642787	0.100372378	-2.466803276	23413
BDH2	-0.421221069	-0.212498697	-0.229306266	-0.019393671	0.006352546	0.167335304	0.107029583	0.893068937	-3.089553909	56898
STYXL1	0.380540325	-0.06183708	-0.05888884	0.228437312	0.031643618	0.728805178	0.719337193	0.18554243	-3.76543151	51657
CDCP1	-0.258859802	-0.07218271	-0.215775551	-0.134275537	0.024208564	0.531872617	0.048726763	0.227016916	-3.652542837	64866
TMEM242	0.303246255	0.365439065	0.078676897	0.063739839	0.03795522	0.018400659	0.562499634	0.650806989	-3.841919546	729515
EXOSC5	-0.233109514	0.026308807	-0.151792916	-0.108223017	0.046742383	0.824590899	0.170899475	0.342612138	-3.929227493	56915
LYRM4	-0.322616649	-0.242726297	-0.232416324	-0.159079516	0.023951767	0.097954307	0.085223277	0.249304083	-3.648044077	57128
SMO	-0.25408704	-0.033969144	-0.09616514	-0.017706384	0.007015061	0.7138535	0.263299281	0.840986586	-3.131052276	6608
CRIPT	-0.297908434	-0.238066349	-0.272212068	-0.094499318	0.045525187	0.122089268	0.057067948	0.512420385	-3.918185021	9419
PDGFC	0.530565849	0.371472262	0.12112192	0.075430592	0.032917455	0.145476917	0.59944554	0.752251181	-3.782044464	56034
PALMD	-0.178324389	-0.306992316	-0.217393859	-0.164248283	0.042961778	0.001642283	0.012087886	0.060898051	-3.89390901	54873
SAYSD1	0.393364863	-0.120964159	0.085667567	0.161836202	0.035875492	0.523599874	0.6224726	0.372466487	-3.818239477	55776
CCDC109B	-0.166020797	-0.019193256	-0.054433284	0.062607273	0.020143244	0.788114282	0.409306676	0.361113133	-3.574972139	55013
FHL3	-0.287276651	-0.029369161	-0.262401642	-0.10748111	0.045488744	0.839892055	0.057110753	0.440332088	-3.917849774	2275
PPP1R13L	-0.210943006	-0.058680139	-0.240461365	-0.056675827	0.019032688	0.514943606	0.006429542	0.50954257	-3.551039139	10848
TPRA1	-0.300111948	-0.329855686	-0.192067855	-0.214983475	0.032086024	0.025243161	0.145451582	0.117461189	-3.77127665	131601
ATAT1	0.267685569	0.125380798	0.089317902	0.227879125	0.003699349	0.168742643	0.282739869	0.011762379	-2.864569353	79969
PLSCR4	0.221700019	0.159301913	0.126802067	0.209059264	0.014683033	0.085768624	0.134116086	0.020683617	-3.441571487	57088
C1RL	0.323708789	0.095205113	0.106810643	0.073875811	0.033539923	0.536113884	0.450712309	0.614191355	-3.789927445	51279
SLC2A8	-0.248717768	0.038383876	-0.029246879	-0.003898481	0.038980424	0.752483049	0.79362164	0.973177628	-3.853112162	29988
LAGE3	-0.226245561	-0.114905884	-0.113836756	-0.075065452	0.035960964	0.295369123	0.259926718	0.471117321	-3.819239813	8270
GEMIN7	-0.179245948	-0.237869432	-0.151908393	-0.11950015	0.033704389	0.008578803	0.059559513	0.147869453	-3.791985529	79760
OGFOD2	-0.244606932	-0.15503473	-0.15195256	-0.285040273	0.031702559	0.182864604	0.156220391	0.013533797	-3.766215	79676
FBXO2	-0.191456798	-0.143562793	-0.000826879	-0.247616826	0.046765724	0.148236076	0.992632017	0.011860257	-3.92943636	26232
KIF15	-0.244275178	0.033434025	-0.000384185	0.018926827	0.036890356	0.777142972	0.997173536	0.866482601	-3.829964085	56992
CIDEC	-0.266459059	-0.204734653	-0.214353199	-0.172534493	0.009555774	0.051187156	0.027737785	0.082596984	-3.260704828	63924
EMCN	-0.209516956	-0.105289654	-0.08478154	-0.056395023	0.00985314	0.195624921	0.255104844	0.462699666	-3.273585329	51705
CLUHP3	0.353308371	0.075132947	0.174071349	0.185179375	0.017220048	0.612000144	0.20630011	0.195448055	-3.508805052	100132341
WFDC1	0.288510698	0.191435341	0.136717096	0.147151251	0.000788949	0.024452419	0.075183393	0.06551837	-2.236186895	58189
SNAI1	0.18513145	0.046588772	0.054407299	0.116016458	0.003993894	0.45856499	0.347563884	0.059525184	-2.896311838	6615
SVEP1	0.157203539	0.044074058	0.001521548	0.030196883	0.03534528	0.559454314	0.982450469	0.674474534	-3.811979523	79987
RHCG	0.216630715	0.132580043	0.082588738	0.157389337	0.049655904	0.241454024	0.424053184	0.14735764	-3.954507638	51458
SPATA7	0.476641079	0.3585993	0.388007713	0.425548868	0.012451309	0.065744732	0.032081581	0.024126578	-3.372080139	55812
NCAPG2	1.006562559	0.432390595	0.170590559	0.172880961	0.000134185	0.081452401	0.444378539	0.455019313	-1.549380767	54892
THAP10	-0.199447362	-0.109462865	0.094356846	0.083571488	0.036789257	0.261140438	0.291125669	0.366321465	-3.82881087	56906
FKRP	-0.202605339	-0.08781093	-0.110690458	-0.12125868	0.023829764	0.332173458	0.186527345	0.163926501	-3.645889744	79147
RNF122	-0.239490988	-0.0406453	-0.189621549	-0.141601995	0.025751569	0.706232334	0.063195323	0.174948976	-3.678604336	79845
GPR87	-0.191486958	-0.131035422	-0.166542609	-0.152475694	0.028665665	0.143648021	0.046609473	0.076930354	-3.723798855	53836
HRASLS	0.519480642	0.426428115	0.295576462	-0.015548614	0.038125332	0.099673348	0.209524208	0.948564656	-3.843797834	57110
ACVR2B	-0.282459498	-0.105786341	-0.122188093	0.132804239	0.014590162	0.360879773	0.252709776	0.231454326	-3.438895782	93
C8orf44-SGK3 /// SGK3	0.425541976	0.276859518	0.35332276	0.417777274	0.007444378	0.08452007	0.01918472	0.008462428	-3.155928394	23678 /// 100533105
MCUR1	0.376241759	0.516026299	0.226568433	0.267581988	0.035983519	0.007497482	0.179688865	0.12852155	-3.819503387	63933
HAND1	-0.214468327	-0.134493588	-0.247562818	-0.117285444	0.01214647	0.120317925	0.003289363	0.153960409	-3.361639027	9421
FLJ13224	-0.205064463	-0.053192044	-0.13441345	-0.060017272	0.011389818	0.508837819	0.076175413	0.435039751	-3.334555485	79857
CAMK1D	0.328797923	0.090472851	0.212039526	0.205143799	0.008468085	0.464128267	0.068564263	0.088323961	-3.209955954	57118
KRT24	-0.150121068	-0.123117166	-0.017075678	-0.075297849	0.04792886	0.117059183	0.808998115	0.308583364	-3.939711876	192666
NGB	-0.285402679	-0.180250345	-0.084122981	-0.184580839	0.028903283	0.176615299	0.487255365	0.147692323	-3.727277546	58157
HHLA3	-0.250283619	-0.242720142	-0.195063757	-0.167325036	0.002669328	0.005002156	0.012657315	0.036110533	-2.72991569	11147
CNTNAP3P2	-0.196440939	-0.091453997	-0.185751468	-0.096203484	0.0154849	0.262522062	0.017321176	0.217490525	-3.463997288	643827
LGALS13	-0.155372352	-0.002758534	-0.032225113	-0.005519199	0.044914361	0.971921074	0.655052709	0.941121984	-3.912529358	29124
DNAJC22	0.190886351	0.145649421	0.10770981	-0.023880955	0.047919903	0.143642954	0.236085255	0.797809982	-3.939633726	79962
CCDC15	0.334086081	-0.015237432	-0.104245344	0.090427683	0.03492777	0.923946008	0.479107578	0.55359115	-3.806982824	80071
SERINC2	-0.213436119	-0.128526371	-0.22600895	-0.272504428	0.021630803	0.173720272	0.012375923	0.004297516	-3.605039567	347735
DMRT1	-0.20492437	-0.157753307	-0.187526086	-0.147339517	0.014452423	0.066005416	0.019591517	0.071397115	-3.434895999	1761
AF090939	-0.33479841	-0.337836067	-0.34287069	-0.244545313	0.008539753	0.011051176	0.005523303	0.048282	-3.213492941
ELF5	-0.164036289	-0.072344323	-0.045189884	-0.021580466	0.02909067	0.342000727	0.516460991	0.764595737	-3.730000573	2001
	-0.13135357	-0.094616051	-0.067356339	-0.075032089	0.035621016	0.140808374	0.25020013	0.21789749	-3.815246789
RAVER2	-0.162610115	-0.074058472	-0.108862292	-0.088608036	0.026283477	0.317373302	0.114474405	0.211873622	-3.687225786	55225
PRR34	-0.279655102	-0.139879104	-0.207113695	-0.035433451	0.007771706	0.18271309	0.035998125	0.719406009	-3.173961948	55267
CWH43	-0.155457628	-0.020074241	-0.018825859	0.040697925	0.031006934	0.781969599	0.777576986	0.557160418	-3.756872973	80157
MIR4746 /// UBXN6	0.401305797	0.363592872	0.257196745	0.248109677	0.019894815	0.041849344	0.111866103	0.138258153	-3.569735007	80700 /// 100616371
PRDM5	-0.183814446	-0.097291437	-0.131313044	0.009646012	0.01269953	0.190148073	0.058429676	0.889989949	-3.380396286	11107
HRH2	-0.243856451	-0.051777649	-0.154187579	-0.139158034	0.029163708	0.645460226	0.142772428	0.200399595	-3.731057161	3274
CASS4	-0.246167172	-0.171894595	-0.198840082	-0.125239442	0.006769254	0.061808132	0.020781489	0.148365534	-3.116124657	57091
RSPH6A	0.269432741	0.125226155	0.15592232	0.193038416	0.035385139	0.335902403	0.195203092	0.124560669	-3.812453407	81492
NXF2 /// NXF2B	-0.235896489	-0.092051523	-0.062809948	-0.061580546	0.034606297	0.415882015	0.544644998	0.566955633	-3.803094084	56001 /// 728343
KCNMB3	0.279385705	0.348985627	0.266112494	0.070563365	0.035090958	0.0134478	0.037091256	0.580638788	-3.808942999	27094
DKK3	-0.14554791	-0.128929822	-0.123583398	0.011629325	0.034729964	0.071379979	0.060591706	0.86062863	-3.804594352	27122
MEPE	-0.262183163	-0.112262939	-0.197192945	-0.233654933	0.011937579	0.282083137	0.045065375	0.023508819	-3.354332991	56955
MROH9	-0.165155835	-0.033166266	-0.04993064	-0.156787513	0.048044621	0.695395407	0.52210777	0.059700717	-3.94072056	80133
	-0.273686881	-0.226188088	-0.183383386	-0.228963527	0.003619959	0.018502415	0.035709985	0.012912719	-2.855589365
OSBP2	0.204712764	0.23357615	0.077323557	0.016384667	0.04464703	0.029936311	0.417150422	0.867678784	-3.91002938	23762
HOXB8	0.158358521	0.055842932	0.090354193	0.119196654	0.024500604	0.431167005	0.170457503	0.084464528	-3.657601135	3218
NPVF	-0.200831608	-0.139171837	-0.144919874	-0.098395328	0.003014196	0.040834407	0.021728238	0.123175495	-2.779944031	64111
HOXC8	0.237723782	0.024522535	-0.058747508	0.121544386	0.028166259	0.821692196	0.557805047	0.24681178	-3.716391909	3224
NPBWR2	-0.188670631	-0.195568373	-0.250326088	-0.225917733	0.005366949	0.005857346	0.000272978	0.001163743	-3.019173766	2832
GRID2	0.171922261	0.06738318	0.1119351	0.112735031	0.044249835	0.43805002	0.165856953	0.178275204	-3.906286598	2895
FFAR3 /// GPR42	-0.277816977	-0.215388153	-0.293402979	-0.288656611	0.01494271	0.06559641	0.008253826	0.011771559	-3.448964617	2865 /// 2866
TAS2R14	-0.193506005	-0.07578221	0.134159429	-0.094164754	0.021870085	0.372748558	0.091771839	0.247685467	-3.60968191	50840
TEX13A	-0.176633525	-0.071198699	-0.140937472	-0.262500317	0.047875565	0.433430679	0.097774004	0.004635246	-3.93924666	56157
OR1D2	0.189113452	0.016099674	-0.075785592	-0.028907671	0.042505774	0.864361976	0.3845468	0.747845904	-3.889436124	4991
AAMDC	-0.268448559	-0.100754519	-0.252993442	-0.192720229	0.011105773	0.339286713	0.012800558	0.061104287	-3.323925199	28971
BMP8B	0.156502132	0.150192904	0.14078491	0.207076015	0.031266976	0.047328715	0.043310348	0.005589677	-3.760389813	656
RERE	-0.192928418	-0.055968653	-0.119719904	-0.08767833	0.032879928	0.540012227	0.15961874	0.316722186	-3.781564405	473
ABHD6	-0.198462607	-0.121177123	-0.182045868	-0.157844287	0.023346874	0.173762572	0.030200734	0.066784691	-3.637252824	57406
PCDHGB6	0.240460913	0.053803017	0.025693618	0.059051366	0.003444911	0.501646695	0.726147328	0.439856209	-2.835087419	56100
TNS1	1.02382404	1.230373965	0.789449738	0.469919171	0.012859429	0.005012581	0.042486122	0.233126174	-3.385668353	7145
CORO1B	0.260690816	0.110568592	0.137893317	0.130004654	0.035832509	0.380444501	0.236488751	0.281123569	-3.817735505	57175
KIAA1644	0.243870651	0.118348004	0.039094113	0.16013383	0.039135356	0.325504488	0.72172477	0.166515318	-3.854777551	85352
CEMP1	-0.229652327	0.055555327	-0.169548628	-0.170655372	0.032110312	0.607271248	0.095104838	0.104984441	-3.771595181	752014
CDS1	-0.164187138	-0.091321829	-0.104115564	-0.069957941	0.04041433	0.26430042	0.168476802	0.36791887	-3.868274765	1040
DNAAF1	-0.269635126	-0.120867306	-0.22777933	-0.177032425	0.02502907	0.320514712	0.047244685	0.131430507	-3.666602401	123872
GSTA3	-0.174664962	-0.174180559	-0.137027044	-0.027450824	0.036556293	0.046047638	0.084733817	0.732791134	-3.826141205	2940
KLHL22	-0.289717454	-0.329737395	-0.051200133	-0.125212247	0.039671034	0.026530275	0.695509597	0.359295791	-3.860484461	84861
C9orf16	-0.221772317	-0.240326976	-0.088697172	-0.04032336	0.041139874	0.035293215	0.382109625	0.700239372	-3.875739656	79095
NPAS3	-0.156200291	-0.036225304	-0.024059375	-0.038234827	0.046446434	0.648769448	0.74174929	0.614265531	-3.926569902	64067
C16orf58	-0.262475688	-0.206197609	-0.229850006	-0.240533497	0.044449375	0.126312173	0.066138962	0.064020329	-3.908171137	64755
LOC389906	-0.913171955	-1.351953592	-0.555169561	-0.961008514	0.009775593	0.00052338	0.091400156	0.006868324	-3.270263805	389906
DBNDD1	-0.215639295	-0.146481787	-0.186669189	-0.120011714	0.024626323	0.135377217	0.041797959	0.197168604	-3.659760039	79007
POLM	-0.424078605	-0.119169971	-0.257964908	-0.280201802	0.000356314	0.286800305	0.016135386	0.012186193	-1.923174346	27434
	-0.221909856	-0.249027113	-0.189204034	-0.268992715	0.035571878	0.025295995	0.060794255	0.012254484	-3.81466642
	-0.171520367	-0.182245266	-0.207241112	-0.129728732	0.017694849	0.016394429	0.003747631	0.067013756	-3.520282141
C1orf61	-0.254797781	-0.281027474	-0.323029231	-0.132862949	0.022804505	0.01715741	0.003657341	0.21966912	-3.627335714	10485
	-0.189086713	-0.230109904	-0.104901685	-0.095402179	0.012822113	0.004535791	0.137339675	0.190905514	-3.384443842
	-0.282643733	-0.262998573	-0.154926439	-0.204779443	0.008836984	0.018698583	0.120873267	0.051082032	-3.227855584
	-0.340851837	-0.639669261	-0.065885192	-0.160483673	0.026401063	0.000244561	0.64212959	0.279451944	-3.689107987
PDCD6	-0.397860121	-0.494255815	-0.189058907	-0.286692789	0.038598703	0.015719322	0.293859936	0.129160379	-3.848980074	10016
LANCL2	0.192162742	0.08412396	0.124537459	0.113517927	0.049368214	0.39867926	0.178127853	0.235209935	-3.95207991	55915
LOC100289561 /// LOC100630923 /// PRKRIP1	-0.228105951	-0.176965687	-0.100651695	-0.12424776	0.028101747	0.097862532	0.298294757	0.217802819	-3.71542546	79706 /// 100289561 /// 100630923
SLC2A4RG	0.250959613	0.146479182	0.019368783	0.16926559	0.011124434	0.141789348	0.829398679	0.077523817	-3.324631793	56731
CRIPT	-0.239685455	-0.142822513	-0.186091833	-0.032876428	0.035585975	0.220229274	0.086145777	0.764384296	-3.814833006	9419
SLC8B1	-0.179111167	-0.160105412	-0.093118783	-0.139987765	0.022605745	0.049186269	0.20381483	0.069785848	-3.623642085	80024
CLDN22 /// WWC2	0.305135891	0.267879177	0.151630313	0.219076096	0.011333526	0.031213246	0.173449794	0.061850118	-3.332469815	53842 /// 80014
GMIP	-0.1954188	-0.109747025	-0.198307829	-0.139920009	0.038406429	0.254689389	0.029865219	0.131121624	-3.846882984	51291
SMOC1	0.183377772	0.246685981	0.083036149	0.1806799	0.038906093	0.009594308	0.317559383	0.041655668	-3.85231077	64093
TIMM22	0.196811368	0.180153166	0.006421263	0.022113938	0.031495504	0.058109267	0.939485567	0.801190813	-3.763456141	29928
EGLN3	0.323867543	0.434432272	0.306673626	0.202170481	0.047202257	0.012901995	0.050901588	0.205788935	-3.933323163	112399
SLC16A10	-0.401608502	-0.494659357	-0.433348838	-0.336470213	0.047905522	0.02175307	0.028036835	0.094105872	-3.939508221	117247
STARD10	0.242330693	0.208386066	0.139271957	-0.0064242	0.022051737	0.056783276	0.159564407	0.949262421	-3.613172288	10809
MED17	-0.252349966	0.060305797	-0.081187585	0.055640433	0.033992991	0.615719469	0.463200864	0.627131334	-3.79557258	9440
MYLIP	-0.327751687	-0.432762967	-0.417480258	-0.131538176	0.039264867	0.010991599	0.007916498	0.393102448	-3.856164562	29116
MYLIP	-0.254104977	-0.491314487	-0.132121542	-0.007900748	0.034510559	0.000318152	0.240774198	0.945444504	-3.801928895	29116
TCF19	0.379908002	0.509617226	0.368847524	0.226345205	0.029341667	0.006535755	0.028238132	0.182353029	-3.733620395	6941
ST6GALNAC4	0.271284019	-0.028952148	0.034043722	0.199615995	0.001521962	0.72385539	0.651376307	0.015300063	-2.500414444	27090
MTA3	-0.326369817	-0.172326483	-0.144858577	-0.247240338	0.031033107	0.262874629	0.30479747	0.096505557	-3.75722829	57504
MFF	-0.238435355	-0.04080376	-0.108410866	-0.037652033	0.028248984	0.708872284	0.284596683	0.717818379	-3.717627946	56947
B3GALNT1	0.209584685	0.133148773	0.072098197	0.176012741	0.029527443	0.175907272	0.420151671	0.064347304	-3.736279548	8706
TBC1D22B	-0.224579107	0.112206603	-0.260508648	-0.161632061	0.028613945	0.281262437	0.00962851	0.108013556	-3.72303783	55633
C9orf37	-0.257066359	-0.090398325	-0.214309031	-0.109600933	0.027300485	0.441762082	0.053652907	0.329555332	-3.703232009	85026
FOXK2	-0.286008571	-0.256498136	-0.393007675	-0.259043942	0.031184332	0.062565319	0.003094934	0.049358312	-3.759275334	3607
ARHGAP24	0.65251638	0.252895065	0.161826976	0.133893676	0.001869317	0.215517092	0.385045844	0.487530026	-2.584028128	83478
COPG2	0.375005956	0.292061463	0.384902016	0.137359925	0.04903872	0.137845847	0.036864411	0.457575373	-3.949281538	26958
LRRFIP1	0.248844752	-0.18883176	0.198462264	0.095665602	0.041168184	0.132816836	0.087422865	0.417813513	-3.876028205	9208
TDRKH	-0.275256509	-0.101220504	-0.05412244	-0.132015955	0.04782508	0.474331506	0.676224386	0.329640281	-3.938805472	11022
ZNF416	-0.378159941	-0.099421987	-0.075580132	-0.048796501	0.001195722	0.374589373	0.461566075	0.645934617	-2.402850299	55659
AADAT	-0.210264171	-0.155508458	-0.08315825	-0.132696104	0.012564157	0.070563915	0.283389332	0.103643377	-3.375881104	51166
GPR34	-0.998856221	-1.454749956	-1.152295135	-0.611486389	0.027694321	0.003176212	0.009573941	0.166331629	-3.709269727	2857
PNMA3	-0.403174012	-0.224171814	-0.122672482	-0.429756604	0.04489235	0.275349227	0.513025198	0.033331672	-3.912324095	29944
NBPF3	0.334777813	0.036730262	0.334176836	0.510481124	0.040085892	0.823572099	0.033919884	0.002738418	-3.864850616	84224
RPL27A /// SNORA45A	-0.204407706	-0.009404706	-0.212375455	-0.222307159	0.032896226	0.922332783	0.022252806	0.021215362	-3.78177297	6157 /// 619562
ZNF256	-0.622107586	-0.196642299	-0.267141449	-0.137677564	0.009291346	0.407413683	0.223872071	0.541826583	-3.248913504	10172
ACRBP	0.596537673	0.642933648	0.446412489	0.211969678	0.03262384	0.028452832	0.091888154	0.431418009	-3.778273604	84519
MGARP	-0.327712905	-0.273097039	-0.150351672	-0.125630679	0.000599902	0.004718452	0.076683207	0.150114213	-2.127464477	84709
MRPL4	-0.250711638	-0.063324016	-0.088956023	-0.199394332	0.024357182	0.571420566	0.3886476	0.068832188	-3.655124602	51073
C2orf88	0.644666358	0.863667723	0.466928293	0.277164236	0.016770273	0.002990281	0.066265695	0.283805308	-3.497637921	84281
TNFRSF19	-0.187274968	0.075488758	-0.034273986	-0.059547935	0.038410482	0.411028483	0.683205316	0.495603739	-3.846927293	55504
CAPNS2	-0.246802949	-0.074976549	-0.181700319	-0.17308575	0.034178914	0.524469466	0.100069981	0.129737085	-3.797867129	84290
EPB41L4B	-0.149409762	-0.119626566	-0.069780073	-0.014967138	0.027419611	0.086628093	0.269260121	0.817521942	-3.705067489	54566
	-0.210284698	-0.152042697	-0.108447409	-0.082147016	0.045389382	0.160007471	0.272068239	0.420420319	-3.916934323
HDAC8	-0.231532575	-0.083799996	-0.122719761	-0.057980804	0.019037696	0.398118523	0.182195819	0.538543695	-3.551150166	55869
BCOR	-0.215574945	-0.063585954	-0.119118885	-0.002562288	0.047568598	0.564952039	0.244923401	0.980538126	-3.936556731	54880
TTC25	-0.26294528	-0.268840218	-0.204572535	-0.147212941	0.011195935	0.013165684	0.036860077	0.139874087	-3.327328388	83538
CHRDL2	-0.171740223	-0.130374017	-0.096614865	0.071756241	0.044247564	0.138669447	0.229215471	0.386541881	-3.9062651	25884
ANAPC11	-0.224706924	-0.055235123	-0.129277537	0.010092482	0.017018206	0.557189057	0.14123712	0.910167079	-3.503830089	51529
SPANXA1 /// SPANXA2	-0.312926278	-0.122093158	-0.238033016	-0.227373707	4.49e-05	0.084317756	0.000709517	0.001575657	-1.145567742	30014 /// 728712
SLC4A9	0.185649242	0.029559926	0.072600583	0.056363964	0.008076848	0.668745282	0.257385929	0.394465932	-3.19011052	83697
	0.173043905	0.040484147	0.13472719	0.10689005	0.031976838	0.618795742	0.078944698	0.174377954	-3.76984167
AKR1C6P	-0.19679955	-0.037768536	-0.108580879	-0.089569897	0.021500664	0.659579205	0.174423151	0.277459162	-3.602493097	389932
UBE2B	-0.203289892	-0.057980842	-0.062327636	-0.12798615	0.04988005	0.58194519	0.51989963	0.207659258	-3.95638917	7320
WDR87	-0.219087696	-0.116018413	-0.112586382	-0.089700191	0.036237443	0.276400436	0.250869924	0.375740689	-3.82245921	83889
	-0.166923115	-0.100269301	-0.124200579	-0.038664758	0.010085229	0.125480256	0.042101629	0.528314296	-3.283373872
PMCHL2	-0.177713929	-0.107980521	-0.13838494	-0.095584376	0.013627785	0.13867327	0.042385738	0.168091378	-3.410126483	5370
	-0.198100532	-0.173945503	-0.045683763	-0.130761294	0.045934085	0.091348652	0.621287992	0.179039242	-3.921927873
ETNK1	-0.214172923	-0.001961811	0.054281523	0.021917497	0.043280406	0.985390459	0.582342046	0.830177486	-3.897005761	55500
FOXD2-AS1	0.210926505	0.073535228	-0.059527956	0.089415424	0.003668329	0.301566398	0.361694777	0.190245258	-2.861083235	84793
MFSD9	-0.253531858	-0.113778642	-0.173745842	-0.268949514	0.008056736	0.232833038	0.052206569	0.005256847	-3.189064843	84804
CLPB	-0.251445154	-0.197136895	-0.256919332	-0.283535776	0.017268033	0.068972166	0.01207314	0.008017295	-3.509979229	81570
PCDHGC5	-0.170060202	-0.058234732	-0.06560692	-0.052834386	0.014214733	0.400931895	0.304542858	0.423866335	-3.427903748	56097
SYS1	-0.354218735	-0.273170729	-0.205659117	-0.231598639	0.003775351	0.027764618	0.067548453	0.048411841	-2.872990887	90196
PPP1R15B	0.155313727	0.151700228	0.169045656	0.139616485	0.029875399	0.042025616	0.015234711	0.049142077	-3.741215025	84919
FAM210B	0.627758506	0.564849563	0.311218673	0.333260813	0.027773646	0.056318848	0.242688576	0.228357996	-3.710475355	116151
KIAA2013 /// LOC102724984	-0.199995198	-0.039334739	0.080619767	-0.012859457	0.042365016	0.693215907	0.381438651	0.892272079	-3.888045563	90231 /// 102724984
IMPAD1	0.240464129	0.181863136	0.15551619	0.11933512	0.008007174	0.049021567	0.065742145	0.167878182	-3.186476979	54928
ARHGAP21	0.350517936	0.34149963	0.340189722	0.067350118	0.04030823	0.055590227	0.038996417	0.682834696	-3.867171718	57584
CPEB4	0.275279568	0.147880183	0.292692865	0.106145503	0.035872509	0.268674524	0.021622988	0.40281133	-3.818204515	80315
EGFR	0.19508398	0.133582205	0.124265032	0.111119689	0.03367414	0.156062799	0.151139188	0.213970534	-3.79160777	1956
LOC102724441 /// LOC102724951 /// LOC389831	1.593327784	0.555665755	1.099360367	0.905843891	0.00526348	0.323478321	0.039022144	0.096664886	-3.011059701	389831 /// 102724441 /// 102724951
LOC102724441 /// LOC102724951 /// LOC389831	0.612728056	0.373748838	0.582108675	0.306556084	0.008421013	0.110680623	0.009276615	0.167538955	-3.207616712	389831 /// 102724441 /// 102724951
FBXO45	0.475923656	0.454924849	0.213804634	0.321753956	0.02813387	0.04392409	0.289901823	0.128889424	-3.715906976	200933
OGFOD1	-0.215780756	-0.147237531	-0.075083179	-0.185719182	0.024741341	0.134021821	0.399122508	0.050668968	-3.661725513	55239
ARHGAP18	0.589114336	0.865467432	0.417712517	0.362599209	0.024813006	0.002478204	0.092035886	0.155676855	-3.66294551	93663
ARHGAP18	0.342602932	0.500581219	0.254745089	0.122114855	0.015519994	0.001235509	0.056689345	0.366576382	-3.464952175	93663
SLC25A25	-0.380802753	-0.022041983	-0.102577653	-0.062058398	0.003108031	0.859759876	0.374070741	0.602643605	-2.792586979	114789
LOC100130093 /// SNAP47	-0.176235583	-0.111610664	-0.032786537	-0.149910385	0.024929963	0.163747927	0.651118896	0.053568459	-3.664928972	116841 /// 100130093
MYO5B	-0.190624254	-0.178678667	-0.043189753	-0.118983309	0.045021637	0.071250928	0.625828623	0.201115235	-3.913528299	4645
SH3BGRL2	0.720376041	0.767677637	0.445910864	0.092821652	0.043052674	0.040033264	0.184401117	0.786931191	-3.894794806	83699
C15orf57	-0.271380204	-0.050093205	-0.237326577	-0.173085418	0.029891013	0.690471072	0.047174855	0.155802084	-3.741435134	90416
MRPL41	-0.200843983	-0.079282957	-0.209699923	-0.178254714	0.03040726	0.398373047	0.01982438	0.052665984	-3.748648046	64975
ANTXR2	0.202342221	0.161749976	0.204350746	0.256923097	0.031503815	0.095528883	0.024741188	0.007612764	-3.763567228	118429
AP1G1	0.217903817	0.231599942	0.218579014	0.136501199	0.007649543	0.006962172	0.005726522	0.082783568	-3.167320843	164
MSRB3	0.618724298	0.486392963	0.485639682	0.501829829	0.022470346	0.08102906	0.059137076	0.060157813	-3.621107225	253827
REEP3	0.198161884	0.236825568	0.224401818	0.172230555	0.013394253	0.005489161	0.004338513	0.029493903	-3.402840772	221035
MMAB	0.282554176	0.136908473	0.141718913	0.033406585	0.006567574	0.186155656	0.13796523	0.731374838	-3.103472342	326625
C19orf12	0.537669287	0.718651999	0.466493115	0.343774645	0.047407469	0.01327562	0.072407141	0.195740468	-3.935137648	83636
NPNT	-0.21626699	-0.024762055	-0.166848119	-0.163576154	0.008951432	0.761622236	0.032616708	0.042653485	-3.233258953	255743
ERC1	0.277296035	0.199872733	0.1027086	0.224529842	0.029641124	0.126629428	0.386184564	0.074121751	-3.737898453	23085
FNDC5	-0.240836787	-0.01675517	-0.048897545	-0.111582936	0.020151024	0.871470899	0.608077635	0.263660515	-3.575135123	252995
RAB21	0.276324817	0.442646592	0.439481476	0.177688334	0.024322646	0.001093387	0.00050073	0.137209709	-3.654526053	23011
GDAP1	-0.399802064	-0.288765717	0.040829177	-0.083221385	0.047154649	0.163950392	0.827543218	0.669102564	-3.932901062	54332
KLF16	-0.216038524	-0.192837133	-0.181411237	-0.069077664	0.022682849	0.049624049	0.044754194	0.44745254	-3.625078795	83855
KDM5A	0.328112044	0.230273116	0.136022469	0.054692706	0.035459489	0.150536461	0.35018235	0.715577779	-3.81333594	5927
NFIC	0.326588291	0.166575313	0.114883266	0.11176863	0.006475737	0.163931578	0.292487956	0.323127693	-3.097583581	4782
ARL14EP	-0.253941744	-0.417341812	-0.337995446	-0.04940717	0.045564433	0.002763816	0.007322177	0.687191731	-3.918545744	120534
FDX1L	-0.235858532	-0.195208561	-0.183919879	-0.069778639	0.015999486	0.052752338	0.047367561	0.454853212	-3.477787463	112812
RCCD1	-0.21956093	-0.088586418	-0.161170625	-0.100574863	0.030057461	0.387089575	0.092761299	0.304390517	-3.743774357	91433
ZNF618	-0.281323383	-0.307489319	-0.15219816	-0.079485505	0.017972167	0.014045321	0.169438702	0.483813938	-3.526844229	114991
THOC2	-0.291605864	-0.134866331	-0.015728056	-0.048215093	0.023017773	0.298264712	0.893967402	0.694133671	-3.63126322	57187
MIS18BP1	0.344675075	-0.006658191	0.280552687	0.256295151	0.007581528	0.958156921	0.021759337	0.041316551	-3.163577835	55320
ZNF521	-0.176346027	-0.165946807	-0.129016669	-0.075759611	0.02192478	0.038070264	0.076128555	0.306432207	-3.610735888	25925
SNTB2	-0.295464153	-0.122211163	0.021737785	-0.125118217	0.0488216	0.423709647	0.876247468	0.390744982	-3.947427007	6645
ADCYAP1R1	-0.202338135	-0.170803708	-0.159131203	-0.19784252	0.047001356	0.105653951	0.101071371	0.051772221	-3.931538972	117
PRRX1	0.180407997	0.063225499	-0.006574033	0.040350902	0.008384403	0.351862076	0.915451276	0.531441268	-3.205788425	5396
U2AF1L4	-0.488425245	-0.433198602	-0.118344996	-0.452671217	0.025289521	0.055506646	0.557441183	0.037012549	-3.670968607	199746
TDRP	0.382175313	0.436556224	0.18569088	0.014838893	0.005643272	0.00287885	0.142189655	0.908282698	-3.040111459	157695
ZFP1	-0.294631656	0.037019918	-0.121060367	-0.267271325	0.046886687	0.805249644	0.38315291	0.069737146	-3.930517093	162239
CPXM2	-0.187591598	-0.065745151	-0.099019283	0.036410214	0.02066041	0.419716424	0.190137152	0.638008	-3.585670329	119587
FAM110C	-0.426504481	-0.791881127	-0.552076373	-0.638974813	0.045717103	0.000917503	0.008929487	0.004009359	-3.919945986	642273
PPP1R14C	-0.230343539	-0.153627529	-0.121611756	-0.061372629	0.038145323	0.17754192	0.243412793	0.566961765	-3.844018007	81706
CXCL17	-0.203092034	-0.099800208	-0.204385634	-0.117322493	0.011008352	0.212882758	0.008229364	0.127209029	-3.320217088	284340
GLI4 /// ZFP41	-0.232400426	-0.10290864	-0.067015028	-0.114768916	0.036070256	0.360779179	0.515610675	0.286389192	-3.820515431	2738 /// 286128
N6AMT2	0.221830679	0.227782739	0.146578008	0.259243685	0.042190423	0.046375714	0.155611126	0.019040939	-3.886314185	221143
	-0.17885115	-0.094113227	-0.248824574	-0.063607293	0.032325203	0.268313819	0.002965948	0.430169124	-3.774402891
GHDC	-0.303307928	-0.329097516	-0.27431326	-0.107133295	0.017917336	0.014642594	0.025460791	0.382306153	-3.525554838	84514
WNK2	-0.244645162	-0.171119089	-0.156191663	-0.011157254	0.03986772	0.161818497	0.164488387	0.922449228	-3.862560236	65268
TSPAN2	0.69409384	0.317669847	0.517035246	0.184625587	0.010144758	0.239398994	0.042053797	0.469875203	-3.285848615	10100
EBF3	0.152612865	0.109803592	0.101813908	0.047026544	0.031767572	0.132382833	0.128996163	0.492168246	-3.767077506	253738
PPP1R3E	-0.382307017	-0.190903316	-0.207882376	-0.223257815	0.016405745	0.234626373	0.161011322	0.147382914	-3.488365991	90673
FAM43A	-0.369092862	-0.27324761	-0.398228662	-0.110655801	0.034967047	0.129088585	0.019332274	0.51212413	-3.807455457	131583
EFCAB4A	-0.202130748	0.004612722	-0.150993458	-0.003798584	0.049389385	0.964688882	0.122594054	0.96949927	-3.952259062	283229
ANKS1B	0.17600618	0.07114765	0.064457837	0.137585119	0.011927633	0.309278809	0.315949422	0.044733949	-3.353981975	56899
ZNF48	-0.262173744	-0.128427833	-0.129395414	-0.172851438	0.008785424	0.199335747	0.160509771	0.073995189	-3.225398661	197407
EMC7	-0.24481712	-0.220302014	-0.080930074	-0.111129186	0.006589495	0.017816585	0.323132708	0.193920148	-3.104865953	56851
PRLR	0.28441831	0.04944086	0.118106481	0.146205559	0.00682955	0.632528141	0.219037436	0.14481912	-3.119835202	5618
SMDT1	-0.208360696	-0.081537729	0.024715058	-0.039722215	0.018318747	0.358257756	0.76027605	0.636923312	-3.534904572	91689
XRCC6BP1	0.784817837	0.950231126	0.891227953	1.022219233	0.005503368	0.001685608	0.001395534	0.000518445	-3.029639762	91419
CLIC6	0.170392205	0.141662344	0.136040499	0.108064469	0.039408792	0.09786413	0.084280149	0.181615929	-3.857700493	54102
TMEM139	-0.219660492	-0.070180868	-0.214433417	-0.097494523	0.032501293	0.499046628	0.030470836	0.32684491	-3.776689592	135932
IMPAD1	-0.210283668	-0.11894623	-0.168428417	-0.096437814	0.006523511	0.124468723	0.021167848	0.188900484	-3.100657104	54928
MIRLET7D	-0.242370379	-0.200700305	-0.242613808	-0.09297159	0.010378844	0.038767843	0.008023518	0.301353667	-3.295442626	406886
TMEM185A	0.334776514	0.273493418	0.238904449	0.175961417	0.019021655	0.06275509	0.076009171	0.201717812	-3.550794443	84548
LINC00086 /// LINC00087	0.188972439	0.058211125	0.101031609	0.065599752	0.012627134	0.440777229	0.150675124	0.363223243	-3.377987579	399668 /// 644596
ZADH2	-0.255323522	-0.164765834	-0.044370494	-0.248846498	0.043549834	0.204140628	0.70608897	0.048768466	-3.899606246	284273
C16orf13	0.263938916	0.136457825	0.100089637	0.195545454	0.007573626	0.167366783	0.267443143	0.041981534	-3.163140815	84326
ABHD12	-0.25437944	-0.189813527	-0.056093064	-0.045803531	0.037074163	0.130700167	0.620550319	0.696629601	-3.832052545	26090
SEC16B	-0.145856872	-0.289912902	-0.098388409	0.003546414	0.048950502	0.000538687	0.16080403	0.960462674	-3.948529038	89866
OLIG1	-0.730649104	-1.070573658	-0.496989411	-0.416898779	0.031706246	0.003755646	0.121824941	0.207766441	-3.766263964	116448
C2orf88	0.649210523	0.786032048	0.587416181	0.281503838	0.015480656	0.005941356	0.022228508	0.273471368	-3.463881685	84281
	0.167273908	0.124082821	0.083534647	0.093596147	0.014102404	0.074769032	0.185989528	0.154346955	-3.424558745
C11orf31	-0.357708121	-0.125989435	-0.124215851	-0.0794857	0.025134434	0.433897228	0.401446487	0.603496573	-3.66837421	280636
HEATR1	-0.423944049	-0.131357475	-0.326454445	-0.199317626	0.021567096	0.478427182	0.061956642	0.262503731	-3.603794914	55127
C10orf128	0.576830762	0.390393434	0.843498716	0.50205099	0.015031648	0.10588127	0.000498349	0.03217628	-3.451467372	170371
RP11-164P12.4	-0.162957688	-0.12127837	-0.110152273	-0.054303691	0.028187659	0.111826787	0.115808723	0.447320322	-3.716712007
EPG5	-0.224678187	-0.084785956	-0.069209294	-0.04391109	0.015611885	0.362590661	0.417870737	0.619112284	-3.467442266	57724
KIAA1804	0.450569903	0.277054375	0.293504074	0.345565973	0.030639033	0.192906018	0.135165447	0.091840932	-3.751846217	84451
RAB27B	0.499512839	0.683468802	0.397104439	-0.033923722	0.048609779	0.011876176	0.10008413	0.889712347	-3.945609584	5874
ST6GAL2	-0.19111981	-0.085516053	-0.147890607	-0.003793826	0.043841134	0.375775591	0.101232839	0.96689748	-3.902399435	84620
FAM162B	-0.221187304	-0.155898199	-0.224745185	-0.161906153	0.022168001	0.114994337	0.016380359	0.087272264	-3.615391166	221303
SPECC1	0.276387508	0.056180851	0.218356284	0.24418098	0.009322834	0.593069878	0.029855096	0.020031181	-3.250334901	92521
	0.315049738	0.40751448	0.213961839	-0.056345607	0.04559467	0.015370045	0.151603688	0.711253313	-3.918823451
CAMSAP1	-0.202614241	-0.032047125	-0.068423486	-0.09644275	0.010524287	0.68272844	0.345302812	0.202859856	-3.301296297	157922
	0.510319827	0.648503069	-0.141219825	0.001278106	0.046062755	0.017310581	0.553925252	0.995868469	-3.923098619
PPM1A	0.301439594	0.169643087	0.190464249	0.209412577	0.025430155	0.215940887	0.1330337	0.112326085	-3.673307455	5494
SNX20	-0.325544882	-0.119182145	-0.158233277	-0.111230808	0.018496647	0.390430553	0.217802124	0.400409564	-3.538983019	124460
	-0.370018849	-0.251304863	-0.32550574	-0.245102225	0.002832443	0.043251594	0.005804198	0.038989582	-2.754320313
NR2F2	-0.160341867	-0.061432199	-0.180553827	-0.0930796	0.020203824	0.376373012	0.007565481	0.164142182	-3.576239449	7026
	-0.228730975	-0.02040749	-0.117138498	-0.182928185	0.038333178	0.85473182	0.257992102	0.093193895	-3.846081237
LIFR	-0.183850003	-0.189503102	-0.085784972	-0.0777143	0.048453932	0.052188021	0.326526188	0.390765731	-3.944267229	3977
PCGF5	0.206410776	0.310327979	0.102450428	0.127134471	0.027907004	0.002463916	0.242577597	0.164446581	-3.712494424	84333
RP11-96D1.11	0.244090579	0.118672267	0.067992004	0.149521964	0.019540483	0.26087629	0.48023286	0.140568104	-3.562151021
SPESP1	0.501269335	0.072149404	0.20099192	0.083587973	0.031232861	0.758096286	0.353687131	0.708348924	-3.759930129	246777
NEGR1	0.278860591	0.132182387	0.027902758	0.010130276	0.003685024	0.163659647	0.744946251	0.90931404	-2.862963058	257194
TRIM66	0.349738159	-0.180702419	0.011585056	-0.057661967	0.026356496	0.258099482	0.936385421	0.702217913	-3.688395589	9866
TMEM132A	-0.208386834	-0.087541642	-0.111450465	-0.098035365	0.020554689	0.334210875	0.184128576	0.258181646	-3.583505329	54972
U2AF2	-0.19901882	-0.160676434	-0.121940224	-0.122258371	0.032774728	0.094929958	0.164505537	0.178783042	-3.780215706	11338
FITM1	-0.224051474	-0.247667668	-0.06773789	-0.160250005	0.007251919	0.004927928	0.371838276	0.047774484	-3.144956452	161247
	-0.297006049	-0.034368813	-0.384879051	-0.141606284	0.032521678	0.805937899	0.005253851	0.29291299	-3.776953502
BAZ1B	-0.148893628	-0.079644523	-0.047063823	-0.036832447	0.030802498	0.256132885	0.462177225	0.578457033	-3.754087182	9031
NIPAL3	-0.27332985	0.017118096	-0.269133659	-0.438332803	0.041485714	0.89945018	0.037534916	0.001888745	-3.879250855	57185
DNAH10	-0.202484055	0.070003513	-0.0310483	-0.224341847	0.023880743	0.437992316	0.706961396	0.013173135	-3.646791266	196385
LOC146880	0.263863519	0.010547964	0.060808724	0.147390802	0.028715966	0.93063964	0.58593371	0.208466556	-3.724537677	146880
	-0.200640199	-0.244681127	-0.162854812	-0.196467721	0.049261561	0.023787784	0.094445701	0.053850123	-3.951176213
SPX	0.927746037	1.215729864	0.642928397	0.566980175	0.047966346	0.015238415	0.148210417	0.216846022	-3.940038784	80763
KLHL17	-0.321316066	-0.175618834	-0.283415187	-0.100521168	0.036426793	0.262101127	0.054024334	0.497746692	-3.824649714	339451
ZNF608	-0.337250074	0.124405089	-0.094349828	-0.060512473	0.037850434	0.450017732	0.532273752	0.698894824	-3.840758297	57507
PARVB	0.46723703	0.503573561	0.02307709	-0.049157821	0.0169366	0.014383441	0.897470135	0.791489154	-3.501801955	29780
	0.240224487	0.276889893	0.06724033	0.12637082	0.021588196	0.012340168	0.485847906	0.211279671	-3.604207555
RPS15A	-0.382221681	-0.08603425	-0.064688386	-0.017814359	0.038332965	0.644684348	0.705706181	0.92008268	-3.846078903	6210
FLT4	-0.219733066	-0.096557147	-0.157822157	-0.167945968	0.013286964	0.277870642	0.058861486	0.053081521	-3.39945116	2324
NTPCR	-0.382526182	-0.252455124	-0.312765977	-0.100478324	0.003642167	0.055845285	0.011864252	0.412233867	-2.858120598	84284
FAM166B	-0.238836227	-0.242421776	-0.099388132	-0.271849079	0.025278775	0.02994469	0.316488109	0.011884021	-3.67078936	730112
NFIA	0.152158856	0.129562548	0.148853049	0.141057403	0.04574406	0.100775956	0.042762751	0.06275845	-3.920192726	4774
ARHGAP23	-0.224716339	-0.020269513	-0.14330389	-0.226798287	0.010557586	0.81559051	0.080640239	0.009933967	-3.302625194	57636
MRPL41	-0.247498704	-0.01767404	-0.016542867	-0.103135009	0.044540609	0.88722387	0.885125675	0.388480088	-3.909029913	64975
CD8B	0.158047008	-0.042013802	0.108630027	0.096314724	0.044482836	0.598282513	0.144745122	0.210478115	-3.908486316	926
PROSER2	0.543191089	0.636531024	0.33099228	0.413692067	0.020939311	0.010708976	0.133211029	0.072996639	-3.591328998	254427
GLRX3	-0.199820386	-0.172533207	-0.386941622	-0.29144331	0.030052543	0.070388065	8.22e-05	0.002405787	-3.743705433	10539
VSTM2A	-0.195111575	-0.128922707	-0.222268784	-0.177899831	0.020342753	0.132665206	0.007029716	0.03303963	-3.579131438	222008
CKAP2	-0.629270461	-0.131549861	-0.74468016	-0.482059379	0.024647761	0.639917179	0.006880172	0.079686965	-3.660127084	26586
SLIT2	-0.154844425	-0.08851176	-0.048352686	-0.072567315	0.044461386	0.261376389	0.50117563	0.332762642	-3.908284302	9353
RC3H2	-0.22175388	-0.038046908	-0.060410487	-0.007727916	0.048360953	0.738273224	0.564403308	0.943199333	-3.943464268	54542
C6orf165	-0.222362123	-0.110991531	-0.25024753	-0.10319096	0.022427498	0.260133287	0.008654407	0.271927377	-3.620301853	154313
FGF14	-0.314384599	-0.102586795	-0.205992526	-0.211235236	0.004552223	0.34603969	0.045260621	0.047694077	-2.950635713	2259
ZER1	0.207571985	0.003850714	-0.017053449	0.101104312	0.013625092	0.963225784	0.824201833	0.210564728	-3.410043186	10444
KANSL1-AS1	-0.956546322	-1.032113018	-0.467746877	-0.015827251	0.047287584	0.041664752	0.301589104	0.972873014	-3.934078606	644246
TMEM242	0.303236565	0.096923832	0.010144001	0.004079572	0.048677123	0.535229618	0.943502066	0.978088563	-3.946188272	729515
TMEM52	-0.158425203	-0.153282588	-0.098968541	-0.096892207	0.020386056	0.031242013	0.122360362	0.144061243	-3.580028805	339456
ACY3	0.156243045	0.11582208	0.062143953	0.087298234	0.049635503	0.158222097	0.404470166	0.261515869	-3.95433596	91703
BIRC3	0.236644697	0.291229772	0.049880151	-0.180824069	0.048995907	0.022486481	0.656248219	0.12713584	-3.948916521	330
LOC145474	-0.472395275	-0.800996967	-0.126057816	-0.133015515	0.016770268	0.000305812	0.487382762	0.480156863	-3.497637798	145474
PARD3-AS1	0.149857255	0.118783266	0.113850557	0.16745251	0.044974256	0.124029097	0.109234609	0.026307111	-3.913087395	100505601
VASH1	0.485542911	0.446065158	0.313456561	0.438303365	0.012683673	0.027098871	0.085392916	0.023094711	-3.37986988	22846
ELK4	-0.207858773	0.007507364	-0.153688693	-0.104486208	0.021337079	0.93373033	0.071896411	0.230762856	-3.599270173	2005
XRRA1	-0.167124181	-0.043490718	-0.044472195	0.01748506	0.039358706	0.596236635	0.555646317	0.82286216	-3.857166635	143570
MORC2-AS1	-0.207404171	-0.074127215	-0.1524057	-0.054058009	0.049260311	0.489668879	0.128336465	0.596585337	-3.951165609	150291
HECA	-0.17498687	-0.106969128	-0.161584575	-0.12114015	0.023892907	0.175058225	0.02984094	0.109530473	-3.647006104	51696
	-0.175518276	-0.038942216	-0.080727058	0.034014904	0.032723902	0.638520339	0.29299498	0.666837398	-3.77956253
	-0.354863369	-0.335894694	-0.124640674	-0.144205563	0.03662371	0.057530506	0.430720359	0.380314144	-3.826915541
ZFY	2.005408465	0.052352734	1.395296357	0.545156795	0.044269687	0.958589471	0.139646176	0.571746063	-3.90647448	7544
	-0.300445683	-0.196044532	-0.298227932	-0.204320349	0.004642352	0.066085102	0.003677601	0.045742965	-2.958786591
ACRBP	0.637536229	0.612880438	0.550840069	0.223655241	0.038028077	0.055785351	0.060988812	0.451615948	-3.842725042	84519
ABCG1	-0.76855918	-1.018762109	-0.644283779	-0.313192941	0.011147421	0.00185649	0.02526721	0.277936762	-3.325500597	9619
RNF130	0.175092357	0.110068308	0.07453237	0.053990028	0.047808003	0.225243046	0.368607471	0.528759736	-3.938656131	55819
DSTN	-0.239409022	-0.122832068	-0.145276445	-0.112493551	0.002427697	0.114645205	0.045172815	0.129035374	-2.690942451	11034
	0.18209965	0.124788958	0.132732948	0.253167028	0.027354786	0.139616876	0.08926154	0.003084544	-3.704069673
FXYD4	-0.231809485	-0.132633136	-0.11201721	-0.053071635	0.023095419	0.200676721	0.238446215	0.586783873	-3.632684068	53828
	-0.355842601	-0.45011063	0.007588123	-0.280759042	0.025226261	0.008060496	0.958678877	0.072703589	-3.669912291
CATSPERG	0.188954842	0.159002924	0.035507223	0.103172651	0.036771523	0.089485547	0.672390427	0.241408857	-3.828608246	57828
ASCC3	-0.384157858	-0.015372488	0.019262107	-0.267912004	0.022343022	0.927206712	0.900849847	0.102946804	-3.618709522	10973
EBP	0.225263187	0.088346255	0.051341618	0.187161673	0.024315847	0.381255037	0.578152977	0.057892278	-3.654408134	10682
LINC00445	0.199533152	0.123659904	0.097339134	0.256617997	0.040798356	0.215692295	0.287102242	0.010090817	-3.872242717	100507114
	-0.183660762	-0.270742	-0.294854879	-0.145066331	0.047797833	0.006990205	0.001784387	0.113340083	-3.93856717
AC005754.7 /// BC016751	-0.17738387	-0.078232243	-0.13347153	-0.076830084	0.016354354	0.292273258	0.055970577	0.278315378	-3.487042344
LOC101929709	0.226080827	0.200287863	0.118973089	0.201399861	0.036583973	0.074291629	0.240839297	0.060573665	-3.826459304	101929709
	0.201538438	0.079167651	0.170912179	0.14395447	0.045195127	0.439189358	0.075676283	0.145584003	-3.915138678
CREG2	-0.191379391	-0.1337561	-0.144376556	-0.106395178	0.017902801	0.104996053	0.058972493	0.173234825	-3.525212384	200407
FCAMR	-0.15059157	-0.116961496	-0.140565928	-0.007040993	0.043117402	0.127996333	0.049600369	0.921849856	-3.895424431	83953
ATP13A4-AS1	0.144045058	0.059241901	0.15382106	0.101235086	0.032169324	0.38448768	0.018597438	0.124447831	-3.772368109	101929198
LOC102725436 /// PMS2P4	-0.256040697	-0.145503422	-0.194172426	-0.098907669	0.010542693	0.148958309	0.039791165	0.299153239	-3.302031364	5382 /// 102725436
C11orf1	0.264509097	0.175031363	0.066925871	0.163149947	0.018432001	0.125756431	0.516819666	0.134100983	-3.53750553	64776
LOC101928917	-0.173887039	-0.12648276	-0.119763915	-0.00986899	0.040103135	0.146767434	0.135245821	0.903700443	-3.865031092	101928917
SERPINB6	-0.143832334	-0.11143064	-0.080375457	0.018539884	0.020423912	0.080272379	0.165350618	0.753945724	-3.580811734	5269
ARG1	0.174232866	0.092935948	0.110389354	0.136957891	0.019100683	0.216624444	0.113352602	0.060700124	-3.552544109	383
ADH4	-0.17583036	-0.169191117	-0.134626373	-0.171838413	0.040459994	0.05867822	0.098938259	0.04488753	-3.868748596	127
SNX12	-0.216761471	-0.084368906	-0.185882175	-0.115491119	0.046986194	0.447315086	0.0750348	0.277856052	-3.931403997	29934
EPHA8	0.253364134	0.340717303	0.113253096	0.127712415	0.021380083	0.004088498	0.268054849	0.229675178	-3.60011981	2046
DMRT3	-0.143216746	0.016621206	-0.067563723	-0.041107822	0.042242992	0.815651054	0.306590872	0.546448093	-3.886836263	58524
AGBL5	0.218534791	0.055877468	0.22207652	0.205017996	0.032303545	0.587510648	0.024591377	0.043630947	-3.774120763	60509
STRIP2	0.174722138	0.17202657	0.083378509	-0.008467012	0.038831057	0.051435738	0.292463986	0.917146593	-3.851500197	57464
SARS	-0.351130517	-0.212190124	-0.440577427	-0.17236976	0.030333991	0.199587079	0.006017998	0.272553315	-3.747631904	6301
ZDHHC18	-0.166741067	-0.082839367	-0.041228989	-0.077804846	0.038473799	0.312606883	0.581979646	0.319758872	-3.847618984	84243
HES2	-0.177273998	-0.138521057	-0.143810599	-0.247510489	0.048532615	0.135692872	0.093535661	0.00751323	-3.944945493	54626
LOC101060604 /// LOC101929910 /// LOC102725125 /// LOC613037 /// NPIPA5 /// NPIPB3 /// NPIPB4 /// NPIPB5 /// SLC7A5P1 /// SMG1P1 /// SMG1P3	-0.231248204	-0.314540008	-0.124194822	-0.044718569	0.047171839	0.011802078	0.2572082	0.691297601	-3.933053523	23117 /// 81893 /// 440345 /// 613037 /// 641298 /// 100132247 /// 100271836 /// 100288332 /// 101060604 /// 101929910 /// 102725125
EPG5	-0.333483273	-0.384169236	0.136509639	-0.184659522	0.030719013	0.01855585	0.342296715	0.218292315	-3.752944181	57724
LOC102725383	-0.247331685	-0.202230498	-0.435414021	-0.202958832	0.029809127	0.085240004	0.000252575	0.070821565	-3.740279492	102725383
ADCY1	-0.131523325	-0.026661213	-0.090484921	-0.050429547	0.039125954	0.679134936	0.133669772	0.413944897	-3.854676687	107
ABCG1	-0.428176503	-0.678808503	-0.520798975	0.126955918	0.009233861	0.000224607	0.001450484	0.414529783	-3.246306246	9619
CEP57L1	0.180017554	0.207489553	0.107334367	0.040722165	0.031574352	0.019091562	0.172610213	0.612976225	-3.764508892	285753
ZNF503	-0.241371058	-0.211569397	-0.329417635	-0.157085975	0.008727585	0.025716245	0.000422568	0.07731555	-3.222625539	84858
KCNJ12 /// KCNJ18 /// LOC100996843	-0.215320001	-0.158635452	-0.038226283	-0.044167642	0.027290691	0.113149589	0.671380605	0.636796742	-3.703080745	3768 /// 100134444 /// 100996843
MTFR1	-0.126104782	-0.112701939	-0.196943129	0.013097797	0.035632122	0.070437883	0.00127337	0.820441467	-3.815377852	9650
MIATNB	-0.574942771	-0.298846608	-0.28001806	-0.484079665	0.003500845	0.125636005	0.118609002	0.012079721	-2.841747341	102724827
EHF	-0.199000022	-0.087748955	-0.191341876	0.000314957	0.011648881	0.266487562	0.011813478	0.996625442	-3.344024148	26298
	-0.327671822	-0.528011349	-0.053383595	-0.130278962	0.044287159	0.003087315	0.724633533	0.409749378	-3.906639757
SKIL	-0.222577057	-0.100328373	-0.230799004	-0.096501236	0.019540001	0.296469482	0.012597637	0.292320499	-3.562140603	6498
SPG11	0.332713017	0.118307998	0.353962048	0.235702699	0.007840495	0.340372753	0.003740791	0.052197214	-3.177656345	80208
EPS15L1	-0.375605304	-0.325791491	-0.357098942	-0.122266202	0.007335238	0.023802508	0.008061178	0.355185181	-3.149741243	58513
A1BG-AS1	-0.184971102	-0.152650387	-0.083360776	-0.171322324	0.039669909	0.100705536	0.321808473	0.055470087	-3.860472557	503538
	-0.374822165	-0.588350174	-0.033996354	-0.098741437	0.039620881	0.003132207	0.840598078	0.574424931	-3.859953491
SLC26A6	-0.317390288	-0.33048733	0.162340289	-0.070648994	0.035885064	0.037137795	0.2520919	0.627728366	-3.818351622	65010
ARHGAP8 /// PRR5-ARHGAP8	-0.24272385	-0.191612491	-0.124674025	-0.218065487	0.049593177	0.133739789	0.283519388	0.075850805	-3.953979533	23779 /// 553158
TXLNGY	2.540554299	0.068708061	1.668483978	0.825440552	0.044795924	0.957215347	0.163447824	0.50077573	-3.91142366	246126
SYT11	-0.175794384	-0.109035102	-0.121400235	-0.153437585	0.024855563	0.172084343	0.100501465	0.04788194	-3.663668323	23208
	-0.2623757	-0.268660819	-0.149528026	-0.120749295	0.021748862	0.024769116	0.161952381	0.273215276	-3.607336435
LOC284561	-0.15833068	-0.042746634	-0.036844868	-0.030803152	0.042041399	0.587970882	0.611159912	0.681866188	-3.884830583	284561
	-0.580746521	-0.777610692	-0.206953477	-0.107299922	0.006061973	0.000729117	0.282085233	0.588115693	-3.069989869
PAPPA	0.158086526	0.116824648	0.042561077	0.148156493	0.029569317	0.117534988	0.527287952	0.040450036	-3.736876594	5069
ZNF346	-0.196210959	-0.103082258	0.005824477	-0.020984253	0.042392407	0.296091026	0.948267296	0.821853513	-3.888316525	23567
	-0.161375287	-0.180637585	-0.130145007	-0.110112431	0.030658449	0.021766768	0.067124305	0.131728112	-3.752113033
	0.145404506	0.106153666	0.058995122	0.055109145	0.037618821	0.140066193	0.366265689	0.415421611	-3.838179914
	-0.239374891	-0.259302529	0.061784282	0.027932292	0.047770918	0.041362268	0.58387502	0.811000511	-3.938331632
ZNF33A	-0.413042401	-0.259442885	-0.096565594	-0.274283785	0.007228853	0.093943381	0.488404674	0.06474245	-3.143622234	7581
	-0.237629837	-0.002673388	-0.120884554	0.03378205	0.033798957	0.9810841	0.248863174	0.753554147	-3.793164336
	-0.467553731	-0.517674607	-0.186547611	-0.157927944	0.005425308	0.003560937	0.222885838	0.317933696	-3.02368265
SLC17A9	-0.266977059	-0.198514818	-0.084605109	-0.186910079	0.013127668	0.070995138	0.391577112	0.074395528	-3.394367998	63910
	-0.741672929	-0.715430185	-0.354185781	-0.309473762	0.034586379	0.050587651	0.280607631	0.36220429	-3.802851941
4-Sep	-0.188369501	0.003517577	-0.000826702	-0.031197983	0.041644733	0.969967636	0.992316049	0.726462072	-3.880855334	5414
MCMBP	0.221921472	0.071245214	0.190216709	0.092293513	0.023283351	0.46900767	0.0416955	0.327097354	-3.636103338	79892
	-0.437489871	-0.675265806	-0.204234148	-0.267883691	0.040465832	0.003725936	0.307107763	0.199181092	-3.868809131
JAKMIP3	0.241632825	0.202641164	0.246185707	-0.002565024	0.014377408	0.046191474	0.010082518	0.978116529	-3.43270167	282973
LOC100271840	-0.15207367	-0.042189467	-0.143541214	-0.121375984	0.035239895	0.563307905	0.038864903	0.08836868	-3.810723958	100271840
	0.150549274	0.014883345	0.043349288	-0.025754177	0.043934057	0.843903887	0.53376894	0.721040386	-3.903286465
	-0.159413018	-0.18279776	-0.137878946	-0.151065839	0.037065226	0.023603132	0.059425282	0.047330768	-3.831951234
	-0.156114604	-0.284475132	-0.232346445	-0.212850788	0.020193918	0.000194341	0.000700926	0.002261538	-3.576032465
CCDC114	0.160302775	0.113555492	0.052832381	0.089285605	0.036933682	0.150233506	0.460175214	0.232739139	-3.83045731	93233
FGF14	0.167078259	0.090775023	0.068361775	0.099691719	0.036709492	0.265649388	0.359837919	0.201378524	-3.827898733	2259
UHRF1BP1	0.203132644	0.041460353	0.102200258	0.223779291	0.041978898	0.681680404	0.275504884	0.02615253	-3.884206765	54887
	-0.311938763	-0.404563954	-0.050321069	-0.169233889	0.045827153	0.015231165	0.72923044	0.266704239	-3.920952364
	-0.239989558	-0.187784649	-0.217636529	-0.117828296	0.0095415	0.047281296	0.01409084	0.183096486	-3.260076623
COPB1	-0.280566991	-0.488668463	-0.302158388	-0.122337568	0.010811619	9.69e-05	0.004930411	0.244208984	-3.31262869	1315
UBE2I	-0.407856114	-0.546539401	-0.160497217	-0.413630596	0.034089026	0.008152751	0.370970582	0.031816943	-3.796759367	7329
RHBDL3	-0.155237969	-0.146792833	-0.039483035	0.075580975	0.029673097	0.04823712	0.550499806	0.274371649	-3.738352638	162494
MTBP	-0.186613841	-0.173657706	-0.054160334	-0.156610744	0.037659529	0.063057265	0.516712634	0.077792503	-3.838634253	27085
POLR3E	0.346789255	0.216935221	0.292066884	0.212974529	0.000386614	0.023240753	0.001490988	0.01976732	-1.954960788	55718
SLC4A11	0.170025786	0.199430188	0.001362676	0.16419423	0.035924331	0.020091394	0.985517011	0.042261601	-3.818811372	83959
ISPD-AS1	-0.17339661	-0.091842954	-0.189765918	-0.081432355	0.042096172	0.291495175	0.022283271	0.325988092	-3.885376493	100506025
	-0.188255608	-0.04178285	-0.024652456	-0.04016823	0.02346104	0.616291013	0.747283743	0.613387363	-3.639310859
	-0.120326436	-0.059958421	-0.110293242	-0.079152767	0.038874323	0.312244378	0.04866076	0.16519069	-3.851967763
	-0.245704725	-0.119852262	-0.151144909	-0.205628372	0.015925491	0.243066844	0.11279143	0.040605471	-3.475831941
	-0.221567173	-0.116471165	-0.192893786	-0.221021201	0.020123808	0.227340217	0.034229491	0.020404835	-3.574564758
LOC101927769	-0.239993117	-0.268902487	-0.19463178	-0.165936084	0.000717428	0.000357593	0.003440418	0.01389918	-2.198371874	101927769
EBF4	-0.224305834	-0.310856976	-0.174062145	-0.282533603	0.019004273	0.002697471	0.054817841	0.00398826	-3.550408616	57593
	0.166629817	0.150511414	0.120326642	0.145091595	0.042282991	0.07756122	0.1221331	0.074513461	-3.887233058
	-0.21054484	-0.21560556	-0.216226376	-0.071558459	0.028414682	0.03204908	0.020181594	0.439130135	-3.720092802
STYXL1	0.377805007	-0.027575991	0.046046323	0.232987152	0.048791325	0.887100498	0.796469845	0.214566423	-3.947167744	51657
MUC3	-0.222198234	-0.15660748	-0.100885183	-0.118045305	0.03119445	0.138755703	0.294533734	0.238463696	-3.759411945	100133790
	-0.224550249	-0.240383451	-0.251697976	-0.221103408	0.003831909	0.003248007	0.001011505	0.00432858	-2.879150724
	-0.220456656	-0.123913119	-0.103463889	-0.080870565	0.007071139	0.130890328	0.168338083	0.295976046	-3.134385551
TM6SF2	-0.256112401	-0.141414769	-0.16198904	-0.194796611	0.019489474	0.202876163	0.115171063	0.069937334	-3.561047939	53345
KCNT2	-0.13591663	-0.049584327	-0.089921315	-0.046463629	0.04550997	0.472864866	0.161906597	0.480444161	-3.918045067	343450
	0.234808293	0.148331459	0.074794738	0.261638078	0.020299073	0.149719145	0.423243401	0.010512576	-3.57822431
	-0.206617812	-0.062808957	-0.093742424	-0.092438874	0.018917847	0.476591764	0.251003908	0.274832909	-3.54848505
LINC01267	-0.153699518	-0.085154	0.034171139	-0.073061657	0.040743573	0.266959574	0.624726753	0.316826064	-3.871679005	101927565
	-0.224300732	-0.097679049	-0.178758836	-0.182631158	0.006917432	0.236679622	0.022757392	0.024756564	-3.125186042
	-0.175173753	-0.24899192	-0.238669294	-0.166762051	0.045063908	0.00821774	0.006077648	0.055625647	-3.913921254
EMP1	-0.18755327	-0.17388567	-0.051184188	-0.119942505	0.038529353	0.06520705	0.543824252	0.176072791	-3.848224914	2012
AMBRA1	-0.160515429	-0.137625196	-0.101567595	-0.044223502	0.037811782	0.085628163	0.163503351	0.553178671	-3.840329131	55626
	0.155750357	0.13375951	0.001788182	-0.025206938	0.048078658	0.101693102	0.980539006	0.740624271	-3.941016667
	0.204732396	0.131059776	0.160523574	0.152581307	0.020798959	0.1462323	0.056108827	0.07866534	-3.588490868
CTLA4	-0.308282447	-0.141762786	-0.102466815	0.024706681	0.000886062	0.114650411	0.210762847	0.768264723	-2.282521131	1493
LOC101928697	-0.14133906	-0.046663426	-0.063968645	-0.057749473	0.047037922	0.518711182	0.337784329	0.403420828	-3.931864293	101928697
LINC01257 /// LOC101929974	-0.144466038	-0.041968842	-0.119688295	-0.021151536	0.046652903	0.569097781	0.084398836	0.762965231	-3.928425787	116437 /// 101929974
	-0.251919575	-0.128734986	-0.151249212	-0.105262302	0.008174779	0.176745893	0.087203866	0.244683084	-3.195165707
ARHGEF12	-0.19272133	-0.110064804	0.012497479	-0.142919452	0.015325865	0.170931908	0.863415434	0.065844954	-3.459642932	23365
	-0.130026669	-0.058448826	-0.089696437	-0.039229051	0.045613631	0.377798116	0.145527103	0.533284915	-3.918997492
ZNF71	-0.178169138	-0.142601169	-0.19078764	-0.234874537	0.010610862	0.045933929	0.005038225	0.001174372	-3.304742737	58491
	-0.173064696	-0.024932928	-0.149247473	-0.03056062	0.044775094	0.775171877	0.070558446	0.713620779	-3.911228888
LAMA3	-0.181916836	-0.008787831	-0.141441713	-0.08807753	0.012944082	0.903661684	0.041105882	0.20957989	-3.388433166	3909
	-0.279466355	-0.252223502	-0.225915272	-0.143415137	0.035267474	0.067311976	0.074074019	0.266122878	-3.811052897
HHLA3	0.201982124	0.109718001	0.115708057	0.117754397	0.047886035	0.293276866	0.229120693	0.238021248	-3.939338096	11147
BTBD9	-0.219398666	-0.108567405	-0.07559236	-0.144743798	0.010036878	0.203576435	0.332357782	0.079336321	-3.281353143	114781
KRTAP4-9	-0.306482527	0.006786436	-0.189917294	-0.098755845	0.00272611	0.94524673	0.043723506	0.299187321	-2.738572691	100132386
N6AMT1	-0.187649641	0.061724503	-0.110158035	-0.147400101	0.017935173	0.437330211	0.136984602	0.058251629	-3.525974719	29104
TOB2	-0.24590615	-0.273648737	-0.112225541	-0.145807031	0.039513055	0.029652985	0.315419275	0.211070822	-3.858809603	10766
OR51A1P /// OR51A1P	0.245199932	0.174199871	0.085833037	0.104368398	0.03253193	0.138951231	0.421054894	0.346830653	-3.777086171
	-0.217886523	-0.244448259	0.003311848	-0.183943193	0.048669727	0.035822572	0.974310014	0.092867367	-3.946124759
ADARB1	-0.238092261	-0.0421614	-0.035936495	-0.111084272	0.034372012	0.710301573	0.7303534	0.308561155	-3.800236891	104
TMEM108	-0.218406711	-0.123072964	-0.142996236	-0.073542061	0.019297179	0.193257979	0.102897479	0.410619616	-3.556863368	66000
	-0.182962952	-0.130969845	-0.100645393	-0.118772313	0.040200852	0.153267478	0.229802245	0.173641333	-3.866052371
	-0.195917895	-0.122622567	-0.006363824	-0.114093089	0.043876096	0.21845954	0.943830389	0.229487638	-3.902733404
ENTPD6	0.216692638	0.106705941	0.21818891	0.105998477	0.048941785	0.342287003	0.040232302	0.322793123	-3.948454608	955
IL6ST	-0.167488901	-0.047802792	-0.115225697	-0.100092446	0.039447856	0.561571474	0.134338205	0.207439216	-3.858116388	3572
DENND4C	0.23300894	0.085847317	0.205309437	0.153417292	0.026155344	0.416749021	0.040606071	0.133481905	-3.685165077	55667
ZADH2	-0.312157435	-0.15832843	0.119679497	-0.067775695	0.045412094	0.320087591	0.412034869	0.653043212	-3.917143759	284273
BCDIN3D	-0.199595351	-0.215268157	-0.132037496	-0.036196631	0.048983203	0.043310861	0.16882761	0.711944315	-3.948808144	144233
VTI1A	-0.184603206	-0.212162125	-0.068948895	-0.251173399	0.033599456	0.020838427	0.394080282	0.005057023	-3.790673598	143187
PPP1R1A	-0.153256203	-0.023101238	-0.001135899	-0.069979262	0.043676982	0.763810751	0.987159606	0.343230674	-3.900827765	5502
BDH2	-0.262858815	-0.013125233	0.027016968	-0.142064005	0.016101155	0.903912023	0.786915526	0.177495619	-3.480459723	56898
IKBIP	0.290923223	0.086607279	0.218929496	0.12552268	0.031056034	0.524796422	0.087159396	0.33593404	-3.757539285	121457
CCDC58	0.343677014	0.243669116	-0.045501064	0.209583721	0.031255513	0.136657036	0.75786186	0.177826849	-3.760235404	131076
ADAMTS5	-0.279977754	-0.401214578	-0.183597769	-0.253325543	0.036421494	0.005557423	0.146144587	0.056663147	-3.824588569	11096
SEC63	-0.318242716	-0.197245502	-0.193639476	-0.14103369	0.000532935	0.028588444	0.020024638	0.094577894	-2.08075942	11231
PGBD1	0.199522053	0.081705586	0.214873045	0.087114359	0.036908785	0.399773051	0.020821498	0.34715748	-3.830173954	84547
LOC100506472	-0.182950518	-0.101664019	-0.113046946	-0.067891943	0.004795667	0.116091788	0.059653773	0.265773318	-2.972301152	100506472
SYNE4	-0.200207619	-0.113559828	-0.103635253	-0.199696827	0.032166008	0.233143832	0.236221571	0.032573843	-3.77232471	163183
NUMA1	-0.279051322	-0.255234676	-0.124809825	-0.185514792	0.03622611	0.065329812	0.316220542	0.154887102	-3.82232774	4926
	-0.343777548	-0.432467863	-0.222245873	-0.18944191	0.024291938	0.007971851	0.121537256	0.200368276	-3.653993149
STARD7-AS1	-0.264223881	-0.303620408	-0.062180056	-0.067970266	0.013621533	0.007444363	0.525857869	0.504179758	-3.409933046	285033
VPS41	-0.325840237	-0.011124612	-0.037481648	-0.106497311	0.00875546	0.927638331	0.739338148	0.365325826	-3.223964293	27072
AK074476	-0.235000127	-0.137020351	-0.185682407	-0.108296088	0.022070926	0.188902343	0.056803407	0.273837683	-3.613539319
GAS2L3	0.163523583	0.11037276	-0.01087066	0.095916681	0.031593497	0.156630057	0.877167484	0.195359851	-3.764764103	283431
LINC00472	-0.206802421	-0.253021888	-0.152357211	-0.191255323	0.015571004	0.005537291	0.058986339	0.024263018	-3.466336281	79940
RP11-539I5.1	0.243366125	0.152534951	0.05937972	0.10979944	0.016480694	0.138798428	0.523926451	0.259806719	-3.490288997
TUSC3	-0.159854027	-0.21952462	-0.134949564	-0.127418401	0.031338666	0.006059903	0.056986867	0.081661996	-3.761354164	7991
JSRP1	0.359924036	0.216544624	0.114073292	0.108621846	0.004298624	0.085783825	0.316117075	0.356984292	-2.926821713	126306
TERF2	0.189559807	0.001930287	0.165196361	0.125099479	0.038681449	0.983355983	0.059791916	0.163437613	-3.849879302	7014
CLUHP3 /// ZNF720	0.384332576	0.172090611	0.313714651	0.051186576	0.049286942	0.387962329	0.092725778	0.786440029	-3.951391452	124411 /// 100132341
FAM224A /// FAM224B	0.314091629	0.075811564	0.167468565	0.126053827	0.005920203	0.49919621	0.110803554	0.242446804	-3.06010697	401629 /// 401630
MARVELD2	-0.171735315	-0.089937803	-0.096983953	-0.109316753	0.029539043	0.26212239	0.189953419	0.155653532	-3.736445027	153562
FABP4	0.169621591	0.225191409	0.037375225	0.036080428	0.016593733	0.003175512	0.565118215	0.592416091	-3.493172898	2167
C8orf22	0.192083305	0.07246675	0.107832142	0.060717009	0.007979458	0.313430757	0.107471944	0.374735558	-3.185022877	492307
	-0.343745852	-0.251272011	-0.176696756	-0.249741435	0.029937605	0.122269839	0.232851497	0.107835414	-3.742091241
FZD1	-0.236330377	-0.07794018	-0.144205299	-0.01987613	0.002200928	0.29891482	0.041870545	0.779229191	-2.650751751	8321
GANC	0.337588475	0.3022428	0.17402358	0.30752781	0.036815014	0.071794283	0.250968403	0.055622946	-3.829104979	2595
SNCA	0.930649267	0.938351526	0.521158342	0.621701084	0.045072941	0.053417798	0.233185645	0.172242918	-3.914005172	6622
WNT2B	0.197817359	0.183112564	0.035873111	0.166983762	0.020490846	0.038841052	0.647742605	0.047482343	-3.582192519	7482
CYTH3	0.22791447	0.087217779	0.005370029	0.009247072	0.041997369	0.44361975	0.958842384	0.93176146	-3.884391217	9265
	-0.322944527	-0.291675452	-0.135892099	-0.13002228	0.016032065	0.035700731	0.272908382	0.311311452	-3.478645601
	0.353725536	0.215023121	0.492687966	0.165137719	0.013847598	0.13948665	0.0007174	0.230802741	-3.416871683
LOC389831	0.326381187	0.072472746	0.219131124	0.293221131	0.028254764	0.628361138	0.118344766	0.046979812	-3.71771417	389831
	-0.163247824	-0.10647131	-0.06971587	-0.039662145	0.035213365	0.179858428	0.335389866	0.595309923	-3.810407269
	-0.495795794	-0.537021265	-0.577980205	-0.021957504	0.029357108	0.024829184	0.009632658	0.91979151	-3.733842063
MAATS1	-0.240382875	-0.089322757	-0.167446146	-0.110681823	0.004967278	0.289738913	0.035986892	0.171721231	-2.986934115	89876
FBLL1 /// FBLL1	-0.258300825	-0.177806633	-0.12728264	-0.174164609	0.021343979	0.120891199	0.22302841	0.1114753	-3.599406615	345630
ZNF285 /// ZNF806	-0.403244976	-0.28372455	-0.130795523	-0.147515872	0.045448167	0.171265493	0.487022351	0.450365114	-3.917476174	26974 /// 646915
CTXN3	-0.170130682	-0.046548243	-0.200467369	-0.100561261	0.029741606	0.555295454	0.009119284	0.186865616	-3.739324174	613212
	-0.376180106	-0.419734294	-0.38856719	-0.173415379	0.029741402	0.021429465	0.020546569	0.300385066	-3.739321289
ANKRD45	0.134923881	0.073382146	0.057868026	0.076419676	0.033977635	0.257649182	0.329833197	0.217317255	-3.795382492	339416
CEP250	-0.223026431	-0.027872951	0.041261065	-0.158628159	0.033219968	0.791658389	0.670699978	0.12249816	-3.785894175	11190
	-0.548374788	-0.533124517	-0.068264779	-0.36138855	0.040419585	0.056220077	0.783491244	0.167893507	-3.868329316
U2SURP	-0.481622313	-0.570596037	-0.068953144	-0.217677012	0.008035907	0.003197779	0.675165834	0.208076172	-3.187979162	23350
LOC100507656	-0.15949274	-0.087053734	-0.290346669	-0.112191555	0.023061362	0.221482507	9.46e-05	0.102028105	-3.632061452	100507656
	-0.495638876	-0.438793491	-0.314674946	-0.268922074	0.013444297	0.03419547	0.093304898	0.163621265	-3.404412603
UNC5A	-0.220178564	-0.101595918	-0.137883269	-0.13116547	0.033080819	0.332742147	0.156451006	0.192687984	-3.784127822	90249
	-0.264654283	-0.200091651	-0.053989431	-0.037600091	0.01672199	0.077338559	0.594645199	0.720644243	-3.496421438
RP11-845C23.3	-0.23079721	0.010661603	-0.022838034	-0.125188193	0.001251093	0.875775985	0.715772105	0.062002595	-2.421109777
PPP2R2A	-0.308665748	-0.31715655	-0.075554536	-0.107707856	0.00718787	0.008297839	0.468029847	0.320804738	-3.141241275	5520
RD3	-0.190142311	-0.192228614	-0.079560873	-0.208349189	0.018326247	0.022526042	0.286301785	0.010429333	-3.535077325	343035
LOC284373	-0.298331731	-0.116878383	-0.116173305	-0.102991472	0.021581936	0.371439858	0.334161511	0.408307455	-3.604085181	284373
	-0.284798467	0.005457598	-0.212758605	-0.133981802	0.037221842	0.968426868	0.101110297	0.312533198	-3.833722901
	-0.177819822	-0.099494338	-0.065047801	0.101822414	0.030501672	0.234501928	0.394666964	0.202785749	-3.749953767
LOC100131303	-0.226406207	-0.179210657	-0.112462539	-0.099052362	0.018883459	0.07052587	0.209730874	0.285215264	-3.547717239	100131303
LOC101928152	0.711290147	0.757425874	-0.370646065	0.341890737	0.049243357	0.04609102	0.275966869	0.331809415	-3.951021761	101928152
	-0.21153586	-0.013602817	-0.202523433	-0.114944536	0.040024957	0.895968742	0.041235276	0.252001943	-3.864212195
LINC01128	-0.192545576	-0.181630371	-0.081837557	-0.079293287	0.025181031	0.042368751	0.306092363	0.338720725	-3.669155402	643837
	-0.387741387	-0.380100836	-0.256213797	-0.203033513	0.001438654	0.00261688	0.022164214	0.075082371	-2.477594216
	0.208600076	0.207807244	0.23039441	0.279490735	0.037691689	0.047585897	0.018505759	0.006763062	-3.83899284
	-0.30358186	-0.127855088	-0.080100591	-0.113483719	0.017198919	0.318213885	0.494084779	0.352230988	-3.508287006
ZIC1	-0.146029899	-0.04429361	-0.080474127	-0.052114541	0.029609913	0.513102372	0.200768681	0.420552738	-3.737454608	7545
	-0.211903361	-0.166425727	-0.052136236	-0.036629391	0.044807689	0.127062836	0.596203239	0.719435634	-3.911533633
EVPLL	-0.188981804	-0.089324088	-0.095328896	-0.089670955	0.04060448	0.341832025	0.270860167	0.317331598	-3.87024427	645027
	-0.197909779	-0.037878576	-0.182825143	-0.066703196	0.027093726	0.673881649	0.033514379	0.438744714	-3.700027079
	-0.315614338	-0.173765479	0.028654093	-0.252491033	0.035206909	0.255388468	0.836460232	0.087607891	-3.810330175
MNX1-AS1	-0.174838193	-0.101623084	-0.108643015	-0.106666029	0.0179536	0.174749969	0.116356357	0.136504874	-3.526408061	645249
C17orf99	-0.192694316	-0.015214327	-0.124318361	-0.152397979	0.025907784	0.860824125	0.126652305	0.073426439	-3.681154789	100141515
	-0.257046921	-0.249933526	-0.199948945	-0.203408042	0.005349173	0.009176303	0.021442193	0.023902906	-3.017790777
	-0.242258846	-0.21276559	-0.149271669	-0.108212998	0.009312367	0.026761035	0.085158196	0.222952077	-3.249862918
CTD-2002J20.1	0.154736545	0.161410906	0.057898374	0.038943922	0.03619385	0.037138154	0.400427569	0.584382382	-3.821953263
	-0.164063653	0.018865268	0.006152786	0.015869761	0.015206214	0.77908871	0.920635094	0.804504002	-3.45633713
TFRC	-0.145548434	-0.097643291	-0.097200356	0.019257299	0.039884412	0.179108104	0.146588859	0.777774541	-3.862735914	7037
PSMA3	-0.232397851	-0.000672621	-0.158590143	-0.05011675	0.040822758	0.995323789	0.14020888	0.647563862	-3.87249357	5684
CNKSR3	0.15942068	0.021029074	-0.050506851	0.012125456	0.030639103	0.776888986	0.460689885	0.863871259	-3.751847188	154043
SYCE2	-0.176305921	-0.116594636	-0.187592662	-0.110957163	0.039428137	0.184120037	0.024028018	0.184930207	-3.857906502	256126
C1QTNF1-AS1	0.138888967	0.030975298	0.061074303	0.05743672	0.020897597	0.607110675	0.273811994	0.32042722	-3.590487464	100507410
	-0.446283285	-0.805062919	-0.303482597	-0.332543266	0.048242962	0.001359594	0.156206489	0.135119147	-3.942443026
PDXDC1	-0.197231564	-0.059169947	-0.052011124	0.007756453	0.002260026	0.34535371	0.366315394	0.895972029	-2.661602316	23042
LOC100129361	-0.180402698	-0.043606609	0.026493563	-0.126092885	0.049905656	0.64058128	0.757265975	0.163244044	-3.956603557	100129361
	-0.266628228	-0.17866319	-0.25871162	-0.101372553	0.006799544	0.072585022	0.006468914	0.276486713	-3.117992736
	0.162961688	0.046244665	0.077501906	0.04440473	0.031387491	0.545082553	0.273241849	0.542258368	-3.762009659
USP43	-0.30450755	-0.160088339	-0.184478526	-0.160075611	0.002065281	0.100208903	0.041849881	0.085440849	-2.624729865	124739
	-0.176083308	-0.08856368	-0.116025652	-0.077442158	0.041937259	0.315645281	0.156195681	0.356757105	-3.883790637
SOX1	-0.159257844	-0.077468616	-0.086881067	0.0961508	0.04854761	0.347214682	0.253007671	0.223562531	-3.945074629	6656
PDCL2	-0.129593352	0.024877466	-0.149340491	-0.085401333	0.016473494	0.644431248	0.004931233	0.10398625	-3.49010464	132954
KRT73	-0.319273604	-0.391481538	-0.508328299	-0.16208179	0.025591916	0.01013783	0.000547534	0.241615382	-3.675981626	319101
RP11-215H22.1	0.20319099	0.122169137	0.075969847	0.151338785	0.028294714	0.195827361	0.377496389	0.096095901	-3.718309663
	-0.188621362	-0.075095822	-0.12491165	-0.029718207	0.017183698	0.344870218	0.092833017	0.69311099	-3.507913414
	-0.194152852	-0.125693979	-0.045523061	-0.056147948	0.032652947	0.17644497	0.58903858	0.521265623	-3.778648954
	-0.191367603	-0.117743872	-0.122308247	-0.102438338	0.011254376	0.122870443	0.082837578	0.157748757	-3.329519809
	-0.161177525	-0.021681293	-0.139853628	-0.051439024	0.020688169	0.75567121	0.035618463	0.440788048	-3.586236943
FLJ40288	-0.323709041	-0.18960296	-0.104186108	-0.158883982	0.00629033	0.110466221	0.332802426	0.158575199	-3.085440205	286023
	-0.217608556	-0.153459678	-0.239384835	-0.216331775	0.016148258	0.096384225	0.006782798	0.016721259	-3.481692071
	-0.176017001	-0.13486498	-0.085522717	-0.080011635	0.038390368	0.123742852	0.282801235	0.331983515	-3.846707324
	-0.185918625	-0.193389444	-0.149045354	-0.092297878	0.02794229	0.029148695	0.064004391	0.259753163	-3.713027024
C3orf22	-0.181104125	-0.114550538	-0.114191763	-0.112224579	0.024214395	0.162039861	0.130395099	0.15118603	-3.652644424	152065
	-0.17734876	-0.229180212	-0.123091369	0.031424337	0.039170496	0.012576249	0.130488457	0.704529829	-3.855154356
SNRK-AS1	0.365319719	0.215019001	0.259053806	0.194475925	0.005580885	0.103395144	0.035582302	0.121510829	-3.035473748	100873954
	-0.166751059	-0.059679664	-0.117474008	-0.110452679	0.034334858	0.454404655	0.115180722	0.151910285	-3.799781982
	0.207497021	0.251684145	0.140547235	0.107368415	0.024010128	0.010061105	0.104724531	0.227435681	-3.649070729
ABHD12B /// MIR4454	-0.201814229	-0.164931405	-0.14470089	-0.100875474	0.001504789	0.010588365	0.014190101	0.090010647	-2.495811442	145447 /// 100616234
CRNDE	-0.158732749	-0.099588494	-0.254013389	-0.054685837	0.048418424	0.227453657	0.001886025	0.483223041	-3.943960765	643911
SLC16A14	-0.264155789	-0.188735813	-0.025959762	-0.01207777	0.006697566	0.056005065	0.767688224	0.894574882	-3.111670401	151473
	-0.229563145	-0.071180293	-0.193808219	-0.223659365	0.042261116	0.534603362	0.072805808	0.047453243	-3.8870161
PARP10	-0.196694688	-0.00707086	-0.176952989	-0.096839951	0.031276281	0.938655334	0.043308781	0.274050523	-3.760515105	84875
GAS6-AS1	-0.374828145	-0.103424324	0.204080681	0.077911322	0.038611265	0.572818684	0.23051844	0.65559286	-3.849116718	650669
	-0.319788456	-0.174306029	-0.067472271	-0.161118764	0.004582703	0.120816473	0.505913872	0.132102014	-2.953409812
FBXL17	-0.366305548	-0.177910891	0.017900227	0.074097489	0.035291546	0.314711956	0.911551293	0.658219772	-3.811339804	64839
	0.239653324	0.044594975	0.041810695	0.090876854	0.022339258	0.671417973	0.66512553	0.367299813	-3.618638426
SPG7	-0.299086084	-0.068111939	-0.07634382	-0.067954825	0.002163115	0.470099414	0.379286592	0.449952151	-2.643658755	6687
	-0.214758481	-0.128443747	0.032965141	-0.131610632	0.035246797	0.21767353	0.727330116	0.186143916	-3.810806295
LRIG1	-0.201121245	-0.150667459	-0.0086318	-0.058375075	0.034376108	0.123499569	0.921856441	0.524113577	-3.800287021	26018
SLC38A10	-0.244191953	-0.150060939	-0.141165326	-0.268293122	0.044706846	0.228620167	0.217980161	0.028513338	-3.910590083	124565
SETD9	-0.66034252	-0.369031306	-0.368152833	-0.176614296	0.043033594	0.268533178	0.230491752	0.575537362	-3.894609025	133383
PPP3CB-AS1	0.247031228	0.220951461	0.298754253	0.301718279	0.026557325	0.055708417	0.006514904	0.007901899	-3.691596267	101929145
HOXA13	-0.191373868	-0.008611939	-0.030648812	-0.020685961	0.044285804	0.928689689	0.729112326	0.821690858	-3.906626944	3209
SLC25A51	-0.328090846	0.073868636	-0.14679564	-0.263176973	0.026629781	0.619625551	0.286805108	0.071029702	-3.692745036	92014
DIS3L2	-0.313183356	-0.265007034	-0.171461647	-0.244399234	0.020996546	0.058485847	0.175870578	0.066700398	-3.592480915	129563
GDPD1	0.276190966	0.143429289	0.239120633	0.201938551	0.02307797	0.244213357	0.03951879	0.089847009	-3.632365195	284161
LOC441528	-0.592307382	-0.763844961	-0.398936205	-0.570857634	0.00952274	0.001916819	0.061943244	0.012117487	-3.259249533	441528
	-1.096210912	-1.18633205	-0.266207102	-0.203738755	0.014534945	0.01195166	0.517231309	0.632344162	-3.437296857
C5orf51	-0.170072933	-0.198478317	-0.168608951	-0.03077433	0.024597099	0.013274395	0.021068849	0.670838955	-3.65925919	285636
	-0.235062069	-0.287898258	-0.12437673	-0.143680396	0.012083376	0.004009181	0.152023499	0.112328115	-3.359445503
RP4-714D9.5	-0.305409721	-0.275812456	-0.160471217	-0.188094089	0.041102275	0.075881597	0.253077105	0.198140119	-3.875356117
LOC100505715	-0.521946797	-0.436109344	-0.45820455	-0.346980364	0.02491364	0.069499345	0.039585854	0.126541332	-3.664652722	100505715
RNF145	-0.293675206	-0.299049414	-0.216818391	-0.160255574	0.017006665	0.0201539	0.062063677	0.177334016	-3.503543857	153830
C3orf55	-0.205820877	0.004327414	-0.133132906	-0.118021411	0.021313893	0.961383931	0.112926193	0.173144239	-3.598811365	152078
ASB1	-0.156652183	-0.069097223	-0.083855543	-0.047297418	0.044558441	0.384211501	0.252739394	0.530831515	-3.909197561	51665
HIST1H2AK	-0.241939035	0.07480888	-0.024542793	0.065144165	0.029329159	0.50422783	0.810872649	0.541625596	-3.733440752	8330
ZNF404	-0.647729488	-0.370531097	-0.677572296	-0.214440743	0.009596834	0.140911998	0.005360594	0.365670152	-3.262506742	342908
SNAP29	0.322693366	0.21232778	0.203962453	0.268677919	0.049882653	0.209219964	0.189791877	0.099055399	-3.95641097	9342
ANKS4B	-0.159585452	-0.111100978	-0.09180413	-0.04396973	0.040097731	0.164231472	0.209464604	0.558108027	-3.864974535	257629
TMEM51-AS1	0.180494522	0.080751516	0.089834897	0.16548714	0.013923985	0.272982477	0.186538979	0.023022599	-3.4191908	200197
SLC25A5-AS1	-0.214919299	-0.03309585	-0.128246217	-0.1150895	0.012936675	0.699929024	0.111573081	0.166463941	-3.388191984	100303728
LOC100288860	0.152653667	0.026901144	0.033545195	0.065187062	0.04633486	0.728926575	0.638407849	0.381194958	-3.925563483	100288860
	0.172152285	0.192864118	0.056483952	0.060003619	0.020105604	0.013615118	0.408822302	0.397957254	-3.574182826
DCAF16	-0.183431532	-0.23790267	-0.180073272	-0.077726422	0.042543554	0.013758074	0.039067611	0.375832959	-3.889808554	54876
VRK3	-0.173541555	-0.052956721	-0.11263899	-0.075317399	0.032149094	0.517445605	0.140188896	0.336455049	-3.772103304	51231
	-0.258598933	-0.134998654	-0.249882472	-0.248065409	0.014278396	0.204354958	0.014037914	0.018285219	-3.42978788
	-0.429673755	-0.812590507	-0.156250739	-0.296870697	0.032168721	0.000346633	0.402398013	0.130676757	-3.772360208
AC079767.4	1.32372437	1.102113633	-0.179839612	0.12287134	0.013299161	0.045104101	0.712500535	0.808178309	-3.399837881
NRSN1	0.262618172	0.16896616	0.134236424	0.004217864	0.001691262	0.042256172	0.076402707	0.955992619	-2.543261011	140767
DDI1	-0.241428457	-0.154522637	-0.136926351	-0.005753354	0.00985444	0.102365812	0.114572114	0.947911594	-3.273640808	414301
FAM118B	0.248549162	0.011110281	0.030762418	0.121448365	0.026864228	0.921461341	0.766533724	0.263609013	-3.696440721	79607
C1QTNF7	-0.149221341	-0.225707711	-0.047080807	-0.171453257	0.027459887	0.002276903	0.452944265	0.012377451	-3.705686227	114905
RP11-301O19.1	-0.269756624	-0.365210563	-0.281331235	-0.256060661	0.018012447	0.0030334	0.011088971	0.024087917	-3.527788957
	-0.180718182	-0.158776945	-0.154445957	-0.102354065	0.038564714	0.079741815	0.064429326	0.229312183	-3.848610137
PAXBP1-AS1	-0.36785819	-0.457678719	-0.129777243	-0.228984062	0.03279706	0.012636998	0.418232156	0.173310121	-3.780502384	100506215
	-0.270082759	-0.298139144	-0.225690764	-0.185966052	0.021918203	0.016358366	0.044479252	0.106016617	-3.610609286
RAPGEF6	-0.195404868	-0.098933768	-0.045624721	0.092092737	0.038498517	0.303688582	0.603128622	0.315088446	-3.847888694	51735
CYP19A1	-0.153171863	-0.08739381	-0.045078134	-0.02129397	0.025933833	0.211476945	0.478844855	0.746321305	-3.681578564	1588
	0.421002897	0.341278468	0.464589793	0.189645666	0.043984534	0.114327203	0.022458353	0.350415791	-3.90376751
	-0.244944512	-0.041695237	-0.061225464	-0.093493977	0.049287736	0.741349531	0.598383929	0.439600341	-3.951398186
	-0.13933537	0.028268438	-0.05664829	0.030743211	0.049471919	0.694400462	0.393899415	0.654184366	-3.952956711
	-0.294716521	-0.194274926	-0.331721163	-0.201788121	0.002439745	0.045673834	0.000559931	0.030510204	-2.692973825
MTUS1	-0.43016947	-0.285508316	-0.345921954	-0.213990415	0.007053219	0.076612922	0.021990289	0.159567552	-3.133323236	57509
LOC101927653	-0.285839647	-0.193522593	-0.166440693	-0.142889759	0.005099552	0.059990218	0.077181193	0.140318861	-2.99787787	101927653
	-1.57001355	-1.505344109	-0.706231816	0.069790001	0.028721241	0.044115079	0.291194617	0.919149097	-3.724615069
GHRLOS	0.320266177	0.162722269	0.098572372	0.17977468	0.014776443	0.218888373	0.414055707	0.156117795	-3.444245785	100126793
	-0.236055549	-0.050671529	-0.253490278	-0.238772623	0.018519859	0.61311717	0.009436836	0.01733042	-3.539512261
	0.212413886	0.102282099	0.043816838	0.019898723	0.027875317	0.296302151	0.623659081	0.829691833	-3.71201556
PYGO2	-0.212463931	-0.173815827	-0.223430957	-0.132993301	0.018171273	0.060464632	0.010607992	0.127738092	-3.531493578	90780
	0.321342338	0.049804337	0.140319008	0.094726422	0.02253039	0.724129017	0.283524514	0.482832248	-3.622233214
LINC00900	0.1599812	0.08631825	0.055569346	-0.076472274	0.032389193	0.25681448	0.424202155	0.291303133	-3.775235312	283143
C5orf49	0.138938979	0.123559038	0.023886851	0.118480309	0.037687776	0.074968609	0.700252158	0.073413935	-3.838949217	134121
SLC13A2	-0.160649968	-0.087291704	-0.112263428	-0.075993259	0.027994311	0.24018871	0.104062125	0.282570708	-3.713811004	9058
	0.247218672	0.146118313	0.143015103	0.132400228	0.01197483	0.141367839	0.118101074	0.16144367	-3.355645114
	0.184439538	0.08681215	0.012235172	0.067190525	0.01944309	0.275636924	0.865820488	0.374476057	-3.560042354
	-0.296611517	-0.436493397	-0.198242616	-0.167800431	0.028503098	0.003053726	0.120555629	0.202233549	-3.721402118
TTBK2	0.218005015	0.319694389	0.176078743	0.097652047	0.033255284	0.004029075	0.071036161	0.324701116	-3.786341282	146057
POLR2J4	-0.196149182	-0.276604698	-0.121078691	-0.127734774	0.040540472	0.007374832	0.179983663	0.173088581	-3.869582348	84820
C17orf74	0.156906125	-0.010252628	0.06588853	0.101298685	0.013425916	0.870716614	0.260241168	0.099682927	-3.403835964	201243
SULT1C2	-0.211374708	-0.12977991	-0.054330015	0.046406494	0.022283133	0.167921687	0.52428336	0.599781224	-3.617576984	6819
IFT80	-0.242086561	-0.209204412	-0.224047847	-0.18783484	0.001722045	0.008027952	0.002455306	0.011978304	-2.550599676	57560
KRT223P /// KRT223P	-0.160147526	-0.102635378	-0.075577302	-0.082620444	0.029401087	0.171910697	0.270763586	0.24654016	-3.734472759
UFSP1	0.249402543	0.006616721	0.04217117	0.044818198	0.045311916	0.958136108	0.716071539	0.709549134	-3.91621919	402682
RP11-728F11.4	0.355433542	0.181541275	0.13570412	0.25959584	0.018234388	0.232556459	0.329365077	0.077827649	-3.532956777
	-0.197151361	-0.096655966	-0.131913113	-0.009291393	0.017451871	0.247881188	0.090469433	0.906161665	-3.514447713
PRKAA2	-0.150551557	-0.122839972	-0.106087154	-0.043867202	0.045227186	0.114236076	0.136656295	0.546527773	-3.915435563	5563
UBASH3B	0.174817811	0.059679072	0.147720714	0.206085805	0.041780795	0.493398352	0.071888323	0.017888895	-3.88222323	84959
RP11-326I11.5	-0.265217064	-0.002593924	0.088799502	-0.104501903	0.031889271	0.983359183	0.439502728	0.381400956	-3.768687241
AADACL2	-0.171143826	-0.073994757	-0.006743556	-0.079908147	0.036703405	0.373787519	0.929209545	0.314712994	-3.827829036	344752
FAM99B	-0.195037549	-0.103828764	-0.170585937	-0.133451208	0.019796788	0.220330858	0.032994358	0.102069939	-3.567650471	100132464
C20orf26	0.175785807	-0.049421068	-0.001966276	0.008116179	0.038215088	0.564770533	0.980049947	0.920776731	-3.844785446	26074
	-0.218171762	-0.032058679	-0.180874421	-0.257237232	0.049476622	0.775841774	0.088236596	0.022174355	-3.95299643
	-0.167616	-0.018970148	-0.072811256	-0.069324738	0.033377539	0.811095918	0.322035158	0.362922533	-3.787885362
	-0.487699897	-0.320645849	-0.314357453	-0.348513367	0.007588822	0.082248783	0.064645293	0.049311912	-3.163980817
	-0.178097503	-0.033486844	-0.172341667	-0.086188385	0.031357676	0.687855189	0.030706445	0.282393041	-3.761609501
	-0.203319903	-0.079126295	-0.112182194	-0.001653504	0.013320476	0.335659592	0.141745413	0.98302534	-3.400512824
LOC100996654	-0.202746786	-0.208471226	-0.040942028	-0.102460254	0.011332312	0.012856147	0.574914	0.181934192	-3.332424723	100996654
	-0.186826157	-0.177454399	-0.159211513	-0.093635912	0.018797385	0.031894481	0.035806925	0.221932292	-3.545789245
PASD1	-0.179626056	-0.154637901	-0.152066734	-0.097200491	0.044587391	0.095415421	0.075311849	0.265016465	-3.909469571	139135
LOC284933	-0.24278301	-0.153944859	-0.121470401	-0.024709715	0.004454625	0.072197378	0.119849051	0.755570327	-2.941628794	284933
	0.162863792	0.212050658	0.060800314	0.12770478	0.042310292	0.013329187	0.417032976	0.106489864	-3.887503672
C1orf101	0.164970165	0.071442032	0.247343799	0.126768554	0.039307592	0.379891816	0.002222577	0.107886516	-3.856621105	257044
NPAS4	0.202033078	0.128956081	-0.139625882	0.014662732	0.029521722	0.173928647	0.111284606	0.86909414	-3.736197914	266743
MGC39584	-0.142054894	-0.25318308	-0.20000995	-0.1924029	0.044909383	0.001306735	0.004722245	0.008208403	-3.912482952	441058
	0.163840182	0.049142285	0.071858822	0.132936865	0.015928429	0.469563143	0.253061983	0.046666769	-3.475909754
	-0.246213575	-0.173698578	-0.12807012	-0.226129315	0.009522123	0.071793311	0.144453569	0.016296865	-3.259222289
	-0.276884896	-0.224739691	-0.163591357	-0.09755283	0.006749934	0.031591833	0.083905114	0.312043593	-3.114928776
CCDC155	-0.213214216	0.060940125	-0.220229343	-0.128138632	0.015512492	0.488651416	0.010004435	0.132856995	-3.464748215	147872
	-0.193642221	-0.352659581	-0.135407954	-0.144622246	0.027233829	0.000365448	0.102093447	0.09291237	-3.702201463
	-0.255057153	-0.168534773	-0.03060106	-0.185514152	0.024960083	0.146919919	0.770381612	0.096008149	-3.665438264
	-0.201609257	-0.175108566	-0.272557492	-0.107979454	0.033690835	0.075023397	0.0040064	0.241907545	-3.791816299
	-0.359931055	-0.274627875	-0.214940465	-0.258541168	0.000600376	0.008932107	0.02365191	0.009730154	-2.127776951
	0.208413058	0.213872914	0.112720869	0.11585497	0.017530869	0.019867324	0.167795508	0.171771131	-3.516353473
	0.213215305	0.143894658	0.08339946	0.082323797	0.038056214	0.172398762	0.384653418	0.407981468	-3.843035699
	-0.183052923	0.0033499	-0.098413407	-0.076444718	0.034658859	0.969394342	0.225943881	0.362017762	-3.803732406
	0.222601322	0.12916933	0.138673288	0.193855732	0.016593354	0.169855095	0.110832799	0.034781313	-3.493163273
	0.174543368	0.166436739	-0.005653104	0.130951948	0.028049214	0.044288241	0.93853772	0.093275436	-3.714636827
	-0.181157623	0.008296019	-0.15189484	0.012896171	0.025089403	0.918497238	0.048901904	0.867523195	-3.667617874
AP4E1	-0.155661162	-0.084234522	-0.097284166	-0.110369118	0.046364166	0.291584407	0.187403535	0.150724106	-3.925828064	23431
RP5-1031D4.2	-0.311825913	-0.140422955	-0.235168527	-0.25814554	0.007379419	0.225575375	0.031794669	0.023781351	-3.152256754
	0.327117386	0.305760967	0.303743219	0.185551834	0.032316583	0.054476088	0.038613956	0.212087979	-3.774290628
	0.230408479	0.300922912	0.105882686	0.194850702	0.024271843	0.006093011	0.26599482	0.053753051	-3.653644053
	-0.201073177	-0.102530759	-0.013239347	-0.057798435	0.036773673	0.29569802	0.882046841	0.533832599	-3.828632821
	-0.142041098	-0.17949297	-0.073761648	-0.092287975	0.037441333	0.01361802	0.249214214	0.166976384	-3.836193132
EPHA1	-0.149977407	-0.109380586	-0.029568428	-0.100154188	0.043316589	0.152367765	0.668516403	0.168709681	-3.89735595	2041
	-0.181823304	-0.093035454	-0.091869173	-0.138437895	0.034737149	0.288430951	0.254625899	0.102277926	-3.804681352
RP11-90C4.2	-0.213564293	0.072860667	-0.138924535	-0.030756258	0.04062632	0.491036881	0.158565005	0.759662096	-3.870469874
	-0.202097447	-0.027525679	-0.052922195	-0.113890005	0.019701554	0.750638692	0.507315335	0.174536046	-3.565615429
LOC100506319	0.191621216	0.027044509	0.096801491	-0.02225652	0.024829445	0.752206102	0.224372819	0.785177579	-3.663224877	100506319
LRRC4C	-0.217605157	-0.098201636	-0.179564116	-0.070274859	0.006276128	0.214482974	0.017326218	0.348644685	-3.084495532	57689
ZNF582	-0.280775441	-0.225248665	-0.113099524	-0.215116255	0.009720049	0.042847283	0.256275723	0.042533021	-3.267868675	147948
ATP11A	-0.237248537	-0.135471593	-0.186387436	-0.032932081	0.010306754	0.14574848	0.033087427	0.705802166	-3.292511027	23250
	0.178929266	0.042333475	0.006153485	0.092609778	0.037905637	0.627118458	0.938613709	0.269232381	-3.841370475
DYX1C1 /// DYX1C1-CCPG1	0.206808623	-0.019862315	0.032873165	0.116897604	0.038039092	0.843516877	0.722359654	0.228887187	-3.842846691	161582 /// 100533483
LOC101926912	0.229363763	0.087159066	0.009279672	0.076187141	0.027275188	0.406168766	0.922852029	0.445899571	-3.7028412	101926912
LOC100507557	0.338759998	0.169689213	0.220765956	0.16705533	0.035532791	0.30073073	0.146553875	0.285580075	-3.814204188	100507557
	-0.32759655	-0.543293482	-0.094110623	-0.064528126	0.01949815	0.000515546	0.46654756	0.629555131	-3.56123576
	-0.16290137	-0.151328049	-0.220409003	-0.266260437	0.027737229	0.049196564	0.002905452	0.000717048	-3.709922314
	-0.261279793	-0.149500161	-0.14237701	-0.133658622	0.017349237	0.178866773	0.163998896	0.206634551	-3.511958852
FAM124A	-0.181206132	-0.119297222	-0.11183171	-0.111656421	0.004727478	0.064427373	0.059500443	0.069189186	-2.966343533	220108
TMEM156	-0.972779928	-0.607547942	-0.985076036	-0.418896691	0.006872744	0.093513645	0.004757805	0.219759068	-3.122473572	80008
HCG18	-0.24317157	-0.240258076	-0.094238241	-0.067958288	0.034651503	0.045664618	0.379767547	0.540200162	-3.803643125	414777
	-0.202215035	-0.086247454	-0.092705611	-0.108478899	0.008863364	0.262725227	0.191894965	0.142755326	-3.229107158
CYP4F62P	-0.163314924	-0.160189657	-0.097894682	-0.159788161	0.045091998	0.059828294	0.202765191	0.049601493	-3.914182169	646802
	0.16778834	0.163523863	0.06738365	0.049376029	0.043837395	0.059850903	0.386755908	0.539755691	-3.902363707
	-0.456652691	-0.716447634	-0.208248942	-0.345785287	0.029245078	0.001839026	0.286392268	0.09294163	-3.732231117
SPG11	-0.239560628	-0.084119867	-0.184980499	-0.070090499	0.019705733	0.414963558	0.057430502	0.475612812	-3.565704934	80208
ZDHHC21	0.262586732	0.024049597	0.021434978	0.056406519	0.017260018	0.826827271	0.83192731	0.591261983	-3.509783339	340481
	-0.286841725	-0.38540735	-0.130407094	-0.242483589	0.029255463	0.006431573	0.287880539	0.062259381	-3.732380708
ARID5B	-0.14273042	-0.032716045	-0.106027877	-0.0664601	0.027700452	0.616014987	0.08431277	0.289051329	-3.709363044	84159
	0.156237586	0.09086682	0.060624885	0.123302634	0.042078676	0.247663812	0.398572837	0.103942829	-3.885202196
	0.25944487	0.100120434	-0.079135576	-0.128456847	0.048135601	0.453644664	0.518613988	0.315212936	-3.941511561
	-0.200719143	0.017871152	-0.092969171	-0.073473241	0.011993054	0.821417411	0.207448897	0.334204198	-3.35628555
	-0.354192926	-0.353770828	-0.178828149	0.012073764	0.022523954	0.029144136	0.216506614	0.935040044	-3.622112661
	-0.545823211	-0.51975149	-0.263542303	-0.308056517	0.005109766	0.010131412	0.139531169	0.097739617	-2.99871125
	-0.228487923	-0.218226231	-0.305629322	-0.152765301	0.030697245	0.047560869	0.00375362	0.139472087	-3.752645641
	-0.201037057	-0.218431346	-0.21496535	-0.081924006	0.024590176	0.020263209	0.013499486	0.341597836	-3.659140445
	-0.233905822	-0.199568236	-0.191820789	-0.077176495	0.022198007	0.058911647	0.048795111	0.431451642	-3.61596193
	-0.119332318	-0.05925627	-0.148572214	-0.13637112	0.039472018	0.315460236	0.00932797	0.019910912	-3.858373422
RP5-1154L15.2	-0.195685074	-0.025221133	-0.17866079	0.06300134	0.024793442	0.773001697	0.032682549	0.451773252	-3.662612811
GRIN2A	-0.172129312	0.068493116	-0.171483141	-0.165764711	0.039040429	0.418593271	0.033307055	0.046296864	-3.853757959	2903
FBXO45	-0.300193283	-0.187308221	-0.220119943	-0.19500169	0.0256633	0.172109879	0.083830752	0.13719773	-3.677156314	200933
GLYCTK	-0.273572443	-0.180782869	-0.166972766	-0.188986556	0.002082524	0.041614881	0.040628353	0.026546196	-2.628128647	132158
ST8SIA6-AS1	0.223806065	-0.043721159	-0.099533563	-0.020061277	0.023409361	0.658873264	0.278215581	0.831532493	-3.638380502	100128098
	-0.414153307	-0.519300223	-0.017903475	-0.235031344	0.01510303	0.004420095	0.90846567	0.153202948	-3.453465429
NR2F2	-0.146684312	-0.075876367	-0.101749876	0.059324499	0.029548806	0.267921714	0.110084797	0.361930632	-3.736584258	7026
ZFP90	-0.199189312	-0.211048289	-0.189348862	-0.105843837	0.034950977	0.033266257	0.037295189	0.249042226	-3.807262153	146198
	0.254896143	0.048935957	0.123698507	0.170948904	0.040433382	0.69723983	0.288649152	0.160783324	-3.868472521
C2orf27A	-0.391349815	-0.408846663	-0.229128058	-0.177350123	0.028811969	0.029392099	0.17262554	0.30553283	-3.725944135	29798
	0.25020952	0.203668015	0.094156628	0.19956943	0.007356357	0.033062309	0.269108906	0.02883903	-3.150945552
BOD1L1	-0.548228348	-0.458219712	-0.307568532	-0.501534783	0.002475341	0.013134755	0.063287246	0.005070799	-2.698918638	259282
	-0.295376665	0.092941912	-0.193726511	-0.111383892	0.007146834	0.391887776	0.058333821	0.283642554	-3.13884379
TLR3	-0.170356232	0.000662347	-0.071924166	-0.182182654	0.035504864	0.993528494	0.341641832	0.02531261	-3.813873606	7098
	-0.617813028	-0.325427888	-0.393151493	-0.365062872	0.015987848	0.208649712	0.101643379	0.141154703	-3.477480494
RYBP	0.187207503	0.079267552	0.044313368	0.036742039	0.043915673	0.401784122	0.608538728	0.682135438	-3.903111125	23429
	-0.21079455	-0.177959944	-0.138544401	-0.057199958	0.007936874	0.029086047	0.061406672	0.444884034	-3.182779021
POLN	-0.288948183	-0.260017586	-0.154214498	-0.202117735	0.018027445	0.039896105	0.175297828	0.089919771	-3.528140168	353497
LOC102723847	-0.164092092	-0.059871723	-0.002607481	-0.145580668	0.031330623	0.437331211	0.970473291	0.054087041	-3.761246079	102723847
	-0.483269814	-0.52197906	-0.196102367	-0.230537688	0.005020332	0.003997652	0.210729046	0.157841395	-2.991357549
CIT /// MIR1178	0.207810081	0.147877736	0.127869521	0.111033177	0.04180712	0.159050394	0.184179042	0.264266427	-3.882487358	11113 /// 100302274
KCMF1	-0.296121666	-0.252681806	-0.150225913	-0.213689238	0.01483876	0.043762317	0.182837288	0.07157826	-3.446020576	56888
	-0.306507931	-0.120950068	-0.135033928	-0.220205539	0.048750061	0.444948513	0.354481093	0.150072863	-3.946814108
	0.316578609	-0.039963298	-0.059896389	0.171305456	0.011698899	0.748115017	0.600938543	0.155829088	-3.345828218
CCDC157	-0.190780239	-0.025049236	-0.107951855	-0.034842628	0.03932419	0.78880033	0.21493678	0.696165637	-3.856798339	550631
	-0.230209641	-0.177791781	-0.160830974	-0.159792913	0.004805498	0.032211062	0.034752022	0.042592117	-2.973153211
ZNF551	-0.168362131	-0.07890275	-0.161548468	-0.064305873	0.043525936	0.353136036	0.044363541	0.426431107	-3.899376247	90233
	0.205298124	0.152677576	0.206437584	0.184257284	0.045875336	0.149753802	0.03778482	0.071251953	-3.921392211
	-0.220794254	-0.067052591	-0.133582803	-0.138470608	0.002658615	0.348568739	0.047963063	0.048196322	-2.72826216
	-0.224124206	-0.040524693	0.060062718	0.035769185	0.021481085	0.678021364	0.504076699	0.700670395	-3.602108642
AC092620.2	-0.274003237	-0.615218458	-0.166371592	-0.259805725	0.030955648	3.9e-05	0.163497416	0.039975096	-3.756175866
KCNQ4	0.196542099	0.17668539	0.052198849	0.067385851	0.035561934	0.068785803	0.547913067	0.455549208	-3.814548868	9132
C8orf44 /// C8orf44-SGK3 /// SGK3	-0.348150895	-0.216762436	-0.146464888	-0.293971893	0.048076874	0.230187597	0.374765908	0.091929878	-3.941001148	23678 /// 56260 /// 100533105
	-0.329680378	-0.64067763	-0.16771671	-0.05000047	0.042354596	0.000483934	0.271224798	0.749558134	-3.887942437
FAM132A	-0.27836789	-0.19155485	-0.123919411	-0.143595489	0.01825657	0.111368514	0.256943839	0.206817562	-3.533469807	388581
	0.249963904	0.170963448	0.100445828	0.181994891	0.020513588	0.120648946	0.31488116	0.084699158	-3.582660618
COL22A1	-0.211506306	-0.024444311	-0.1326234	0.018583429	0.017535678	0.783124496	0.111820194	0.82624363	-3.516469208	169044
	-0.346649295	-0.273734386	-0.307101348	-0.243185428	0.013500917	0.057093298	0.022072283	0.075070186	-3.406183986
HYDIN /// HYDIN2 /// LOC101930373	0.1517075	0.238869194	0.143847212	0.175964086	0.049862617	0.004609865	0.053392335	0.024471989	-3.956243147	54768 /// 100288805 /// 101930373
	-0.258663891	-0.062793641	-0.038206322	-0.079390158	0.023698541	0.584479743	0.716842142	0.469260487	-3.643560208
	-0.159766087	-0.14557143	-0.110092234	-0.035523078	0.034129018	0.063179997	0.12255206	0.624532108	-3.797252581
LOC100128644	0.253364765	0.186980719	0.033118006	0.0814888	0.011043335	0.065883278	0.715065434	0.389291563	-3.321552343	100128644
TMEM174	-0.29677672	-0.239545032	-0.183778163	-0.138697024	0.001043791	0.008876489	0.026172995	0.098918038	-2.34817047	134288
	-0.201380532	-0.108934539	-0.088875872	-0.088680875	0.014700736	0.190953144	0.244033725	0.26223247	-3.442079602
	-0.169701595	-0.080338555	-0.057497741	-0.055812499	0.043165153	0.347462314	0.462887026	0.492036445	-3.895888303
CYP3A7 /// CYP3A7-CYP3AP1	-0.172838928	-0.112050205	-0.111074043	-0.151077173	0.009305498	0.095491438	0.073183639	0.02123128	-3.249552931	1551 /// 100861540
	0.296370004	0.295127945	0.195998879	0.192828866	0.007770888	0.011022935	0.059181836	0.072760493	-3.173917835
DNAJC10	0.197458119	0.133868697	0.184334721	0.138000371	0.045925458	0.187904963	0.052648473	0.155582765	-3.921849261	54431
	-0.215332361	-0.196382262	-0.116205021	-0.11343541	0.026013651	0.050501434	0.198956638	0.226159407	-3.682874458
	-0.156663999	-0.12498753	-0.006795198	0.070376148	0.046917641	0.125149267	0.926168581	0.358638944	-3.930793197
	-0.344822533	-0.225657084	-0.235482166	-0.160856606	0.031966356	0.170167597	0.120996228	0.301597253	-3.769703648
MORF4L2	0.705129383	0.360318344	0.368632469	0.162541911	0.017915151	0.230957435	0.183555638	0.567057296	-3.525503371	9643
LOC100506175	-0.206135441	-0.134080394	-0.108798982	-0.117364631	0.049647275	0.213849586	0.270847497	0.25278231	-3.954435029	100506175
	-0.277536048	-0.266411142	-0.189548376	-0.146138772	0.005182	0.009723852	0.040519756	0.121883333	-3.004558915
PYDC1	-0.163560533	-0.006667561	-0.060607916	-0.041144353	0.039437165	0.933721739	0.413392335	0.591345001	-3.858002609	260434
	0.195656863	0.126588397	0.097154409	0.080908585	0.003689751	0.06092099	0.114125231	0.20133388	-2.863493789
ZCWPW2	-0.139926758	-0.079654209	-0.104493685	-0.048626566	0.043755512	0.261637267	0.113006066	0.469393128	-3.901580399	152098
GOSR2	0.595202373	0.151388002	0.184046557	0.406825586	0.047666583	0.619610976	0.511975749	0.168036556	-3.937417292	9570
KRT222	-0.190714157	-0.032227186	-0.11506334	-0.135297016	0.026550859	0.709058278	0.153985141	0.107987461	-3.691493592	125113
C10orf113	-0.228160139	-0.184567544	-0.127410716	-0.023624802	0.043785899	0.114702032	0.231504465	0.828639845	-3.901871264	387638
ZRANB3	-0.113833079	0.0425735	-0.082334789	-0.067216079	0.047581342	0.466382856	0.131213659	0.23152864	-3.936668754	84083
	0.151348263	0.131599189	0.055366659	0.110413267	0.029497676	0.067587031	0.391548216	0.105476878	-3.735854614
	-0.140138023	-0.299412418	-0.188693518	-0.147696931	0.047714994	0.000228594	0.007267563	0.037612028	-3.937841794
	-0.475295929	-0.610246467	-0.002162966	-0.351256589	0.039273014	0.013143562	0.991930133	0.121353207	-3.856251659
RP11-805I24.3	0.208044134	0.09338918	0.054690959	0.162491466	0.023937488	0.315881299	0.520437053	0.072787586	-3.64779251
SIX3	-0.125839	-0.098085892	-0.049222786	0.021271607	0.030509262	0.101571907	0.363195589	0.703229031	-3.750058572	6496
	-0.321280324	-0.692517137	-0.045437638	-0.270954511	0.046034805	0.000187693	0.761711923	0.089258776	-3.922844593
	-0.228189193	-0.07875155	-0.114292123	-0.032552694	0.043737707	0.493075233	0.281900344	0.765576558	-3.901409876
GPR82	-0.557673842	-0.621880673	-0.513142083	-0.428012427	0.002130455	0.001219614	0.003151441	0.014880201	-2.6374343	27197
LSM14B	-0.199599737	-0.056326072	-0.10208281	-0.000666182	0.036622841	0.55981437	0.254115723	0.994211237	-3.826905571	149986
PYCARDOS	0.326757057	0.111250958	-0.039339935	0.088445722	0.017819387	0.421091529	0.755675338	0.501583778	-3.523241665	100652740
RP11-24P14.1	-0.204299609	0.020133025	-0.114241731	-0.035365812	0.009293013	0.795090643	0.116447304	0.632804286	-3.248988846
QSER1	0.23940708	0.211265507	0.142627463	0.214117599	0.013463682	0.034773209	0.114334647	0.025544515	-3.405019931	79832
	-0.183712965	-0.07065321	0.038000714	-0.054714606	0.046800758	0.452290082	0.658896516	0.540869529	-3.929749665
LCP2	-0.32475527	-0.270059425	-0.162847797	-0.317396489	0.044237031	0.106085224	0.282548726	0.048920534	-3.906165382	3937
	0.183556059	-0.073621601	0.002512036	-0.050813415	0.047670645	0.435245898	0.976758113	0.571216174	-3.937452923
	-0.446953049	-0.610760396	-0.153984558	-0.219478198	0.027174739	0.005101943	0.412003512	0.262329605	-3.701285767
	-0.450810084	-0.721582764	-0.134727235	-0.19430026	0.049210284	0.003958225	0.529129882	0.383338811	-3.950741016
	-0.157394285	-0.193540966	-0.055308155	-0.152057237	0.035229743	0.014883921	0.426800039	0.041409307	-3.810602804
SEC61B	-0.404708539	-0.211353248	-0.199749458	0.073747255	0.046778751	0.309407888	0.296008738	0.707690486	-3.929552886	10952
LRGUK	-0.227541685	-0.200993975	-0.278275737	-0.173677158	0.029437091	0.063481402	0.006941744	0.090876749	-3.734988384	136332
	-0.158799563	0.005925513	-0.050968053	-0.018590253	0.022489794	0.93218929	0.428235602	0.779623246	-3.62147226
CTD-2118P12.1	-0.123146104	-0.08284184	-0.088847297	-0.000172722	0.0473954	0.194343669	0.131812318	0.99770126	-3.935031156	101929660
UQCC1	-0.241482553	-0.206320406	-0.183860142	-0.1038012	0.020918652	0.056072314	0.063392916	0.302140655	-3.590912441	55245
ZNF780B	-0.335391649	-0.168435491	-0.239473482	-0.247523502	0.001092333	0.092733239	0.011762318	0.012066021	-2.366438794	163131
LINC00518	-0.191228694	-0.111438697	-0.133790183	-0.038499284	0.039089366	0.239371632	0.127388406	0.666541124	-3.854283898	221718
	0.143320024	0.202710902	0.186837381	0.09656947	0.049089391	0.009706249	0.009502685	0.176793286	-3.949713132
	-0.213885114	-0.070452619	-0.079770755	0.004024953	0.042037919	0.509141624	0.416820988	0.968324463	-3.884795876
	-0.552548794	-0.357138602	-0.393392675	-0.281523689	0.047365038	0.2118256	0.136727544	0.299859022	-3.934763138
	-0.134240137	-0.167510976	-0.138829311	-0.175178748	0.030864303	0.011470435	0.021263466	0.006073958	-3.754931344
GAS2L1	0.485149536	0.528224888	0.341099707	0.502135833	0.037772385	0.031521456	0.122954022	0.031993466	-3.839891232	10634
MIR6883 /// PER1	0.273202474	0.189612508	0.270314868	0.211088692	0.024240415	0.126343727	0.020980972	0.076396962	-3.653097489	5187 /// 102465532
BNIP1	0.229023228	0.21730251	0.178760254	0.235755015	0.038298063	0.059203724	0.089216339	0.033341279	-3.845696348	662
PARVB	0.22836375	0.129299457	0.217338702	0.211127121	0.028523849	0.223122246	0.030380054	0.041678954	-3.721708821	29780
ZMIZ2	0.24791969	0.109147191	0.098592972	0.062718687	0.042597563	0.380393935	0.388362758	0.595453753	-3.890340393	83637
MYO15B	-0.348680868	-0.569821921	-0.42350807	-0.38117678	0.047327545	0.003112309	0.014177146	0.031219072	-3.934431914	80022
IFT74	0.157795269	0.183466634	0.16861683	0.18625261	0.03122127	0.017924088	0.01789239	0.012248246	-3.759773817	80173
TLDC1	-0.261136895	-0.004023572	0.011730531	-0.154622278	0.033187906	0.973998733	0.917632631	0.195605337	-3.785487844	57707
