# Supplementary material for: Molecular and clinical profiles of T2DM, dyslipidemia, and periodontitis: insights into inflammatory and metabolic dysregulation
Source: Front Endocrinol (Lausanne). 2025 May 19;16:1574392. doi: 10.3389/fendo.2025.1574392 (PMC12127151; doi:10.3389/fendo.2025.1574392)
Supplement: Supplementary file 3 [file DataSheet3.csv]

genes.Gene.Symbol	coefficients.DLP.H	coefficients.T2DMpoorlyDLP.H	coefficients.T2DMwellDLP.H	coefficients.Periodontitis.H	p.value.DLP.H	p.value.T2DMpoorlyDLP.H	p.value.T2DMwellDLP.H	p.value.Periodontitis.H	lods.DLP.H	genes.ENTREZ_GENE_ID
PRR22	0.067856817	0.075805656	0.036008095	0.156462376	0.354327069	0.324341791	0.608112437	0.038397892	-4.721640112	163154
TIMD4	-0.057222576	-0.039947892	0.030675037	-0.182488659	0.482454437	0.639319417	0.695126028	0.030978971	-4.817912087	91937
FAM122C	-0.032908048	0.123014559	0.099697274	0.19072304	0.698662316	0.174146187	0.228947122	0.031194403	-4.909174534	159091
CCDC11	0.058351033	0.096072806	0.133435145	0.243114966	0.563684719	0.366787247	0.176385801	0.021437414	-4.860344847	220136
LEAP2	0.142583098	-0.101092467	-0.046722501	-0.346158748	0.380534442	0.551842491	0.764169983	0.039112322	-4.745063414	116842
TSPEAR	0.063866232	0.092139689	0.027557337	0.153152217	0.300074776	0.15745629	0.640091405	0.017156219	-4.664910277	54084
HPS4	0.277102256	0.10312483	0.261586813	0.273598345	0.012928497	0.354618103	0.014680366	0.013992266	-3.387925501	89781
PPP1R3B	0.188386171	0.171684762	0.040464887	0.224291335	0.086107987	0.133430107	0.694853975	0.043144814	-4.18244118	79660
DUSP19	0.034482452	0.014876776	0.033012331	0.143713924	0.62069686	0.838406773	0.622957585	0.046117249	-4.883868713	142679
ARPP21	-0.083220448	-0.038046654	-0.014666877	0.12689786	0.123535648	0.494668193	0.773721881	0.022133141	-4.328573092	10777
GPRC6A	-0.023346259	-0.007944325	-0.055119654	-0.194131742	0.776015606	0.92640448	0.487306875	0.02377086	-4.927555195	222545
LOC101060464 /// LOC101929858 /// LOC101930165 /// LOC101930171 /// TCEB3C /// TCEB3CL /// TCEB3CL2	0.028621271	0.034734721	0.052531756	0.264811761	0.710454897	0.667634004	0.480902917	0.001677514	-4.912385122	162699 /// 728929 /// 100506888 /// 101060464 /// 101929858 /// 101930165 /// 101930171
KCNG3	-0.091364489	-0.071010764	-0.078278065	-0.172698706	0.216433544	0.356749867	0.270423149	0.02371701	-4.546369755	170850
B3GNT7	0.054638492	0.025219808	0.030980581	0.17057803	0.505875489	0.768976205	0.694715457	0.044360808	-4.831355041	93010
PKD1L1	0.039945446	0.028945473	0.074250053	0.169212158	0.578075506	0.700362649	0.286872774	0.024039705	-4.86672451	168507
C18orf12	0.000358379	0.090706884	0.049936648	0.176740952	0.996176859	0.25306756	0.490232808	0.024013782	-4.94916696	84322
C9orf72	0.127166978	0.173784873	0.097288536	0.231061004	0.173703347	0.079577128	0.277227941	0.016990478	-4.462671318	203228
CDH24	0.164203527	0.069502015	0.079974973	0.256499167	0.116481717	0.518779651	0.420010577	0.017244061	-4.305014062	64403
ADAMTS19	-0.249285231	-0.188453022	-0.142202708	-0.243126191	0.029613719	0.109787858	0.185857518	0.033535456	-3.73750875	171019
LUZP1	-0.021731696	0.02678633	0.023905414	0.186853861	0.735995276	0.69203852	0.700408649	0.006645504	-4.918823531	7798
PCDHAC1	-0.051617292	-0.197017787	-0.15782732	-0.288570245	0.665095063	0.122425166	0.175886401	0.020883347	-4.899175671	56135
RHBDL3	-0.144120826	-0.050177948	-0.169781319	-0.174834778	0.054503934	0.510965307	0.020598921	0.021503755	-3.993379872	162494
C17orf77	0.009293481	0.115555223	0.036357888	0.160913833	0.888764407	0.105246771	0.571172347	0.020977101	-4.943945835	146723
NFX1	-0.027789546	0.048970261	-0.02857319	-0.322064746	0.859797216	0.76675405	0.850514744	0.048051259	-4.940837551	4799
ANKRD23 /// ANKRD39	-0.064095182	0.005565773	-0.184093696	-0.219468372	0.517188487	0.957075137	0.060472197	0.032650699	-4.837479482	51239 /// 200539
RBFOX1	0.017081435	0.182083227	0.006439645	0.294035729	0.861047296	0.083223665	0.945390163	0.005021174	-4.940987012	54715
FLJ34503	-0.141251235	-0.102589598	-0.085596309	-0.149440317	0.036412901	0.139413742	0.178090306	0.027530368	-3.824489403	285759
FAM9B	0.093018671	0.094185391	0.07070858	0.148455283	0.203108718	0.21872799	0.312770848	0.04671857	-4.52246277	171483
LINC00615	-0.019454048	0.121000148	0.035468646	0.168430893	0.807289816	0.155201151	0.644882903	0.041786942	-4.933280549	439916
MDS2	-0.331664479	-0.30353719	-0.214643401	-0.431274032	0.026831638	0.051024173	0.127959149	0.005083921	-3.695928945	259283
TAF5	0.074623327	0.079832345	0.134447736	0.236418873	0.510195259	0.501830608	0.222575301	0.043488569	-4.833721061	6877
VN1R5	0.081566057	0.10931447	-0.001712712	0.14928509	0.225525839	0.124460492	0.978652882	0.031137061	-4.561720691	317705
FBXL19-AS1	-0.032676706	-0.003700402	-0.040073609	-0.128261349	0.598055977	0.954495513	0.502906536	0.045385192	-4.875077384	283932
TRIM43 /// TRIM43B	-0.021856013	-0.158653596	-0.154620416	-0.181321192	0.806427404	0.097786576	0.079932303	0.049462895	-4.933135177	129868 /// 653192
INTS4	-0.245878376	-0.178069562	-0.234496583	-0.197398663	0.007782414	0.057781715	0.00836135	0.029058415	-3.174539165	92105
MGC16025	-0.192662496	-0.180116481	-0.150503307	-0.163503041	0.015637807	0.029508309	0.046219162	0.037517352	-3.468142082	85009
C21orf58	0.125366036	0.222398159	0.142180359	0.247906914	0.172360875	0.024907196	0.110438877	0.009798806	-4.45967288	54058
CCDC149	-0.004644276	0.113890754	0.061992812	0.20412733	0.962518398	0.276914914	0.516636548	0.04625881	-4.948582921	91050
SPINK6	0.046549291	0.080198301	0.067472748	0.194605008	0.441562671	0.210158925	0.250128078	0.002861856	-4.791732806	404203
DCAF8	0.057793287	0.202319882	0.214149554	0.307419879	0.660243461	0.149119431	0.098474812	0.025174501	-4.897621612	50717
SMPDL3B	-0.16945585	-0.078750025	-0.232335402	-0.208713945	0.076671356	0.422443176	0.014151494	0.031470862	-4.134791573	27293
WDR78	0.098336565	0.157644407	0.060858941	0.145537654	0.094190789	0.013096735	0.275438994	0.015949081	-4.21907743	79819
CLDND1	0.119178364	0.289961219	0.01767584	0.349335013	0.310239559	0.023336498	0.874784314	0.005177261	-4.676504617	56650
TWIST2	0.234928309	0.030768923	0.050875181	0.19349796	0.006678265	0.717566519	0.516167046	0.022660112	-3.110463091	117581
SIAE	0.174367824	0.138391417	0.134222793	0.159302238	0.022926817	0.079347213	0.06481808	0.036328988	-3.629592667	54414
NEK11	-0.208964794	-0.265733032	-0.179659816	-0.215088511	0.035252063	0.012088891	0.058345919	0.030591016	-3.810869117	79858
WAPAL	0.192211766	0.253006889	0.345672002	0.306602497	0.163608603	0.083326651	0.012426711	0.030216326	-4.439460104	23063
ZNF808	-0.051649033	-0.011521802	0.034291396	-0.203734866	0.589448276	0.908394935	0.709661231	0.039917881	-4.87154917	388558
TMEM37	0.15534857	0.288614987	-0.035667467	0.298681546	0.183277076	0.022334425	0.747584183	0.013864523	-4.483325392	140738
GSTCD	0.074429809	0.166633552	0.021808295	0.256412595	0.469291364	0.128479928	0.825120335	0.017330664	-4.809878295	79807
RALGPS1	-0.106348066	-0.227099379	-0.135984957	-0.181702177	0.224369864	0.017248632	0.110324948	0.04265457	-4.559809585	9649
DZANK1	-0.041207897	-0.024153607	0.080843172	0.185021588	0.577136305	0.754889182	0.260374068	0.017096331	-4.866317615	55184
CAMKMT	-0.171984212	-0.079357816	-0.002748507	-0.202267764	0.016807122	0.273138986	0.966694746	0.005734706	-3.498564001	79823
PRIM2 /// PRIM2B	-0.111417005	-0.122155364	0.013867567	-0.169839359	0.155433335	0.138173212	0.851837625	0.03420509	-4.419460126	5558 /// 100996481
LOC101927746	0.02004524	-0.031953343	0.004840118	0.177869611	0.746651615	0.623841309	0.93542567	0.007205373	-4.921307224	101927746
LINC00598	0.186545235	0.110469461	0.008239984	0.165139969	0.025448092	0.19359132	0.914680213	0.045890467	-3.67360482	646982
FUT8	0.035400072	0.087960358	0.093699873	0.308142146	0.789599815	0.528485642	0.465437555	0.026228832	-4.930157478	2530
CCNG2	0.06467103	-0.017280741	-0.065499297	0.217478063	0.494863322	0.86140704	0.473297241	0.027382461	-4.825166043	901
RPL13AP17	-0.153739734	-0.112990709	-0.0713866	-0.176242133	0.08217242	0.216982958	0.392548314	0.048077193	-4.163268854	399670
	0.042247684	0.152137047	0.127807407	0.263264265	0.632821426	0.108237907	0.140485145	0.005424922	-4.888295849
	0.078582739	-0.021415154	0.0901466	0.273677546	0.336917793	0.801480934	0.254567073	0.002000795	-4.704746313
KCNH5	-0.151689549	-0.120078251	-0.056285526	-0.147044778	0.033684087	0.1030608	0.397378798	0.039060758	-3.791732032	27133
PIGQ	-0.088881314	-0.068519634	-0.103337754	-0.151059601	0.229060445	0.373845978	0.149036635	0.045742637	-4.567493601	9091
B4GALNT1	-0.17557222	-0.08181072	-0.137300006	-0.215938434	0.027140492	0.309433134	0.068919351	0.007749291	-3.700754149	2583
AP5M1	-0.258960149	-0.389748899	-0.142161743	-0.370731777	0.076443015	0.013356744	0.303752689	0.013554777	-4.133563726	55745
FMN2	0.057895878	0.05832897	0.062232655	0.179465223	0.504240152	0.521059718	0.456731203	0.045007008	-4.830450354	56776
RNH1	0.071185785	-0.10669467	0.011610223	0.274516654	0.454010321	0.287080416	0.898667804	0.006646276	-4.800091123	6050
FAM9B	0.093186065	0.115011165	0.021560029	0.151380097	0.186393013	0.122125134	0.747497334	0.036110058	-4.489785707	171483
NDUFA10	-0.225814567	-0.164999385	-0.193370639	-0.275241046	0.008318704	0.05794857	0.017601	0.001735236	-3.202487597	4705
GATA1	0.071538123	0.088649097	0.118172331	0.177203039	0.410102297	0.331579099	0.16269738	0.047532847	-4.768932089	2623
NARR /// RAB34	0.226245336	0.541819604	0.446142823	0.388925108	0.188604367	0.004598782	0.010077785	0.027988819	-4.494296616	83871 /// 100861437
SAMSN1	0.175933454	0.232869132	0.437942687	0.385744258	0.354620759	0.244814583	0.021596355	0.048306816	-4.721915549	64092
ST3GAL3	-0.104792907	-0.116843599	-0.124836865	-0.203054788	0.276431642	0.247888401	0.180833587	0.040165203	-4.63591961	6487
CMTM3	-0.194269011	-0.18756735	-0.124580873	-0.206268751	0.009570761	0.016145379	0.074907841	0.006296021	-3.261363403	123920
TNAP	-0.045095199	-0.144498523	-0.060126699	-0.140592597	0.503715604	0.047708416	0.356595676	0.043623343	-4.830159116	445341
	-0.014448055	-0.004156407	-0.052266499	0.160631346	0.839823833	0.955773507	0.450126003	0.031104171	-4.938259442
THSD4	-0.139661643	-0.047592459	-0.059745083	-0.204564345	0.061122737	0.531500759	0.394004027	0.007926595	-4.041062753	79875
PDHA1	-0.135743949	-0.090748159	-0.252234803	-0.206543805	0.160699561	0.366318473	0.009585959	0.036747785	-4.432473307	5160
FBXO28	0.327386415	0.2551976	0.221499253	0.312925149	0.008012992	0.042924302	0.054901651	0.010860906	-3.186781566	23219
IGFBP5	0.033870012	0.023617417	0.003641323	0.146884457	0.578396318	0.711352967	0.950427799	0.021245106	-4.866863198	3488
NBEAL2	-0.070848333	-0.168887019	-0.046990861	-0.177828716	0.40054945	0.062369534	0.561563079	0.040864851	-4.76149536	23218
LINC00893	-0.0221199	0.394159703	0.290300223	0.571759589	0.935759457	0.17783931	0.277347964	0.044516624	-4.947437027	100131434
RAB11B-AS1	-0.033734544	0.033137377	-0.018299272	-0.192605617	0.718183628	0.735325866	0.838889904	0.046522044	-4.914406938	100507567
RP11-16N11.2	-0.095299559	-0.146638363	-0.042744549	-0.17127881	0.260260943	0.102876981	0.597050362	0.04818398	-4.614266254
	0.161629417	0.367480154	0.133748462	0.444458711	0.44412685	0.103438993	0.510513616	0.041577159	-4.793483891
	0.275204554	0.613975648	0.373901801	1.164339348	0.531990344	0.188972276	0.379850827	0.012189838	-4.845149762
C1orf86	-0.332600425	-0.213324949	-0.166188489	-0.25939164	0.002814657	0.055188994	0.100934051	0.016430772	-2.751726978	199990
STOML1	-0.209049577	-0.344890009	-0.317300104	-0.338310031	0.125869094	0.019282391	0.019136622	0.016348962	-4.336048028	9399
PCDH10	-0.069420187	0.071155249	-0.090151526	-0.127752233	0.224687796	0.235119463	0.105351272	0.03001358	-4.560336352	57575
ADAMTS9-AS2	0.120514047	0.063933214	0.114155547	0.216661947	0.205737481	0.51772715	0.21333643	0.027217647	-4.527320256	100507098
LOC100507389	-0.188232539	-0.01860721	-0.125745367	-0.173997906	0.018015531	0.814689454	0.092645966	0.027702804	-3.527861194	100507389
AK054708 /// RP11-547D24.1	-0.079893309	-0.0647167	-0.157413873	-0.156511117	0.260972701	0.383153431	0.026207196	0.032575765	-4.615253518
AF086184	0.096972464	0.171132365	0.018015435	0.230410768	0.310136114	0.092872986	0.84350754	0.02042435	-4.676389069
	0.042098598	0.030994907	0.075797151	0.143624374	0.473077418	0.613680251	0.184927344	0.019267909	-4.812225751
	-0.121569155	-0.04580594	-0.064916064	-0.157448544	0.111218426	0.55950371	0.370014218	0.042035607	-4.286412722
C12orf74	0.033360684	0.085892449	-0.046182822	0.158715266	0.637366601	0.251814901	0.49918029	0.031164383	-4.889906604	338809
	0.023625712	0.192730252	0.021593206	0.206238146	0.768786713	0.028433727	0.780370277	0.014929861	-4.926096862
	0.128836571	0.197714592	0.101635146	0.186339769	0.116438679	0.024830515	0.195542909	0.026398078	-4.304865643
	-0.271291039	-0.556398443	0.028989807	-0.415727786	0.15874474	0.00843552	0.873632265	0.03470589	-4.427698811
	-0.111301949	-0.058865545	-0.168736175	-0.171097721	0.187427567	0.501308625	0.042386851	0.046990524	-4.491903605
LOC100506142	0.108272628	0.091745251	0.149337714	0.200208393	0.251413372	0.352184566	0.10473599	0.038920935	-4.601714402	100506142
	-0.387486188	-0.299372918	-0.283318822	-0.454640376	0.003178533	0.024597398	0.020930747	0.000738882	-2.801842845
GPRIN3	0.304236928	0.623305893	0.361568132	0.436504283	0.141663668	0.006246695	0.072625213	0.038596856	-4.382991199	285513
LOC101928343	0.118003081	-0.051077601	-0.16842562	0.759831902	0.580239585	0.819058253	0.414207745	0.001184044	-4.867657111	101928343
PAXBP1-AS1	-0.067886308	-0.017599078	0.002483827	0.216113515	0.454955827	0.85279728	0.977254611	0.022559618	-4.800711583	100506215
	-0.105923843	-0.15408587	-0.199096262	-0.144555476	0.113522579	0.031323239	0.00349159	0.033921425	-4.294669792
	-0.051903288	-0.110088093	-0.102605309	-0.170587599	0.440897737	0.124992243	0.119861087	0.015713493	-4.791276194
	-0.185568314	-0.115621888	-0.12664045	-0.175178785	0.016053697	0.139370832	0.080410449	0.022316354	-3.479214428
APCDD1L-AS1	0.151817753	0.001956081	0.050639048	0.168305809	0.059656201	0.980944126	0.502653701	0.038115269	-4.030973128	149773
LOC101928335	0.033799166	0.026741887	0.022315077	0.156777411	0.659544514	0.739449244	0.762565875	0.048117378	-4.897395397	101928335
	0.160985107	0.160485479	0.111346829	0.313772611	0.196546471	0.218974605	0.35051023	0.015400138	-4.510014483
ZDHHC14	0.021467506	0.160913809	0.126478404	0.200837501	0.784713176	0.058509031	0.102692792	0.015309897	-4.929241977	79683
CCDC108	0.037654464	0.096269826	-0.024741148	0.181352579	0.651695543	0.275384569	0.758009524	0.036284847	-4.894814399	255101
PERP	-0.067799236	0.030200516	-0.194541529	-0.156734144	0.359596554	0.695442732	0.009690253	0.039952911	-4.726535854	64065
TFAP2A-AS1	0.075494978	0.097923524	0.007381206	0.195131434	0.349936966	0.249602635	0.923861254	0.020375263	-4.717485953	100130275
CTA-390C10.10	-0.213368711	-0.303586664	-0.490378217	-0.379251135	0.192264439	0.080559757	0.003486706	0.024563418	-4.501632102
SLFN5	-0.343910871	-0.064901119	-0.2411921	-0.445655492	0.122128538	0.77643307	0.255845709	0.04815916	-4.323991409	162394
ZSCAN30	-0.160916777	-0.285127303	-0.106703017	-0.254451358	0.143455369	0.016736311	0.309245828	0.024281738	-4.387952234	100101467
	-0.271186111	-0.42058883	-0.181749445	-0.697436869	0.306268567	0.134456416	0.474629148	0.012117044	-4.672033419
MCOLN3	-0.119418298	0.019554328	-0.142275365	-0.188486285	0.202571985	0.840089562	0.117851299	0.048768773	-4.521462077	55283
LINC00969	-0.316845261	-0.955922056	-1.360590565	-1.127713054	0.421428988	0.026118656	0.001085762	0.007053114	-4.777430681	440993
	-0.193805354	-0.163728716	-0.338957803	-0.275217379	0.113135563	0.19844999	0.006032705	0.027635198	-4.293295525
	-0.107748834	-0.014234385	-0.059306449	-0.283716761	0.325944982	0.900695011	0.572525312	0.013553243	-4.693494386
LINC00320	-0.055986188	0.053733703	-0.024793732	0.145773369	0.377125051	0.418441118	0.683183508	0.026732176	-4.742143391	387486
LINC01305	-0.002091415	0.088984399	-0.032235635	0.175382299	0.9793731	0.298886856	0.679659301	0.037075924	-4.948994449	285084
VWA8-AS1	0.003229764	0.126021178	0.06352345	0.176378835	0.969003864	0.155664429	0.430266433	0.040976575	-4.948769579	100507240
	-0.060357667	-0.007965819	-0.190493102	-0.174481419	0.47369408	0.927838264	0.024326342	0.044785583	-4.812605259
LOC100128176	-0.076700001	-0.002506867	-0.118985114	-0.157688358	0.271931072	0.972393226	0.081877182	0.028757912	-4.630051992	100128176
LOC101926915	0.091455683	0.13495377	0.066336392	0.208821906	0.360111701	0.201102984	0.48952151	0.042489443	-4.72700926	101926915
LOC101929084	-0.179609128	-0.166933864	-0.045550701	-0.177116955	0.037083669	0.06255358	0.569385738	0.039590283	-3.832160263	101929084
	0.203230073	0.089668792	0.018892178	0.226507878	0.040752648	0.374790945	0.837665134	0.023748662	-3.871772437
LOC389906	-0.019094764	-0.175414416	-0.171597695	-0.220225297	0.859363876	0.128363536	0.106376907	0.048414304	-4.940785415	389906
TMED4	0.118389059	0.020336064	0.122688908	0.232128262	0.225299709	0.840586179	0.193115088	0.021626966	-4.56134775	222068
LOC100131262	-0.413730262	-0.171349495	-0.049875653	-0.260806967	0.0007688	0.148047055	0.641210902	0.024585282	-2.225881691	100131262
	-0.038984355	0.031354426	-0.030570365	0.200733814	0.646500326	0.724859193	0.708809718	0.023857243	-4.893064539
	-0.383719223	-0.604612222	-0.886454549	-0.727509434	0.240507759	0.082307876	0.007581889	0.030767715	-4.585491812
SF3B2	0.050002404	0.02845243	0.07136623	0.19366523	0.580082618	0.763609009	0.41402925	0.038679677	-4.867589698	10992
DR1	-0.090606738	-0.212258835	-0.091999362	-0.348992192	0.574037302	0.21428729	0.553771573	0.036829458	-4.864965732	1810
DR1	-0.039394216	-0.149943959	0.032786191	-0.365706742	0.763027509	0.278508941	0.794510309	0.008519154	-4.924898013	1810
LOC101928157	-0.013830764	0.025278504	0.003788898	0.185357622	0.857161248	0.753921281	0.95918025	0.021430873	-4.940517823	101928157
RP11-521O16.2	0.092019088	0.069613439	0.173353038	0.17632548	0.264900205	0.418848705	0.034283358	0.037728495	-4.620643054
TMEM144	0.032600412	0.106177284	0.052333774	0.175813579	0.660479188	0.178793682	0.465668693	0.023479966	-4.897697773	55314
LRRC27	0.156267313	0.177748923	0.054322001	0.280920798	0.225265403	0.189456041	0.658151752	0.033917512	-4.561291133	80313
TAB3	0.008007896	0.073666641	0.07217413	-0.409780001	0.967000159	0.717014049	0.699171646	0.041420649	-4.948715694	257397
AC004158.3 /// AK055364	0.071578219	-0.005410878	0.142050166	0.178297892	0.341256806	0.944872789	0.05587766	0.022593192	-4.709063682
RP3-496C20.1	-0.017189633	-0.010688258	-0.111965847	-0.150816416	0.798153214	0.879446342	0.091772173	0.031303271	-4.931704716
IBA57	-0.110231102	0.149600513	0.270117642	-0.25130637	0.318009112	0.198935838	0.015146512	0.027887322	-4.685044705	200205
LRRC41	0.195223736	-0.009424313	0.083889974	0.2345005	0.018539107	0.90928902	0.274709433	0.005555374	-3.539950637	10489
LOC100507351	0.155568446	0.194409353	0.138656322	0.239882072	0.095747733	0.04936984	0.122071801	0.012786628	-4.225751932	100507351
CACNA1G-AS1	-0.023903301	-0.013552602	0.011758483	0.175998255	0.782568989	0.88134865	0.88790833	0.049527159	-4.928832977	253962
LOC158402 /// RP11-4O1.2	0.094188341	0.114897865	0.144483685	0.184379903	0.155835862	0.100871024	0.027672075	0.007963599	-4.42047194	158402
KDM4B	0.177689067	0.134712771	0.133188453	0.18362145	0.032914366	0.116104023	0.091942362	0.027903797	-3.782004964	23030
LINC00567	-0.056146359	-0.083853682	-0.099050284	-0.172878512	0.48615418	0.323453228	0.206799563	0.038264867	-4.820106652	283486
FBXO9	0.295320438	0.098460896	0.166109335	0.512181181	0.171003813	0.658656191	0.419163395	0.021357026	-4.456615095	26268
FBXO9	0.265609046	0.095710048	0.128199078	0.492581306	0.221558781	0.670880748	0.536318225	0.027851784	-4.555113605	26268
	-0.009743167	-0.065065777	-0.027836263	0.215466079	0.905648142	0.452636908	0.725527416	0.013151454	-4.94541894
AX747750 /// RP11-532F6.3	-0.226316227	-0.120519908	-0.392079134	-0.420034847	0.132102954	0.437691509	0.009357697	0.007517279	-4.355303302
SOCS2-AS1	-0.201686902	-0.139305843	-0.201418219	-0.225917184	0.014155853	0.096067679	0.011303156	0.006647205	-3.426153662	144481
SMIM7	0.203840091	0.021696757	0.18727297	0.283670862	0.130411231	0.875530104	0.148565247	0.03870795	-4.350177015	79086
MCF2L	-0.141511677	-0.028755144	-0.068475426	-0.178609738	0.038327488	0.677066604	0.284574411	0.010450328	-3.846018894	23263
FANCC	0.135692591	0.080165728	0.114454166	0.191902512	0.122950706	0.378063194	0.174860494	0.032476921	-4.326675346	2176
	-0.116254048	-0.177210431	-0.151240622	-0.214474916	0.115330932	0.025302317	0.036634086	0.005602695	-4.301025169
ARIH2OS	-0.084987601	-0.059226684	-0.053737484	-0.250601743	0.479835072	0.63789375	0.642076414	0.043645852	-4.816341741	646450
LINC00441	0.123418738	0.132007306	0.102944344	0.155158112	0.061225446	0.056562922	0.102549717	0.020675076	-4.041759986	100862704
IPW /// LOC101930404 /// PWARSN /// SNORD107 /// SNORD115-13 /// SNORD115-26 /// SNORD115-7 /// SNORD116-22 /// SNORD116-28 /// SNORD116-4 /// SNRPN	0.068871983	0.145814385	0.06970851	0.210638645	0.332923737	0.056450245	0.309566464	0.005384913	-4.700706933	3653 /// 6638 /// 91380 /// 347746 /// 100033416 /// 100033433 /// 100033444 /// 100033450 /// 100033802 /// 100033820 /// 101930404
	0.099532106	0.000224502	-0.040952343	0.188501321	0.217784367	0.997856334	0.594675284	0.023856053	-4.548697579
	-0.044100079	-0.105731866	-0.083935315	-0.155679841	0.503190053	0.132153747	0.191051585	0.023487365	-4.829866806
TMEM75	-0.245884726	-0.091622494	-0.12325148	-0.203296327	0.001180551	0.210791692	0.071155475	0.005848286	-2.397703999	641384
CSNK1A1P1	0.0017024	0.095466683	-0.013340756	0.142294765	0.97944783	0.175422494	0.834123395	0.038298815	-4.948995741	161635
RP11-454K7.3	0.056535519	0.19526512	0.191016034	0.248573501	0.484313069	0.026881788	0.019095347	0.004158233	-4.819017984
	-0.010497034	0.009484265	0.106015743	0.216174879	0.898695078	0.912664804	0.188821895	0.013131756	-4.944842217
	-0.140464427	-0.195833473	-0.150531211	-0.218871922	0.193292871	0.087230577	0.149374617	0.047010099	-4.503664656
FRMD4A	-0.135108591	-0.174437002	-0.076402847	-0.167962334	0.085390563	0.036560815	0.304446979	0.034880378	-4.179015751	55691
LAMA3	0.018661664	-0.056810698	-0.076188641	0.152052548	0.791983593	0.446039275	0.268754451	0.038553208	-4.930595726	3909
RAD51-AS1	-0.087087659	-0.289117554	-0.062132501	-0.363664601	0.622889986	0.126590453	0.715528269	0.047011999	-4.884683716	100505648
PTPRB	-0.208530863	-0.214426765	-0.142542975	-0.186190939	0.019000656	0.021239576	0.088439984	0.034505582	-3.550328304	5787
LOC643549	-0.097308498	-0.205708664	-0.151475694	-0.179537934	0.251537905	0.025394664	0.068870558	0.039371401	-4.601894753	643549
	-0.094416901	-0.173433396	-0.168965454	-0.182259096	0.227706876	0.039389043	0.029645891	0.024235402	-4.565295338
	-0.085482521	-0.037378655	-0.102266679	-0.192955469	0.272953763	0.644715912	0.175934679	0.017465219	-4.631395757
GLCCI1	0.034650315	-0.00584937	0.038996639	0.20931372	0.699568291	0.9504088	0.65235951	0.025636142	-4.909426637	113263
ARHGEF28	-0.071021872	0.078932233	0.028006697	-0.217013341	0.403101099	0.375991674	0.730901266	0.014837159	-4.763506552	64283
CTD-2083E4.4	0.205845143	0.124313742	0.121466416	0.162782722	0.014280116	0.143911069	0.121048645	0.048246158	-3.429838685
C12orf55	-0.111205616	-0.180349438	-0.143639497	-0.168919089	0.118779351	0.018992705	0.039674083	0.021001663	-4.3128529	144535
PLIN5	-0.194535402	-0.1323568	-0.222410113	-0.294692993	0.13627458	0.328331033	0.079438055	0.027559792	-4.367644824	440503
SAMD11	-0.00924838	0.035664455	-0.050105928	-0.187481921	0.907628207	0.670116561	0.515698139	0.02460058	-4.945575539	148398
DLGAP1-AS3	0.12291264	0.079032323	0.26532295	0.222969496	0.154018612	0.376816047	0.002734829	0.012787726	-4.415880848	201477
GRAPL	-0.005247598	0.105095936	-0.048808925	-0.163057457	0.944799197	0.192806827	0.505593403	0.038441344	-4.947891947	400581
C1orf145	-0.10610775	-0.204246449	-0.146299328	-0.212220206	0.19902745	0.022473518	0.070165967	0.013619936	-4.514776114	574407
CRYZL1	-0.128097869	-0.186374589	-0.211299144	-0.226721922	0.166002207	0.05837583	0.021467794	0.017762213	-4.445105915	9946
	0.080612802	-0.018313582	0.018444415	0.204073196	0.351965151	0.839054408	0.823831	0.023393353	-4.719413772
ITGAD	-0.12979049	-0.03246405	-0.22268079	-0.224312026	0.235112496	0.774472341	0.03935731	0.045049322	-4.57713838	3681
LOC283856	0.103567584	0.080651959	0.093863651	0.209443124	0.247962136	0.388486947	0.276568849	0.023942622	-4.59667313	283856
	-0.251002861	-0.3239327	-0.293943913	-0.263511384	0.035067064	0.010916804	0.011829302	0.027509639	-3.808656567
LINC00996	0.088937741	0.097192201	-0.035019994	0.426356484	0.56156673	0.545367079	0.812032463	0.008729308	-4.859379312	285972
TEX26-AS1	-0.22507857	-0.11324389	-0.079846264	-0.133920421	0.001483553	0.102539417	0.205870806	0.045434423	-2.490048417	100507064
BC040898 /// RP11-244K5.6	-0.218325251	-0.128181439	-0.142689049	-0.158632323	0.004880183	0.098423145	0.047627041	0.034723856	-2.979570908
LINC01088	-0.119654104	-0.125144759	-0.178348434	-0.13627657	0.032297242	0.032743961	0.001626306	0.015917718	-3.774038623	100505875
	0.035513908	-0.030421222	0.066344799	0.174338313	0.649840357	0.710629214	0.381177573	0.032172849	-4.894193355
RP11-534L20.5	-0.061293765	0.022883961	0.026234006	-0.393126555	0.720048292	0.898381294	0.873408226	0.02761064	-4.914885089
	-0.196443975	-0.344960827	-0.277352084	0.706888885	0.359385987	0.129856746	0.182962567	0.002274116	-4.726342085
LOC646241	-0.154541753	-0.078689602	-0.05843024	-0.157609572	0.016567912	0.226517037	0.326211593	0.014725225	-3.492515888	646241
LINC00271	0.051881308	0.038011986	0.041715807	0.178731874	0.445496127	0.593074955	0.523727517	0.012524659	-4.794412677	100131814
	0.180648824	0.228958615	0.273018167	0.31465931	0.072201694	0.03190061	0.006632819	0.002940657	-4.110034104
LOC101927112	-0.227701179	-0.10906239	-0.254088457	-0.205694356	0.025248857	0.289853376	0.010614654	0.041631288	-3.6702899	101927112
NXPE1	-0.126348253	-0.178634472	-0.199603605	-0.171188641	0.053876802	0.011242165	0.002623327	0.010877419	-3.988556015	120400
AK093205	0.010339469	0.065912059	0.052829979	0.126846595	0.858274319	0.282571192	0.347369888	0.035240312	-4.940653589
LOC101927051	0.02898423	0.146468732	0.164619463	0.160992886	0.706860972	0.077677715	0.033133838	0.043757334	-4.911422857	101927051
LOC101928618	0.025081312	-0.084192639	0.029637258	0.140566158	0.706044381	0.232702158	0.643925803	0.041469818	-4.911202246	101928618
LOC101928551	0.04850666	0.006865744	0.026252546	0.189482663	0.523752582	0.931188298	0.719613209	0.01753391	-4.840928001	101928551
BC043223 /// RP1-274L7.1	0.087807857	-0.074653371	-0.191099732	-0.205459631	0.335833494	0.434001916	0.035217125	0.029571722	-4.703655959
LINC00560	0.076855154	0.190829227	0.164250768	0.228021524	0.359268672	0.03560467	0.047963265	0.009881955	-4.726234062	100861553
IQCA1	-0.003505805	-0.091564154	-0.040843763	-0.200878811	0.966985726	0.307177635	0.617569895	0.023552972	-4.948715293	79781
CTU2	-0.198450269	-0.056688577	-0.166622623	-0.223330951	0.045280578	0.572955571	0.078587693	0.025547565	-3.915929533	348180
LOC101927164	-0.260006148	-0.045772885	-0.18168489	-0.192826705	0.003143467	0.592375415	0.026538608	0.0235529	-2.797264544	101927164
LOC100506368	-0.07186961	-0.158998085	-0.221052068	-0.210817103	0.42741737	0.100342047	0.015677321	0.02524436	-4.781789476	100506368
	-0.307976116	-0.288632925	-0.148613512	-0.300557748	0.011726583	0.022822109	0.188089019	0.013673408	-3.346823436
	-0.014320292	0.06039841	0.041843587	0.148612532	0.836235763	0.408499836	0.532058012	0.038906527	-4.937758105
	0.057997801	0.070057216	-0.003065594	0.132121987	0.349791558	0.282752524	0.958778385	0.038854356	-4.717347166
C12orf40	-0.009190864	-0.028579019	0.047574153	0.133687405	0.884864789	0.668144565	0.439021098	0.042357533	-4.943570356	283461
	-0.136760353	-0.160931467	-0.223481992	-0.183081431	0.071384401	0.044578574	0.003571252	0.018132366	-4.105334653
	-0.13270999	-0.109957479	-0.129092194	-0.168703691	0.061225878	0.134707972	0.058959611	0.019419438	-4.041762913
MUC4	0.02280192	0.075244221	-0.056866079	0.167818298	0.737616172	0.296074939	0.388595833	0.018866865	-4.919208894	4585
	-0.081438095	-0.197616868	-0.172429786	-0.208974852	0.362306533	0.040863224	0.05131837	0.024459243	-4.729016003
	-0.073514106	-0.148911552	-0.105996361	-0.156875303	0.25253238	0.031948367	0.091318933	0.018765842	-4.603331124
	-0.004176022	0.005075628	0.090744471	0.191050111	0.947285537	0.938927428	0.143546083	0.004884595	-4.948004919
LOC101928668	0.04110199	0.154248373	0.029828614	0.239813421	0.665951507	0.12956956	0.74490712	0.016598567	-4.899447085	101928668
BC048141	-0.098580487	-0.070218147	-0.09418768	-0.154371838	0.178029965	0.356201112	0.181626846	0.039113333	-4.472160463
	0.031605567	0.024324888	0.011335724	0.181159445	0.681479538	0.76310811	0.878425484	0.024394248	-4.904218273
PHF2P1	-0.283495394	-0.241692778	-0.250594047	-0.222847335	0.002074947	0.010143383	0.00424478	0.01259649	-2.626638506	266695
MIR4296	0.222969028	0.118832778	0.111041708	0.205353899	0.012001708	0.183388867	0.176263856	0.019687771	-3.356589334	100423041
LOC729296 /// MIR646HG	-0.080371494	-0.165937106	-0.202039846	-0.329841408	0.555249171	0.249660785	0.130430712	0.020675288	-4.856457859	284757 /// 729296
LOC101928833	-0.004965532	-0.067534327	-0.178306001	-0.120563726	0.929564429	0.2571026	0.0024507	0.038878726	-4.947085156	101928833
	0.004371385	0.051760134	0.043351404	0.172384115	0.955289733	0.528212101	0.565079916	0.033753558	-4.948333074
	0.119187178	0.019677975	0.006116762	0.17055657	0.15126698	0.818093324	0.93795076	0.043736228	-4.40881386
	0.118828607	0.103645366	0.020856194	0.188600095	0.151751196	0.230654123	0.790431194	0.026641314	-4.410067714
	0.125696418	-0.005232523	0.029135441	0.222125682	0.085436704	0.944114045	0.671441008	0.003825452	-4.179236965
LOC340090	-0.082625389	-0.096565856	-0.081857227	-0.129088015	0.182845235	0.139183294	0.171226293	0.041663106	-4.482420239	340090
FCER1A	-0.011487735	-0.206067803	-0.036921553	-0.186666893	0.892318714	0.02673321	0.652160163	0.034576588	-4.944276513	2205
RP11-893F2.14	0.110353975	0.17293201	0.095987159	0.203847809	0.255224704	0.093561702	0.303408294	0.040621267	-4.607185838
MDS2	-0.480826159	-0.68423915	-0.591892086	-0.577307569	0.020842291	0.002475228	0.004060154	0.006487722	-3.589369136	259283
LOC339807	0.066068457	0.056504583	0.172388524	0.340935999	0.518822201	0.598371931	0.087611876	0.002165652	-4.838344878	339807
	0.150409869	0.236324087	0.072462121	0.171204908	0.062245376	0.006984953	0.340095796	0.035373657	-4.048618797
LOC441086	0.140959186	0.088621714	-0.022839703	0.161775287	0.046882127	0.223167021	0.729428613	0.023999668	-3.930476411	441086
LOC101928449	0.112056355	0.097638084	0.100487273	0.181294577	0.080308607	0.14292943	0.102405477	0.006541989	-4.153850141	101928449
LRRC16A	-0.150718823	-0.034859601	-0.182099787	-0.161865669	0.031446354	0.621609636	0.008290612	0.021627269	-3.762798562	55604
	-0.167238161	-0.23339375	-0.148746691	-0.173249612	0.042719847	0.008588139	0.06008684	0.036263169	-3.891541996
	-0.125225113	-0.134914885	-0.053602077	-0.158349416	0.102245693	0.093650348	0.4594094	0.041485668	-4.252417587
	0.052390623	0.040226012	0.03248167	0.191859649	0.372596981	0.512551097	0.564589557	0.002487304	-4.738208274
	0.142457785	0.132103393	0.128355837	0.257452178	0.1986348	0.254226324	0.228546903	0.024311932	-4.514027065
LOC101927508	0.050551396	0.072319353	0.105869912	0.1159078	0.364131969	0.218597958	0.054604041	0.043326222	-4.730672468	101927508
TMBIM4	0.099271109	0.072305009	0.195400262	0.247298416	0.293847891	0.463753651	0.037300265	0.012560427	-4.657559308	51643
	0.093326998	-0.000662331	0.093330418	0.245360466	0.441697283	0.995824468	0.424824067	0.049532677	-4.791825117
T-18	-0.076002467	-0.095193279	-0.034164547	-0.141248798	0.257789499	0.178619571	0.59430086	0.040516987	-4.610812585
CTC-384G19.1	-0.253278251	-0.155488036	-0.088642591	-0.170563663	0.001163418	0.043532663	0.200412908	0.02161873	-2.391813703
	0.061547425	0.067702475	0.014736108	0.192245972	0.368616475	0.346047045	0.822056365	0.007966179	-4.734694231
HYDIN /// HYDIN2 /// LOC101930373	-0.171931271	-0.109165671	-0.168050694	-0.16390327	0.040046608	0.203174203	0.037475589	0.049552449	-3.86443915	54768 /// 100288805 /// 101930373
	-0.17857816	-0.113288856	-0.189508767	-0.218893194	0.043879603	0.212438977	0.027572695	0.015141539	-3.902766884
CDH4	0.196343287	0.16697063	0.088444929	0.1670964	0.021890061	0.059088591	0.266439133	0.048259548	-3.610067153	1002
	0.012729417	0.072991602	0.178364759	0.185827654	0.870106583	0.374556567	0.023192788	0.022701643	-4.942028641
MORN1	-0.014618185	0.149784129	0.125607695	0.242706999	0.875514724	0.133541203	0.169494778	0.013791897	-4.942615841	79906
	-0.123608167	-0.144280277	-0.094409089	-0.164905092	0.128414545	0.092167756	0.224680661	0.045746516	-4.344032852
SFXN5	0.021636731	-0.195386514	0.018475204	-0.234416711	0.812891421	0.048938502	0.833852162	0.015013923	-4.934207777	94097
LINC00858	-0.059005663	-0.156959362	-0.155968958	-0.233219198	0.542028012	0.128544811	0.10136975	0.021179437	-4.850138639	170425
FAM153A /// FAM153B /// LOC100507387	-0.082401339	0.053209954	0.107505729	0.179646125	0.305145796	0.52540766	0.168241829	0.030504017	-4.670755815	202134 /// 285596 /// 100507387
WDR72	0.053355753	0.056861104	0.000459393	0.16591178	0.513477497	0.506771437	0.995323897	0.048874942	-4.835496033	256764
LOC441178	0.064853716	-0.012740721	-0.065935541	-0.156785352	0.364953577	0.864303266	0.339543042	0.034104964	-4.731414339	441178
CEP89	-0.196901858	-0.211990575	-0.031667664	-0.223956914	0.049110198	0.043771588	0.734093441	0.026635877	-3.94989023	84902
	-0.166004551	-0.093592813	-0.165597113	-0.223386329	0.046317128	0.272142813	0.039620952	0.009001838	-3.925403306
FLJ33544	0.128936473	0.189318622	0.138149403	0.201681883	0.049549733	0.007625458	0.030238799	0.003289099	-3.953613373	728283
LOC100652824	0.051622901	0.152393849	0.125827343	0.211914689	0.524870759	0.080527392	0.114442916	0.013211957	-4.841507919	100652824
LINC00869	-0.260815366	-0.380571817	-0.165917741	-0.427602519	0.047162517	0.007354112	0.181519616	0.002003101	-3.932970852	57234
LINC00486	0.012820496	-0.021824739	0.015628334	0.208159392	0.875681871	0.799620708	0.843137283	0.015925746	-4.942633578	285045
ESCO2	-0.096347878	-0.026942941	-0.144794812	-0.180002852	0.207674714	0.733558991	0.05390158	0.022708083	-4.530854317	157570
PRMT5	-0.043704592	0.071477257	-0.014576869	0.196882108	0.589015952	0.401264109	0.851327645	0.02012806	-4.871369188	10419
VWA3B	-0.023691319	0.063129229	-0.049484519	0.219496943	0.778109006	0.475732338	0.542390798	0.013436925	-4.927967924	200403
	-0.069210185	-0.243244229	-0.187224733	-0.211813387	0.430691548	0.012133589	0.032766849	0.020840655	-4.784134531
KRTAP11-1	0.021804405	0.005482192	0.104336542	0.242666597	0.838501202	0.961018402	0.31566885	0.029673675	-4.938076003	337880
CDC42BPG	-0.01727776	-0.098939128	-0.12243807	-0.227503041	0.844694342	0.289480725	0.156926706	0.014505906	-4.938921261	55561
	0.061048266	0.076445522	0.029857841	0.193484351	0.433203669	0.350526736	0.689604698	0.017618441	-4.785915807
AC002064.5	0.112780973	0.10605277	0.073349948	0.250329081	0.153312281	0.198885814	0.330438566	0.002910068	-4.414080179
	-0.067928871	0.023962132	0.077105888	0.253542233	0.580138603	0.852048457	0.515087854	0.0457837	-4.867613746
FUT6	-0.135006784	-0.05107128	-0.118633193	-0.309830249	0.15039514	0.598129715	0.188370557	0.002053139	-4.406545065	2528
	-0.022249152	0.036874996	0.151447598	0.195329945	0.767097464	0.640156533	0.043549667	0.013771191	-4.92574864
IKZF1	0.105923038	0.012374361	0.049320085	0.176830054	0.159775834	0.873395042	0.491141698	0.022647818	-4.430225268	10320
	-0.158286818	-0.174997319	-0.030296052	-0.253048054	0.202224296	0.179549186	0.797294146	0.045964053	-4.520812213
	-0.170384857	-0.084716859	-0.16436084	-0.172647985	0.041968658	0.321196067	0.041767065	0.039502058	-3.884104463
CHML	0.156325718	0.247487628	0.159495958	0.148322277	0.036011357	0.002458448	0.02709142	0.045838641	-3.819828467	1122
	-0.266957887	-0.412915815	-0.063499275	-0.318640308	0.093971395	0.016221205	0.672101829	0.047815289	-4.218127524
HOPX	0.029847223	-0.026336537	0.092778705	0.146607532	0.646337275	0.699308961	0.145634974	0.030410032	-4.89300908	84525
SH3GL1P1 /// SH3GL1P2	-0.079254856	-0.227122499	-0.106024874	-0.263662496	0.342642205	0.013396824	0.190912811	0.003270591	-4.710426907	6458 /// 6459
RALGAPA1 /// RALGAPA1P	0.061685853	0.181067633	0.160336767	0.18351252	0.49126915	0.060878455	0.070238745	0.047176224	-4.823096024	26134 /// 253959
	0.046389433	0.16295787	0.116497175	0.155480839	0.497090528	0.028714295	0.083640598	0.028613791	-4.826436288
LOC100996506	-0.258277913	-0.128901758	-0.135842238	-0.386639986	0.096793001	0.420636793	0.356507967	0.015649209	-4.23016873	100996506
C17orf104	0.024390939	0.105065012	0.036041363	0.203805979	0.739031825	0.177813976	0.609937114	0.008834825	-4.919543227	284071
C17orf104	-0.245567053	-0.460029688	-0.173442764	-0.335747384	0.102375806	0.00535728	0.226171778	0.028488708	-4.252932966	284071
	-0.056490038	-0.09733903	-0.098086997	-0.132249099	0.38632848	0.159236404	0.123925669	0.048659834	-4.74994316
	-0.107973477	-0.049969464	-0.048483344	-0.153366956	0.157568228	0.526988453	0.504272036	0.04845875	-4.424793694
	0.05893556	0.04045815	0.026045876	0.196388628	0.534997631	0.684107986	0.775417266	0.045389948	-4.846662117
	-0.047069385	-0.219991167	-0.124906361	-0.205788354	0.527301427	0.007997679	0.088720801	0.009115993	-4.842761056
	0.070090031	0.028959903	0.032801027	0.152392845	0.341011125	0.705672231	0.641733156	0.044180195	-4.708821168
	0.070644102	0.148896104	0.076623233	0.135235314	0.290937053	0.039118839	0.235779109	0.048642382	-4.654055532
	0.095271446	0.013336158	0.075698148	0.131735634	0.075047259	0.806984819	0.13865089	0.016233307	-4.125974138
FAM200A	-0.129027185	-0.029121443	-0.116993663	-0.193789831	0.08592644	0.704706668	0.10509769	0.012335711	-4.181577205	221786
	-0.09595505	-0.112826422	-0.113051715	-0.164690479	0.149144588	0.107433599	0.080415034	0.016622208	-4.403265288
	0.146196638	-0.031186883	0.051031594	0.191269601	0.049389695	0.679453192	0.463248711	0.011940949	-3.952261682
HMGA2	0.000983815	-0.006514891	-0.146998464	-0.151957622	0.989229131	0.932078329	0.043599347	0.044361917	-4.949124392	8091
OR2L2	0.081850889	0.042971727	0.079390436	0.189758224	0.293534909	0.596339134	0.290443869	0.019256799	-4.657184664	26246
	-0.10834362	-0.032896715	-0.12091483	-0.192216816	0.083528914	0.607644215	0.046920876	0.003519	-4.169984014
DEFB124	0.338950409	0.200338903	0.027321231	0.407963951	0.018346886	0.169356487	0.835714004	0.005398836	-3.535552304	245937
	-0.061309122	-0.016809744	-0.031305333	-0.183806125	0.37235989	0.814404373	0.634713132	0.011069919	-4.738000414
JRK	-0.082339042	-0.13909665	-0.039297168	-0.20722305	0.410414554	0.189017668	0.68213528	0.044449945	-4.769170951	8629
LINC00354	0.029343214	0.180090865	0.002174074	0.196215305	0.693586734	0.027152875	0.975799948	0.0126386	-4.907745221	101928616
ATP8B5P	-0.143366692	-0.011772652	-0.128765178	-0.166616866	0.087361723	0.890735651	0.109904528	0.048890014	-4.188355828	158381
C10orf76	0.084494962	0.131557732	0.191718583	0.265198843	0.452029751	0.267088367	0.083194147	0.023515515	-4.798784925	79591
EDNRB-AS1	-0.09284819	0.051356565	0.016832006	0.224233193	0.339160154	0.612121317	0.856182442	0.026043887	-4.706986597	100505518
LOC401442	-0.150375097	-0.150267433	-0.163628656	-0.218364554	0.073461062	0.087308241	0.044831799	0.01157048	-4.117168082	401442
	-0.14437763	-0.23835588	-0.158413442	-0.291616292	0.257945571	0.07973518	0.199197022	0.02700395	-4.611031868
LOC101929007	0.026028297	0.100618523	-0.011014094	0.282612463	0.785177021	0.319016205	0.904671689	0.005726732	-4.929329869	101929007
IQUB	-0.079847495	0.076037931	0.03464529	0.149307138	0.241012879	0.286053873	0.593968139	0.033128703	-4.586262463	154865
PIGT	-0.193572287	-0.220489588	-0.15007539	-0.237287759	0.080224863	0.058617557	0.155381488	0.034265053	-4.153421582	51604
BCAS4	-0.043502517	0.043126876	-0.082884039	-0.189964969	0.605078871	0.624904134	0.30987668	0.030047992	-4.877879109	55653
RP11-288H12.4	-0.050940298	-0.296587402	0.071385868	-0.307011969	0.697035541	0.03739886	0.571845856	0.02476018	-4.908719561
GTF3C3	-0.120190284	0.047232699	-0.056287806	-0.190847165	0.19285557	0.621099893	0.522054168	0.043038141	-4.502801901	9330
LZTS1	0.060477436	0.207568119	0.160277476	0.240852567	0.470573452	0.023520783	0.053838674	0.006897415	-4.810676595	11178
	0.040758278	0.17370338	0.132021297	0.152589906	0.54531415	0.018977067	0.048876738	0.029508186	-4.851735667
TMPRSS12	0.089537015	0.14699879	0.034332318	0.168765379	0.133883807	0.0223742	0.544123912	0.006969441	-4.360623073	283471
	-0.338446512	-0.758832808	-0.383237353	-0.566963471	0.1465193	0.003437649	0.090180179	0.018412883	-4.396280377
	-0.338976034	-0.767715513	-0.333856582	-0.595439385	0.122555229	0.001828062	0.114847029	0.009174103	-4.325386754
TCP11L2	0.216421417	-0.185407358	-0.269511271	-0.250919106	0.072445057	0.138597285	0.022603616	0.039089881	-4.111422742	255394
BC040412 /// CTC-400I9.1	0.092490164	0.133287832	0.076562949	0.198255915	0.311728582	0.167872814	0.383717121	0.035479446	-4.678162411
	-0.448735687	-0.310860892	-0.171416334	-0.493220186	0.063560581	0.212593985	0.450424777	0.042677004	-4.057293663
PTPRG	-0.128352437	-0.087867949	-0.173958507	-0.13358796	0.031159766	0.149920219	0.003459157	0.025372708	-3.758943489	5793
ZNF569	-0.18411026	-0.077800436	-0.035581814	-0.300409241	0.073600172	0.460357629	0.712254948	0.00514448	-4.117948268	148266
LOC283693	-0.237089357	-0.254688609	-0.15369209	-0.246794939	0.033323484	0.02957916	0.14347022	0.027225847	-3.787203362	283693
DKFZP434L187	0.25008495	0.169041588	-0.014251788	0.242482545	0.028518407	0.148033575	0.892436828	0.033282795	-3.721628401	26082
	-0.1437606	-0.15649422	-0.122025142	-0.2448625	0.110906924	0.098579511	0.158196679	0.009022872	-4.285282384
LCN8	0.139690889	0.15280893	0.089070297	0.217000507	0.101125669	0.087923683	0.27162784	0.013556369	-4.24795207	138307
RP11-220I1.5	-0.109167229	-0.06715271	-0.063792897	-0.13017442	0.080184526	0.296243462	0.280468972	0.039043839	-4.153214992
BC070118	-0.045759151	0.0909492	-0.000161924	-0.165462896	0.561963115	0.275422693	0.998295728	0.042668591	-4.859560541
	-0.039745793	-0.146496763	-0.075709357	-0.219635345	0.621038562	0.08973261	0.331455124	0.009942068	-4.883996112
	0.011959587	0.039546748	0.006671171	0.187032147	0.866518036	0.59697881	0.922477212	0.012912294	-4.941624742
LOC101927131	-0.136855637	-0.047565266	-0.074251917	-0.181360937	0.09458869	0.57112315	0.338446661	0.029515537	-4.22079425	101927131
LOC101929116	0.110989982	0.172901849	0.080712095	0.172222621	0.136769296	0.030669741	0.257504681	0.024457278	-4.369081034	101929116
	-0.083095561	-0.065934857	-0.004737509	-0.176805575	0.234157918	0.365515611	0.943173729	0.015088834	-4.575636747
	-0.115956898	-0.029507296	-0.07439469	-0.139033568	0.084372502	0.667653597	0.243639587	0.040686447	-4.174102593
LINC00824	0.05181701	0.101656575	0.050205336	0.264140458	0.649022999	0.396744615	0.647239158	0.026218823	-4.893918391	101927774
BC017209	-0.074449272	-0.004300654	-0.214252598	-0.222856498	0.467095583	0.967900286	0.035967093	0.035570401	-4.808503001
SIRT5	0.096279273	-0.020450412	0.132236617	0.184400656	0.274521611	0.823092816	0.123311599	0.041583509	-4.633443864	23408
MYLK	0.054126718	0.101319675	0.006129047	0.155964949	0.383176679	0.124946692	0.91783414	0.016333572	-4.747301487	4638
RP11-440I14.2	0.132230819	0.082388176	0.182189823	0.238648342	0.179049936	0.41993168	0.05865389	0.019023825	-4.474359641
	-0.227156295	-0.207631316	-0.107333584	-0.222081046	0.026662555	0.051033334	0.261296858	0.029941347	-3.693263628
	0.100136977	0.09957933	0.072570709	0.151311428	0.082424103	0.09872377	0.186420774	0.010993023	-4.164523528
	-0.009436955	-0.122365258	-0.085130403	-0.144970476	0.892971028	0.104207723	0.214051943	0.046091252	-4.944336007
	-0.021228155	-0.077487163	-0.086831845	-0.132623387	0.740719506	0.254500748	0.1669196	0.045885432	-4.919939091
	0.016162562	0.17721299	-0.070273459	0.26172377	0.882298162	0.129377497	0.505706308	0.022175519	-4.943315972
WI2-89031B12.1	-0.241068772	-0.238131694	-0.240572426	-0.220444316	0.009274763	0.013661184	0.007282527	0.016338522	-3.248163018
ZNF746	-0.016860196	0.194122933	0.135999419	0.220056333	0.855939822	0.053848893	0.136169367	0.02362802	-4.940367566	155061
LOC101926928	-0.147658935	-0.085208025	-0.049391194	-0.145204182	0.024139667	0.200534066	0.415275828	0.026382422	-3.651340558	101926928
KLF3-AS1	0.056140961	-0.17159152	0.006088031	-0.15325191	0.455535431	0.035700971	0.932747798	0.04810245	-4.801090943	79667
	-0.09215961	-0.068620421	-0.11368766	-0.176624255	0.252633676	0.414033054	0.145967717	0.033221119	-4.603477048
RP11-153K16.2	-0.049165266	-0.072663991	-0.081558228	-0.197752778	0.453833271	0.293522926	0.201543181	0.004847649	-4.799974717
ARHGEF12	-0.010008996	0.122392208	0.130345748	0.261092688	0.907266763	0.181295077	0.123241144	0.004713225	-4.945547205	23365
XYLT2	-0.104086587	-0.08476312	-0.139550457	-0.166465321	0.17808714	0.292675968	0.064771654	0.035430048	-4.472284114	64132
	-0.115459973	-0.118915921	-0.068486226	-0.150031322	0.083640152	0.089061695	0.279045908	0.027131639	-4.170529596
PTPRF	0.077596371	-0.039925252	-0.158038252	-0.193910446	0.411055203	0.68539018	0.088560668	0.04614795	-4.769660194	5792
PTP4A1	0.077705024	0.013035206	0.038905619	0.15988772	0.288427061	0.863857618	0.578468231	0.034095653	-4.650998844	7803
PRDX6	0.20628289	0.222525498	0.174676109	0.259484859	0.016726948	0.014120054	0.033513864	0.003379803	-3.496546514	9588
TAGLN2	0.313016097	0.04023796	0.185919866	0.287912437	0.026744413	0.776718796	0.160813136	0.040299322	-3.694556111	8407
CD59	0.014850963	0.244221268	0.243665605	0.404205724	0.940263102	0.245636271	0.208348516	0.048859915	-4.947672341	966
CD9	0.851855038	0.674659224	0.891416916	0.870144972	0.005280088	0.030225525	0.002738625	0.004489458	-3.012372652	928
DAP	0.073595241	0.140860166	0.200526757	0.302867336	0.582108759	0.318246731	0.126521256	0.029561617	-4.868457087	1611
HLA-DPB1	0.180758578	0.204995392	0.048112563	0.370056098	0.223959463	0.189493295	0.733845243	0.016612672	-4.559128312	3115
EIF2S1	0.022962922	-0.039397381	-0.428580375	-0.997530874	0.957728326	0.930906916	0.30905062	0.027528782	-4.948422289	1965
NFE2L2	0.053220596	0.046196972	0.083030547	0.176001539	0.477717911	0.556245219	0.253749715	0.024265996	-4.815062297	4780
RRBP1	0.021255588	0.216581866	0.103662113	0.335367004	0.893248526	0.198844882	0.498716261	0.041369355	-4.944361204	6238
LOC101927673 /// OTUB1	-0.027346967	0.129599055	0.220329421	0.183886372	0.75810398	0.170815416	0.014614921	0.045565091	-4.923846871	55611 /// 101927673
BGN	-0.018547628	0.144890394	0.055004047	0.254872793	0.830615778	0.118859573	0.511783105	0.00603413	-4.936949257	633
APEH	-0.202330799	-0.23198269	-0.023232003	-0.257495039	0.091778803	0.066576557	0.836777734	0.034488935	-4.208503437	327
ANXA4	0.122638292	0.287855552	0.171944547	0.34481083	0.438389862	0.089322824	0.262335572	0.035311962	-4.789544589	307
ANXA4	0.144761174	0.36382216	0.115326171	0.315448366	0.223656262	0.005825104	0.312407325	0.011244574	-4.55862405	307
PPP2CB	0.09058764	0.083778834	0.013653274	0.278502426	0.241382199	0.300278908	0.852883251	0.000968294	-4.586824713	5516
RUVBL2	-0.125137397	-0.049491094	-0.108764691	-0.173737518	0.142026966	0.573524567	0.183847781	0.045021204	-4.384002674	10856
SMC4	-0.027110192	0.257986937	0.505617098	0.470179187	0.880556896	0.179629844	0.006532	0.013628657	-4.943140106	10051
PNP	-0.037939517	0.204865463	0.142420266	0.204826562	0.702415358	0.05660862	0.143725923	0.046276309	-4.910212952	4860
RYBP	0.099429325	0.171846996	-0.010530686	0.205963919	0.318773309	0.105430782	0.911980198	0.044508023	-4.685870187	23429
SH3GL1	0.072972689	0.150300516	-0.013939627	0.150863702	0.316639784	0.054910659	0.841306205	0.044008957	-4.68355915	6455
PKP4	0.250376476	0.342476333	0.485657174	0.328451927	0.107082478	0.038478831	0.002290728	0.037437513	-4.271121187	8502
PPP1R12B	-0.137266322	-0.098314483	-0.151236637	-0.205668664	0.117073761	0.278966872	0.075020932	0.02205555	-4.307049747	4660
RSU1	0.307636907	0.268109535	0.512100206	0.376509451	0.096441969	0.164021688	0.005989087	0.044323344	-4.228691101	6251
SEL1L	0.056965334	0.104059985	0.413318179	0.545138966	0.814448121	0.6830097	0.085142311	0.031168072	-4.934460238	6400
FBXO28	0.35725573	0.155366519	0.222202407	0.310611339	0.002177712	0.17321461	0.038114851	0.006619867	-2.646411194	23219
EHMT2	-0.053776204	-0.077177087	0.002878569	0.225278094	0.583176188	0.45376506	0.975617006	0.02738304	-4.868911639	10919
PMF1	0.012132763	0.1624399	0.080098983	0.222118073	0.910588564	0.158994048	0.444013933	0.04719838	-4.945803366	11243
MXI1	0.360695425	0.233708687	0.012282542	0.374631196	0.058048348	0.232468999	0.94485343	0.049548915	-4.019612735	4601
IFI27	0.010619963	0.236928117	-0.055039997	1.189411761	0.980234999	0.599101018	0.894016159	0.009090634	-4.94900907	3429
KDSR	0.127870211	0.049177109	-0.024298193	0.268297807	0.283288651	0.691406201	0.830796137	0.029316121	-4.644636506	2531
ARL3	0.031952984	-0.032785329	0.141519876	0.220668426	0.768325176	0.773206191	0.182347153	0.049264856	-4.926002002	403
TNFAIP3	0.33375793	0.349459826	0.319975856	0.403759617	0.066143389	0.066573926	0.067457947	0.028239856	-4.073801236	7128
TNFAIP3	0.261722404	0.26848132	0.206939921	0.386124308	0.053870987	0.058996794	0.109909139	0.006031454	-3.988511011	7128
FASTK	-0.128818593	-0.107865058	-0.131750062	-0.231305428	0.20983639	0.314315258	0.183958283	0.028731183	-4.534753115	10922
PIK3R3	-0.044893074	0.035991512	0.064228045	-0.494401939	0.824258767	0.86518055	0.741752141	0.019824286	-4.935999417	8503
PPP2R1B	-0.034910013	0.057447813	0.118026858	0.24666606	0.672164383	0.507689024	0.144553531	0.00526821	-4.901389971	5519
SDC3	-0.052873971	0.075722287	-0.009507447	0.246247041	0.602712641	0.478157835	0.922446229	0.020605166	-4.87694275	9672
PTPN9	0.046028475	0.028680508	0.135370154	0.265537143	0.665524965	0.79709627	0.193011717	0.017596353	-4.89931202	5780
CAPN6	0.078218594	0.109891006	0.053362896	0.182237175	0.302484949	0.170329917	0.46328616	0.020830604	-4.667704047	827
PIAS3	0.173972929	0.101459398	0.259780845	0.223871084	0.104188341	0.358504836	0.014577949	0.039333806	-4.260040787	10401
PAPSS2	0.184711798	0.168166129	0.349049879	0.663042655	0.42364787	0.486736536	0.122428538	0.006870536	-4.779056376	9060
PAPSS2	0.018656415	-0.037841966	0.132466133	0.294364232	0.896956601	0.802309116	0.343743361	0.048454992	-4.94469148	9060
PAPSS2	0.16607393	0.230656694	0.468403613	0.831979056	0.499671218	0.37283368	0.054967265	0.001881831	-4.827896305	9060
MAP1A	0.159646445	0.14964514	0.099886142	0.346831661	0.198108375	0.248680685	0.399386523	0.007791339	-4.513020149	4130
C16orf62	0.081032713	0.026323472	0.093938556	0.18332851	0.359704574	0.775173373	0.272085104	0.044113967	-4.726635198	57020
RBBP8	-0.152139145	0.356587077	0.210064489	0.381802068	0.340527134	0.038796666	0.175606656	0.021505058	-4.708342739	5932
ATG13	0.166907044	0.1885953	-0.006025904	0.31168601	0.167299623	0.137857284	0.958029285	0.013102188	-4.448128285	9776
EML3	-0.201423989	-0.171726539	-0.058682747	-0.212342576	0.051745046	0.109833587	0.544193882	0.041012569	-3.971716252	256364
PMVK	-0.103768723	-0.017841891	-0.014052115	-0.176280927	0.231211288	0.842472768	0.864718063	0.046799572	-4.57095538	10654
IPO13	-0.260030697	-0.141432221	-0.166538753	-0.263674828	0.031056175	0.249161278	0.142632779	0.028950371	-3.757541193	9670
BYSL	-0.282604904	-0.25995668	-0.127940306	-0.279030318	0.03860374	0.067324705	0.316865758	0.040945236	-3.849034875	705
GPRC5B	-0.080166271	0.038951863	-0.104953852	0.18810579	0.383972475	0.685133132	0.239508548	0.047139178	-4.747971342	51704
CPT1A	-0.064883299	0.074550346	-0.013400972	-0.259141144	0.580372335	0.544966025	0.905432458	0.033527007	-4.867714094	1374
DSCR3	0.136768784	0.101679424	0.059991806	0.225000982	0.127717109	0.275403003	0.480957182	0.015275767	-4.341862249	10311
MAN2C1	-0.539854694	-0.462005438	-0.224557944	-0.299022499	0.000793741	0.004753077	0.116221857	0.046738277	-2.23860018	4123
GADD45A	0.584740409	0.623188132	0.569982772	0.421182061	0.007976244	0.007126151	0.007358872	0.049143103	-3.184853936	1647
POLRMT	-0.158352308	-0.116687674	-0.050162518	-0.255499362	0.189378599	0.352774447	0.661830832	0.038535742	-4.495861767	5442
PITPNM1	0.098995092	0.120260602	0.205841507	0.28979745	0.403501382	0.334252606	0.077748667	0.019190754	-4.763820396	9600
NLE1	-0.256639421	-0.161198469	-0.290424963	-0.317936685	0.109001685	0.330107425	0.061954755	0.049698256	-4.278294075	54475
ZBTB40	0.330584604	0.465605422	0.217602585	0.548344785	0.223230815	0.105457176	0.402130535	0.04809305	-4.557915129	9923
PEX3	-0.340324193	-0.438799623	-0.178432987	-0.345544858	0.034758813	0.010852646	0.237631366	0.032269449	-3.804943556	8504
SFRP4	-0.161459876	-0.118634519	-0.069352082	-0.197334808	0.071063881	0.19945969	0.410228427	0.029507619	-4.103476346	6424
HSD11B2	-0.036336323	-0.090369555	-0.035372463	-0.141484534	0.528456313	0.141210755	0.524280156	0.019083119	-4.84335289	3291
FILIP1L	-0.055415548	-0.015726058	0.013551268	0.209802908	0.361712665	0.803750682	0.815702708	0.001510205	-4.728474659	11259
TUBB2A	1.102961319	1.04635642	1.544452773	1.177773014	0.055901441	0.082001115	0.007177013	0.042088229	-4.003927163	7280
FRG1 /// LOC100289097 /// LOC101930278 /// LOC101930531	-0.149383445	-0.080181685	-0.042628729	-0.191558479	0.114670152	0.411872764	0.633551704	0.045963641	-4.298715374	2483 /// 100289097 /// 101930278 /// 101930531
RAD51AP1	0.019378825	0.143201378	0.185082284	0.461498046	0.927877922	0.525103314	0.37300317	0.038093043	-4.946983703	10635
RARG	0.265314801	0.199199068	0.294019985	0.267793892	0.042479816	0.139418277	0.02102509	0.040716341	-3.889180036	5916
ACOX3	-0.103331147	0.164185066	0.106787201	0.234834125	0.36938312	0.177776511	0.336227215	0.047337205	-4.735375074	8310
CTIF	0.095350527	0.060988188	0.259124683	0.233988838	0.404283362	0.609636762	0.023819285	0.04687176	-4.764432227	9811
GTSE1	0.080009276	-0.027504273	0.072313131	0.250633898	0.510534461	0.82866467	0.536940501	0.045897223	-4.833905401	51512
GALK1	0.048511266	0.081268322	0.110792412	0.301561055	0.593370535	0.395565077	0.210893133	0.002245803	-4.873169873	2584
KYNU	0.162172204	0.308233997	0.279728756	0.467807221	0.455617293	0.181147132	0.186385997	0.037505564	-4.801144462	8942
	0.151565031	0.076805411	0.136798024	0.187544421	0.056162527	0.344196151	0.072550908	0.020047545	-4.005867531
FOLR1	-0.174094898	-0.166907721	-0.182757552	-0.186007755	0.042147657	0.061717306	0.027846952	0.030736058	-3.88588898	2348
APOA1	-0.179820905	-0.1074651	-0.14477011	-0.247154201	0.037910703	0.224918875	0.079461175	0.005664233	-3.841426607	335
PC	-0.177331812	-0.129038981	-0.184231052	-0.286322044	0.199886068	0.370204442	0.167949633	0.042938609	-4.516408186	5091
PDE4D	0.370710109	0.36024202	0.452112013	0.485591043	0.021013204	0.031408189	0.004417346	0.00336058	-3.592815583	5144
STC1	0.148871869	0.141769783	0.126227137	0.221992854	0.142597264	0.181663609	0.195122687	0.032452606	-4.385584758	6781
TAP2	-0.227615016	-0.023879955	-0.217359152	-0.55459051	0.292962231	0.915399983	0.297248565	0.014250747	-4.65649786	6891
VSIG4	0.107781075	0.325735815	0.444244761	0.582934305	0.666484442	0.219703274	0.072827475	0.025603318	-4.899615536	11326
DUSP2	-0.150205913	-0.525527675	0.03830591	0.578776943	0.555948354	0.056505196	0.875802858	0.029216153	-4.856784263	1844
FGD1	-0.215466859	-0.10506813	-0.087444466	-0.186335272	0.014707983	0.237164081	0.283202137	0.032627766	-3.442287461	2245
RAD51	0.258386284	0.379138121	0.1570027	0.246335349	0.034536243	0.004262626	0.172351871	0.043161706	-3.802241808	5888
MAMLD1	0.21138232	0.219900288	0.283118379	0.237348293	0.060155877	0.062138956	0.010980339	0.036239181	-4.034439346	10046
SNPH	-0.241596094	-0.196271549	-0.180049589	-0.406505199	0.080486594	0.1711875	0.171833114	0.004912073	-4.154759438	9751
CCL3 /// CCL3L1 /// CCL3L3	-0.170570067	-0.629827712	-0.115687398	-0.906480241	0.567585838	0.051124022	0.68701203	0.004623458	-4.862105221	6348 /// 6349 /// 414062
ITGB3BP	-0.177888282	-0.296952937	-0.494200875	-0.298389303	0.227248964	0.059318997	0.00133056	0.047612386	-4.564548183	23421
STK17B	0.090795047	0.130196307	0.178999788	0.283014603	0.424727117	0.277432605	0.108503393	0.017421046	-4.779842562	9262
RBMS2	0.047441647	-0.117287035	0.059558925	0.275073933	0.648643542	0.286787858	0.553275097	0.012382344	-4.893790459	5939
AREG	0.049928932	0.005429597	0.054120437	0.373986577	0.713936657	0.969645039	0.680180401	0.009675828	-4.91330394	374
PBX1	0.061318536	0.215107472	0.115518286	0.217477299	0.493561595	0.027716399	0.185754604	0.020207924	-4.824419216	5087
LRP8	0.146093213	-0.222822939	0.164842279	0.280030172	0.221491021	0.079634769	0.154248795	0.023375381	-4.554999551	7804
CSPG5	0.145184676	0.174359823	-0.000877979	0.290623872	0.12656457	0.082110024	0.992188631	0.003809468	-4.338246922	10675
CHEK1	-0.000189729	-0.045304611	0.024760579	0.160135667	0.997833905	0.537891094	0.713447921	0.028233192	-4.949171126	1111
MPPED2	-0.136529253	-0.210345238	-0.080391093	-0.196771312	0.118122635	0.024945236	0.333104949	0.027565813	-4.310629153	744
HOXB2	-0.252389799	-0.6668222	-0.487625347	-0.656224477	0.41841546	0.047780604	0.110693519	0.041498709	-4.775202482	3212
WDR76	-0.115012602	-0.058657584	0.048132258	-0.243414722	0.300292305	0.611897173	0.650304064	0.033583055	-4.665163591	79968
CORO2A	-0.095251363	-0.113897095	0.192303251	0.25262149	0.430346391	0.36939254	0.104664903	0.042684412	-4.783888576	7464
STEAP1	0.033235383	0.088270159	0.074131455	0.185859178	0.692959597	0.320956954	0.363614339	0.033744533	-4.907566611	26872
DNASE1L3	-0.355583071	-0.755679532	-0.713306081	-0.329796218	0.014831959	1.31e-05	8.8e-06	0.022873007	-3.445827249	1776
HRH1	-0.288849053	-0.091688983	-0.184985649	-0.189125484	0.003947284	0.350486805	0.046194801	0.049294712	-2.891444831	3269
LY75	0.024702864	-0.102943561	-0.152227203	-0.292938403	0.834756708	0.409839743	0.188813253	0.018580013	-4.937548033	4065
PCNXL2	-0.167126375	-0.16918527	-0.193969467	-0.225288992	0.124339745	0.137432589	0.06661356	0.041523518	-4.331166049	80003
ANKRD26	0.111778735	0.123758319	0.183567046	0.240316009	0.300990428	0.275405718	0.08321313	0.031307111	-4.665974994	22852
CNTFR	0.15284009	0.232621625	0.294627069	0.295176202	0.043050447	0.004628602	0.000215669	0.000321146	-3.894773133	1271
EREG	-0.055337254	0.073143484	0.20868217	0.734616433	0.767558555	0.709649849	0.252561112	0.000454246	-4.92584397	2069
SLC27A2	0.123411985	0.189310055	0.313364589	0.330870063	0.30589541	0.13830315	0.010300535	0.009176855	-4.671609465	11001
	-0.067756779	-0.105978014	-0.112316055	-0.152823716	0.280636811	0.111975181	0.068709484	0.019277102	-4.641296659
MARCO	0.081645618	-0.053799345	0.064667585	-0.84845909	0.831991634	0.893941178	0.861552766	0.034161889	-4.937149946	8685
HSPB2	0.11914942	0.034952331	-0.030997195	0.190075752	0.185423648	0.707092299	0.716804148	0.038916545	-4.487789112	3316
YTHDC2	0.155895007	0.165208732	0.302063405	0.283993374	0.269020545	0.26416781	0.031177196	0.049288283	-4.626193534	64848
GH1	-0.166573753	-0.12008611	-0.245349495	-0.152671894	0.030145957	0.127785898	0.001597905	0.045504436	-3.74501274	2688
VNN1	1.594324443	1.53264129	1.332708292	1.384742509	0.005181649	0.009629348	0.013724187	0.013618649	-3.004530679	8876
PTPN11	0.04822904	0.1797892	0.099961816	0.151380007	0.498301371	0.021242619	0.151074988	0.039918691	-4.827122894	5781
PRG4	0.109039291	0.063850675	0.066321104	0.179402666	0.192592855	0.462314597	0.406610954	0.036405524	-4.502282516	10216
FOXG1	-0.138422853	-0.09630683	-0.236666197	-0.201779515	0.100951784	0.270193737	0.005450837	0.019703397	-4.247254077	2290
ZNF510	0.206872382	0.165062369	0.04435006	0.359790175	0.073661966	0.168547717	0.682591723	0.003113729	-4.118294344	22869
SLC6A12	-0.095409044	0.055514924	-0.040987305	-0.225042195	0.26584091	0.533931687	0.616760917	0.012180224	-4.621919511	6539
PPIL2	-0.182176766	-0.21950222	-0.210367166	-0.29740067	0.120952642	0.076745162	0.065498599	0.014285379	-4.320118637	23759
SRSF6	-0.354721139	0.016786597	0.159837989	-0.91485567	0.230832392	0.956328932	0.57145219	0.003738771	-4.570348309	6431
MOCS3	0.128160655	0.221366441	0.176398971	0.292806449	0.317365836	0.104654831	0.156955549	0.027389545	-4.684347857	27304
SYT5	-0.037534804	-0.118163283	-0.103860319	-0.174574788	0.648093837	0.176914762	0.19582756	0.040566949	-4.893604813	6861
ZC3H7B	0.022532736	0.000936799	0.069542277	0.22504464	0.812698278	0.992502153	0.449998377	0.02376362	-4.934176296	23264
HERC3 /// LOC101929134	-0.012280538	0.008023896	0.090219162	0.212866816	0.903355485	0.939697457	0.358151129	0.042511562	-4.945233393	8916 /// 101929134
TM4SF5	-0.146573229	-0.179653096	-0.202429027	-0.176151703	0.091836235	0.050840957	0.018418766	0.045018031	-4.208758613	9032
DLG2	0.189253246	0.053203941	0.057249938	0.161366624	0.015882488	0.497434361	0.427499423	0.037145997	-3.474691311	1740
CTRC	-0.111042114	-0.152838497	-0.035305451	-0.185421462	0.211578942	0.104453675	0.676442598	0.041579397	-4.53786228	11330
EPPIN /// EPPIN-WFDC6	-0.063858903	-0.119024728	-0.065906319	-0.240077324	0.422409047	0.15893093	0.390611564	0.004780676	-4.778150289	57119 /// 100526773
SHC3	0.077329934	0.148948341	0.135626942	0.242080889	0.432289119	0.154432529	0.15802162	0.018702821	-4.785269119	53358
NRG1	0.174276984	0.406850181	0.397425854	-1.048600912	0.721112577	0.428914733	0.400666861	0.038546564	-4.915156332	3084
APCS	0.017407096	0.02612457	-0.023856589	0.185761567	0.837615801	0.769406333	0.77076875	0.035509418	-4.937952315	325
TNNI2	-0.11074213	-0.33994837	-0.122783933	-0.35166215	0.484525672	0.047312943	0.421864997	0.032402354	-4.819144043	7136
SMCP	-0.037610367	-0.057183901	-0.172992036	-0.162271436	0.599721236	0.447998285	0.017067395	0.029625248	-4.875747918	4184
MLANA	0.163744339	0.114699736	0.153067551	0.268412173	0.033655528	0.147052175	0.038897449	0.001020742	-3.791375155	2315
SEMG1	-0.110517519	-0.219660734	-0.187873212	-0.181152716	0.208613267	0.021242205	0.030981608	0.043870158	-4.532552831	6406
CDK17	-0.230374821	-0.134319211	0.001868581	-0.24319428	0.025687078	0.201128855	0.984330293	0.019082246	-3.677546879	5128
CD36	0.247358134	0.350408278	0.063391666	-0.672416415	0.451559044	0.311224057	0.840579708	0.047124067	-4.798473189	948
FHIT	-0.437118752	-0.391919381	-0.325784782	-0.683082207	0.108754223	0.167785747	0.210670776	0.015049731	-4.277376821	2272
ZSCAN12	0.228515594	0.276683184	0.226741168	0.293299403	0.121464184	0.07578603	0.111238395	0.049789241	-4.321808355	9753
AIM2	0.335232904	0.775395194	0.103341479	0.392954013	0.081533773	0.000429503	0.568038276	0.043145292	-4.160066928	9447
MRAS	0.105027226	0.260886956	0.147826642	0.256079611	0.330950913	0.02635167	0.159449742	0.022558093	-4.698688186	22808
ZNF702P	-0.208893026	-0.093565258	-0.053801881	-0.226223875	0.018107778	0.293179118	0.508093371	0.01110882	-3.530016448	79986
OPRL1	0.198002925	0.060588158	0.042549728	0.316692993	0.033541227	0.519883071	0.622269227	0.001281724	-3.789943794	4987
SLC7A1	0.040250648	0.065226117	0.067436015	0.160404018	0.594998867	0.413046615	0.357759093	0.040818498	-4.873836296	6541
HOXD3 /// HOXD4 /// LOC401021	0.063557238	0.089751431	0.014948767	0.142904805	0.353777017	0.214628638	0.819670499	0.042878369	-4.721123419	3232 /// 3233 /// 401021
SLC2A4	-0.009539561	0.183756003	0.090968388	0.166487901	0.89908892	0.025918789	0.215703215	0.033567326	-4.944876002	6517
PDE6A	0.097577583	0.067072542	0.056321343	0.241866304	0.292863109	0.488157732	0.526064835	0.01279385	-4.656378813	5145
SSX1	-0.01808117	0.098799593	-0.049525949	0.1848418	0.838887385	0.294039819	0.564323916	0.044923488	-4.938129728	6756
GAGE12B /// GAGE12C /// GAGE12D /// GAGE12E /// GAGE12F /// GAGE12G /// GAGE12H /// GAGE12I /// GAGE2A /// GAGE2C /// GAGE4 /// GAGE5 /// GAGE6 /// GAGE7	0.081814423	0.109470602	-0.01902777	0.184561931	0.3486545	0.234080875	0.819748717	0.040208718	-4.716259216	2574 /// 2576 /// 2577 /// 2578 /// 2579 /// 26748 /// 645073 /// 729422 /// 729428 /// 729431 /// 729442 /// 729447 /// 100008586 /// 100132399
GPR176	-0.270879182	-0.075644147	-0.237407391	-0.218486046	0.001375448	0.353126353	0.003155892	0.007850048	-2.459404506	11245
CLEC10A	0.321251197	-0.111846391	-0.111391208	0.554835933	0.245062061	0.696514764	0.672528206	0.049667841	-4.592371456	10462
XK	0.899892074	1.124952183	0.713339754	0.87164433	0.037546017	0.014605498	0.083343636	0.043480526	-3.837366111	7504
BMP1	0.105344183	0.094107559	0.034679296	0.268822736	0.359961298	0.434613794	0.75290916	0.024537106	-4.726871138	649
POM121L9P	0.07056666	-0.0044191	0.081637609	0.168255662	0.358925045	0.955988122	0.272277057	0.034282802	-4.725917377	29774
AGFG2	0.063733828	0.107362595	0.083396812	0.208044892	0.527508835	0.312882187	0.392326467	0.045843186	-4.842867514	3268
L3MBTL1	0.125147755	0.238077602	0.12434044	0.205102399	0.221693037	0.031214911	0.208047074	0.049913444	-4.555339466	26013
MAP3K7	0.071178041	0.167559241	0.203575077	0.206863596	0.449528276	0.096080874	0.030558849	0.033904194	-4.797122502	6885
ARHGDIG	-0.104094425	-0.189900367	-0.209766879	-0.26800373	0.275180503	0.062933008	0.027299497	0.007755724	-4.634300298	398
SCN9A	-0.264206521	-0.219575007	-0.249443366	-0.193334081	0.00102404	0.007146135	0.001244972	0.012206479	-2.340499971	6335
IL12RB2	-0.005054888	0.002358754	-0.061643252	0.476629498	0.968191608	0.985844877	0.614604636	0.000713351	-4.948748143	3595
ALDH1A2 /// LOC101928635	-0.044301654	-0.022939025	-0.05616401	-0.132115458	0.49565913	0.735797845	0.371478661	0.048805833	-4.825621009	8854 /// 101928635
PYY	0.16719172	0.054939725	0.187842142	0.226346758	0.113148604	0.612524762	0.066815497	0.035078284	-4.293341914	5697
ANK1	0.203145717	0.383681963	0.260801637	0.356176417	0.164509834	0.015695638	0.067473917	0.018365987	-4.441596593	286
SLC10A2	0.064500493	-0.015170765	-0.006957345	0.205168137	0.444676613	0.863238125	0.93146945	0.019953869	-4.793857322	6555
CHM	0.028592692	0.221532437	0.108189093	0.251927169	0.729734201	0.015402543	0.181384973	0.004616559	-4.917309211	1121
MATN4	0.086654702	0.224153669	-0.055317664	0.156792616	0.217479943	0.004213368	0.410405437	0.030149202	-4.548174449	8785
AANAT	0.064880483	0.079893881	0.069021947	0.182208107	0.447332056	0.373226923	0.40205522	0.038992164	-4.795651165	15
CD209	0.158880047	0.064549085	0.035237224	0.283355383	0.201013612	0.616032563	0.765406289	0.026833171	-4.518539253	30835
NEBL	0.16550819	0.141916504	0.145624552	0.210053266	0.080520754	0.149452778	0.108983959	0.028982242	-4.154933711	10529
PLXNA2	0.136112487	0.134525622	0.206191155	0.229048845	0.153658006	0.1779336	0.02869654	0.0199028	-4.414962689	5362
BRS3	-0.060020352	-0.129330782	-0.087770128	-0.13596677	0.297295769	0.03756404	0.118165794	0.02289327	-4.661653569	680
NOX1	0.201962852	0.130523543	0.134209028	0.27823084	0.147866212	0.367053774	0.313624734	0.049742817	-4.399881064	27035
IRS4	0.192811561	0.204975881	0.17138286	0.253091074	0.049878991	0.047041836	0.069099823	0.011864239	-3.956380303	8471
PLA2R1	0.056334035	0.088241449	0.199016364	0.172691404	0.445041446	0.257018165	0.008247581	0.024550892	-4.794104749	22925
CA5A	0.210617078	0.009933451	0.057454535	0.226267172	0.026586738	0.916985336	0.513281336	0.017915665	-3.692062985	763
BEST2	0.149569715	0.129535305	0.102071017	0.187540988	0.051474907	0.104158849	0.160864051	0.016460155	-3.9695316	54831
	0.006297666	0.10798881	0.020824479	0.202102111	0.927775407	0.14586116	0.755950542	0.006527559	-4.946977457
GNAT1	-0.088816527	-0.077958402	-0.00766949	-0.140602809	0.147855796	0.223305866	0.894894597	0.025634547	-4.399853357	2779
PITX2	0.113682866	0.091878561	0.04629963	0.137999275	0.0917569	0.189333385	0.466843057	0.042995642	-4.208406073	5308
C16orf3	0.100978509	0.132621805	0.05449153	0.203099683	0.232872366	0.13793694	0.500377464	0.020595359	-4.573602978	750
HCRTR1	0.062154321	0.242463107	0.059410423	0.16556406	0.403758385	0.003790288	0.407513805	0.031804705	-4.764021666	3061
NTN3	0.021439401	-0.101547794	-0.077570032	-0.198789272	0.795802028	0.247873706	0.334942889	0.022027066	-4.931286378	4917
KRT37	-0.197675073	-0.200030182	-0.069313563	-0.226350098	0.050445008	0.05854156	0.463430264	0.026572187	-3.961093367	8688
KRT85	-0.091216722	-0.035593432	-0.122960558	-0.194773809	0.309253027	0.702976398	0.158466861	0.035249423	-4.675400658	3891
ONECUT2	0.216455685	0.118408712	0.220779574	0.196863124	0.030378954	0.244483783	0.022551139	0.047394017	-3.748255778	9480
PAX3	-0.04006752	0.083561122	-0.059964589	0.153039326	0.55740758	0.247552403	0.364246683	0.031115201	-4.857463005	5077
SERPINH1	-0.164679508	-0.203267243	-0.129602955	-0.223812941	0.129985516	0.076962755	0.213162626	0.042920875	-4.348875623	871
	0.089742956	0.075994195	0.061637959	0.170043195	0.260886191	0.362149589	0.420377287	0.038198019	-4.615133696
DLG3	-0.095999659	-0.204617266	-0.076238009	-0.201273884	0.324289894	0.050879737	0.415321466	0.044415362	-4.691754289	1741
RNF125	-0.001419139	-0.463625521	0.065981366	-0.665630082	0.995968092	0.1233315	0.807473433	0.023628676	-4.949166272	54941
LRRC1	-0.129232293	-0.299801507	-0.028248094	-0.174859426	0.111373319	0.001088543	0.712143383	0.034305407	-4.286973514	55227
LRP2BP	-0.096832113	0.062904349	-0.067098875	-0.165262749	0.187496339	0.409859077	0.339666852	0.028660311	-4.492043923	55805
LALBA	-0.058642854	-0.114575845	-0.055503441	0.233387344	0.475541972	0.188606844	0.483366854	0.007511149	-4.813737769	3906
CD160	-0.338895033	-0.803006192	-0.615274259	-0.745883795	0.294326253	0.022452938	0.053658241	0.02583472	-4.658130947	11126
CXCL3	0.151426795	0.209584145	0.068372254	0.236559698	0.121950842	0.044354614	0.461233294	0.018850279	-4.323408763	2921
INSR	0.140644059	0.160750417	0.130436286	0.2855357	0.151503676	0.119282069	0.166916921	0.005665639	-4.409427326	3643
KRT2	-0.367755848	-0.239383643	-0.240203922	-0.266663705	0.000122926	0.010067884	0.005407506	0.003185214	-1.51644306	3849
PAX8	0.135483978	0.058534698	-0.03806777	0.186487124	0.132446774	0.528551451	0.654963884	0.041759411	-4.35633642	7849
RNPS1	-0.162364359	-0.1033273	-0.099694676	-0.161817885	0.043965652	0.211235889	0.189851745	0.044632406	-3.903587634	10921
	0.004543298	0.118889544	0.125601084	0.203665554	0.961511598	0.234460863	0.173291304	0.037471757	-4.948550765
HIST1H4F /// HIST1H4G	0.121573329	0.073380161	0.156296398	0.20783202	0.139463466	0.388944506	0.051970089	0.01464737	-4.376804167	8361 /// 8369
ZNF93	-0.196536583	-0.177562731	-0.179265152	-0.325620614	0.072020402	0.118542558	0.08767801	0.004375266	-4.10899647	81931
	-0.028456814	-0.022218123	-0.015278021	0.158569939	0.69383337	0.769345181	0.826232807	0.03483744	-4.907815342
PTGER3	0.10185351	0.060319551	0.067740814	0.161718774	0.184547369	0.448905398	0.355861549	0.039401416	-4.485974033	5733
DBET /// DUX3 /// DUX4 /// DUX4L1 /// DUX4L2 /// DUX4L24 /// DUX4L3 /// DUX4L4 /// DUX4L5 /// DUX4L6 /// DUX4L7 /// DUX4L8 /// LOC100133400 /// LOC100287823 /// LOC100288289 /// LOC100291626 /// LOC652301	0.122825245	0.100175158	0.024620961	0.246576154	0.151145316	0.260883166	0.761188033	0.00611365	-4.408498122	22947 /// 26582 /// 26583 /// 441056 /// 652301 /// 653543 /// 653544 /// 653545 /// 653548 /// 728410 /// 100133400 /// 100287823 /// 100288289 /// 100288687 /// 100291626 /// 100419743 /// 102723449
NRG1	0.013963022	0.059897265	0.064346714	0.261255652	0.867054586	0.495224746	0.425883434	0.003712433	-4.941685857	3084
GAGE12B /// GAGE12F /// GAGE12G /// GAGE12I /// GAGE4 /// GAGE5 /// GAGE6 /// GAGE7	0.06108527	0.039768578	0.051733526	0.138345122	0.289947104	0.508672133	0.351258916	0.021046927	-4.652853914	2576 /// 2577 /// 2578 /// 2579 /// 26748 /// 645073 /// 729428 /// 100008586
CSHL1	0.08961026	0.016909288	0.053837793	0.176155475	0.274706922	0.842611475	0.493070505	0.036911352	-4.633684989	1444
BPY2	-0.077537026	-0.075007075	-0.162212422	-0.140606569	0.184414784	0.219807462	0.006238619	0.0198978	-4.485698551	9083
KCNJ4	-0.191593608	-0.025741624	-0.179305428	-0.184552768	0.018432213	0.751113336	0.021734785	0.02273596	-3.537510371	3761
PCDH11X	0.137848646	0.183005859	0.06480858	0.180090579	0.118152755	0.050766164	0.438304354	0.044229157	-4.310731438	27328
LIMK1	-0.072651143	-0.190700447	-0.176964548	-0.216412697	0.48565301	0.087757372	0.084787016	0.044285134	-4.819810973	3984
CACNA1F	0.192628434	0.104831723	0.089202456	0.214111321	0.06212018	0.322173712	0.358619979	0.039475751	-4.047783166	778
IGF1R	0.104578264	-0.000437391	-0.000911384	0.290752805	0.238954079	0.996206439	0.991396805	0.002322347	-4.583109264	3480
KLF12	0.081165684	0.150884066	0.121680934	0.247686911	0.463579041	0.198364541	0.25732282	0.031137446	-4.806279025	11278
KCNA1	-0.061575683	0.071222853	0.074900091	0.150492738	0.366670685	0.320209842	0.256496098	0.032915998	-4.732957474	3736
HIST1H3G	0.060823498	-0.0090583	0.19362393	0.223171769	0.55644263	0.933242919	0.05909028	0.037363178	-4.857014545	8355
TSC22D3	0.380020437	-0.067168001	0.299453838	0.397641413	0.038993068	0.718054235	0.08750441	0.031346611	-3.853248324	1831
SMARCA4	-0.08259096	0.100610349	0.080546005	0.220597331	0.440235988	0.370899657	0.434803288	0.045585296	-4.790820729	6597
SUPT6H	0.144343871	0.153032931	0.070852985	0.290878411	0.162112881	0.157756664	0.470702988	0.007248191	-4.435885181	6830
PPP2R4	-0.137286026	0.046424428	-0.234277619	-0.306808235	0.181623127	0.662210413	0.021893515	0.004783115	-4.479845489	5524
RPS28	-0.286847914	-0.192731312	-0.184979173	-0.264390815	0.010258019	0.088945816	0.076249308	0.017047074	-3.290517698	6234
IFI16	0.052407696	0.175649929	0.052884754	0.184014166	0.527189558	0.050109613	0.508024012	0.032505248	-4.842703606	3428
FBXL5	0.30421812	0.427735204	0.224133818	0.386178502	0.06393949	0.015170492	0.151530895	0.020825955	-4.059758438	26234
WHSC1	0.067844345	0.179870433	0.186179805	0.18497215	0.418850536	0.047257344	0.026733172	0.033312095	-4.775525631	7468
HBB	0.499424889	0.468490479	0.347146178	0.652781952	0.069432421	0.10243787	0.184215018	0.019931225	-4.093880281	3043
NDRG4	0.162580217	-0.063565476	-0.047404676	0.199882593	0.091958069	0.520847969	0.601820207	0.040697679	-4.209299376	65009
GPM6B	-0.256136515	-0.193928799	-0.205866002	-0.241113264	0.006667072	0.043532554	0.021115424	0.010122185	-3.109761422	2824
FOS	0.932223867	0.145324468	0.876684475	0.85921856	0.012926086	0.696384972	0.015020791	0.020941092	-3.3878469	2353
TUBB6	0.392216329	-0.0556385	0.420212097	0.657740584	0.170221917	0.850416231	0.128759299	0.025362723	-4.454840915	84617
LMO4	0.064554582	0.064624788	0.066195365	0.165977413	0.353621076	0.375628371	0.324092232	0.021906785	-4.720976738	8543
NUPR1	0.151983438	0.085527597	0.054918206	0.32616346	0.328585975	0.597937615	0.712105275	0.041647502	-4.696247357	26471
KIF1B	0.184485248	0.170212854	0.321692388	0.37002225	0.278298161	0.339092215	0.055106711	0.034776542	-4.638318668	23095
MRC2	-0.166811216	-0.353184961	-0.346665459	-0.290684065	0.208272742	0.014638526	0.009597188	0.032798707	-4.531937602	9902
DCN	0.003108991	0.071252342	0.03759385	0.165281411	0.966029861	0.355702667	0.593982841	0.03000477	-4.948688384	1634
EFHD1	-0.339119894	-0.125210141	-0.188189393	-0.299585704	0.000677148	0.190119344	0.036408656	0.002181796	-2.175429177	80303
CITED2	0.063648268	0.053849254	0.0628026	0.280036485	0.619017753	0.688111407	0.610679884	0.035148098	-4.883240438	10370
SLC12A4	-0.065720655	-0.152640657	-0.202082113	-0.201398535	0.501843272	0.14297034	0.038434233	0.046177061	-4.829115373	6560
AMACR /// C1QTNF3-AMACR	-0.044527346	-0.468331877	-0.35054835	-0.304485484	0.740507518	0.002264777	0.010679426	0.029820712	-4.919889529	23600 /// 100534612
TEAD3	-0.041602391	-0.132004747	-0.234630188	-0.18936914	0.603812611	0.1234126	0.004649359	0.023759257	-4.877378987	7005
RBPMS	-0.026288166	0.043257526	0.075436385	0.185503115	0.757665333	0.628744089	0.361344993	0.036198319	-4.923752042	11030
EXOSC2	-0.129301509	-0.223224009	-0.101568272	-0.26536072	0.315042658	0.103208694	0.411390542	0.044799035	-4.681815985	23404
NSG1	1.146254839	1.259007506	0.866695866	0.998378012	0.016526557	0.012459605	0.055261406	0.034642725	-3.49146145	27065
MINPP1	0.074526977	0.05855321	0.13243268	0.284424104	0.582133428	0.679829622	0.313317415	0.042445522	-4.868467611	9562
ADH1B	0.078218727	0.18272068	0.148756437	0.164128932	0.323135651	0.033096321	0.056912579	0.04377492	-4.690533922	125
AK125860 /// RP11-582J16.4	-0.0148189	0.187747791	-0.03735476	0.301638643	0.909554843	0.176936939	0.766490725	0.026918482	-4.945724669
SLC9A3R2	0.086876142	0.012848292	0.024069933	0.233568979	0.341196257	0.892390619	0.782782594	0.014525453	-4.709003935	9351
MSC	0.169460555	0.258486802	0.169264503	0.317546791	0.211333769	0.073285364	0.195569972	0.023366558	-4.537426625	9242
CREM	0.080156836	0.163953245	0.092015213	0.360674191	0.457936795	0.153188115	0.377546945	0.002084454	-4.802654708	1390
TCL1A	-0.645774695	-0.339625983	-0.807246173	-0.885121083	0.127484152	0.43766933	0.051086279	0.040029982	-4.341134361	8115
SOCS1	0.168772033	0.211704627	0.228710505	0.353739989	0.3209328	0.236928338	0.166294172	0.043091335	-4.688189122	8651
NAPG	0.054848341	0.145800254	0.12805541	0.293221828	0.634892251	0.233741552	0.254484903	0.015813543	-4.889032991	8774
UPK1B	-0.018969265	0.013985671	-0.032338141	0.167649725	0.80010764	0.858684749	0.654577235	0.031719098	-4.932048455	7348
HR	-0.007393028	-0.023082498	0.051881997	0.236653576	0.93336185	0.803519746	0.543860695	0.011524359	-4.947304721	55806
CHRFAM7A /// CHRNA7 /// LOC101929970 /// LOC101930361	0.224758973	-0.030193033	0.205674082	0.531808242	0.215188774	0.87216758	0.238577655	0.005563272	-4.544209655	1139 /// 89832 /// 101929970 /// 101930361
KCNJ13	0.00372985	0.065562744	-0.034459342	0.246400048	0.971759999	0.554201383	0.734560116	0.025380004	-4.948838177	3769
FKBP1A /// LOC101929368	-0.746975206	-0.905814336	-0.759625396	-1.164185578	0.072387058	0.039553706	0.058736875	0.006973529	-4.111092238	2280 /// 101929368
TP53TG1	-0.026974402	0.142539509	-0.067540242	-0.306766954	0.839984446	0.313220465	0.600584734	0.02787237	-4.93828161	11257
ELK1	-0.227520712	-0.372604041	-0.242023863	-0.292240472	0.030708498	0.001358112	0.018019584	0.006764219	-3.752799992	2002
CCL15 /// CCL15-CCL14	-0.02848759	-0.028801161	-0.078384741	-0.138636653	0.641142383	0.653169086	0.189150167	0.029436053	-4.89122476	6359 /// 348249
SSX4 /// SSX4B	0.130111503	0.150821524	-0.013928765	0.19932899	0.144793297	0.10847504	0.868892986	0.02916796	-4.391612688	6759 /// 548313
IL1RL1	0.099503776	0.07487639	0.074017193	0.223821221	0.148485032	0.295573222	0.261149948	0.002343057	-4.401523265	9173
KCNAB1	0.1079182	-0.025657211	0.101345498	0.213524218	0.188945582	0.762517067	0.20011148	0.012595433	-4.494987298	7881
MR1	-0.321404187	-0.268448749	-0.148722269	-0.286868936	0.021966851	0.063630566	0.254215154	0.039076821	-3.611544821	3140
GREB1	0.085257726	0.026038225	0.050223327	0.164130038	0.168094114	0.683537698	0.394479236	0.010924659	-4.449966173	9687
CASR	0.073942447	0.100249356	0.094409399	0.179136661	0.396808192	0.275394088	0.26382368	0.046214418	-4.758513196	846
CDH6	0.001161456	0.061749644	-0.032755495	0.18648763	0.988815455	0.479289632	0.682058857	0.030906237	-4.949120579	1004
PLA2G6	-0.020543549	-0.11350087	-0.056659917	0.220099147	0.832164925	0.269277782	0.545289554	0.029519603	-4.9371751	8398
GGA2	0.071451051	0.104724246	0.252048576	0.31922598	0.643251003	0.518227238	0.0974343	0.045504581	-4.891953088	23062
MAPK8	-0.069282127	-0.002617289	-0.028691612	-0.264604163	0.564203064	0.983380868	0.803823451	0.033921262	-4.860580093	5599
NPRL3	-0.131028595	-0.005178298	-0.382125854	-0.361500887	0.424471921	0.975854324	0.020558105	0.03337547	-4.779656929	8131
PCDHA1 /// PCDHA10 /// PCDHA11 /// PCDHA12 /// PCDHA13 /// PCDHA2 /// PCDHA3 /// PCDHA4 /// PCDHA5 /// PCDHA6 /// PCDHA7 /// PCDHA8 /// PCDHA9 /// PCDHAC1 /// PCDHAC2	-0.147586247	-0.149515291	-0.13390293	-0.138780393	0.036181389	0.042504171	0.047616162	0.047881391	-3.821808524	9752 /// 56134 /// 56135 /// 56136 /// 56137 /// 56138 /// 56139 /// 56140 /// 56141 /// 56142 /// 56143 /// 56144 /// 56145 /// 56146 /// 56147
CFDP1	-0.47287167	-0.639876594	-0.192700255	-0.892565431	0.079413868	0.026089262	0.448056	0.001841403	-4.149246909	10428
R3HDM1	-0.38356086	-0.385664823	-0.17229768	-0.36315714	0.004578602	0.006282982	0.162292708	0.006875589	-2.953037577	23518
HLA-DQB1	-0.097219084	-0.079669971	-0.251112119	-0.229810596	0.302171589	0.418430171	0.008712982	0.019124067	-4.667342409	3119
SAR1A	-0.213191084	0.051715123	-0.074552461	-0.237959128	0.036403107	0.61547195	0.432140431	0.020631612	-3.824376336	56681
ELF3	-0.09297818	-0.025819047	-0.114419538	-0.241012007	0.411216034	0.826811311	0.295782747	0.039165252	-4.769782842	1999
LOC101928198 /// MFAP3L	-0.069769224	0.03556891	-0.128009034	-0.179925269	0.431568658	0.701039308	0.139756277	0.048885553	-4.784758228	9848 /// 101928198
KDM3B	0.098808989	0.06776345	0.09778545	0.152505086	0.187115192	0.384185741	0.175846185	0.046020098	-4.491265524	51780
EFNB3	0.237408601	0.152066366	0.101426399	0.231083004	0.009421461	0.099929996	0.227118033	0.011257636	-3.25475645	1949
TP53TG1	-0.071882414	0.035770199	-0.076128698	-0.324287863	0.577487132	0.791109992	0.540612468	0.016715262	-4.866469758	11257
HSF4	0.246275531	0.237766325	0.078616714	0.371972804	0.066297127	0.089516028	0.532049254	0.00739126	-4.074762657	3299
TGM2	0.053365135	0.071894928	0.083076232	0.171310794	0.49438561	0.381333709	0.272759797	0.034366324	-4.82489235	7052
FAM21C /// LOC101930591	0.212029232	0.277126308	0.243676999	0.245769175	0.017664253	0.003926061	0.005505151	0.006783092	-3.519551878	253725 /// 101930591
AURKC	-0.092563821	0.128707547	0.041981884	0.192975474	0.325974775	0.195670928	0.641637619	0.046262906	-4.693525605	6795
TNFSF11	-0.088827642	-0.111016166	-0.176255276	-0.156239761	0.184634205	0.116227685	0.009083356	0.02361673	-4.486154336	8600
GPR45	0.085509536	0.179940771	0.191701121	0.191809993	0.352817063	0.068245423	0.036260415	0.042943352	-4.720219091	11250
CACNA1G	0.094021364	0.159651158	0.111912225	0.264399141	0.440232809	0.215312224	0.341746299	0.035975887	-4.790818539	8913
IFNA2	-0.167883951	-0.107927722	-0.121478878	-0.158230108	0.035697905	0.187191275	0.108778746	0.046824555	-3.8161533	3440
PATZ1	0.063278894	0.012457115	0.069123975	0.204096423	0.516735746	0.902786955	0.462804885	0.043052439	-4.837238821	23598
METTL7A	-0.001242909	-0.113680388	-0.074262617	-0.267215065	0.989960143	0.27753372	0.437716024	0.010757177	-4.949130779	25840
CSPG4P1Y	-0.004733793	0.042991686	0.084787685	0.272094403	0.964762512	0.702418781	0.414326917	0.015975023	-4.948651519	114758
IGHG1 /// IGHM	-0.100150876	0.070907842	0.125814577	0.291126067	0.220281887	0.404574338	0.113278608	0.001062758	-4.552957434	3500 /// 3507
IGHG1 /// IGHM	0.037114889	0.039779778	0.015733226	0.208009449	0.630974924	0.623538889	0.83237071	0.010957998	-4.887633923	3500 /// 3507
PRDX2	0.15924493	0.174401263	0.027963515	0.251216556	0.102184348	0.088553906	0.760525735	0.012563248	-4.252174355	7001
RPS6	0.043070425	0.006029741	0.016488832	0.193103453	0.613231301	0.946086901	0.840542773	0.029522928	-4.881046577	6194
HBB	0.45547024	0.429982718	0.304852383	0.603808883	0.076936765	0.109543062	0.212725856	0.021496442	-4.136213941	3043
HDAC6	-0.036744966	-0.088025142	0.032705143	-0.12849409	0.54009172	0.16747385	0.571273387	0.038600849	-4.849189325	10013
PRG2	0.245084243	0.166920354	0.020691337	0.211748963	0.01920095	0.1180003	0.829390664	0.040642647	-3.554753657	5553
VAMP4	0.285500466	0.274203591	0.544150689	0.443421659	0.1718857	0.209716012	0.009709922	0.037942486	-4.45860528	8674
SLC24A1	-0.093889835	-0.152706045	-0.063767062	-0.160939053	0.225064531	0.064515621	0.389423417	0.042324917	-4.560959419	9187
CEACAM7	0.026113717	0.088225602	-0.050332729	0.181606778	0.736456365	0.282776199	0.502125382	0.025139482	-4.918933432	1087
PTGER3	0.108045282	0.001786962	0.054961666	0.200649238	0.132961522	0.980711169	0.420988218	0.007607869	-4.357877704	5733
PRLR	0.047057782	0.022290372	0.024759945	0.158465505	0.545601338	0.784345991	0.740833882	0.048648568	-4.8518744	5618
COL4A1	-0.077335209	0.005837861	-0.104322338	-0.175538981	0.325014802	0.943040289	0.171716022	0.030731302	-4.692517847	1282
KPNA6	0.054780996	0.194662239	0.109903659	0.235860155	0.520114269	0.035567113	0.185790502	0.008986734	-4.839025951	23633
RANGAP1	-0.062057741	-0.253079556	-0.10937433	-0.242420095	0.5963707	0.046357664	0.335494197	0.045421706	-4.874394839	5905
AK2	0.022360379	0.095395774	-0.008929223	0.21850411	0.827054643	0.377266016	0.927832922	0.039770101	-4.936421747	204
TFDP1	0.176314979	0.188485417	0.230868933	0.303053493	0.120645969	0.113944953	0.038153873	0.010235456	-4.319101937	7027
ZNF384	0.035555879	0.044557052	0.086368638	0.21292622	0.666313858	0.606646826	0.281223371	0.014290612	-4.899561654	171017
SPRED2	0.13430849	0.268552833	0.205685354	0.335082664	0.289517779	0.048875637	0.097153724	0.011737908	-4.652331197	200734
COL5A1	-0.036902167	-0.022055304	-0.142950566	-0.164515633	0.624409635	0.779931039	0.056275603	0.035546641	-4.885244737	1289
ATRN	0.077702313	0.118868552	0.155195986	0.190646715	0.343058968	0.170419463	0.055277051	0.025017595	-4.71083557	8455
NEK7	0.067634378	0.064193087	0.031057116	0.150351964	0.332139313	0.379427793	0.641833811	0.036600883	-4.699906129	140609
SCRIB	-0.184293316	-0.073898821	-0.043822291	-0.19665033	0.062438834	0.464534274	0.635946011	0.047703434	-4.049906647	23513
TMEM194A	-0.030726664	0.04516468	0.011589332	0.231751396	0.745031147	0.648859578	0.898633161	0.019444922	-4.920937084	23306
TIPARP	0.148374655	0.165954385	0.157709589	0.240787363	0.196897266	0.169616763	0.155910753	0.040667913	-4.510691916	25976
C16orf45	-0.270522769	-0.323002386	-0.248385052	-0.441567184	0.090588341	0.055781208	0.106062833	0.007857802	-4.203175774	89927
SOS1	0.316361743	1.414942987	1.722748806	2.221642329	0.552871113	0.015999185	0.002041445	0.000226943	-4.855341909	6654
PIAS4	-0.189447674	-0.11180811	-0.081717253	-0.209258293	0.049368609	0.257624651	0.365865019	0.031124661	-3.952083248	51588
PXDC1	0.215632237	0.283616818	0.293863208	0.26877811	0.046282159	0.014175202	0.006340467	0.0147121	-3.925087243	221749
TBC1D9	0.231736909	0.055070724	-0.040198105	0.270878047	0.080509752	0.68443896	0.746653644	0.042998725	-4.15487759	23158
DPT	0.122295473	0.111499301	0.015592846	0.173020165	0.154387316	0.21371138	0.84787531	0.047627055	-4.416817173	1805
GOSR2	-0.129115788	0.15167092	0.098920303	0.212506214	0.197997286	0.150853909	0.3034971	0.038547464	-4.512807271	9570
C2orf72	-0.118072513	0.047086287	0.049466749	-0.212063758	0.205822567	0.626297296	0.577919908	0.027384223	-4.527476284	257407
TAF6L	-0.125158225	-0.161185197	-0.191341865	-0.210448033	0.215879853	0.131183781	0.054201372	0.042095987	-4.545410703	10629
AP3S2 /// C15orf38-AP3S2	-0.05061523	-0.295446937	-0.179211027	-0.34516903	0.747117626	0.080523765	0.241433558	0.03450904	-4.92141317	10239 /// 100526783
KIAA1467	-0.007516702	0.116775671	0.07517354	0.179296268	0.921230993	0.150437053	0.309193536	0.024244029	-4.946560206	57613
JUN	-0.115655287	-0.077877852	-0.048673821	-0.19896131	0.18405799	0.389403737	0.556826098	0.026383632	-4.484956099	3725
NFIC	0.256568682	0.117075584	-0.043437789	0.283444191	0.056721467	0.394767765	0.729709912	0.036537209	-4.009990468	4782
SHANK2	0.173520812	0.13520475	0.038447967	0.189562823	0.069918174	0.172589718	0.668269486	0.048911486	-4.096761738	22941
CLIC2	0.326701486	0.196374727	-0.00882375	0.423801332	0.108551956	0.35037299	0.963289042	0.04025661	-4.276625427	1193
CAV2	-0.175636523	-0.184392491	-0.091096538	-0.268624375	0.053845733	0.053622572	0.28810426	0.004595024	-3.988315536	858
RUFY3	0.085723966	0.109652453	0.048247312	0.245603067	0.408976264	0.315334327	0.62825111	0.023101769	-4.768068534	22902
RPL37A	-0.1798194	-0.071489378	-0.286990922	-0.446644706	0.358919374	0.726340706	0.133514486	0.027946641	-4.725912148	6168
S100A13	-0.071044016	0.003237232	-0.098414406	-0.207294788	0.380919824	0.969425882	0.211066284	0.014716881	-4.745391194	6284
RRBP1	0.137759273	0.017105591	0.130984719	0.178776547	0.124517711	0.852691622	0.129394016	0.04924912	-4.331737484	6238
NSG1	0.749008726	1.03119819	0.606285279	0.694563595	0.003733037	0.000275726	0.012893346	0.006624382	-2.868322903	27065
CDK12	0.17352492	0.155847514	0.205718528	0.272285719	0.110319458	0.168983153	0.052041427	0.015094822	-4.283141382	51755
CDKN2D	0.084424812	0.222331904	0.038665769	0.266176572	0.41643651	0.047560482	0.698030882	0.014613073	-4.773726397	1032
DHODH	-0.1621096	-0.149719696	-0.308479714	-0.323985276	0.174829559	0.230466541	0.01028529	0.009496919	-4.465166725	1723
PARVA	0.01598159	-0.029111744	0.05290313	0.19273758	0.863511909	0.765391212	0.55595076	0.045457214	-4.941277607	55742
CALM1 /// CALM2 /// CALM3	-0.18666106	0.381909881	-0.297720988	-0.55107851	0.483768303	0.177060357	0.249956619	0.04519738	-4.818694562	801 /// 805 /// 808
PDK2	0.122277457	0.149122508	0.000625825	0.293381771	0.253924878	0.186397834	0.995108785	0.009211067	-4.605330974	5164
KPNA1	0.321043673	0.240031081	0.249883568	0.43811814	0.133573635	0.280198375	0.222446277	0.044008242	-4.359702087	3836
PRSS12	0.001004915	-0.003067273	0.020744575	0.170071001	0.989711966	0.970066034	0.782514394	0.035950907	-4.949128661	8492
RTEL1	-0.101357398	0.029506962	-0.016379724	-0.260745914	0.424526168	0.823667674	0.892873862	0.046200006	-4.779696403	51750
THY1	0.192606997	0.095210688	0.089468748	0.237696582	0.071246129	0.38455092	0.373970263	0.028180868	-4.10453405	7070
	-0.272028711	-0.136288819	-0.215971524	-0.15968404	0.000534599	0.072729939	0.003241737	0.029623486	-2.081987552
CIZ1	0.037918035	0.10091209	0.122674196	0.202630688	0.617458336	0.210389111	0.100893581	0.011573275	-4.8826536	25792
CDK13	0.095746426	0.00400058	0.075914288	0.240174638	0.313251883	0.967662997	0.405331609	0.015484534	-4.679847915	8621
CD7	-0.445321506	-0.543204849	-0.317794807	-0.298524435	0.003637331	0.000950721	0.026112564	0.042460702	-2.85757069	924
ERBB4	-0.007255383	0.065485463	-0.031867981	-0.141535228	0.916506872	0.370338792	0.633411209	0.048291955	-4.946236241	2066
GFOD2	0.193756919	0.225085171	0.173730607	0.284298613	0.054790293	0.034659769	0.072711621	0.006465348	-3.995563579	81577
FASTK	-0.044709075	-0.022330797	-0.08921725	-0.211676818	0.664379287	0.836096046	0.37153221	0.047041092	-4.898948166	10922
ELOVL5	-0.152019878	-0.14718674	-0.302184048	-0.507071342	0.406255143	0.442862898	0.092832285	0.008815479	-4.765967442	60481
SDHB	-0.130795241	-0.151025343	0.047829083	-0.219427215	0.171880571	0.133888608	0.598976825	0.025851412	-4.458593738	6390
PDLIM4	-0.223945715	-0.103269363	-0.195051358	-0.180712696	0.015027188	0.26465347	0.026551579	0.045810347	-3.451342208	8572
TPP1	-0.22987371	-0.27848495	-0.091429684	-0.206557885	0.02522441	0.010778405	0.337794491	0.042611058	-3.669881338	1200
COL6A1	0.048281358	0.058816423	-0.007416666	0.14223324	0.490051653	0.423403938	0.912023713	0.048628502	-4.822389132	1291
ABCB9	0.139497972	0.075293758	0.141364587	0.264228012	0.282006718	0.576947201	0.258409321	0.046914908	-4.643026844	23457
FTH1	0.230065211	0.105577813	0.233314431	0.480448863	0.224582029	0.591241831	0.201845752	0.014871481	-4.560161208	2495
TRIM2	0.171519931	0.255516893	0.157350819	0.195994933	0.05181129	0.007413429	0.063310121	0.027750596	-3.972250195	23321
ADH6	-0.050213174	-0.090623124	-0.094262292	-0.190821064	0.496627941	0.245813354	0.190341808	0.014039813	-4.826173242	130
11-Sep	0.042027556	0.142773818	0.376485004	0.411764394	0.82257198	0.469515811	0.044327257	0.034734722	-4.935741131	55752
IZUMO4	-0.035532258	-0.112821258	-0.110666027	-0.240099703	0.752761212	0.343699732	0.312597969	0.040244012	-4.922678631	113177
TSFM	-0.218451423	-0.052852486	-0.158152565	-0.206270048	0.013277438	0.547254337	0.056966497	0.018714254	-3.399148883	10102
RASGRP2	0.145861258	0.102389861	0.059210401	0.204698993	0.117877883	0.289539347	0.502452249	0.031439305	-4.309796978	10235
RFPL1S /// RFPL3S	0.070783394	0.093474009	0.167908434	0.217372736	0.466340912	0.360354597	0.079649607	0.031126495	-4.808027955	10737 /// 10740
TAT	-0.076409972	-0.014670009	-0.11900041	-0.200661916	0.436346056	0.886107169	0.212267788	0.047287952	-4.788122293	6898
AMBP	-0.089871231	-0.02678166	-0.067719987	0.151085378	0.206127088	0.715886628	0.320198073	0.038070947	-4.528034089	259
PVR	-0.110069977	-0.16821254	-0.036456085	-0.220494014	0.210797005	0.07244723	0.663246393	0.015872833	-4.536470787	5817
HIST1H2AE	0.369668964	0.254731863	0.24111795	0.575527067	0.193830719	0.38926723	0.375283711	0.047442929	-4.504722729	3012
SIGMAR1	0.060104288	-0.014107074	0.035476416	0.222747702	0.523189128	0.886000187	0.695097491	0.02338845	-4.840634953	10280
EPB41	0.149809521	0.128965458	0.100239652	0.192007586	0.099384409	0.172868767	0.246682502	0.037410473	-4.240904191	2035
HIST1H2BO	-0.017608273	-0.005101262	0.146036151	0.254523992	0.85749277	0.960429897	0.129898962	0.013963946	-4.940558376	8348
HIST1H2AG /// HIST1H2AH /// HIST1H2AI /// HIST1H2AK /// HIST1H2AL /// HIST1H2AM	0.200232633	0.330710084	0.148840158	0.326578961	0.126238171	0.019272227	0.234290102	0.015700805	-4.337216577	8329 /// 8330 /// 8332 /// 8336 /// 8969 /// 85235
SMR3A	0.024001256	0.068000903	0.019340978	0.142344751	0.723523122	0.342602836	0.767286371	0.042937549	-4.91576621	26952
IVL	0.028353598	0.048890774	0.045115541	0.2408908	0.783173979	0.651334667	0.649922084	0.025330586	-4.92894883	3713
GYS2	0.089570524	0.151728491	0.025818039	0.123730627	0.12428135	0.016116946	0.639299098	0.037037358	-4.330978356	2998
OSM	0.094789505	-0.031793722	0.044352653	0.164540034	0.236414529	0.701781588	0.561637673	0.044744226	-4.579174985	5008
BMP2K	0.089323381	0.174734104	0.041013721	0.238277736	0.413652594	0.132804364	0.695562722	0.035058466	-4.771632445	55589
SP1	0.068334932	0.238775533	-0.014592911	0.180300385	0.383247512	0.006280159	0.845802304	0.026700531	-4.74736119	6667
BRINP2	0.110339681	0.055335486	0.012666932	0.137279918	0.046093285	0.327071066	0.805574252	0.014795033	-3.923375919	57795
FBXO21	-0.219864917	-0.230027423	-0.058733031	-0.281697472	0.118762033	0.11963585	0.659055294	0.048552126	-4.312794428	23014
ZNF362	-0.12363456	-0.214260922	-0.061032758	-0.252339986	0.311303899	0.099397449	0.601542823	0.044328285	-4.677690626	149076
KCNMA1	-0.181275649	-0.028736284	-0.133438354	-0.188894406	0.042651602	0.750755298	0.116027414	0.035201622	-3.890871826	3778
IL4I1 /// NUP62	0.067190942	0.070881669	0.109054537	0.201460798	0.439554011	0.436917553	0.197212027	0.025887424	-4.790350256	23636 /// 259307
FAM21A /// FAM21C /// LOC101930591	0.131334537	0.252498195	0.207702267	0.235384336	0.122547583	0.006816647	0.014211396	0.007992165	-4.325361796	253725 /// 387680 /// 101930591
SEMA6A	-0.157483593	-0.113485725	-0.036539051	-0.162012012	0.035914288	0.141302964	0.600094552	0.031274345	-3.818693832	57556
TM4SF1	-0.194123048	-0.210750933	-0.2411465	-0.251819238	0.01108845	0.008813279	0.00154087	0.001454756	-3.323268198	4071
METTL10	0.235104071	0.02699499	-0.016472359	0.21924366	0.035794246	0.811100994	0.873842949	0.049156304	-3.817286352	399818
LOC440434	0.143578944	-0.090320033	0.135861555	-0.324314179	0.364886567	0.585063385	0.373473329	0.046636403	-4.731353918	440434
CYP2C18	0.040896013	0.039948834	-0.012712513	0.184851209	0.639331744	0.662409928	0.879629905	0.040948562	-4.890594898	1562
SENP3 /// SENP3-EIF4A1	-0.048380252	-0.134814639	0.173383321	0.255845554	0.673944523	0.268106111	0.124900441	0.032475149	-4.901938277	26168 /// 100533955
NTRK3	0.065833792	0.116525786	0.041776803	0.309171886	0.598976439	0.376967492	0.728750782	0.018535976	-4.875448496	4916
	-0.128744141	-0.49105105	-0.121305067	-0.404726276	0.484636299	0.015484648	0.494309744	0.034083546	-4.819209602
DAPK2	-0.255316235	-0.257623685	-0.205404898	-0.403553296	0.061060764	0.070908916	0.114510205	0.004522544	-4.040641471	23604
NCOR2	-0.142469841	-0.234798497	-0.113090388	-0.218317229	0.157397018	0.030160719	0.241493889	0.034149753	-4.424368926	9612
XRCC6	-0.267727657	-0.243283141	-0.129675866	-0.247777778	0.026859752	0.052629673	0.250447211	0.039317369	-3.69637047	2547
SEMA3D	-0.141547635	-0.112387445	-0.236830135	-0.144607242	0.041649897	0.117350081	0.000905019	0.037723416	-3.880907325	223117
MYH15	-0.118467351	-0.093393531	-0.094277421	-0.174319275	0.039028682	0.114910733	0.084622031	0.003503121	-3.853631614	22989
	-0.060281018	0.080662179	-0.228900305	-0.260409092	0.564972182	0.463644881	0.029326378	0.017791688	-4.86092839
ZNF37BP	-0.351282443	-0.319591901	-0.330281049	-0.619261561	0.074784512	0.119670399	0.081723127	0.002879873	-4.124528949	100129482
LPCAT4	-0.176199455	-0.19188793	0.192411042	-0.335308037	0.116928271	0.104111027	0.077380385	0.00458496	-4.306550523	254531
PACRG	-0.152756937	-0.164716271	-0.315784219	-0.220074961	0.092227666	0.083864129	0.000826883	0.01800466	-4.210493305	135138
BUB1	0.131525994	0.091870253	0.174682329	0.174623452	0.071602774	0.222822996	0.015342612	0.01910433	-4.106595767	699
TCF20	0.091062082	0.171823256	-0.035275687	0.229835334	0.359502858	0.10476244	0.710879508	0.025877129	-4.726449652	6942
	0.049477316	-0.030527206	-0.063088415	0.136560017	0.460247262	0.662990788	0.330245495	0.04800842	-4.804147258
TTC39A	-0.02154477	-0.055472169	-0.296261933	-0.232395612	0.806898364	0.549531843	0.001467156	0.01264641	-4.933214651	22996
FCF1	-0.248906662	-0.527698833	-0.18732161	-0.402835657	0.114701341	0.002674418	0.214070909	0.013504025	-4.29882472	51077
HECW1	0.133159094	0.142316745	0.044761257	0.236318367	0.187594184	0.179585558	0.641242715	0.02336209	-4.492243455	23072
ERBB3	0.05684573	0.04609418	0.010632779	0.129638255	0.362028206	0.47969108	0.858570037	0.043511379	-4.728762442	2065
TBC1D2B	0.138384771	0.167114915	0.2911728	0.255071637	0.267750963	0.203508403	0.0198314	0.046284775	-4.624494417	23102
	-0.260534755	-0.227786747	-0.146979504	-0.256057293	0.011062405	0.031270254	0.122653213	0.012363225	-3.322278484
MAST2	-0.224554933	-0.389766348	-0.206161923	-0.260457579	0.054213798	0.002452105	0.065837115	0.027164318	-3.991155298	23139
SHBG	0.105987095	0.268280204	-0.004127605	0.176796474	0.150753777	0.001310708	0.952831688	0.020063425	-4.407480102	6462
MPPED2	-0.155157413	-0.171035814	-0.210727572	-0.177541004	0.068090982	0.055896493	0.012306745	0.038493268	-4.085812799	744
KLK10	-0.118066311	-0.109944381	-0.121914692	-0.203011155	0.120774295	0.16645428	0.097420945	0.010234326	-4.319527709	5655
DST	-0.146111707	-0.146636527	-0.068456168	-0.186567822	0.081419636	0.094708845	0.387133606	0.028547401	-4.15949192	667
HERC2P3 /// LOC101930458	-0.036487847	-0.07385912	0.006299783	0.322496368	0.770512096	0.574225449	0.958286759	0.014509246	-4.926449616	283755 /// 101930458
LINC01361	-0.035488827	-0.161531951	-0.146012492	-0.136464924	0.562602283	0.016710364	0.018377026	0.032151675	-4.859852259	101927498
LINC01361	0.015686976	-0.014076929	-0.002018044	0.133117729	0.798202961	0.82681434	0.972755861	0.036856488	-4.93171351	101927498
SMG7-AS1	0.011453963	0.135475236	0.067575027	0.202685677	0.905053757	0.185368245	0.467260706	0.04196544	-4.945371272	284649
	-0.035492836	-0.010390207	0.01361609	-0.196866184	0.659922933	0.902097299	0.860741322	0.019910159	-4.897517946
LAMA4	0.230177059	0.225642257	0.016951481	0.203100693	0.011944105	0.018015411	0.838855522	0.02480894	-3.354563172	3910
ABI2	-0.117225611	-0.141315439	-0.055521595	-0.177297461	0.174165273	0.120185343	0.498855856	0.043945313	-4.463697025	10152
SPEF1	-0.095759271	-0.053833427	-0.27177006	-0.217434394	0.343322029	0.609468609	0.008269725	0.037007785	-4.711093179	25876
	0.037064725	0.020628956	0.062123745	0.235146784	0.711820823	0.844449962	0.52154123	0.024935533	-4.912747152
	-0.325449269	-0.411591187	-0.502061555	-0.382597881	0.0604648	0.025497107	0.004015128	0.029086326	-4.03656748
SLIT3	-0.061727442	-0.12218457	-0.070352655	-0.200870533	0.497581489	0.205116812	0.423152031	0.033356305	-4.826715023	6586
LOC100506699	-0.009457325	-0.234886204	-0.107860693	-0.233543296	0.92564173	0.033806242	0.274403861	0.027388296	-4.94684544	100506699
	-0.132718951	0.061483364	-0.083990714	-0.203671988	0.135396222	0.502771181	0.321373831	0.025441998	-4.365080792
RP11-548H18.2	0.008719893	-0.057359106	-0.1331635	0.228474877	0.933732744	0.602870542	0.194248007	0.03622547	-4.947325508
TNXA /// TNXB	0.071144712	0.264827246	-0.040847773	0.226183548	0.509175961	0.02462669	0.693360014	0.042345093	-4.833165857	7146 /// 7148
ZSWIM8	-0.119831365	-0.131819349	-0.187240638	-0.19908875	0.201281805	0.180757565	0.042730317	0.038209498	-4.519044118	23053
CKAP2 /// IGLJ3 /// IGLV3-19 /// IGLV3-19	-0.028000549	-0.080860383	-0.036669477	0.341625002	0.831117582	0.558100628	0.77201512	0.013742849	-4.937022654	26586 /// 28831
SP3P	-0.04992513	-0.015355459	-0.151466772	-0.119365923	0.383131588	0.796909678	0.009318465	0.043027247	-4.747263474	160824
IGHM	-0.0580511	0.264654992	-0.007661483	0.572575978	0.826769864	0.345087538	0.9760784	0.037784679	-4.936379059	3507
DCT	-0.055237174	-0.06323063	-0.100889946	-0.138152452	0.385396857	0.344064449	0.105680471	0.035692745	-4.749165472	1638
IGKC	-0.012797541	0.099030694	0.101026572	0.272891976	0.916616468	0.442196516	0.394076346	0.032169785	-4.946243973	3514
	-0.044396462	-0.015697148	-0.046029068	-0.138497527	0.454531295	0.800086097	0.421380336	0.025035201	-4.800433244
SOX5P /// SOX5P	-0.113049153	-0.073139973	-0.142401324	-0.136269794	0.067163586	0.250120531	0.018958357	0.029352015	-4.080138278
	0.041081799	0.099277068	0.02148715	0.143362871	0.540584643	0.164403121	0.739193297	0.039197602	-4.849431579
IFT122	0.222212578	0.195669837	0.042857785	0.246520991	0.044132441	0.087742089	0.676549954	0.026717795	-3.905173823	55764
	0.017363646	0.047593064	0.027374739	0.20155766	0.817163603	0.546813602	0.705468128	0.011297975	-4.934895215
TRIO	-0.040101891	-0.064586448	-0.087870404	-0.190676712	0.613971039	0.439981965	0.255786123	0.021880604	-4.881329537	7204
	0.06333792	0.056082655	0.078523013	0.256120371	0.506842483	0.574792976	0.394329212	0.011039083	-4.831887663
	-0.18545592	-0.1387211	0.04949148	-0.238000065	0.069154855	0.18861009	0.605000085	0.021946184	-4.092224352
	0.113518175	0.150704981	0.112859652	0.155571018	0.137388561	0.062980518	0.125809265	0.045185093	-4.370870847
CYLC1	0.0579621	-0.007014728	0.022519467	0.203537291	0.355584603	0.91446997	0.707776476	0.002617197	-4.722817338	1538
	-0.230595698	-0.647139821	0.121626382	-0.501857959	0.31907445	0.011169148	0.583183735	0.035523483	-4.686194778
OR2J2	0.19868588	0.070941143	0.086376865	0.159049668	0.008090436	0.340561336	0.209305654	0.030331359	-3.190815534	26707
HERC2 /// HERC2P10 /// LOC101929047 /// LOC101929832	0.137662903	0.137326086	0.19066258	0.220935921	0.144884723	0.164820465	0.039799356	0.022863741	-4.391861467	8924 /// 390561 /// 101929047 /// 101929832
IGLJ3 /// IGLV3-19 /// IGLV3-19	-0.432019459	-0.105063634	-0.225579593	0.659626463	0.021527157	0.577194439	0.198027437	0.00088187	-3.603012736	28831
	-0.014532138	-0.108007555	-0.082941491	-0.17779705	0.864224792	0.231428337	0.315375713	0.043651402	-4.941360653
MAU2	0.066037079	0.127670004	0.076331641	0.205014294	0.461644946	0.179675762	0.37822464	0.027914107	-4.805044476	23383
APC	-0.217714192	-0.158716581	-0.166632462	-0.26533848	0.0197257	0.09679009	0.059564464	0.005406362	-3.566132323	324
PLEC	0.056469089	0.096273103	0.035372699	0.207452887	0.486690348	0.261491399	0.65034043	0.014988557	-4.820422427	5339
DIAPH2-AS1	-0.013207925	-0.02961929	0.022670417	0.183402544	0.879809386	0.746633693	0.787759782	0.042960052	-4.943063793	10824
	-0.303109747	-0.347252983	-0.14691405	-0.197969269	0.000228209	7.86e-05	0.042804609	0.010154111	-1.751121617
	-0.008641781	0.044938042	0.009985807	0.172936774	0.901659421	0.54139767	0.88221321	0.018649374	-4.945093207
RP6-11O7.2 /// RPL7P52	-0.1430259	-0.290226079	-0.120804771	-0.15125186	0.061644328	0.000771359	0.099032579	0.048905747	-4.044591066
	-0.175735058	-0.09550189	-0.198866252	-0.159530278	0.031851223	0.251907545	0.012972965	0.049779039	-3.768184644
MTAP	0.133264591	0.233690969	0.054821944	0.162821816	0.093301435	0.007056479	0.464609985	0.042704485	-4.215212232	4507
ESR1	0.101442595	-0.020295524	0.056544873	0.24079246	0.228318995	0.816000509	0.482149859	0.006729276	-4.56629135	2099
	0.135129246	0.124430859	-0.007089994	0.189916115	0.111499087	0.160210198	0.929370248	0.028441805	-4.287428247
HBB	0.44576249	0.386594435	0.300755786	0.5918075	0.077109891	0.140391724	0.209441797	0.021395635	-4.137138997	3043
	-0.144281224	-0.193366086	-0.25282758	-0.256605065	0.157973913	0.074280205	0.013399057	0.015351526	-4.425798147
ATP5G2P1 /// ATP5G2P1	-0.035582667	-0.061577578	-0.023316564	0.203027039	0.710524261	0.541118678	0.800612044	0.041131875	-4.912403556
RP1-149A16.17	0.087831611	0.117602005	0.094672739	0.18421775	0.257077164	0.150788574	0.206174689	0.021849606	-4.609809697
	-0.110934472	0.079517732	0.052184342	0.171319101	0.159270618	0.331566903	0.486194441	0.033637763	-4.428989624
PWWP2A	-0.058330553	-0.030643425	-0.003656552	-0.143908524	0.387488273	0.663548264	0.954870666	0.038884067	-4.750907651	114825
OR7E14P	0.103265448	0.053259907	0.144100473	0.201822922	0.264404983	0.579960652	0.11020086	0.034157342	-4.619968858	10819
	-0.218780779	-0.102930998	-0.185069349	-0.257931152	0.012305656	0.240421041	0.026131705	0.003803051	-3.367123386
ERICH1	0.126807595	0.272594073	0.255682507	0.442094875	0.522002394	0.194482224	0.185602558	0.031633766	-4.840015928	157697
PDAP1	-0.179681832	0.107660595	-0.074193926	-0.208248074	0.035752468	0.218189525	0.352879996	0.016248594	-3.816795384	11333
LOC100996747 /// LOC101929876 /// RPS26 /// RPS26P11	1.144302812	-0.855561286	0.409021588	1.093687082	0.028479933	0.110938165	0.399146441	0.035634488	-3.721059475	6231 /// 441502 /// 100996747 /// 101929876
DSG2	0.023974486	0.045604399	-0.012019313	0.161439296	0.737488573	0.544162847	0.861465273	0.030328987	-4.919178656	1829
BAZ1A	0.036405663	0.182202921	0.084731383	0.196625277	0.652459749	0.038329378	0.280840839	0.020287766	-4.895068996	11177
PHLDA1	0.068072174	0.200988785	0.058862357	0.321102217	0.615863907	0.164131929	0.652412311	0.023532513	-4.882050241	22822
NUSAP1	0.152377955	0.527346956	0.438964187	0.498937992	0.520082771	0.040255903	0.061442457	0.041705404	-4.839009384	51203
GGA1	0.096929667	0.025141533	0.116507278	0.411253907	0.50452182	0.868419057	0.406167104	0.00769092	-4.83060653	26088
CARS2	-0.20503159	0.068346252	-0.114804742	-0.361848805	0.168180832	0.656527191	0.41809455	0.018621548	-4.45016619	79587
WHSC1L1	0.065199903	0.210728955	0.005652738	-0.233465239	0.529690095	0.059747594	0.954750188	0.030392278	-4.843982626	54904
FN3KRP	-0.106043051	0.086030931	0.208008103	0.31376568	0.425665934	0.536833394	0.110912996	0.023612677	-4.780524049	79672
IMPAD1	0.278140525	0.273860817	0.42841856	0.372342951	0.059970223	0.076352865	0.003998986	0.013862649	-4.033154962	54928
FHOD1	0.197688431	0.165033707	0.309315465	0.246678758	0.109771471	0.199351604	0.012087151	0.048651101	-4.281133228	29109
FBXO34	-0.009698482	0.057541148	-0.054100263	0.154740267	0.892275461	0.445905871	0.435483889	0.037652205	-4.944272555	55030
RFWD3	-0.081578742	-0.249463094	-0.095045934	-0.444096732	0.599626883	0.132697398	0.526101752	0.007288254	-4.875710029	55159
SDAD1	0.143041545	-0.073227716	0.03817298	0.447377322	0.393756802	0.675708754	0.812193135	0.011307519	-4.756051154	55153
DAK	0.011440856	0.06794123	0.163964393	0.210707821	0.91003555	0.52377012	0.100874029	0.044731184	-4.945761379	26007
LEPREL1	0.012413746	-0.099840921	-0.182922703	0.240876279	0.913380435	0.407026445	0.10423462	0.041974332	-4.946011317	55214
WARS2	-0.077870932	-0.330283376	-0.396590792	-0.455727225	0.608707535	0.045328014	0.0105879	0.005162421	-4.879300115	10352
TMEM39B	0.202943554	0.094037577	0.115983308	0.307002508	0.182700842	0.551025138	0.424659284	0.048018317	-4.482117046	55116
ORAI2	0.105076374	0.228804243	0.03576097	0.391414804	0.466706425	0.136625783	0.796310924	0.01028014	-4.808258188	80228
ZAK	0.234279989	0.286550915	0.245058009	0.289544831	0.087873745	0.048521228	0.065118548	0.037319851	-4.190745694	51776
C12orf49	-0.023177918	0.030978838	-0.033438699	-0.274980399	0.819446889	0.77120552	0.732697468	0.01065554	-4.93525565	79794
ATAT1	0.267685569	0.125380798	0.089317902	0.227879125	0.003699349	0.168742643	0.282739869	0.011762379	-2.864569353	79969
BAALC	0.038195871	0.024892284	0.037467263	0.221624202	0.631532384	0.765423553	0.625447144	0.008792762	-4.88783422	79870
PLSCR4	0.221700019	0.159301913	0.126802067	0.209059264	0.014683033	0.085768624	0.134116086	0.020683617	-3.441571487	57088
RAB17	0.019010725	0.059468639	0.15453976	0.162739759	0.803556821	0.460078523	0.043010069	0.040232219	-4.932646244	64284
LETM1	-0.165305732	0.00365143	-0.154188884	-0.234039442	0.138893358	0.97464328	0.15150764	0.039696132	-4.375183573	3954
MTPAP	-0.078118906	0.128505162	-0.050891317	-0.25010259	0.432175827	0.221579431	0.59430974	0.016383495	-4.785188866	55149
POLR1E	-0.085554057	-0.26459672	-0.071074956	-0.222819629	0.424386964	0.0236898	0.490389074	0.04367974	-4.779595094	64425
DSCC1	0.018604331	-0.153249967	-0.046853906	-0.296486031	0.889820089	0.281476237	0.717579973	0.033970157	-4.9440452	79075
THNSL2	-0.176946796	-0.31184966	-0.062287369	-0.263662808	0.103392847	0.008492402	0.543685765	0.018134766	-4.256937622	55258
TINAGL1	0.068882812	-0.040655169	0.058148816	0.201009711	0.486659131	0.694605742	0.541857115	0.048967479	-4.820404057	64129
MYO15B	-0.303300998	-0.538567064	-0.412500763	-0.364840003	0.070135659	0.003483799	0.012814878	0.031406689	-4.098045104	80022
SLC41A3	0.234499112	0.272418599	0.197357973	0.310221577	0.088515011	0.060643431	0.134515162	0.026913125	-4.193718201	54946
EDC3	0.010845556	0.247158263	0.273848911	0.29872603	0.918793156	0.033419143	0.011663364	0.008369988	-4.946395414	80153
OGFOD2	-0.244606932	-0.15503473	-0.15195256	-0.285040273	0.031702559	0.182864604	0.156220391	0.013533797	-3.766215	79676
FKBP10	0.075650234	0.057683011	0.003505679	0.21569455	0.472346026	0.600550615	0.972303323	0.046953648	-4.811774609	60681
TMEM185B	0.158813675	0.233253188	0.113487359	0.205600341	0.121805167	0.03355505	0.246745065	0.048171125	-4.322930424	79134
FBXO2	-0.191456798	-0.143562793	-0.000826879	-0.247616826	0.046765724	0.148236076	0.992632017	0.011860257	-3.92943636	26232
ZNF322	0.284816876	0.279293057	0.265792166	0.392413621	0.084480593	0.105600054	0.094237203	0.020072011	-4.174627189	79692
SLAMF8	0.233196663	0.569310277	0.236614021	0.397507164	0.185854669	0.003759769	0.164316282	0.028278893	-4.488678343	56833
TMEM45A	0.241926843	0.380248407	0.367961648	0.542973136	0.315124441	0.136448214	0.117549923	0.029291451	-4.681905521	55076
ESPN	0.115959351	0.052457319	-0.031064428	0.248741185	0.313734536	0.661584043	0.777628306	0.036079148	-4.68037977	83715
CENPO	-0.156731847	-0.116158868	-0.09370292	-0.192377112	0.073584055	0.19977439	0.258696259	0.030273854	-4.11785796	79172
SPATA7	0.476641079	0.3585993	0.388007713	0.425548868	0.012451309	0.065744732	0.032081581	0.024126578	-3.372080139	55812
GPATCH2L	0.131961692	0.14241977	0.18463112	0.255244554	0.22201849	0.209238915	0.080420264	0.022393144	-4.555886318	55668
LOC100996782 /// MED18	0.19672618	0.284387393	0.351490549	0.42358501	0.235957432	0.106117937	0.03271306	0.014377277	-4.578461525	54797 /// 100996782
TFCP2L1	-0.02218076	-0.188606157	0.013575739	-0.167846272	0.723429042	0.00715268	0.822043383	0.011410698	-4.915742523	29842
SLC13A4	0.17538911	0.037231726	0.078088889	0.200385101	0.060963143	0.695891021	0.374946578	0.033871149	-4.039976959	26266
IL21R	0.017574212	0.021128818	0.195577436	0.335334533	0.908565999	0.895264087	0.191408497	0.035217127	-4.945648528	50615
ANKS1B	-0.016230611	0.064040389	0.058036372	0.186562609	0.815856328	0.383963729	0.390398134	0.011486713	-4.934686668	56899
C8orf44-SGK3 /// SGK3	0.425541976	0.276859518	0.35332276	0.417777274	0.007444378	0.08452007	0.01918472	0.008462428	-3.155928394	23678 /// 100533105
FBXL8	0.151801135	0.193370805	0.220155959	0.176977364	0.061111277	0.024889598	0.006534896	0.03074657	-4.04098488	55336
NPC1L1	0.145122515	0.185437284	0.11229088	0.208223726	0.129222815	0.067107529	0.219820534	0.032930112	-4.346532458	29881
ANO2	0.084127426	0.115359237	0.018129477	0.234212005	0.251182715	0.136698902	0.795252978	0.002875712	-4.601380076	57101
STAB2	-0.112410067	-0.150064336	-0.126109779	-0.20867736	0.163078341	0.07889133	0.106480287	0.012744876	-4.438196907	55576
ODAM	0.0946742	0.103397648	0.084443522	0.17239595	0.215230295	0.197377604	0.250420391	0.02845408	-4.544281944	54959
DST	-0.110072004	-0.180662729	-0.105979382	-0.185797356	0.202319647	0.050468058	0.202686411	0.035846588	-4.52099056	667
HR	0.18695652	0.068934575	0.086190414	0.256162506	0.124991167	0.582760418	0.455728702	0.038837997	-4.333253416	55806
LRRC8E	-0.084540723	-0.045590328	-0.095179047	-0.180005674	0.216301616	0.520798405	0.150550024	0.011746195	-4.546141501	80131
SLC30A5	-0.151460659	-0.169792851	-0.124346126	-0.157173854	0.055971136	0.041960573	0.100489413	0.047857039	-4.004446043	64924
TMCO3	-0.011782889	0.166809737	0.145531851	0.229024177	0.886464094	0.061745383	0.075218376	0.009067664	-4.943725953	55002
AIM1L	0.210770473	0.059637679	0.249153644	0.273875035	0.095017066	0.644850499	0.04298377	0.032780609	-4.222634038	55057
FAM46C	0.002998503	0.349042383	0.343445034	0.557558969	0.990283983	0.18340178	0.155163483	0.029988801	-4.949133465	54855
TTC22	0.017056624	0.063702648	0.229363629	0.212136778	0.85834339	0.526416033	0.017871611	0.033055146	-4.940661977	55001
SAMSN1	0.110245531	0.082158117	0.24460918	0.209222515	0.274298137	0.434885734	0.01579626	0.043253702	-4.633152817	64092
ALLC	0.093630807	0.02486956	-0.002400564	0.179594489	0.285762402	0.784915677	0.977110719	0.045972277	-4.647717258	55821
HHLA3	-0.250283619	-0.242720142	-0.195063757	-0.167325036	0.002669328	0.005002156	0.012657315	0.036110533	-2.72991569	11147
FGF20	-0.019432132	0.10769949	0.049415695	0.164870844	0.796947661	0.180618419	0.498631226	0.035788228	-4.931490875	26281
	-0.471112779	-0.635584203	-0.015178749	-0.643544492	0.06443932	0.019549078	0.949168067	0.013689856	-4.062986754
COPE	1.79e-05	0.068043336	-0.078759174	-0.225124431	0.999864119	0.539492042	0.440417521	0.039734894	-4.949173088	11316
ZCCHC4	-0.177485275	-0.140262266	-0.237520505	-0.212004464	0.083426132	0.187078351	0.018798116	0.0407903	-4.169479226	29063
SERINC2	-0.213436119	-0.128526371	-0.22600895	-0.272504428	0.021630803	0.173720272	0.012375923	0.004297516	-3.605039567	347735
PDZRN4	0.05491015	-0.010413308	0.027834393	0.154025258	0.46635503	0.894735507	0.700614815	0.047513963	-4.808036853	29951
AF090939	-0.33479841	-0.337836067	-0.34287069	-0.244545313	0.008539753	0.011051176	0.005523303	0.048282	-3.213492941
CHD7	-0.035817629	0.009180203	0.07655726	0.132320849	0.540037902	0.880595677	0.179618331	0.029529903	-4.84916285	55636
	0.014094193	0.166707095	0.005219096	0.177639099	0.86798482	0.068748351	0.94905952	0.043388467	-4.94179121
DQ583205 /// LOC642533 /// ZNF778	0.062985842	0.004594905	0.148699267	0.273369426	0.497953208	0.96224897	0.103515743	0.005844561	-4.826925755	642533
LPPR3	0.037396889	-0.117842258	-0.294884623	-0.305851197	0.693131037	0.240895394	0.002867057	0.002879995	-4.907615481	79948
	0.008315704	0.028343122	-0.005228073	0.24154562	0.927204975	0.766699475	0.952466272	0.012171245	-4.946942544
ITM2C	-0.206770168	-0.074078047	-0.078079105	0.409071088	0.251022991	0.691968204	0.649613864	0.02782898	-4.601148349	81618
LOC100506571	-0.032632529	-0.020522003	-0.00091666	0.173146863	0.692266083	0.812246847	0.990781913	0.042700591	-4.90736858	100506571
HRASLS2	-0.033881512	0.10237403	0.056612119	0.329045169	0.816302846	0.504823255	0.687377259	0.030475924	-4.934758079	54979
MEPE	-0.262183163	-0.112262939	-0.197192945	-0.233654933	0.011937579	0.282083137	0.045065375	0.023508819	-3.354332991	56955
GFRA4	0.097367146	0.132859227	0.087469857	0.210156634	0.226167073	0.118544858	0.258389106	0.012385855	-4.562775854	64096
	-0.273686881	-0.226188088	-0.183383386	-0.228963527	0.003619959	0.018502415	0.035709985	0.012912719	-2.855589365
C1orf56	-0.214814507	-0.31140824	-0.251161173	-0.32580614	0.111502711	0.030948016	0.055940672	0.018820397	-4.287441342	54964
DCAKD	-0.038389498	-0.069485758	-0.03060688	-0.217432282	0.685160861	0.485377115	0.737176154	0.027712587	-4.905308353	79877
SRC	0.053164706	0.06333119	-0.032718443	0.190913018	0.497732893	0.441757334	0.664222786	0.019908003	-4.826800887	6714
RUNX2	0.068270334	-0.042083648	0.057256459	0.197428868	0.47857108	0.676172749	0.536981008	0.04696828	-4.815578984	860
UGT1A1 /// UGT1A3 /// UGT1A5 /// UGT1A8 /// UGT1A9	-0.036641224	0.011526882	0.037122401	0.207965352	0.575128175	0.866147961	0.555767478	0.003205473	-4.865443235	54576 /// 54579 /// 54600 /// 54658 /// 54659
CLDN17	0.150938417	0.263986941	0.081994163	0.309438953	0.089993695	0.006659358	0.330804917	0.001197312	-4.200486818	26285
NPBWR2	-0.188670631	-0.195568373	-0.250326088	-0.225917733	0.005366949	0.005857346	0.000272978	0.001163743	-3.019173766	2832
FGF17	0.003541873	-0.126148154	-0.102671736	-0.164771329	0.960776872	0.102941958	0.146556665	0.028453487	-4.94852676	8822
FFAR3 /// GPR42	-0.277816977	-0.215388153	-0.293402979	-0.288656611	0.01494271	0.06559641	0.008253826	0.011771559	-3.448964617	2865 /// 2866
TAAR3	0.028659262	0.052916686	-0.022101881	0.169542526	0.696794409	0.49394681	0.755046708	0.027184942	-4.908651871	9288
TEX13A	-0.176633525	-0.071198699	-0.140937472	-0.262500317	0.047875565	0.433430679	0.097774004	0.004635246	-3.93924666	56157
ITFG1	0.218249775	0.206635621	0.170252589	0.310912502	0.107939623	0.145064129	0.189688827	0.025094725	-4.27434154	81533
HLA-DQB1 /// HLA-DRB1 /// HLA-DRB3 /// HLA-DRB4 /// HLA-DRB5 /// HLA-DRB6 /// LOC100996809 /// LOC101060835	-0.939106397	-0.787605234	-1.104418014	-2.029933461	0.294974127	0.400698237	0.20331775	0.028574418	-4.658903295	3119 /// 3123 /// 3125 /// 3126 /// 3127 /// 3128 /// 100996809 /// 101060835
MED16	0.233401894	0.189864546	0.172923284	0.244817195	0.059276793	0.138591511	0.141932406	0.048563039	-4.028321122	10025
MARK4	0.09545867	0.043229466	0.136887611	0.191198663	0.289276305	0.644583043	0.119093473	0.03908382	-4.652036768	57787
HIST3H2A	0.059075029	-0.047959256	0.13701512	0.342021316	0.68944245	0.756942967	0.33938344	0.026659653	-4.906556699	92815
RBM48	-0.071433398	-0.053480358	-0.050099179	-0.160998126	0.351818159	0.504686214	0.496443119	0.041628871	-4.719274555	84060
BMP8B	0.156502132	0.150192904	0.14078491	0.207076015	0.031266976	0.047328715	0.043310348	0.005589677	-3.760389813	656
NLRP2	-0.079942967	0.145103503	-0.009167993	0.753304362	0.79422646	0.652099175	0.975221956	0.019257136	-4.931003091	55655
EVA1B	-0.048559284	0.020877397	0.094254825	0.186567227	0.546578521	0.804282057	0.229088471	0.026243787	-4.852345448	55194
WDR48	0.020321531	0.191497385	0.304920606	0.357180127	0.882338658	0.190254988	0.027377776	0.01378063	-4.94332003	57599
TNS1	0.153839936	0.281365841	0.05437335	0.258865017	0.089955237	0.004771795	0.524855442	0.006231977	-4.200312265	7145
MAN1A1	0.11200344	0.137884524	0.298258224	0.31931191	0.404571259	0.329025957	0.026616499	0.022535166	-4.764657052	4121
PGM3	0.074619877	0.145626798	0.031993454	0.40786636	0.638553086	0.384369456	0.83419348	0.014774543	-4.890322756	5238
TLDC1	-0.167520692	0.083840808	0.049966611	-0.31691545	0.279606782	0.602997776	0.735490361	0.046126663	-4.639988836	57707
EHD2	0.078822158	0.105433391	0.086076793	0.197067142	0.359426547	0.244644842	0.300009171	0.027167538	-4.726379422	30846
TMEM8A	-0.078854758	-0.033084633	-0.137962762	-0.467456713	0.674408283	0.866362825	0.44723502	0.017750278	-4.902080512	58986
H6PD	0.087376043	-0.103967502	0.156051709	-0.385080769	0.57319961	0.523078607	0.299707957	0.017939441	-4.864597846	9563
	-0.047194925	-0.152460678	-0.095078154	-0.233842801	0.661880971	0.18412061	0.363294161	0.036884728	-4.898149291
TMEM80	0.271366506	0.092587523	-0.074465639	0.327054772	0.072928078	0.549474894	0.600042169	0.032756181	-4.114164545	283232
NXPH3	0.187257958	0.01193629	0.064036317	0.249135257	0.079650301	0.912815104	0.524075571	0.022222789	-4.150468566	11248
DCAF15	-0.051565704	-0.057133877	-0.138535823	-0.190202783	0.546967205	0.524739886	0.1001051	0.032449023	-4.852532381	90379
CD58	-0.01970219	-0.0484886	0.163937042	0.281132565	0.875543098	0.713500304	0.183045642	0.031985918	-4.942618853	965
LSM14A	-0.062658917	-0.031166004	-0.015898505	-0.159881533	0.428535094	0.706110889	0.834020994	0.049728083	-4.78259302	26065
CDC5L	0.156884037	0.04165554	0.104627215	0.216063775	0.075527038	0.644089223	0.212071517	0.016794154	-4.128599502	988
MBD3	0.057668423	0.123856623	-0.021785568	0.208095221	0.574592331	0.254547132	0.825426315	0.049759425	-4.865208904	53615
LOC389906	-0.913171955	-1.351953592	-0.555169561	-0.961008514	0.009775593	0.00052338	0.091400156	0.006868324	-3.270263805	389906
POLM	-0.424078605	-0.119169971	-0.257964908	-0.280201802	0.000356314	0.286800305	0.016135386	0.012186193	-1.923174346	27434
FER1L4	0.009720889	0.056512908	-0.021833254	0.225329508	0.916131696	0.560552514	0.806190238	0.020075223	-4.946209693	80307
SH3BP4	0.148365069	-0.174931948	-0.043254373	0.266682391	0.243626516	0.191317735	0.721344528	0.041036049	-4.590219527	23677
IGHD	-0.255481589	-0.318319364	-0.535166846	-0.859546449	0.535821162	0.462641283	0.183735251	0.043884961	-4.847073611	3495
	-0.221909856	-0.249027113	-0.189204034	-0.268992715	0.035571878	0.025295995	0.060794255	0.012254484	-3.81466642
ALS2CL	-0.072682394	-0.120436417	-0.353658562	-0.291989158	0.414366984	0.201092192	0.000249543	0.00242238	-4.772171738	259173
	-0.052224069	-0.052728239	-0.053931046	0.154721691	0.460820031	0.477571062	0.429650657	0.034918006	-4.804515452
TBCEL	0.068374489	0.181313678	0.110501207	0.267365386	0.472528517	0.076084544	0.232082286	0.008096257	-4.811887279	219899
BTRC	-0.049261449	0.072395812	0.027632074	0.264833105	0.63858591	0.511251231	0.784273543	0.016330737	-4.890334243	8945
RP11-499E18.1	0.031285914	0.052722488	0.00536718	0.275262754	0.804666218	0.691344618	0.964863017	0.036357529	-4.932836125
WDR41	0.240110393	0.083887663	0.227224297	0.384894497	0.079413838	0.549338115	0.084664354	0.006836562	-4.149246755	55255
ARFGEF2	0.25305871	0.361039669	0.257587518	0.389075343	0.16940546	0.065200416	0.147404737	0.038683235	-4.452978542	10564
ADCK3	-0.145385495	-0.152400815	-0.1191944	-0.208932602	0.054027539	0.054146902	0.098181171	0.007324362	-3.989720722	56997
OSBPL11	0.536996793	0.48306728	0.318256374	0.660356026	0.059609201	0.10335754	0.237508424	0.022510667	-4.030645551	114885
UBA6	0.144387073	0.15579061	0.246781393	0.212255154	0.15669006	0.145515593	0.015306341	0.041186238	-4.422609537	55236
ANLN	0.138977602	0.214876886	0.170212975	0.262046497	0.187873168	0.056367222	0.097216546	0.016645529	-4.492811735	54443
LOC101928290 /// LOC101928317	-0.058474161	0.253416425	0.048824151	0.245758924	0.605405159	0.039424194	0.654203705	0.03640282	-4.878007623	101928290 /// 101928317
OGN	0.058864347	0.015194163	0.02874166	0.182077797	0.498675719	0.867252108	0.730951966	0.042849274	-4.827334603	4969
ZDHHC2	0.252766246	0.306123687	0.258947551	0.332828392	0.07233826	0.039755162	0.056962664	0.020332216	-4.110813954	51201
TXNL4B	0.10754272	0.214189118	0.205367455	0.441284099	0.568730498	0.282695083	0.262677012	0.024999065	-4.86261734	54957
SMOC1	0.183377772	0.246685981	0.083036149	0.1806799	0.038906093	0.009594308	0.317559383	0.041655668	-3.85231077	64093
DPYSL5	0.026563972	0.155427553	0.082840053	0.2770746	0.810209536	0.186916016	0.439246712	0.017264554	-4.93376752	56896
TLR7	0.154129531	0.527981161	0.224799107	0.38793774	0.40416609	0.009853307	0.210282942	0.041810887	-4.76434058	51284
AIG1	0.340299128	0.426772399	0.277008569	0.425793982	0.105264665	0.055049739	0.168405202	0.045330632	-4.264199487	51390
ST6GALNAC4	0.271284019	-0.028952148	0.034043722	0.199615995	0.001521962	0.72385539	0.651376307	0.015300063	-2.500414444	27090
MTIF3	0.008333216	-0.014507895	-0.10142846	-0.189745069	0.920711244	0.868784623	0.214893113	0.029836313	-4.946525499	219402
GLIS2	0.145659131	0.151819494	0.081393973	0.174984687	0.091960566	0.093898366	0.320410843	0.045176813	-4.209310452	84662
TMEM60	0.066467439	0.159390794	-0.118624476	0.176492192	0.385573552	0.053437145	0.113661109	0.026505685	-4.749313173	85025
FOXK2	-0.286008571	-0.256498136	-0.393007675	-0.259043942	0.031184332	0.062565319	0.003094934	0.049358312	-3.759275334	3607
SEZ6L2	0.046903034	0.152891687	0.051544502	0.281474706	0.606534363	0.116532143	0.557241096	0.00405751	-4.878451251	26470
C15orf48	0.094042582	0.13412689	0.347923874	0.500319125	0.56437414	0.434321486	0.033135897	0.004298603	-4.860657644	84419
TMEM108	-0.036407477	0.012841319	0.003620442	0.194326681	0.6677793	0.885067984	0.964614721	0.028027543	-4.900023411	66000
LOC101927933 /// LRRC8C	0.180985437	0.3387654	0.11019457	0.436493662	0.272068863	0.055241469	0.484908876	0.011502576	-4.630233404	84230 /// 101927933
WNT5B	0.008645467	-0.030801813	-0.141220078	-0.1736554	0.919223195	0.730723707	0.093651667	0.049126763	-4.946424854	81029
ZNF577	-0.032753526	-0.020140928	0.007392148	-0.189884883	0.721628912	0.834412535	0.933426987	0.046030614	-4.915287488	84765
GPR98	0.064779334	0.138482536	0.068853031	0.292775456	0.563804273	0.243713098	0.524613249	0.013312409	-4.860399142	84059
PNMA3	-0.403174012	-0.224171814	-0.122672482	-0.429756604	0.04489235	0.275349227	0.513025198	0.033331672	-3.912324095	29944
NBPF3	0.334777813	0.036730262	0.334176836	0.510481124	0.040085892	0.823572099	0.033919884	0.002738418	-3.864850616	84224
FKBP7	-0.004114556	0.028175651	0.02048343	0.120491862	0.94179424	0.634226487	0.706357703	0.039563253	-4.947748419	51661
RFX4	0.083276577	0.151334907	0.142479224	0.13690349	0.214473675	0.036074228	0.032039775	0.045914583	-4.54296213	5992
LOC101928524 /// PRPF18	-0.05160813	-0.352363691	-0.120131805	-0.308294843	0.707718434	0.019959336	0.367969745	0.031482296	-4.911653723	8559 /// 101928524
MND1	0.114318473	0.138423251	0.069349392	0.189339872	0.079799336	0.044949016	0.262290674	0.00543426	-4.15123668	84057
RPL27A /// SNORA45A	-0.204407706	-0.009404706	-0.212375455	-0.222307159	0.032896226	0.922332783	0.022252806	0.021215362	-3.78177297	6157 /// 619562
BRSK2	0.036128745	0.148520292	0.116488312	0.150094069	0.613264324	0.054760876	0.098144779	0.042556367	-4.881059225	9024
ARL6	0.026169626	0.087698989	0.122195899	0.207343656	0.784909076	0.386042077	0.192422716	0.037425301	-4.929279123	84100
AGPAT4-IT1	-0.0149515	-0.04751968	0.190886062	0.383798463	0.905912521	0.720484696	0.125143943	0.004768404	-4.945440045	79992
NIPSNAP3B	0.0053061	0.105555681	0.01322976	0.337010737	0.972629818	0.516756242	0.929264763	0.036192673	-4.948858499	55335
SSR4P1	0.162917659	0.249377743	0.166960709	0.257297853	0.166806072	0.047552897	0.142335806	0.033008793	-4.446981641	728039
HHIP	-0.108598328	-0.195778783	-0.068863516	-0.133134374	0.104647571	0.007448155	0.279266212	0.04916111	-4.261820735	64399
TINAG	-0.070470481	-0.101313482	-0.050158301	-0.225758463	0.444531658	0.296795806	0.571351628	0.019129407	-4.793758929	27283
LIMS3 /// LIMS3L	0.250644796	0.403716857	0.437499542	0.291683263	0.058146035	0.005135423	0.001270112	0.029150608	-4.02031216	96626 /// 100288695
TRNT1	-0.174146376	-0.138777882	0.153048985	-0.565502152	0.382734674	0.505977106	0.425461407	0.007487083	-4.746928594	51095
OTP	0.021903264	0.0284406	-0.072475675	0.203668697	0.812548729	0.769133062	0.417968757	0.034114001	-4.934151896	23440
	0.058630697	0.095728744	-0.025217155	0.199614005	0.487478566	0.282633401	0.755824382	0.023420222	-4.820885613
TRNAU1AP	-0.091549557	-0.046690942	-0.141828302	-0.151157691	0.206319398	0.534454655	0.046716286	0.041465538	-4.528385862	54952
MIR7-3HG	-0.041094919	0.101213518	-0.010497757	0.123002123	0.492763205	0.113724811	0.85515662	0.046640354	-4.823959544	284424
SPANXA1 /// SPANXA2	-0.312926278	-0.122093158	-0.238033016	-0.227373707	4.49e-05	0.084317756	0.000709517	0.001575657	-1.145567742	30014 /// 728712
	0.042872373	0.045659119	-0.012365707	0.176506471	0.617301312	0.61190356	0.880870431	0.04663036	-4.88259433
TTTY11	0.13354111	0.114546611	0.014254714	0.203627388	0.150636647	0.236989716	0.871191808	0.032187969	-4.407174992	83866
TRPC4	-0.108702449	-0.089012933	-0.054922142	-0.138822935	0.051352166	0.123307336	0.295167755	0.014693091	-3.968535089	7223
IL1F10	-0.024351816	0.053068052	-0.040411562	0.187329686	0.782738042	0.56753645	0.635318838	0.040920246	-4.928865386	84639
CABYR	0.024119586	-0.015526412	-0.032297103	-0.242369616	0.809620752	0.882410712	0.737917431	0.020980189	-4.933669963	26256
CNFN	0.030310714	-0.115429276	-0.142547712	-0.241625956	0.765593671	0.283562826	0.152766959	0.02318098	-4.925436265	84518
DUSP16	0.035783154	0.298599991	0.086980609	0.416981489	0.858723174	0.163835682	0.653912469	0.045350809	-4.940708024	80824
FTHL17	-0.005732647	0.039851378	0.034776004	0.153958157	0.931589945	0.570442805	0.589847028	0.027343596	-4.947203799	53940
BTRC	-0.120414466	-0.180433147	-0.037462634	-0.220396491	0.24097122	0.097962585	0.701906728	0.036712748	-4.586198979	8945
MFSD9	-0.253531858	-0.113778642	-0.173745842	-0.268949514	0.008056736	0.232833038	0.052206569	0.005256847	-3.189064843	84804
SPON1	-0.050246059	-0.017812572	-0.11423235	0.161521822	0.528732742	0.830864626	0.143420662	0.04964838	-4.843494209	10418
LOC100294341 /// LOC101929774	-0.574789374	-0.449458941	-0.172079517	-1.233339733	0.271750619	0.410338987	0.730256273	0.022906452	-4.629814242	100294341 /// 101929774
PERM1	0.105317945	0.195651562	-0.00103323	0.195237426	0.251047801	0.04709252	0.990566072	0.038323005	-4.601184355	84808
MGC12916	-0.081037624	0.000147889	0.10042767	0.230720644	0.449559757	0.998944857	0.332415451	0.037429018	-4.797143512	84815
CLPB	-0.251445154	-0.197136895	-0.256919332	-0.283535776	0.017268033	0.068972166	0.01207314	0.008017295	-3.509979229	81570
ZNF559	-0.166034664	-0.089672996	-0.105709186	-0.314139359	0.270484389	0.567346265	0.46387343	0.042272979	-4.628140498	84527
KREMEN1	0.06941195	0.078446954	0.052022206	0.164168178	0.340316232	0.304803867	0.456884095	0.029377151	-4.708133979	83999
NFATC2	-0.016427488	0.071357378	-0.072102699	0.1609422	0.833134926	0.385895214	0.340958184	0.046320071	-4.937315393	4773
LHX6	0.017876116	0.054392742	0.225663884	0.174886472	0.823000422	0.517743169	0.006171086	0.035395479	-4.935806985	26468
SLC44A1	0.032782204	0.078828934	0.211409326	0.222596513	0.75458594	0.475181506	0.043542579	0.040766936	-4.923080866	23446
SLC44A1	0.113708236	0.220548007	0.233896677	0.24382848	0.301086992	0.061349742	0.032466498	0.031747168	-4.66608704	23446
SPPL3	0.168303563	0.145410991	0.331260898	0.256522814	0.080778886	0.146842882	0.000919395	0.010005049	-4.15624813	121665
SYS1	-0.354218735	-0.273170729	-0.205659117	-0.231598639	0.003775351	0.027764618	0.067548453	0.048411841	-2.872990887	90196
LRRC37A2	0.030028278	-0.19671948	0.074917908	-0.411105207	0.847487256	0.235347185	0.619175929	0.012769417	-4.939291089	474170
PPP1R15B	0.155313727	0.151700228	0.169045656	0.139616485	0.029875399	0.042025616	0.015234711	0.049142077	-3.741215025	84919
NARR /// RAB34	0.114772877	0.414841836	0.290135585	0.385510359	0.514583146	0.030654865	0.094209552	0.034780978	-4.836089563	83871 /// 100861437
HIBADH	0.152301799	-0.049441527	0.035427624	0.224289574	0.133347365	0.636126028	0.711922514	0.0305831	-4.359028759	11112
VKORC1L1	0.095025591	0.119926589	0.173206831	0.201190871	0.312688184	0.226267147	0.061805124	0.037982579	-4.679225418	154807
WDR26	0.067732147	0.153509869	0.097610377	0.192320114	0.458778587	0.115597461	0.270715915	0.041702516	-4.803199861	80232
NFIA	0.151776308	0.097974534	0.084645397	0.28117574	0.220613418	0.447167113	0.474480012	0.027702747	-4.553518662	4774
ASPH	0.204636888	0.163201569	0.269682792	0.369733276	0.233053019	0.361971481	0.106599569	0.035957576	-4.573889574	444
SUMF2	0.007726101	-0.149321399	0.022488168	-0.247517479	0.949372497	0.247595347	0.847951022	0.049434897	-4.948095702	25870
DAB2IP	-0.035837548	-0.084761836	-0.063226602	-0.230852859	0.675446899	0.34811277	0.445005627	0.010864418	-4.902398143	153090
ZNF598	-0.30172003	-0.264571062	-0.118062121	-0.35536658	0.065287722	0.119986196	0.442696254	0.031777738	-4.068407512	90850
ZRANB1	0.03656805	0.131157809	0.197744343	0.229553593	0.742112889	0.265289841	0.072554429	0.046052182	-4.920263705	54764
HIAT1	0.117432511	0.176988855	0.073825039	0.136027645	0.072547466	0.012107588	0.233768757	0.039324587	-4.112005642	64645
STIM2	-0.353836145	-0.137209468	-0.189801721	-0.395830176	0.061150552	0.476945439	0.286959312	0.037606129	-4.041251694	57620
NEO1	0.325837079	0.192329446	0.409643537	0.427128442	0.068692767	0.295915238	0.019821258	0.019295003	-4.089452206	4756
CDC26	0.042628451	0.130297816	0.037830226	0.144977972	0.51259725	0.063285859	0.54625671	0.031976737	-4.835021927	246184
LOC100996643 /// LOC101928195 /// MTHFD1L	0.308821936	0.411223094	0.539698985	0.72049916	0.227029433	0.128012799	0.033116614	0.007456649	-4.564189356	25902 /// 100996643 /// 101928195
ANTXR2	0.202342221	0.161749976	0.204350746	0.256923097	0.031503815	0.095528883	0.024741188	0.007612764	-3.763567228	118429
SHROOM3	-0.017838359	0.081556349	-0.026044341	0.200540882	0.85534779	0.429235075	0.782469559	0.047807021	-4.940294255	57619
SPNS2	0.099026216	0.18821906	-0.001017909	0.218613646	0.353787211	0.098447155	0.992047244	0.046525694	-4.721133004	124976
RPTOR	-0.02205993	0.035429676	-0.06972657	-0.264594376	0.837826706	0.754079021	0.50353968	0.019409883	-4.937981843	57521
ZMAT3	-0.133064064	-0.037230233	-0.021279369	-0.211818508	0.183281323	0.718664278	0.822553255	0.038394861	-4.483334282	64393
FBXO22	0.077931618	0.23212208	0.079288628	0.239238478	0.417083708	0.026584924	0.39187749	0.017280964	-4.774210266	26263
REEP3	0.198161884	0.236825568	0.224401818	0.172230555	0.013394253	0.005489161	0.004338513	0.029493903	-3.402840772	221035
FBXO32	0.066096463	-0.111696082	0.206543175	0.287107189	0.588401367	0.385199329	0.086580448	0.024359589	-4.871112866	114907
FAM229B	-0.055841606	-0.225360556	-0.12795035	-0.198899592	0.558218855	0.030295885	0.169724238	0.043732996	-4.857838915	619208
AGO2	0.077391951	-0.085886336	0.065140521	0.336104001	0.597121287	0.576097263	0.644125033	0.027621812	-4.874699322	27161
PDZD8	0.117938781	0.213151487	0.135650626	0.286587792	0.320699912	0.092375214	0.23762722	0.020399252	-4.687940011	118987
NIPAL3	-0.035529736	0.055484212	-0.02047426	-0.219402117	0.730414856	0.608372614	0.83663598	0.040275534	-4.917475828	57185
NAA25	0.027464854	-0.055287429	-0.170271147	-0.181933823	0.749144096	0.540367697	0.04689114	0.04114623	-4.9218713	80018
NPNT	-0.21626699	-0.024762055	-0.166848119	-0.163576154	0.008951432	0.761622236	0.032616708	0.042653485	-3.233258953	255743
VAPB	-0.028393824	-0.06628608	-0.160920221	-0.35017197	0.832637851	0.638614459	0.219918202	0.013609429	-4.937243608	9217
NLN	-0.11771055	-0.138851278	0.040382605	-0.289452189	0.327901235	0.272242697	0.725655472	0.020774982	-4.695536359	57486
FLYWCH1	0.130668994	0.264798637	0.035510848	0.248657663	0.221674309	0.022429776	0.72716161	0.02435789	-4.55530797	84256
BOC	0.01373958	0.240112222	0.133807454	0.252447451	0.880334152	0.017152946	0.135756351	0.009270528	-4.943117417	91653
RIMKLB	0.038787119	0.233405812	0.162642534	0.224215905	0.715489307	0.043547576	0.120184412	0.042100222	-4.913709441	57494
KLHL5	0.133889276	0.334861918	0.055800525	0.253160216	0.278413321	0.0134564	0.636370362	0.045718363	-4.638466034	51088
ROBO4	0.151015907	0.260634495	0.140673033	0.245462136	0.150498702	0.021568245	0.164074951	0.023074968	-4.406815323	54538
VANGL2	-0.013194115	-0.050633907	-0.031107166	-0.163392441	0.862202106	0.526726852	0.67148968	0.038567323	-4.941123845	57216
ARHGAP31	0.002984235	-0.060464204	-0.099830687	-0.207379632	0.976066622	0.563369232	0.302235186	0.044392906	-4.948932567	57514
TOMM40L	0.24140222	0.442278217	0.227325424	0.317646616	0.112773906	0.007873003	0.120838603	0.039910202	-4.29200674	84134
	-0.167150857	-0.086715507	-0.163224299	-0.267972149	0.076216179	0.370409877	0.072576797	0.006292156	-4.132340181
CDS1	-0.039504404	0.122318574	-0.155591346	-0.185976236	0.63064862	0.162184357	0.056648991	0.029732953	-4.887516495	1040
INSR	0.360189432	0.408521434	0.354605286	0.514933328	0.090541972	0.068340444	0.084105404	0.018239607	-4.202966767	3643
TMEM45B	-0.305727237	-0.266030221	-0.18087191	-0.432971797	0.122457521	0.197121582	0.336655273	0.03203763	-4.325067697	120224
FAM89A /// MIR1182	0.097890405	0.24527686	0.225772288	0.459346534	0.645622619	0.276119495	0.275250502	0.037585142	-4.892765611	375061 /// 100302132
LOC101928274 /// VSIG10	0.233102971	0.120950694	0.196665492	0.337591953	0.077167103	0.371938975	0.119425858	0.012817461	-4.137444212	54621 /// 101928274
C3orf38	0.143287282	0.324435169	0.15180288	0.282202666	0.271747878	0.02215432	0.227949025	0.03550033	-4.62981063	285237
FAM102B	0.016435965	-0.005243613	0.115691107	0.191642505	0.856600821	0.956153009	0.193415261	0.042274111	-4.940449046	284611
MIS18BP1	0.344675075	-0.006658191	0.280552687	0.256295151	0.007581528	0.958156921	0.021759337	0.041316551	-3.163577835	55320
FCHSD1	0.079075796	0.024441547	0.258326275	0.296011668	0.540982994	0.856595563	0.044910114	0.027937113	-4.849627061	89848
U2AF1L4	-0.488425245	-0.433198602	-0.118344996	-0.452671217	0.025289521	0.055506646	0.557441183	0.037012549	-3.670968607	199746
FLJ23867 /// QSOX1	-0.19617973	-0.019360567	-0.268003873	-0.301604041	0.122009684	0.88184705	0.031675247	0.020657786	-4.3236018	5768 /// 200058
RP11-661A12.9	0.038329538	0.244105962	-0.027125964	0.216415121	0.674844665	0.015530989	0.757841235	0.023513209	-4.90221412
FAM46C	0.359514848	0.715846733	0.488589708	0.755208877	0.268033001	0.040637222	0.122141753	0.024609553	-4.624872726	54855
FAM110C	-0.426504481	-0.791881127	-0.552076373	-0.638974813	0.045717103	0.000917503	0.008929487	0.004009359	-3.919945986	642273
SSPN	-0.009997234	-0.0147223	0.277784756	0.741046936	0.971562533	0.96007947	0.308451682	0.012510526	-4.948833475	8082
PRR15	0.12531151	0.088509826	0.167539984	0.232105594	0.185235753	0.36823904	0.069849206	0.017820453	-4.487400737	222171
FIZ1	0.02844122	0.084372644	0.110487595	0.187390431	0.75116666	0.372719477	0.20714595	0.043793593	-4.922324371	84922
ERICH1	0.030536602	0.236163258	0.275720697	0.436105256	0.834355221	0.130687872	0.057723176	0.00536412	-4.937490665	157697
N6AMT2	0.221830679	0.227782739	0.146578008	0.259243685	0.042190423	0.046375714	0.155611126	0.019040939	-3.886314185	221143
CORO2A	0.297659384	0.156744343	0.447707158	0.431886473	0.06487254	0.343081317	0.005591369	0.00937858	-4.065763937	7464
ETV3	0.084642609	0.19843341	0.179047039	0.272053848	0.457079266	0.102860571	0.108891168	0.021969656	-4.802097754	2117
MRAP2	-0.112428025	-0.015705032	-0.12604337	-0.15939697	0.141343326	0.841751856	0.089133229	0.040627728	-4.382096958	112609
C15orf52	-0.133846323	0.06238579	0.002584353	-0.311162712	0.28003244	0.62832541	0.982550391	0.016040625	-4.640530014	388115
ANKS1B	0.17600618	0.07114765	0.064457837	0.137585119	0.011927633	0.309278809	0.315949422	0.044733949	-3.353981975	56899
TMPO-AS1	0.041586004	0.257524426	0.142867158	0.211465914	0.669858369	0.016663749	0.135597498	0.0368086	-4.900674156	100128191
ABI2 /// RP11-363J17.1	-0.005359221	0.065417655	-0.082147745	0.130825543	0.933422483	0.334891556	0.190617412	0.048893049	-4.947308127	10152
TBC1D24	0.133492304	0.257767275	0.101683848	0.416665565	0.510471416	0.229847688	0.602391449	0.046601376	-4.833871155	57465
TPPP	-0.040617395	0.018510196	-0.05738081	-0.14500133	0.556287001	0.797725748	0.390035082	0.042337048	-4.856942079	11076
XRCC6BP1	0.784817837	0.950231126	0.891227953	1.022219233	0.005503368	0.001685608	0.001395534	0.000518445	-3.029639762	91419
ST6GALNAC1	-0.305924186	-0.196020499	-0.373196212	-0.852404693	0.342631338	0.560115774	0.23182115	0.01184033	-4.710416242	55808
PCSK9	0.083310898	-0.050471305	0.083730089	0.237790701	0.283255217	0.532597832	0.263501156	0.004096329	-4.644594639	255738
OTUD6B-AS1	-0.130552705	-0.016887207	-0.09232791	-0.314696244	0.311497043	0.899771315	0.455736481	0.019134699	-4.677905295	100506365
SHD	0.032634242	-0.061747958	0.01904971	0.180832667	0.683737211	0.463864778	0.80490673	0.030238177	-4.904888638	56961
KLHL13	0.082350248	0.069475118	0.128038406	0.151517836	0.267460084	0.370553878	0.078502097	0.046522	-4.62410374	90293
GPRIN1	0.183767738	0.129374125	-0.037396892	0.266940292	0.123749917	0.29596962	0.740114704	0.028714959	-4.329265822	114787
ZADH2	-0.255323522	-0.164765834	-0.044370494	-0.248846498	0.043549834	0.204140628	0.70608897	0.048768466	-3.899606246	284273
LOC100506098	0.110496244	0.236816385	0.010906933	0.30528661	0.311734819	0.044270065	0.916723616	0.008125787	-4.678169333	100506098
C17orf96	0.048072278	0.011171401	0.017874352	0.204497026	0.598081535	0.906796971	0.838480133	0.031095445	-4.875087704	100170841
GOLGA7B	-0.273014383	-0.063954429	-0.175623317	-0.362248712	0.109051115	0.714508342	0.278703072	0.036468639	-4.278477029	401647
PIFO	0.034055175	0.069428141	0.083745132	0.205315878	0.682503525	0.428438214	0.30044953	0.018792387	-4.904523048	128344
C16orf13	0.263938916	0.136457825	0.100089637	0.195545454	0.007573626	0.167366783	0.267443143	0.041981534	-3.163140815	84326
ALG2	-0.111918717	-0.082181724	-0.168150606	-0.252627686	0.293225102	0.459566988	0.105942243	0.022274966	-4.656813325	85365
FCHO2	0.066448827	0.309922514	0.429284439	0.498510993	0.701212251	0.095617091	0.014664083	0.006977939	-4.909881768	115548
ACCS	-0.493352624	-0.191255008	-0.661251734	-0.87910638	0.100192411	0.534995665	0.025154515	0.00518585	-4.244190824	84680
ZNF853	0.139276634	0.164961825	0.043336145	0.236821495	0.075638069	0.04641665	0.556320115	0.003960236	-4.129204582	54753
ZC3HAV1L	0.010743541	0.016293074	0.265759051	0.393242786	0.952669658	0.93160787	0.13528368	0.036717276	-4.94823162	92092
CAMK2N1	0.041131039	0.148217525	0.135089953	0.286127761	0.67254726	0.153237384	0.156434606	0.005971214	-4.901508216	55450
ZFAND5	0.065267547	0.163561967	0.045514946	0.152862569	0.377653367	0.040923091	0.521812124	0.044790067	-4.742598268	7763
SIX1	0.038943126	0.057955109	-0.078816467	0.159464238	0.576805416	0.429732223	0.24553262	0.028226024	-4.866173951	6495
C10orf128	0.576830762	0.390393434	0.843498716	0.50205099	0.015031648	0.10588127	0.000498349	0.03217628	-3.451467372	170371
SCUBE3	-0.033115152	0.048090861	0.036920323	0.180152725	0.685663319	0.575692696	0.639741822	0.034192335	-4.905455932	222663
PLIN4	0.022628006	-0.10205059	-0.003952727	-0.222059197	0.798138134	0.276229114	0.963000163	0.017059754	-4.93170205	729359
AKAP17A	-0.178672638	-0.252965636	-0.184140521	-0.257149705	0.058478635	0.0126558	0.043924939	0.008294096	-4.022684472	8227
CCDC61	-0.047194003	-0.203953351	-0.119691485	-0.228048299	0.619807132	0.047937726	0.197288157	0.021942096	-4.883536266	729440
TM4SF18	-0.158746594	-0.137850431	-0.284315656	-0.26468256	0.096460439	0.165521032	0.003402759	0.007725728	-4.228768989	116441
GLI2	-0.070190556	-0.094259525	-0.240279978	-0.230005543	0.482663383	0.37004262	0.017318025	0.027041635	-4.818036757	2736
ANTXR2	0.153218777	0.095617027	0.147770768	0.284769876	0.247476122	0.488043645	0.247084022	0.03650436	-4.595956441	118429
CLDN23	0.212516456	0.099633141	0.08364177	0.494394587	0.25488805	0.607490526	0.63870063	0.011447009	-4.606706525	137075
CD36	0.276557313	0.370130266	0.103931942	-0.607669434	0.357637682	0.242652168	0.718068186	0.049196509	-4.724727293	948
NCK1-AS1	0.109405542	-0.088952043	-0.049526249	0.319611626	0.466476103	0.571673884	0.731327827	0.039633927	-4.808113144	101927597
CCNYL1	0.034914264	-0.024124038	0.108080879	0.2664173	0.7828662	0.855877696	0.37895818	0.042574082	-4.928889936	151195
POLR2J2	0.232365532	-0.256884961	0.155457329	0.46404833	0.15137218	0.131224037	0.314664879	0.006378166	-4.409086648	246721
TCF4	0.050791697	0.031354148	-0.007520268	0.298616932	0.713660249	0.82887429	0.954985655	0.037745466	-4.913231478	6925
SPECC1	0.276387508	0.056180851	0.218356284	0.24418098	0.009322834	0.593069878	0.029855096	0.020031181	-3.250334901	92521
	0.013968608	0.00805514	-0.149215513	-0.261447105	0.910251815	0.950577529	0.217630534	0.042055319	-4.94577783
ALG10 /// ALG10B	-0.168120421	-0.226089559	-0.125985091	-0.347532723	0.200576285	0.103880644	0.316813141	0.011303214	-4.517714335	84920 /// 144245
DAB2IP	-0.176810783	-0.170106201	-0.147412223	-0.214888054	0.064095452	0.08793899	0.106546284	0.026437	-4.060768565	153090
PDE4D	0.360448769	0.208731933	0.301323952	0.468364747	0.077850922	0.321014913	0.123576549	0.024400906	-4.141074102	5144
ZNF677	-0.323924152	-0.285117305	-0.258332455	-0.541033789	0.199904641	0.279985823	0.286563301	0.036716023	-4.516443402	342926
RAD51L3-RFFL /// RFFL	-0.042933515	-0.171922664	0.044109787	-0.142993538	0.499334391	0.014184701	0.471618564	0.030342798	-4.827706463	117584 /// 100529207
RC3H1	-0.398970573	0.079225527	-0.339613527	-0.496593371	0.090791701	0.742751781	0.133063474	0.037762042	-4.204091087	149041
EPS8L2	-0.132735421	-0.01751343	-0.112165372	-0.167916108	0.066750198	0.812201252	0.105546034	0.022566669	-4.077582599	64787
ARL17A /// ARL17B /// LOC100294341	0.072407778	-0.199844726	-0.18108276	-0.602062489	0.779858233	0.463845365	0.469969936	0.026137539	-4.928309512	51326 /// 100294341 /// 100506084
WSCD2	-0.084730345	0.0584349	-0.135994076	-0.2327981	0.451035225	0.619176048	0.21335587	0.044728937	-4.798125689	9671
PLEKHB1	0.000592767	0.070836889	0.021512328	0.193814259	0.994934899	0.471532162	0.811136106	0.045270852	-4.949162326	58473
	-0.370018849	-0.251304863	-0.32550574	-0.245102225	0.002832443	0.043251594	0.005804198	0.038989582	-2.754320313
	-0.16888122	-0.029520199	-0.028463387	-0.203408294	0.092440454	0.773777286	0.762937993	0.044968681	-4.211433048
	0.102255356	-0.005877339	0.12592867	0.31264329	0.465872457	0.967972327	0.352797379	0.031648142	-4.807732464
	0.098866534	-0.047118118	0.133113238	-0.288380725	0.394781173	0.697521137	0.237257658	0.017588288	-4.756880687
SMYD4	0.153506609	0.164286532	0.167732049	0.304904661	0.232715129	0.223552082	0.177519595	0.022036202	-4.573353314	114826
C16orf89	0.040275513	0.026751036	0.012226596	0.220679498	0.62860268	0.759071022	0.878661749	0.012118197	-4.886777085	146556
KCTD1	0.13769733	0.215159403	0.097938216	0.186934608	0.138706178	0.030990514	0.270249446	0.04782235	-4.374649906	284252
	-0.219122138	-1.170102513	-0.325465935	-1.097402721	0.617700613	0.015696452	0.443080321	0.017306271	-4.882744986
	0.032768766	0.063175512	0.004952097	0.246804728	0.756424838	0.569344921	0.961170231	0.025408532	-4.923482817
	0.102184464	-0.161220023	-0.203206916	0.198688834	0.197809065	0.0570102	0.010966668	0.015897313	-4.512446277
VSIG2	0.177878722	0.002960536	-0.066976586	0.43107528	0.156858781	0.981752169	0.574383143	0.001455363	-4.423030226	23584
C8orf46	0.022323904	-0.065233101	-0.106590188	-0.29627604	0.85469404	0.610607029	0.367515087	0.020546395	-4.940212938	254778
DDX51	0.066153004	-0.026967604	0.030785822	-0.222825696	0.504539172	0.794657332	0.746485252	0.030495137	-4.830616146	317781
SHISA3	-0.014650308	0.028152107	0.059697424	0.223863898	0.886421925	0.793642051	0.547071739	0.035895793	-4.943721879	152573
SLC15A4	0.052781533	0.185120097	0.150016064	0.189318685	0.497328103	0.02902851	0.052018842	0.019930913	-4.826571225	121260
FAM46B	-0.027303289	0.147651577	0.063569993	0.227564699	0.772950284	0.144124954	0.487282725	0.021747173	-4.926943091	115572
PTPMT1	0.15447947	0.096927608	0.311959642	0.204289184	0.128258815	0.35654703	0.002717951	0.047454706	-4.34354929	114971
FITM1	-0.224051474	-0.247667668	-0.06773789	-0.160250005	0.007251919	0.004927928	0.371838276	0.047774484	-3.144956452	161247
PREP	0.00836281	0.094507709	0.294398035	0.614323144	0.959384519	0.584185775	0.070801125	0.000750753	-4.948480018	5550
NRXN3	-0.04417134	-0.036799556	-0.056085447	-0.132056839	0.482654835	0.576464522	0.356476864	0.04223009	-4.818031658	9369
EML6	0.260467122	0.632310946	0.221084699	0.84341083	0.456877122	0.091604646	0.511781975	0.021033346	-4.801966227	400954
THRB	-0.091623573	-0.070846201	-0.024645974	-0.141376092	0.154186663	0.289553151	0.685878437	0.031732729	-4.416307921	7068
NIPAL3	-0.27332985	0.017118096	-0.269133659	-0.438332803	0.041485714	0.89945018	0.037534916	0.001888745	-3.879250855	57185
DNAH10	-0.202484055	0.070003513	-0.0310483	-0.224341847	0.023880743	0.437992316	0.706961396	0.013173135	-3.646791266	196385
ZDHHC22	-0.122315808	-0.120649031	-0.185072234	-0.196483916	0.195316744	0.222471645	0.046398399	0.041905463	-4.507628736	283576
SLMO2	0.429530427	0.81874816	0.342025663	0.74923608	0.095843605	0.004008551	0.165525314	0.005495857	-4.226159164	51012
LOC100507547 /// PRRT1	-0.120287921	-0.106165051	-0.225216707	-0.211045869	0.252271573	0.333713744	0.030920629	0.049638475	-4.602955086	80863 /// 100507547
	0.05600407	0.030663699	-0.014428723	0.275682461	0.611493444	0.790537896	0.891746468	0.017268734	-4.880378927
FAM166B	-0.238836227	-0.242421776	-0.099388132	-0.271849079	0.025278775	0.02994469	0.316488109	0.011884021	-3.67078936	730112
ZNF717	0.116430097	0.181756518	0.18969885	0.372669999	0.412110776	0.22546715	0.17011751	0.012554248	-4.770463891	100131827
THSD7A	0.054215864	-0.076729276	0.072456204	0.221195406	0.557960161	0.430338662	0.417782148	0.022193568	-4.85771916	221981
ARHGAP23	-0.224716339	-0.020269513	-0.14330389	-0.226798287	0.010557586	0.81559051	0.080640239	0.009933967	-3.302625194	57636
GLRX3	-0.199820386	-0.172533207	-0.386941622	-0.29144331	0.030052543	0.070388065	8.22e-05	0.002405787	-3.743705433	10539
	0.033033046	0.045530453	0.040494036	0.206936584	0.68961816	0.600061516	0.611723523	0.017296108	-4.906607484
VSTM2A	-0.195111575	-0.128922707	-0.222268784	-0.177899831	0.020342753	0.132665206	0.007029716	0.03303963	-3.579131438	222008
PLGLB1 /// PLGLB2	-0.352092399	-0.632433489	-0.444921394	-0.782901177	0.350013974	0.114678527	0.222904672	0.043498666	-4.717559423	5342 /// 5343
TMEM155	0.082450567	0.064660306	0.014422801	0.192537906	0.382853341	0.512818948	0.873310477	0.047640156	-4.747028765	132332
LINC01158	-0.150289475	-0.177448188	-0.148842141	-0.203039652	0.101978155	0.067278247	0.093238962	0.030085763	-4.251355664	100506421
TPPP	-0.132640045	-0.160231336	-0.103435184	-0.175535923	0.132455848	0.08508288	0.22024742	0.049690209	-4.356363646	11076
RP11-456H18.2	0.032813809	0.078182126	-0.036220975	0.282650408	0.767477858	0.50315329	0.734899874	0.015622037	-4.925827301
KHDRBS3	0.040029533	-0.016242944	-0.03313099	-0.120503605	0.480877418	0.784282357	0.544424457	0.040158599	-4.816968304	10656
TSEN15	-0.200516805	-0.024485376	-0.19719092	-0.348360272	0.178354632	0.873498855	0.16988297	0.023301016	-4.472862023	116461
FGF14	-0.314384599	-0.102586795	-0.205992526	-0.211235236	0.004552223	0.34603969	0.045260621	0.047694077	-2.950635713	2259
	-0.03110161	0.112759196	0.061013811	-0.181090418	0.70893647	0.202881091	0.449045939	0.036433307	-4.911980289
TMCO3	0.065404692	0.153453845	0.080333642	0.203223585	0.5089445	0.145551718	0.400995116	0.04678404	-4.833039518	55002
PPM1D	0.038326818	0.203922665	0.125131386	0.373456835	0.697487269	0.056021866	0.193930902	0.000653164	-4.908846196	8493
SOS1	-0.186493044	-0.248216541	-0.391423776	-0.780385307	0.38775567	0.274967982	0.066177536	0.000989014	-4.751129445	6654
C1orf186 /// LOC101929219	-0.27912808	-0.700565325	-0.37836026	-0.424551208	0.105607208	0.000410004	0.025858742	0.016725372	-4.265513497	440712 /// 101929219
SAMM50	0.19051337	0.030035517	0.148013562	0.197145595	0.057010612	0.767743865	0.120795944	0.049391089	-4.012106911	25813
NREP	0.242449036	-0.12778598	-0.143363746	0.295665803	0.072631109	0.35674144	0.262185419	0.030728514	-4.112481093	9315
PARD3-AS1	0.149857255	0.118783266	0.113850557	0.16745251	0.044974256	0.124029097	0.109234609	0.026307111	-3.913087395	100505601
VASH1	0.485542911	0.446065158	0.313456561	0.438303365	0.012683673	0.027098871	0.085392916	0.023094711	-3.37986988	22846
KSR2	0.031501152	0.007724376	0.009836539	0.223676636	0.728457391	0.935241665	0.910339665	0.01887911	-4.916995347	283455
BLOC1S3	-0.121100818	0.027024221	-0.026966677	0.179768898	0.130867725	0.74310135	0.721914144	0.028393436	-4.351567383	388552
FMNL3	-0.327597073	-0.202291693	-0.196698818	-0.396984391	0.055960741	0.250449212	0.224523179	0.022404955	-4.004368693	91010
	-0.133051467	0.215221606	-0.091153552	-0.409889095	0.489114748	0.28882909	0.622141032	0.039412014	-4.821843181
BNC2	-0.155822747	-0.607154542	-0.273326315	-0.463012889	0.375298399	0.002309484	0.112089507	0.012201434	-4.740563833	54796
TNRC6B	-0.028192394	-0.168205025	-0.309491647	-0.398529836	0.836373372	0.245524829	0.024525646	0.006342304	-4.937777548	23112
	-0.300445683	-0.196044532	-0.298227932	-0.204320349	0.004642352	0.066085102	0.003677601	0.045742965	-2.958786591
RTF1	0.058377126	0.173073259	0.074782676	0.290298172	0.506277115	0.06720283	0.378351397	0.00230208	-4.831576467	23168
	0.10168303	0.108159245	0.008607703	0.19511322	0.248114086	0.241623295	0.918228982	0.031468832	-4.596896853
SLC36A4	0.055597484	0.034700584	0.257248904	0.218711169	0.521414051	0.702123532	0.004142343	0.016272826	-4.839708121	120103
LOC100996457	-0.09234262	-0.36267085	-0.233079846	-0.21966532	0.350372741	0.001339346	0.018992922	0.031739625	-4.717901424	100996457
RP11-426C22.5	0.15783321	0.175083392	-0.055324885	0.343170412	0.200042974	0.176044527	0.636866801	0.007990603	-4.516705567
	0.18209965	0.124788958	0.132732948	0.253167028	0.027354786	0.139616876	0.08926154	0.003084544	-3.704069673
LPP	0.018045344	0.188556815	0.112648696	0.237025285	0.859624958	0.086076783	0.25723831	0.026259819	-4.940816846	4026
KGFLP2	0.04638226	0.092215938	0.22414706	0.159624915	0.531943359	0.24022011	0.003594908	0.037857613	-4.845126012	654466
RORB	-0.163634794	-0.043438482	-0.158509936	-0.167745487	0.054231952	0.615250012	0.053059105	0.04881757	-3.99129485	6096
LOC100996643 /// LOC101928195 /// MTHFD1L	0.090261813	0.018245008	0.026870982	0.205933219	0.29268369	0.837779463	0.742916264	0.020863379	-4.656163202	25902 /// 100996643 /// 101928195
RP11-190A12.8	-0.0502004	-0.152052179	-0.186151046	-0.327535593	0.742204351	0.345502205	0.211495751	0.038719648	-4.920284943
TRPC5OS	0.097530177	0.111195059	0.027086953	0.198121795	0.146291468	0.115485847	0.670110936	0.005104986	-4.395667715	100329135
LINC00202-1	0.216807448	0.090346532	0.214310189	0.265159663	0.057712637	0.438507601	0.051929263	0.022200391	-4.017199812	387644
AGAP3	-0.178095025	-0.179305219	-0.206625483	-0.302178902	0.155655311	0.172303848	0.089839133	0.019542314	-4.420018454	116988
C16orf93	0.069486661	0.086831907	-0.044834008	0.28546241	0.59572693	0.527727768	0.722038042	0.035729842	-4.874133058	90835
	-0.020837069	-0.07690134	-0.138460422	-0.140916003	0.746565852	0.26039734	0.032324748	0.035536034	-4.921287702
TRIM71	-0.130731921	-0.145416087	-0.160496784	-0.251642805	0.173197641	0.149419437	0.085770912	0.011839075	-4.461544879	131405
LINC00445	0.199533152	0.123659904	0.097339134	0.256617997	0.040798356	0.215692295	0.287102242	0.010090817	-3.872242717	100507114
MS4A6E	0.007319072	-0.014544269	-0.013133166	0.195656725	0.932269069	0.872090191	0.874270491	0.029472759	-4.947242795	245802
LINC01350	0.028802067	0.040001926	0.032363441	0.185801205	0.743477044	0.664982256	0.702856321	0.041775768	-4.92057957	101929093
ATP8A2	0.063000681	-0.079415468	-0.146230185	-0.262769899	0.588730473	0.516283006	0.198248963	0.030215174	-4.871250192	51761
DHDH	-0.037321102	-0.144519361	-0.020754049	-0.287620899	0.770422838	0.285812509	0.866196682	0.03091609	-4.92643144	27294
	0.055653251	0.077909075	0.074444529	0.168118803	0.48065923	0.348185402	0.329548377	0.039427998	-4.816837331
CCDC62	-0.127348363	-0.019944549	-0.089611145	-0.208082925	0.117002063	0.81098845	0.247594693	0.013257246	-4.306803812	84660
PRSS30P	-0.268771362	-0.242469051	-0.036114655	-0.452454933	0.233732841	0.304138907	0.866488609	0.049862077	-4.57496573	124221
ADH4	-0.17583036	-0.169191117	-0.134626373	-0.171838413	0.040459994	0.05867822	0.098938259	0.04488753	-3.868748596	127
LINC00029	0.06407512	0.152818294	-0.078606198	0.201858153	0.422127529	0.074388477	0.308499097	0.015822297	-4.777943836	100144596
PRLHR	0.026567322	0.050135838	-0.025919271	0.152790734	0.712062029	0.507769544	0.708652368	0.040697439	-4.912810871	2834
CTTNBP2NL	0.023690791	0.156446805	0.134793645	0.287927746	0.789343037	0.100382895	0.122325688	0.002754366	-4.930109945	55917
RBM33	0.15874936	0.119954666	0.133549647	0.225843156	0.106196597	0.239268559	0.15618498	0.024586688	-4.267763808	155435
KIAA1462	0.007256881	-0.071457361	-0.00157104	0.20705455	0.90049653	0.246032882	0.977587075	0.001192745	-4.944995652	57608
AGBL5	0.218534791	0.055877468	0.22207652	0.205017996	0.032303545	0.587510648	0.024591377	0.043630947	-3.774120763	60509
COL12A1	-0.000197933	0.010137751	-0.012584098	0.154963562	0.99762396	0.88439623	0.844289894	0.02579796	-4.949170726	1303
HES2	-0.177273998	-0.138521057	-0.143810599	-0.247510489	0.048532615	0.135692872	0.093535661	0.00751323	-3.944945493	54626
HIST1H4H	0.40011496	0.007499886	0.137394358	0.714645553	0.16236155	0.979728038	0.613208333	0.015972102	-4.436482065	8365
MRPL19	0.120448041	-0.08507962	-0.014313035	-0.381612261	0.447797077	0.608182549	0.92504276	0.021210009	-4.795963626	9801
CLCN5	0.032979883	0.010880888	-0.077247357	0.160296135	0.669947213	0.893187502	0.303975572	0.045336839	-4.90070185	1184
EPPK1	-0.03206708	-0.284261679	-0.288262251	-0.469528904	0.875133713	0.190774188	0.150059925	0.027605867	-4.942575316	83481
EPPK1	-0.145673157	-0.249711568	-0.607283298	-0.592653923	0.53014769	0.307658137	0.010246813	0.015109189	-4.844215526	83481
SERAC1	0.054138737	0.090010237	0.277505343	0.308320518	0.691173033	0.529729535	0.041503638	0.029906315	-4.907055364	84947
RP11-108P20.1	-0.119845352	-0.176537716	-0.167682796	-0.213948637	0.084554436	0.01801162	0.014786503	0.00344213	-4.174985163
LOC101928612	-0.074089415	-0.174138258	-0.167132356	-0.187787219	0.41208377	0.072431339	0.061229299	0.043764675	-4.770443366	101928612
LINC00894	0.028660435	0.163003494	0.039446916	0.296999767	0.711715295	0.052416634	0.598073312	0.00058389	-4.912719255	100272228
C9orf3	0.051830536	0.15543095	0.13916965	0.313972682	0.580985591	0.121425064	0.130801124	0.00210452	-4.867977003	84909
MIATNB	-0.574942771	-0.298846608	-0.28001806	-0.484079665	0.003500845	0.125636005	0.118609002	0.012079721	-2.841747341	102724827
ISL2	-0.236413809	-0.027036283	-0.186933249	-0.30273166	0.099856827	0.854186358	0.173603579	0.037830385	-4.242829233	64843
DNAH5	-0.0991679	-0.010215147	0.016812736	0.201721778	0.315616354	0.92078922	0.858646462	0.046836354	-4.682443444	1767
LOC149351	-0.095124943	0.006998194	-0.024076152	-0.146155422	0.176112862	0.923162759	0.718273179	0.041800057	-4.46798826	149351
AB074162 /// MIR181A2HG	-0.402110197	-1.102483368	-0.24347913	-0.665094774	0.208098763	0.002188288	0.425028327	0.041896312	-4.531622822	100379345
RP11-1069G10.1	-0.098005524	-0.096176306	-0.135428459	-0.206970033	0.314110008	0.345720841	0.152654417	0.038980832	-4.680792794
HELZ2	0.156175476	0.281288649	0.100295099	0.303653759	0.195731088	0.030598138	0.384649408	0.015453151	-4.508434504	85441
HELZ2	-0.082739831	-0.034295434	-0.26660712	-0.218993664	0.384236243	0.729465331	0.006208463	0.026557154	-4.748192939	85441
MGC24103	-0.196629459	-0.561770372	-0.381310055	-0.467884699	0.260929553	0.004067733	0.028444233	0.010755578	-4.615193761	158295
PCA3	0.165529648	0.240026478	0.113883766	0.238928199	0.130164733	0.039777527	0.275149001	0.032380653	-4.349424045	50652
	-0.219630189	-0.795688346	0.094282474	-0.725197996	0.456192939	0.014289228	0.738938715	0.018672935	-4.801520384
LOC100129935	-0.217090434	-0.049416018	-0.108049383	-0.245640149	0.079837046	0.69635371	0.356038006	0.049114045	-4.151430799	100129935
LOC101927254	0.036055056	0.088848791	0.101145382	0.271312681	0.781794492	0.516470171	0.422388075	0.044308583	-4.928684146	101927254
CEP128	0.161570566	0.176410882	0.244225661	0.25246929	0.179170184	0.162531606	0.039294947	0.040003019	-4.47461798	145508
UCN2	0.049903209	0.049417019	0.001428848	0.17357683	0.507198894	0.531022651	0.98421629	0.026721335	-4.83208354	90226
SYT11	-0.175794384	-0.109035102	-0.121400235	-0.153437585	0.024855563	0.172084343	0.100501465	0.04788194	-3.663668323	23208
ZNF503-AS1	-0.003940287	0.067856841	-0.004906802	0.21314156	0.965549356	0.480151342	0.955489229	0.025513165	-4.948674566	253264
LRRFIP2	-0.161314475	-0.486394454	-0.0390728	-0.385406383	0.198281928	0.000726001	0.743012622	0.003843503	-4.513352449	9209
PAPPA	0.158086526	0.116824648	0.042561077	0.148156493	0.029569317	0.117534988	0.527287952	0.040450036	-3.736876594	5069
BANF2	0.13250235	0.104980584	0.111479937	0.15264461	0.071737162	0.168517031	0.113469622	0.039777452	-4.10736987	140836
CCNB2	-0.143835418	-0.126597786	-0.137442394	-0.162814471	0.066441313	0.120268045	0.068616481	0.039295259	-4.07566224	9133
RNASEH1-AS1	-0.254593315	-0.209453373	-0.221618708	-0.357309535	0.139955539	0.243493621	0.180910315	0.041856485	-4.378197121	100506054
UBR4	0.011415701	0.076834853	0.117183252	0.208586496	0.911070615	0.475483913	0.239867906	0.048733399	-4.94583975	23352
AFG3L2	-0.224110036	-0.528538794	0.014443095	-0.272639102	0.071128851	0.000228365	0.901111583	0.030243508	-4.103853732	10939
SERGEF	0.213080651	0.325686688	0.290099204	0.287138797	0.13722403	0.033890374	0.039271782	0.048552724	-4.370396178	26297
	-0.132461398	-0.45607139	0.027880226	-0.53403235	0.599555448	0.092095457	0.908485387	0.040986247	-4.875681335
WAC-AS1	-0.072235516	-0.08875589	-0.069274499	-0.219141499	0.450704502	0.377797162	0.452854502	0.027705658	-4.797905966	220906
KCNJ3	0.001619015	0.014818204	-0.045791711	-0.172473853	0.982269726	0.846275673	0.515793358	0.023774347	-4.949041108	3760
MTHFD2L	0.125039944	0.065253064	0.076444315	0.201221047	0.127270877	0.440915688	0.327369577	0.017287189	-4.340466702	441024
	-0.159413018	-0.18279776	-0.137878946	-0.151065839	0.037065226	0.023603132	0.059425282	0.047330768	-3.831951234
	-0.156114604	-0.284475132	-0.232346445	-0.212850788	0.020193918	0.000194341	0.000700926	0.002261538	-3.576032465
INTS4	-0.139047417	-0.294780094	-0.029173009	-0.207007335	0.152766067	0.005991594	0.751415346	0.037092696	-4.412681398	92105
UHRF1BP1	0.203132644	0.041460353	0.102200258	0.223779291	0.041978898	0.681680404	0.275504884	0.02615253	-3.884206765	54887
FOXRED2	0.106713584	0.122390582	0.170959816	0.165604111	0.197084483	0.159555168	0.036397917	0.049696991	-4.511052891	80020
OXCT2	-0.138239306	-0.1767739	-0.237322696	-0.207168298	0.094122567	0.043621617	0.004489068	0.01477232	-4.218782301	64064
	0.034550392	0.074706468	0.15132625	0.201794601	0.622954594	0.314090844	0.031689383	0.007054973	-4.884707629
UBE2I	-0.407856114	-0.546539401	-0.160497217	-0.413630596	0.034089026	0.008152751	0.370970582	0.031816943	-3.796759367	7329
POLR3E	0.346789255	0.216935221	0.292066884	0.212974529	0.000386614	0.023240753	0.001490988	0.01976732	-1.954960788	55718
SLC4A11	0.170025786	0.199430188	0.001362676	0.16419423	0.035924331	0.020091394	0.985517011	0.042261601	-3.818811372	83959
BCORL1	0.109320002	0.079297505	0.089183785	0.245847165	0.300562482	0.471814644	0.379523838	0.024711321	-4.66547789	63035
	-0.116804439	-0.420351267	-0.332140863	-0.428320379	0.535129473	0.039814977	0.074315735	0.028827979	-4.846728071
POMGNT1	0.049672665	0.039268457	0.009905785	0.240091431	0.566271295	0.665114569	0.905252324	0.00896514	-4.861514636	55624
CDH26	0.073363018	0.071945972	0.04607158	0.136560049	0.256724063	0.28823329	0.456878799	0.039798866	-4.609311325	60437
	-0.01158578	0.088799731	0.01206284	0.156562381	0.869806089	0.236730871	0.859438695	0.033424409	-4.941995257
	-0.07199875	-0.108223614	-0.155655371	-0.181353866	0.414048617	0.244650443	0.073278018	0.045855195	-4.77193157
	-0.245704725	-0.119852262	-0.151144909	-0.205628372	0.015925491	0.243066844	0.11279143	0.040605471	-3.475831941
	-0.221567173	-0.116471165	-0.192893786	-0.221021201	0.020123808	0.227340217	0.034229491	0.020404835	-3.574564758
ZNF71	-0.001660522	0.041400285	0.087239791	0.232381774	0.984876338	0.65285058	0.305895292	0.012206225	-4.949077068	58491
LOC101927769	-0.239993117	-0.268902487	-0.19463178	-0.165936084	0.000717428	0.000357593	0.003440418	0.01389918	-2.198371874	101927769
EBF4	-0.224305834	-0.310856976	-0.174062145	-0.282533603	0.019004273	0.002697471	0.054817841	0.00398826	-3.550408616	57593
PPM1H	0.006251294	0.003437725	0.145371579	0.15951924	0.923921458	0.960063431	0.02739913	0.020272509	-4.946736171	57460
NYAP2	0.07349651	0.018163763	-0.024220009	0.15181117	0.312293136	0.810216328	0.727593916	0.042403865	-4.678788307	57624
EYS	-0.09888957	-0.192365886	-0.175011352	-0.268984252	0.335483957	0.079732617	0.082568351	0.012540047	-4.703303481	346007
ABHD16B	0.118920096	0.261655523	0.040786188	0.202779647	0.212566457	0.012240149	0.65338815	0.038130986	-4.53961111	140701
TTC28	-0.083530909	-0.200065166	-0.14295733	-0.187444973	0.340050396	0.034845988	0.095659528	0.037873702	-4.707870599	23331
	-0.224550249	-0.240383451	-0.251697976	-0.221103408	0.003831909	0.003248007	0.001011505	0.00432858	-2.879150724
	0.234808293	0.148331459	0.074794738	0.261638078	0.020299073	0.149719145	0.423243401	0.010512576	-3.57822431
	0.116175539	0.125781598	0.117000855	0.230024577	0.198153114	0.1844624	0.179236986	0.014314991	-4.513105843
	-0.09997337	-0.07624425	-0.037382295	-0.144645389	0.13371624	0.271047741	0.553926653	0.033544358	-4.36012581
	-0.224300732	-0.097679049	-0.178758836	-0.182631158	0.006917432	0.236679622	0.022757392	0.024756564	-3.125186042
	0.034718951	0.08606782	0.098047271	0.209136005	0.657294981	0.298169088	0.199341946	0.011514519	-4.89666333
LOC101928820	0.049550159	-0.037226514	-0.002373247	0.164883781	0.484375699	0.615686244	0.972152844	0.025470814	-4.819055129	101928820
	-0.124843661	-0.121656893	-0.092133409	-0.163439869	0.103987396	0.129689322	0.208715475	0.036170728	-4.259259303
	-0.107558696	-0.139281537	-0.139785125	-0.144895057	0.118981837	0.056881585	0.03865985	0.038867882	-4.313535879
TNFAIP8L3	0.105977907	0.152455007	0.068404964	0.188802116	0.199766146	0.082375467	0.38661363	0.026586604	-4.516180721	388121
IGLC1	0.023242798	0.05317355	0.112044365	0.276575433	0.834488375	0.649028396	0.300328125	0.018042101	-4.937509707	3537
TRPS1	-0.195383778	-0.029755329	-0.081775727	-0.310208372	0.181929337	0.843930797	0.557020313	0.038292881	-4.48049245	7227
CKAP2 /// IGLC1 /// IGLJ2 /// IGLJ2 /// IGLJ3 /// IGLJ3 /// IGLJ3 /// IGLV3-1 /// IGLV3-1 /// IGLV@	-0.111843755	0.218418066	-0.114601117	0.628600874	0.586096476	0.313750426	0.562732276	0.004375638	-4.870146743	3537 /// 3546 /// 26586 /// 28831
	-0.115215948	-0.213376924	-0.242045508	-0.223819123	0.242115474	0.043821756	0.014465972	0.027677639	-4.58793801
HIBADH	0.054345194	-0.078591244	0.082808905	0.201349833	0.487784647	0.340561403	0.275608448	0.014456355	-4.821065146	11112
PPHLN1	-0.135276194	-0.468266371	-0.167465168	-0.350407322	0.391913825	0.007665386	0.273384365	0.032206575	-4.754550994	51535
EIF3LP3 /// EIF3LP3	-0.127779423	-0.160961875	0.006480594	-0.169326521	0.113049767	0.05938182	0.932028252	0.038769389	-4.292990187
NOBOX	-0.041210862	0.096197592	0.086114022	0.185972399	0.641195833	0.30327203	0.315633096	0.042318372	-4.891243291	135935
	-0.030721306	0.056230475	0.047389051	0.165887307	0.679087162	0.471671937	0.508809672	0.031845113	-4.903501504
PCGEM1	0.024745015	0.104478773	0.045137474	0.206784237	0.774973061	0.254933035	0.589099313	0.022548352	-4.927348048	64002
ARHGEF12	0.070204079	0.162431089	0.077317999	0.199883217	0.444967426	0.098363013	0.383418089	0.035650168	-4.794054575	23365
	-0.086703348	-0.272508564	-0.093747467	-0.336484863	0.600127947	0.123164216	0.556645221	0.048896877	-4.875911097
ZNF71	-0.178169138	-0.142601169	-0.19078764	-0.234874537	0.010610862	0.045933929	0.005038225	0.001174372	-3.304742737	58491
	0.094990707	0.234104061	0.156592264	0.234882102	0.348970898	0.033229986	0.11429967	0.025645863	-4.716562425
LINC01001 /// LINC01347 /// LOC101060494 /// LOC101926894 /// LOC101929038 /// LOC101929819 /// LOC101930127 /// LOC101930567 /// LOC388572	0.057363093	0.073245555	-0.010310093	0.232230486	0.588524971	0.510672874	0.919426757	0.034898556	-4.871164461	388572 /// 731275 /// 100133161 /// 101060494 /// 101926894 /// 101929038 /// 101929819 /// 101930127 /// 101930567
HHLA3	-0.083650087	-0.019207341	-0.118078619	-0.166677843	0.170043358	0.760190089	0.048422591	0.008966189	-4.454434469	11147
	0.041515579	-0.06021614	-0.069556079	-0.219147469	0.675673287	0.563417901	0.468363751	0.033684745	-4.902467211
	-0.175215466	-0.2557412	-0.220396925	-0.240246373	0.142942806	0.045025591	0.059043558	0.048058544	-4.386539971
CKAP2 /// IGLC1 /// IGLV3-1 /// IGLV3-1 /// IGLV@	-0.0062532	0.138853564	0.063379355	0.449066474	0.972739679	0.471422926	0.719579398	0.019489531	-4.94886102	3537 /// 3546 /// 26586
DKFZP434H168	0.027241082	-0.028007741	0.043293859	0.19043367	0.743173024	0.748051023	0.589534599	0.028147608	-4.920509342	26077
CDCP1	0.04516143	0.119916737	0.121942388	0.13870664	0.508708169	0.101083126	0.071017643	0.049082258	-4.832910418	64866
VTI1A	-0.184603206	-0.212162125	-0.068948895	-0.251173399	0.033599456	0.020838427	0.394080282	0.005057023	-3.790673598	143187
SLC35E1	-0.018344307	-0.043577062	0.041401409	-0.304903991	0.847883234	0.664376143	0.653716355	0.003213041	-4.939342953	79939
MUC4	-0.066709775	-0.129605852	-0.145379757	-0.241990357	0.537289551	0.256966727	0.168694164	0.031275699	-4.847804506	4585
RBFOX1	-0.014568413	-0.142775225	-0.018355167	-0.194926548	0.847359914	0.080038603	0.801336746	0.014640981	-4.93927438	54715
MDM4	-0.160974271	-0.150956819	-0.068190212	-0.178732914	0.073892919	0.108071041	0.421457094	0.048611752	-4.119585114	4194
ENTPD7	0.126504787	0.051395593	0.168568624	0.272717781	0.258569778	0.658572934	0.121940696	0.019070288	-4.611907287	57089
XIAP	0.10769561	0.291111462	0.106924901	-0.326225413	0.485779328	0.079244993	0.472767374	0.0411079	-4.819885545	331
PATL1	0.061028423	0.145934895	0.176329281	0.20666481	0.5468625	0.175224577	0.077992585	0.048138133	-4.852482049	219988
UNC45B	-0.048178774	-0.142076024	-0.055536133	-0.196445161	0.577271014	0.123913045	0.505438852	0.029028514	-4.866376056	146862
SLC41A2	0.140308192	0.040424027	0.061619168	0.279545967	0.095243507	0.639097131	0.438102997	0.001820374	-4.223603012	84102
SRSF3	-0.322773749	-0.12251062	-0.201715204	-0.419941649	0.066555757	0.495555573	0.226120967	0.019214605	-4.076374827	6428
LOC728485	-0.055903496	-0.005237211	-0.047767251	0.2584848	0.600240223	0.962573839	0.641982255	0.020649137	-4.875956103	728485
GXYLT2	-0.001943475	0.054084515	-0.021660533	0.197651453	0.983890248	0.593058614	0.815429492	0.04745382	-4.949064136	727936
GSTA4	-0.081481817	0.070651639	0.257765576	0.367630301	0.628215921	0.688714267	0.119057847	0.035395959	-4.886636701	2941
	-0.075363202	-0.182164983	-0.12405374	-0.237440971	0.46643697	0.099771912	0.217536781	0.027355943	-4.808088489
CXorf56	-0.140994604	-0.174253313	0.052714957	-0.216568981	0.192652932	0.126901886	0.608654903	0.049705023	-4.502401359	63932
SYNE4	-0.200207619	-0.113559828	-0.103635253	-0.199696827	0.032166008	0.233143832	0.236221571	0.032573843	-3.77232471	163183
GPAT2	-0.021435978	0.074251831	-0.154360596	-0.599681733	0.938054411	0.797538958	0.562551846	0.036586378	-4.947559091	150763
	-0.252989713	-0.268900989	-1.316828498	-0.954264917	0.49870369	0.493002773	0.000910354	0.015136488	-4.827350411
LOC101928963	-0.189382331	-0.189336462	-0.084653313	-0.236296984	0.091628469	0.107051591	0.424774014	0.037811976	-4.207834688	101928963
TMEM151A	0.158540791	0.371386537	0.091516617	0.294649803	0.136860187	0.001913285	0.366863142	0.008136133	-4.369344282	256472
LOC100507537	-0.058766401	-0.059778228	-0.090543603	-0.161630878	0.29785748	0.312374322	0.100874486	0.006826685	-4.662314924	100507537
	-0.030727469	-0.08867516	0.041767611	-0.179701527	0.715462523	0.319552483	0.607525935	0.039900104	-4.913702468
VMO1	-0.138300122	0.02928798	0.138476384	0.7187638	0.661735968	0.929490264	0.6494325	0.029108687	-4.898102695	284013
LINC00472	-0.206802421	-0.253021888	-0.152357211	-0.191255323	0.015571004	0.005537291	0.058986339	0.024263018	-3.466336281	79940
LOC100506235	0.022963598	0.151223777	0.106351293	0.214024622	0.778734888	0.085573118	0.183479824	0.013184337	-4.928090489	100506235
FMNL2	0.063689709	0.07807024	0.041411035	0.187779211	0.489583811	0.420055068	0.640280947	0.048228329	-4.822116727	114793
GUSBP1 /// GUSBP4	0.367098741	0.238314618	0.335513793	0.441851403	0.058291986	0.232065365	0.071631047	0.024531333	-4.021354891	375513 /// 728411
YPEL4	0.076548401	0.178995455	0.240335696	0.226230058	0.44698692	0.096416357	0.017910755	0.030347533	-4.795418937	219539
LOC102723721	0.112283303	0.160694224	0.062892865	0.198951247	0.200027206	0.084059093	0.451994323	0.027433694	-4.516675694	102723721
ZNF503-AS2	0.055556486	-0.049491013	0.006782379	0.181267989	0.481423247	0.549373695	0.928621573	0.027247101	-4.817295529	100131213
TTC26	0.143651561	0.115355438	0.123239407	0.214106024	0.077108905	0.171056652	0.113507471	0.010646589	-4.137133733	79989
	0.170404897	0.102394367	0.082163822	0.336917364	0.237466889	0.494942002	0.55075759	0.023909539	-4.580811365
RP11-448A19.1	-0.00881532	-0.060772566	0.049119233	0.2141048	0.925183695	0.538402323	0.588075584	0.028898538	-4.946816594
	0.043180859	-0.015229392	0.210132779	0.232487033	0.698914373	0.896392167	0.058243392	0.044351438	-4.909244765
	0.051051821	0.127334787	0.060069148	0.152685578	0.473468425	0.09486184	0.382465653	0.038255474	-4.812466478
WNT2B	0.197817359	0.183112564	0.035873111	0.166983762	0.020490846	0.038841052	0.647742605	0.047482343	-3.582192519	7482
LOC389831	0.326381187	0.072472746	0.219131124	0.293221131	0.028254764	0.628361138	0.118344766	0.046979812	-3.71771417	389831
HLA-DQA1 /// LOC100509457	-1.890386076	-0.278316493	1.679296002	2.041541521	0.065234515	0.789733927	0.087807008	0.047529665	-4.068069702	3117 /// 100509457
COPS8	-0.187927709	-0.131783987	-0.192668639	-0.225999765	0.074699136	0.226200204	0.058825767	0.034173367	-4.124058213	10920
RAB40B	-0.097961825	-0.17325437	-0.142361125	-0.179913354	0.238223484	0.051618669	0.079772361	0.035100063	-4.581982529	10966
PROCA1	0.124184708	0.220598134	0.170891346	0.309899006	0.32985241	0.104065823	0.167691509	0.019570487	-4.697557275	147011
PDE3A	0.164024711	0.250166075	0.079773516	0.24762571	0.163588378	0.046675436	0.476342341	0.03941996	-4.439412006	5139
	0.138497078	0.160683482	0.013195269	0.232944008	0.133254592	0.098197013	0.87962958	0.014628448	-4.358752329
TTLL10	0.041166524	0.146790823	0.074914879	0.1419586	0.548214641	0.048018817	0.260675089	0.045120334	-4.853130673	254173
	0.03626831	0.187549488	0.110786926	0.259604212	0.653521101	0.033296916	0.161309799	0.002978462	-4.895421401
	-0.168331145	-0.014281277	-0.196914143	-0.291964054	0.075942879	0.882620323	0.033366668	0.003407395	-4.130860944
GRIA2	-0.111270339	-0.139421294	-0.120040333	-0.170409169	0.12631759	0.070151821	0.088592765	0.022541551	-4.337467546	2891
ZNF311	0.11313067	0.12734335	0.121051472	0.176398208	0.095190017	0.074360126	0.065381291	0.011781327	-4.223374341	282890
LONRF1	-0.003048264	0.007269955	-0.002709891	-0.18680357	0.970963956	0.934037191	0.973211772	0.032319623	-4.948819021	91694
RD3	-0.190142311	-0.192228614	-0.079560873	-0.208349189	0.018326247	0.022526042	0.286301785	0.010429333	-3.535077325	343035
	-0.15793578	-0.069066134	-0.17592719	-0.235466883	0.054572481	0.410184188	0.027871752	0.005711	-3.993903665
	-0.005418829	-0.537896983	0.160081026	0.636855608	0.985449232	0.0924066	0.577140692	0.039126008	-4.949084206
ATP1A1-AS1	-0.17361918	-0.208964632	-0.161447197	-0.290332901	0.212862101	0.154595798	0.228879739	0.041853604	-4.540132845	84852
ALG1 /// NAGPA-AS1	-0.096671204	-0.160521661	-0.10362144	-0.28315982	0.423378168	0.208798062	0.373823705	0.02427053	-4.778859447	56052 /// 100507589
	-0.164677478	-0.185642675	-0.13502828	-0.24141881	0.084681109	0.064904486	0.139519406	0.013978136	-4.175598483
TIFAB	0.168857908	0.175312194	0.158281826	0.237635062	0.123449559	0.127125539	0.133579099	0.033496767	-4.328294401	497189
NGB	0.179444979	0.160015342	0.091020534	0.252246291	0.12843069	0.1936477	0.416670576	0.035987093	-4.344082948	58157
MVK	0.096211351	0.267618943	0.114500341	0.206236118	0.190599402	0.001338111	0.108727749	0.00757921	-4.498314947	4598
LOC101929787	-0.390069675	-0.332560649	-0.109569055	-0.526522915	0.072699267	0.140796404	0.591182675	0.017780744	-4.112868096	101929787
LNPEP	-0.189195783	-0.031546337	-0.295974876	-0.496684069	0.377245707	0.88760942	0.15626535	0.025637963	-4.742247354	4012
	-0.105941961	-0.083256672	-0.066708654	-0.161552826	0.134669481	0.258219947	0.322844411	0.026038844	-4.362945594
	0.208600076	0.207807244	0.23039441	0.279490735	0.037691689	0.047585897	0.018505759	0.006763062	-3.83899284
	-0.14619878	-0.168312195	-0.083820773	-0.253998309	0.220518046	0.179845165	0.462201603	0.037968251	-4.553357314
	-0.257046921	-0.249933526	-0.199948945	-0.203408042	0.005349173	0.009176303	0.021442193	0.023902906	-3.017790777
	0.371774539	0.571012202	0.256319011	0.613740866	0.085525961	0.014319555	0.212797479	0.00643486	-4.179664535
RP11-66N11.8	-0.148021343	-0.199284464	-0.323876868	-0.325688603	0.288366548	0.175649235	0.020361413	0.024199832	-4.65092474
TRPM1	0.102640759	0.07101223	0.020454185	0.183318384	0.221840065	0.416849996	0.798043277	0.033739837	-4.555586631	4308
LOC101927761	-0.131734507	-0.072876941	-0.157927428	-0.175150543	0.086897284	0.357520512	0.035610966	0.025485195	-4.186175262	101927761
HOXB-AS1	-0.337703838	-1.039932318	-0.750203337	-1.069423859	0.425780735	0.024643851	0.072831559	0.016086636	-4.78060723	100874362
	0.19443449	0.100631987	0.079336158	0.203928917	0.054275522	0.330231147	0.402420782	0.044189577	-3.99162958
	-0.143111365	-0.00078619	-0.054442511	-0.181503642	0.07023778	0.992208233	0.46384364	0.023930559	-4.098646289
FBXL12	-0.160150128	-0.08090629	-0.125722772	-0.258293542	0.160405229	0.493162506	0.25005376	0.027432642	-4.431758565	54850
	0.098758337	0.136645955	0.090955803	0.20703858	0.252701816	0.134548305	0.273825486	0.020790697	-4.603575169
	-0.000458658	-0.064969132	0.081501577	0.151189465	0.994453277	0.351507563	0.206307048	0.028219989	-4.94916018
C14orf105	-0.045271585	-0.065524799	-0.06870467	-0.218639504	0.608081361	0.480060208	0.420897782	0.018248414	-4.879056185	55195
ADD2	0.024190987	-0.074202662	-0.008854668	0.217825995	0.746303758	0.347411943	0.902118559	0.006420104	-4.921227995	119
	-0.287484813	-0.581480415	-0.510635043	-0.441521391	0.171191829	0.011338436	0.015043389	0.03966959	-4.457040361
	0.097738512	0.126574387	0.157718098	0.254929113	0.33370845	0.23463173	0.110596482	0.015859729	-4.701505559
LOC102724938	0.106658762	0.10135094	0.076400795	0.253646854	0.228677572	0.27434061	0.368142353	0.006677401	-4.56687335	102724938
	0.067309548	0.044687963	0.090657655	0.280134823	0.575645852	0.722643238	0.435200718	0.025525447	-4.865669215
	-0.085757577	-0.057707267	-0.020315447	-0.170388001	0.149104914	0.349429923	0.718162616	0.006348397	-4.403160742
	0.098223071	0.021172551	0.073412009	0.216951415	0.341813782	0.843920459	0.459518079	0.041461977	-4.709612623
	0.154504163	0.146578301	0.093547542	0.212830639	0.076763336	0.107670526	0.258173324	0.017217972	-4.135285091
	0.059572739	0.050596393	-0.012960972	0.178209832	0.38731162	0.48288736	0.84427915	0.01373159	-4.750761007
	-0.151729435	-0.077796756	-0.088770489	-0.162570807	0.057005392	0.340346246	0.238372214	0.042352786	-4.012068803
	-0.107704948	-0.129173271	-0.272676351	-0.266386381	0.206135008	0.149992827	0.002014408	0.003360268	-4.528048583
	-0.04384533	-0.121017718	-0.155204357	-0.209051057	0.616681465	0.193450454	0.073357149	0.022483304	-4.882360042
PLEKHG5	0.05469284	0.125110149	0.087933117	0.179713887	0.518886194	0.165131502	0.284939138	0.040501281	-4.838378679	57449
	-0.107673236	-0.046762122	-0.100487368	-0.16634063	0.142763472	0.53752462	0.155304225	0.027194862	-4.386044539
LOC100507513	-0.091207789	-0.149433309	-0.117081181	-0.136202741	0.179518764	0.040210285	0.077249425	0.049152528	-4.475365755	100507513
	-0.110965828	-0.158849634	-0.172220218	-0.125517267	0.062354981	0.013060541	0.004069705	0.036527684	-4.049348946
	-0.217608556	-0.153459678	-0.239384835	-0.216331775	0.016148258	0.096384225	0.006782798	0.016721259	-3.481692071
	-0.40793524	-0.514258259	-0.416871071	-0.607965197	0.081989093	0.038735144	0.065984715	0.01189949	-4.162352402
LOC101928111	-0.162477228	-0.243044549	-0.253328997	-0.304925112	0.234191206	0.093819571	0.059039915	0.030214118	-4.575689234	101928111
	0.061365072	0.08137856	-0.025304947	0.154086151	0.412313951	0.301623495	0.724426344	0.045728365	-4.770618242
MAP7D3	0.097393649	0.179762406	0.063738215	0.217310863	0.263267776	0.05415623	0.444685851	0.016555368	-4.618414827	79649
	-0.138507784	-0.126793228	-0.111315615	-0.192027585	0.100996446	0.150020776	0.168321765	0.025927474	-4.247433477
IAH1	-0.123527002	-0.149899296	-0.10459817	-0.181061634	0.17169033	0.115763324	0.228002367	0.049131441	-4.458165369	285148
	0.067712429	0.110787448	0.006226717	0.232746875	0.489477299	0.283837466	0.947191695	0.022803125	-4.82205465
	0.068204609	0.060971154	0.125853049	0.231361936	0.409119743	0.480983506	0.119674693	0.008194144	-4.768178759
	0.016300186	0.002110532	-0.115152811	-0.231025872	0.882091681	0.985388431	0.281758604	0.042734995	-4.943295256
	-0.143606605	-0.138426928	-0.139183612	-0.155059108	0.061844839	0.084654902	0.060440698	0.044804729	-4.045939224
	0.120777877	0.040429676	0.100622221	0.219439071	0.123887156	0.616728861	0.181147776	0.007455866	-4.32970883
	-0.229563145	-0.071180293	-0.193808219	-0.223659365	0.042261116	0.534603362	0.072805808	0.047453243	-3.8870161
RBP7	0.077254516	-0.175674249	-0.228130462	-0.592655571	0.784508053	0.554234476	0.404644876	0.043048595	-4.929203043	116362
LINC01207	0.021949773	0.16757874	0.113508538	0.138213963	0.73823546	0.020362243	0.080681509	0.042380017	-4.919355406	100505989
	0.232557974	0.040873947	0.097864041	0.344462142	0.108916016	0.783535223	0.475761663	0.020614389	-4.277976782
	-0.088167423	-0.080248546	-0.077371231	-0.132934887	0.146762058	0.205869938	0.184973964	0.032405098	-4.396932024
LOC100506258	-0.000303444	0.0864935	0.040252402	0.207242438	0.997416204	0.382053665	0.656320196	0.033702816	-4.949170293	100506258
	0.153218027	0.166983013	0.13367971	0.179017293	0.076872986	0.066591673	0.107481512	0.040639471	-4.13587261
LOC100130964	0.044022528	0.085669768	0.026492059	0.197466134	0.546891885	0.26736165	0.706207137	0.010612037	-4.852496176	100130964
LOC101929464	0.026316136	-0.031108492	0.030806188	0.229390194	0.776815724	0.749394995	0.730660887	0.018666125	-4.92771345	101929464
GLIPR1L1	-0.112320716	-0.068157486	-0.046325264	-0.229525891	0.148529219	0.397425673	0.530128993	0.005097278	-4.401640237	256710
TEAD2	-2.28e-06	0.087135231	0.03128677	0.178610347	0.999979111	0.343397912	0.709306715	0.047477332	-4.949173096	8463
	0.159898358	0.189942725	0.154643259	0.227329872	0.139597658	0.096041439	0.13821571	0.039271515	-4.37718457
SLC38A10	-0.244191953	-0.150060939	-0.141165326	-0.268293122	0.044706846	0.228620167	0.217980161	0.028513338	-3.910590083	124565
	-0.164848231	-0.099073591	-0.166984757	-0.207326269	0.078664037	0.304736723	0.065269485	0.029361714	-4.145347175
	-0.120329781	-0.115717168	-0.260454814	-0.226547533	0.275164492	0.316223784	0.01846536	0.04519208	-4.634279517
C6orf58	-0.174739906	-0.002101733	-0.09058553	-0.219346646	0.06093552	0.982304905	0.302711053	0.020711497	-4.039788722	352999
GRPEL2	0.020722502	0.075057819	0.108058943	0.157665429	0.782748336	0.344483506	0.142986807	0.043029458	-4.928867358	134266
PPP3CB-AS1	0.247031228	0.220951461	0.298754253	0.301718279	0.026557325	0.055708417	0.006514904	0.007901899	-3.691596267	101929145
CLUHP3	-0.143078247	0.006493466	-0.161098734	-0.206032204	0.131316811	0.94687144	0.080012579	0.033265365	-4.352930051	100132341
MOCOS	0.063734577	0.144319649	0.017037836	0.156801905	0.402537625	0.077010436	0.81532234	0.045589895	-4.763063998	55034
LOC102724312	0.171726979	0.231080084	0.100991281	0.184867436	0.059147626	0.017522729	0.24016858	0.043197686	-4.027414264	102724312
SPTSSB	-0.167894202	-0.207100797	-0.269854959	-0.231751053	0.136955198	0.08247464	0.016320969	0.043534866	-4.369619259	165679
LOC441528	-0.592307382	-0.763844961	-0.398936205	-0.570857634	0.00952274	0.001916819	0.061943244	0.012117487	-3.259249533	441528
ATXN3	-0.109213203	-0.337085226	-0.076204843	-0.672334007	0.656817895	0.196879643	0.747456605	0.00988985	-4.896507284	4287
	-0.099777861	0.032583542	-0.027508492	-0.275913102	0.268302655	0.727774506	0.749041873	0.004091991	-4.625233969
TNFRSF11A	0.065079681	0.239166929	0.035526495	0.319652722	0.56614054	0.05134207	0.744672369	0.008010236	-4.861455748	8792
RHOJ	-0.066438348	-0.002305088	-0.157506723	-0.190868308	0.35111525	0.975201804	0.026965442	0.010907628	-4.718607745	57381
STARD10	0.069106216	0.078253787	0.113533558	0.236703422	0.524212815	0.491958601	0.280823871	0.03540145	-4.841166954	10809
LOC644794	-0.070181934	0.192330406	0.154052285	0.317493136	0.520904437	0.100324752	0.14967533	0.006436502	-4.839441013	644794
	-0.079042938	-0.031872149	-0.127850895	-0.170183255	0.292531059	0.683206123	0.082434783	0.028397081	-4.65597965
ENTHD2	-0.135593462	-0.123372389	-0.257794357	-0.200007967	0.099059009	0.150058613	0.002205332	0.017802885	-4.23957257	146705
	-0.356261449	-0.539812412	-0.313871284	-0.453417858	0.096546761	0.019178789	0.127174279	0.037085293	-4.229132805
KCNRG	-0.029023586	0.083757869	0.024811331	0.330254831	0.782697206	0.449914748	0.806678552	0.003641642	-4.92885756	283518
TMED3	-0.036690851	-0.05118998	-0.094417222	-0.170183247	0.641477053	0.536250168	0.219011405	0.037419574	-4.891340729	23423
TMEM51-AS1	0.180494522	0.080751516	0.089834897	0.16548714	0.013923985	0.272982477	0.186538979	0.023022599	-3.4191908	200197
CXADR	0.103494934	0.035743499	0.070457093	0.179750182	0.126658666	0.608383824	0.275611144	0.010667541	-4.33854342	1525
	-0.258598933	-0.134998654	-0.249882472	-0.248065409	0.014278396	0.204354958	0.014037914	0.018285219	-3.42978788
ZDHHC14	-0.024167065	0.111457254	0.115552638	0.197226197	0.789889089	0.246674401	0.192562248	0.036454474	-4.930210951	79683
	-0.22861769	-0.808595909	-0.514557469	-0.519841713	0.324340836	0.002104624	0.02635209	0.030244747	-4.69180802
	0.119840343	0.126755595	0.141633769	0.199660652	0.228507488	0.224685341	0.142208165	0.049622669	-4.566597424
C1QTNF7	-0.149221341	-0.225707711	-0.047080807	-0.171453257	0.027459887	0.002276903	0.452944265	0.012377451	-3.705686227	114905
RP11-301O19.1	-0.269756624	-0.365210563	-0.281331235	-0.256060661	0.018012447	0.0030334	0.011088971	0.024087917	-3.527788957
C6orf52	-0.086789566	0.013727998	-0.036942829	-0.247735403	0.310824552	0.877433437	0.651995621	0.006360005	-4.677157126	347744
CTTNBP2NL	0.098656131	0.11630255	0.141234958	0.359716233	0.230158911	0.178847589	0.079011388	0.000113521	-4.569266347	55917
	-0.294716521	-0.194274926	-0.331721163	-0.201788121	0.002439745	0.045673834	0.000559931	0.030510204	-2.692973825
	-0.236055549	-0.050671529	-0.253490278	-0.238772623	0.018519859	0.61311717	0.009436836	0.01733042	-3.539512261
MCF2L	-0.044985648	-0.069957913	0.075116928	-0.222014727	0.642579718	0.492355702	0.423046656	0.028015643	-4.891721828	23263
CHST13	-0.412840699	-0.536240368	-0.204863673	-0.985361071	0.323290201	0.22333682	0.608730404	0.023207512	-4.690697654	166012
	-0.123215589	-0.240902423	-0.110455818	-0.20216565	0.144472744	0.0091337	0.173517711	0.020112446	-4.390739077
FIGN	0.081413998	0.046178615	0.113452469	0.181999348	0.113271409	0.384284908	0.025178043	0.001036596	-4.293778479	55137
	-0.130108314	0.060176004	-0.275051119	-0.290319598	0.173810417	0.543344606	0.004779645	0.004190517	-4.462909341
	0.008781787	-0.208030403	-0.59844129	-0.549964989	0.973530149	0.455819868	0.024932416	0.045042708	-4.948878863
GPATCH2	0.123201858	0.095000294	0.170218875	0.32804389	0.237005274	0.381936111	0.094100115	0.003222643	-4.580094633	55105
NAB1	0.050743809	0.068315812	0.063554236	0.178258615	0.505705032	0.394127959	0.388301652	0.024893345	-4.831260974	4664
LOC101928304	-0.206957296	-0.085333245	-0.161679402	-0.276337052	0.062942061	0.453035551	0.127710592	0.015169479	-4.053237378	101928304
PM20D1	-0.006204406	0.03053834	0.104770942	0.307318838	0.95564422	0.794189128	0.333728318	0.009535177	-4.948346355	148811
LOC100996668 /// ZEB1	-0.011991552	0.051749295	0.073988889	0.155735355	0.854960939	0.454095885	0.247328025	0.023389298	-4.940246182	6935 /// 100996668
	-0.40611002	-0.280531703	-0.338647973	-0.484858642	0.083825018	0.247766305	0.13209094	0.041136906	-4.171434611
	0.050032611	0.067195494	0.23247763	0.348302515	0.722424755	0.649436365	0.094462712	0.018539026	-4.915489086
	-0.164550199	-0.475580259	-0.252881452	-0.209529256	0.104145971	7.42e-05	0.012177662	0.041262984	-4.259876143
	0.087059772	0.131331742	0.236133806	0.269716481	0.253104679	0.104333653	0.002715994	0.001148787	-4.604154641
	-0.071925458	0.102389837	-0.058723802	-0.191379741	0.366966723	0.223519191	0.443713569	0.021181341	-4.733222521
PLG	-0.028499522	-0.06416081	0.003780391	-0.212395295	0.772410449	0.535803976	0.968219042	0.037982553	-4.926834337	5340
TNRC6B	-0.169375739	-0.335824215	-0.19685775	-0.276834348	0.122092848	0.00538742	0.064666078	0.014460897	-4.323874457	23112
	0.004842671	0.108177366	0.11754039	0.177813905	0.947804909	0.170341069	0.107166539	0.021882122	-4.948027856
	-0.013835065	0.131223511	0.099519782	0.178111446	0.869375471	0.144430979	0.225549617	0.041368806	-4.941947277
	0.17793122	0.586174821	0.292753319	0.512727723	0.475445746	0.030838305	0.226975597	0.046231716	-4.81367897
	0.130519026	0.148156855	0.171618487	0.259837726	0.139885876	0.111252641	0.04740594	0.00524347	-4.378000245
TRMT10B	-0.055966666	-0.289383848	-0.056981321	-0.266619712	0.635774456	0.025327129	0.616872009	0.03023015	-4.889345363	158234
	0.130305522	0.055484917	0.120166613	0.220065563	0.141915281	0.54457211	0.159200601	0.016378368	-4.383692028
ERGIC2	-0.153135982	-0.232738936	0.085825457	-0.37355424	0.313268286	0.147844858	0.555191048	0.018257352	-4.679866007	51290
EGFLAM-AS2	0.024867671	0.091641497	0.005645229	0.211525226	0.759982833	0.287536061	0.94258044	0.013817716	-4.924250861	100506475
IFT80	-0.242086561	-0.209204412	-0.224047847	-0.18783484	0.001722045	0.008027952	0.002455306	0.011978304	-2.550599676	57560
	0.041032014	0.081821219	0.08937802	0.208383149	0.621071114	0.349991016	0.268005726	0.016875966	-4.88400824
LOC102724257 /// TMC5	-0.056499415	-0.06510025	-0.058175338	-0.175219356	0.497445511	0.456396284	0.468699783	0.041794959	-4.82663787	79838 /// 102724257
UBASH3B	0.174817811	0.059679072	0.147720714	0.206085805	0.041780795	0.493398352	0.071888323	0.017888895	-3.88222323	84959
	-0.098703226	-0.040147384	-0.086974854	-0.15534076	0.189912117	0.606540266	0.229504087	0.043439152	-4.496936071
LOC100287610 /// ZNF717	0.003308062	-0.245751252	-0.119464054	-0.208689373	0.971070228	0.014904545	0.18103685	0.028454563	-4.948821609	100131827 /// 100287610
	0.006135789	-0.004183362	0.065476598	0.234068579	0.947735383	0.966009659	0.469939938	0.017487038	-4.948024799
	-0.218171762	-0.032058679	-0.180874421	-0.257237232	0.049476622	0.775841774	0.088236596	0.022174355	-3.95299643
	-0.129030082	-0.27623742	-0.286771741	-0.448053218	0.502641211	0.17651549	0.12838897	0.025472432	-4.829560991
	-0.199916711	-0.319440693	-0.278295999	-0.313779547	0.118529706	0.020574049	0.027397966	0.017351191	-4.312009125
TRAF3IP2-AS1	0.029785607	0.161856897	-0.022242119	0.298923904	0.775233713	0.146281717	0.824832332	0.007234145	-4.927399938	643749
	-0.487699897	-0.320645849	-0.314357453	-0.348513367	0.007588822	0.082248783	0.064645293	0.049311912	-3.163980817
REC114	0.080337334	0.14319232	0.027023269	0.20825253	0.212997483	0.038911813	0.659918733	0.002586773	-4.540371478	283677
GSDMB	0.133407336	-0.041279238	0.024697212	0.41190624	0.273302749	0.74414884	0.83160805	0.001769258	-4.631852892	55876
CYP19A1	-0.09561248	-0.277010657	-0.000307026	-0.16571677	0.215823836	0.001562045	0.996663793	0.03654455	-4.545313516	1588
SEZ6L	0.083244298	-0.018376425	-0.037007329	-0.162057526	0.239008038	0.801984332	0.583338707	0.026424749	-4.583192318	23544
	0.052234975	-0.011276048	0.060401379	0.187924788	0.563812427	0.905166218	0.489110936	0.044592885	-4.860402845
	0.009132741	-0.154106716	-0.030934461	-0.198236456	0.924964781	0.137345241	0.740826253	0.048373384	-4.946802743
MGC39584	-0.142054894	-0.25318308	-0.20000995	-0.1924029	0.044909383	0.001306735	0.004722245	0.008208403	-3.912482952	441058
	0.163840182	0.049142285	0.071858822	0.132936865	0.015928429	0.469563143	0.253061983	0.046666769	-3.475909754
	-0.684780772	-0.093319502	-0.818053659	-0.900300268	0.083386544	0.817326193	0.034208509	0.02540099	-4.169284625
DAB2 /// LOC101926921	0.086586778	0.067771925	0.045372722	0.211906888	0.305763077	0.44281288	0.575074292	0.016329748	-4.67145896	1601 /// 101926921
LOC102467079	0.103934516	0.129172278	0.135745826	0.198243658	0.194614265	0.126514911	0.082393735	0.017054911	-4.50625816	102467079
	-0.246213575	-0.173698578	-0.12807012	-0.226129315	0.009522123	0.071793311	0.144453569	0.016296865	-3.259222289
KRTAP19-3	-0.054684119	-0.068839779	-0.160989743	-0.12580152	0.367684714	0.281100143	0.00914818	0.044148252	-4.733864137	337970
	0.079020747	0.080639851	0.051521201	0.179902874	0.281022188	0.293953601	0.463265416	0.018357842	-4.641784444
	-0.163041525	-0.149491898	-0.227442406	-0.263531377	0.171523364	0.230151253	0.051721212	0.031147258	-4.457788972
	-0.359931055	-0.274627875	-0.214940465	-0.258541168	0.000600376	0.008932107	0.02365191	0.009730154	-2.127776951
	0.01320068	0.06112415	0.105377125	0.16759868	0.845235642	0.391739583	0.113705496	0.018388508	-4.938993489
LOC101929728 /// SLC35E4	-0.084474143	-0.233168515	-0.093748417	-0.281317615	0.428918637	0.043574712	0.363141858	0.012315059	-4.782868036	339665 /// 101929728
	0.222601322	0.12916933	0.138673288	0.193855732	0.016593354	0.169855095	0.110832799	0.034781313	-3.493163273
	-0.029131069	-0.039285611	-0.046105477	-0.125720419	0.637823857	0.545499759	0.440940906	0.049292685	-4.890067195
ETS2	-0.070411433	0.010442632	-0.002973116	0.163907331	0.363397534	0.896996283	0.967996528	0.040154177	-4.730007377	2114
RP5-1031D4.2	-0.311825913	-0.140422955	-0.235168527	-0.25814554	0.007379419	0.225575375	0.031794669	0.023781351	-3.152256754
LOC101926934	-0.09136557	-0.063041415	-0.117008469	-0.176328827	0.269216139	0.464570605	0.145240538	0.038098143	-4.62645443	101926934
	-0.061707468	-0.175105755	-0.061653817	-0.201147646	0.385048784	0.02385218	0.368019839	0.007546103	-4.748874235
	0.038644808	-0.014679348	0.032440709	0.221562387	0.719648257	0.896467703	0.754458305	0.046784959	-4.914782823
LOC102724021	0.130800508	0.036523372	0.076919365	0.21062263	0.171391642	0.711506945	0.399003292	0.031687406	-4.457491737	102724021
RBAK	0.173844142	0.207753273	0.141061577	0.26512245	0.182525417	0.130545383	0.259497762	0.046263116	-4.481748328	57786
LOC100506691	-0.026704427	0.080245646	0.032259117	0.194136501	0.766474074	0.397461993	0.709786803	0.037678439	-4.925619419	100506691
RNF213	0.023025957	0.12920114	-0.006698507	0.405914223	0.815357271	0.217546904	0.943772451	0.000269069	-4.934606635	57674
	-0.077656907	-0.002865095	-0.134265256	-0.149135515	0.284015167	0.969628387	0.059939567	0.044983262	-4.645544749
	0.061897238	0.03667232	0.087134894	0.194714406	0.5118848	0.710275589	0.340033582	0.045697789	-4.834637172
	-0.098245832	-0.067764877	-0.094727469	-0.178343383	0.165820331	0.357491095	0.165580968	0.015249618	-4.444680122
ZNF582	-0.280775441	-0.225248665	-0.113099524	-0.215116255	0.009720049	0.042847283	0.256275723	0.042533021	-3.267868675	147948
TLK1	-0.100169989	-0.079953611	-0.041827971	-0.182709052	0.226592803	0.354843582	0.596430001	0.032043733	-4.563474462	9874
TCAIM	0.111381826	0.21080917	0.133514456	0.158997495	0.130006118	0.008779479	0.062397198	0.034114088	-4.348938707	285343
	-0.16290137	-0.151328049	-0.220409003	-0.266260437	0.027737229	0.049196564	0.002905452	0.000717048	-3.709922314
	-0.002590618	-0.026468796	-0.10102654	0.129601157	0.966647179	0.684196048	0.098669548	0.043727846	-4.948705851
PEX5L	0.079855879	0.001018425	0.100607374	0.144452319	0.22210209	0.987995867	0.113684738	0.031783342	-4.556026637	51555
APOL6	-0.42616495	0.145327846	-0.094560902	-0.870224506	0.311638225	0.740138879	0.814208445	0.044373028	-4.678062101	80830
CYP4F62P	-0.163314924	-0.160189657	-0.097894682	-0.159788161	0.045091998	0.059828294	0.202765191	0.049601493	-3.914182169	646802
LOC553103	-0.095814657	0.027003862	0.114951553	0.21900417	0.320395968	0.787777051	0.218225602	0.028239265	-4.68761454	553103
	-0.13914965	-0.193029999	-0.139030564	-0.241748681	0.209545058	0.100389538	0.193692912	0.033758896	-4.534230385
	-0.15488435	-0.049451253	-0.122057909	-0.348527013	0.180813684	0.679359984	0.271267801	0.004469657	-4.478129335
IQGAP3	-0.139883481	0.074195199	0.018061109	0.210820093	0.105951618	0.405515982	0.824585794	0.017754969	-4.266830089	128239
	-0.104585329	-0.073892281	-0.052977638	-0.165634259	0.129886908	0.302260885	0.419114591	0.019747737	-4.348573519
	0.11801425	0.205121521	0.104332169	0.188738623	0.152121857	0.021218837	0.187649573	0.025724917	-4.411024542
RP11-402D21.2	0.097211448	0.02555954	0.009855583	0.196707676	0.319724587	0.801416443	0.915896223	0.049742639	-4.686894195
SYTL5	0.102106474	0.144194706	0.075291061	0.364130424	0.476332056	0.33931785	0.585057307	0.015529463	-4.814219831	94122
	0.078002115	0.063771232	0.134831716	0.155835748	0.303794783	0.421086617	0.070567159	0.045439079	-4.669210555
	-0.012838749	-0.104756851	-0.030521709	0.148403612	0.831668277	0.106077716	0.600740113	0.01931316	-4.937102935
	-0.119332318	-0.05925627	-0.148572214	-0.13637112	0.039472018	0.315460236	0.00932797	0.019910912	-3.858373422
	0.008924816	-0.052062751	0.024892397	-0.21104119	0.921897221	0.586486321	0.776716048	0.026556531	-4.946604356
GRIN2A	-0.172129312	0.068493116	-0.171483141	-0.165764711	0.039040429	0.418593271	0.033307055	0.046296864	-3.853757959	2903
GLYCTK	-0.273572443	-0.180782869	-0.166972766	-0.188986556	0.002082524	0.041614881	0.040628353	0.026546196	-2.628128647	132158
LA16c-395F10.1	-0.087501118	-0.063897452	-0.063993878	-0.14361416	0.17648266	0.342640071	0.301663905	0.030620704	-4.468797024
	0.024064631	0.128604912	0.252878643	0.272432651	0.835073033	0.293315764	0.029529025	0.024296953	-4.937593129
	0.25020952	0.203668015	0.094156628	0.19956943	0.007356357	0.033062309	0.269108906	0.02883903	-3.150945552
ZNF600	-0.524191003	-0.339477188	-0.309978873	-0.771080802	0.096208696	0.297028487	0.299964343	0.01717369	-4.227706005	162966
	-0.158309793	-0.183059261	-0.224297069	-0.204362454	0.102365021	0.07311141	0.019230424	0.037764748	-4.252890272
LMF1	-0.000138846	-0.111879079	0.022234106	0.188079276	0.998800776	0.253711051	0.802872231	0.049254027	-4.949172492	64788
BOD1L1	-0.548228348	-0.458219712	-0.307568532	-0.501534783	0.002475341	0.013134755	0.063287246	0.005070799	-2.698918638	259282
	-0.067245585	0.107368352	-0.13848794	-0.342360685	0.630816697	0.465605626	0.307874378	0.019594742	-4.887576999
TLR3	-0.170356232	0.000662347	-0.071924166	-0.182182654	0.035504864	0.993528494	0.341641832	0.02531261	-3.813873606	7098
AVPR1A	0.070929431	0.043459547	0.104837763	-0.361603558	0.689669322	0.81537967	0.540997182	0.048982789	-4.906622265	552
ARL5B	0.040658926	0.118913508	0.148422526	0.325429807	0.718033967	0.317723975	0.177843635	0.006786521	-4.914368399	221079
	-0.167516546	-0.220513477	-0.136172047	-0.29858261	0.247829112	0.149630663	0.327987697	0.044420075	-4.596477137
BCAN	0.023895777	-0.148285447	-0.041116607	-0.203399697	0.810431832	0.162879593	0.668770366	0.048546314	-4.933804268	63827
RUNX1T1	-0.000724965	-0.150451149	-0.170283886	-0.192407888	0.993374872	0.108381932	0.050514852	0.034293884	-4.94915467	862
	-0.143555243	-0.194685619	-0.161198779	-0.228542654	0.078297083	0.025255968	0.04209769	0.0069813	-4.143424512
LOC101928409	0.104028095	0.189239566	0.066826478	0.260521973	0.344618556	0.10648777	0.526862503	0.022805706	-4.712359019	101928409
ST8SIA4	0.342901646	0.257071447	0.445246659	0.402429477	0.065306366	0.18129223	0.015197473	0.032356268	-4.068525816	7903
	-0.230209641	-0.177791781	-0.160830974	-0.159792913	0.004805498	0.032211062	0.034752022	0.042592117	-2.973153211
	-0.220794254	-0.067052591	-0.133582803	-0.138470608	0.002658615	0.348568739	0.047963063	0.048196322	-2.72826216
	0.021713728	0.075862355	0.091539763	0.229136047	0.824320097	0.461577124	0.335242887	0.025097563	-4.936008758
RP11-1L12.3	-0.064706611	-0.031882182	-0.015496911	-0.162156791	0.401697656	0.69218919	0.833942085	0.041628074	-4.762402632
	0.133006479	0.079987195	0.078045825	0.191390028	0.130563532	0.379535279	0.351123966	0.033052543	-4.350641475
	0.151640556	0.145499489	0.045507582	0.23855611	0.177748941	0.216400877	0.670178787	0.038162745	-4.471552043
HECW1	-0.067645194	-0.072732874	-0.024021563	-0.120610312	0.235317383	0.224028705	0.65840981	0.039180749	-4.577459743	23072
AC092620.2	-0.274003237	-0.615218458	-0.166371592	-0.259805725	0.030955648	3.9e-05	0.163497416	0.039975096	-3.756175866
	0.113011517	0.042836214	0.067771099	0.190961745	0.100202367	0.544067318	0.29923821	0.007634855	-4.244231146
LOC102725022	0.018318266	0.013346837	-0.06369805	0.169666702	0.802289119	0.86187079	0.369415888	0.026449015	-4.932427844	102725022
	0.016311219	0.021620979	0.004293673	0.214731013	0.869730057	0.835820749	0.964258458	0.037779323	-4.941986797
	-0.174307094	-0.273658912	-0.238993675	-0.258894709	0.108260721	0.019208829	0.025382572	0.020077588	-4.275540899
FAM205A /// FAM205B	0.111550029	0.265343762	0.120342611	0.217437671	0.203504515	0.006258714	0.156015694	0.016922614	-4.523198749	259308 /// 389715
RP11-109D9.4	0.06679073	0.077446838	0.069421663	0.171748365	0.402415762	0.355251096	0.366929737	0.037202227	-4.762968169
HYDIN /// HYDIN2 /// LOC101930373	0.1517075	0.238869194	0.143847212	0.175964086	0.049862617	0.004609865	0.053392335	0.024471989	-3.956243147	54768 /// 100288805 /// 101930373
	0.207712304	0.125731326	0.266047893	0.286009544	0.130646853	0.376572352	0.047742603	0.040775405	-4.35089532
	-0.320326603	-0.449156346	-0.37029389	-0.647412322	0.135621843	0.049327699	0.075847345	0.00428315	-4.365741136
LOC101930150 /// NF1	0.009991892	-0.112563101	-0.047396836	-0.209975128	0.909256436	0.226847815	0.575777404	0.022304628	-4.94570178	4763 /// 101930150
ADH1B	-0.10729419	0.009736209	-0.009027325	-0.136809915	0.105296801	0.885939962	0.884903376	0.041660743	-4.264322955	125
LINC00921 /// ZNF263	-0.086337317	-0.288798945	-0.168260965	-0.257785628	0.463241078	0.024698902	0.143636884	0.034528604	-4.806063884	10127 /// 283876
KNG1	0.110404427	0.012187843	0.015728963	0.205782343	0.165955053	0.882100621	0.835012991	0.012988754	-4.44499557	3827
CYP3A7 /// CYP3A7-CYP3AP1	-0.172838928	-0.112050205	-0.111074043	-0.151077173	0.009305498	0.095491438	0.073183639	0.02123128	-3.249552931	1551 /// 100861540
SHROOM3	0.0541906	0.165278638	0.083008578	0.283100164	0.543949297	0.084715818	0.337101252	0.003284989	-4.851074506	57619
LOC102723678 /// LOC102723709	-0.182097513	-0.19004922	-0.175284565	-0.297715024	0.137122076	0.138984468	0.137529495	0.018394637	-4.370101728	102723678 /// 102723709
ERICH3	-0.057686796	-0.012973173	-0.020965442	0.119112166	0.286438591	0.817479224	0.68508265	0.032838451	-4.648553598	127254
GALNT13	0.088794529	0.119423315	-0.037422122	0.148593133	0.212375649	0.112867423	0.581262077	0.041508739	-4.539273936	114805
LOC101929459	-0.077928476	-0.015197277	0.033664346	0.156299461	0.227407284	0.820208721	0.584547915	0.019552314	-4.564806707	101929459
SLC41A2	-0.006699009	0.088206222	0.001124289	0.167157977	0.933089776	0.296529922	0.988332625	0.043423868	-4.947289398	84102
	-0.139824715	-0.185663522	0.012211894	-0.267359261	0.274316303	0.169014165	0.920239353	0.041814689	-4.633176486
RP11-214N9.1	0.034730994	-0.005431306	0.128148488	0.173472634	0.672086426	0.949597442	0.112480386	0.041374711	-4.901365874
RP5-894D12.4	0.032237168	0.106799269	-0.079676239	0.192449009	0.662522679	0.174359137	0.26740887	0.013523736	-4.898355201
	-0.268007055	-0.521979243	0.020912752	-0.433024374	0.086725018	0.002638114	0.886780405	0.007718563	-4.185363343
	-0.02906229	0.028356572	0.162808204	0.157545915	0.701768469	0.721608488	0.032430413	0.044987222	-4.910035079
TFDP2	-0.192418228	-0.362379082	-0.092908154	-0.488839648	0.270561387	0.053134802	0.577840153	0.007947445	-4.62824255	7029
	-0.140138023	-0.299412418	-0.188693518	-0.147696931	0.047714994	0.000228594	0.007267563	0.037612028	-3.937841794
	0.029702312	0.167665739	0.073934479	0.148483525	0.662724544	0.024656693	0.264386152	0.03580966	-4.898419872
	0.068913124	0.079271129	0.012040101	0.19376927	0.440009331	0.397552259	0.888088107	0.035911057	-4.790664489
GTF2H5	0.151399908	0.112629301	0.050234833	0.216487412	0.127861848	0.275286286	0.593406139	0.032884347	-4.34231377	404672
GPR82	-0.557673842	-0.621880673	-0.513142083	-0.428012427	0.002130455	0.001219614	0.003151441	0.014880201	-2.6374343	27197
HOXB-AS1	-0.078248363	-0.40393788	-0.310054878	-0.502987552	0.585019435	0.011031572	0.030865624	0.001356558	-4.869692659	100874362
PTPN14	-0.108579684	-0.12191138	-0.105861301	-0.157267653	0.143713579	0.118520703	0.139231584	0.037854997	-4.388661587	5784
BCDIN3D-AS1	-0.023671557	-0.017457729	-0.007112775	0.142075536	0.72661307	0.805690045	0.913099206	0.042899027	-4.91653894	100286844
	0.042373921	0.013025408	-0.027903049	0.222485224	0.615153747	0.882621499	0.730880924	0.012419637	-4.881780412
SGK494	-0.202145351	-0.51446455	-0.24001213	-0.34275834	0.230367688	0.005923196	0.14200831	0.046803682	-4.569602151	124923
QSER1	0.23940708	0.211265507	0.142627463	0.214117599	0.013463682	0.034773209	0.114334647	0.025544515	-3.405019931	79832
LCP2	-0.32475527	-0.270059425	-0.162847797	-0.317396489	0.044237031	0.106085224	0.282548726	0.048920534	-3.906165382	3937
RP11-298H24.1	0.130817991	0.133263578	0.026228426	0.187074568	0.14301173	0.154413687	0.756268592	0.03983599	-4.3867302
MDM2	0.059542775	0.062347565	-0.027072152	0.184650846	0.500917366	0.501607461	0.750060293	0.043373096	-4.828596793	4193
	-0.067594325	-0.209275429	-0.10054059	-0.272085311	0.609597778	0.138465441	0.432035173	0.046778856	-4.879645996
	-0.157394285	-0.193540966	-0.055308155	-0.152057237	0.035229743	0.014883921	0.426800039	0.041409307	-3.810602804
MTUS2	-0.105114834	-0.026106749	-0.038077379	-0.157821174	0.162525693	0.736711959	0.594096116	0.039948586	-4.436875501	23281
SETD5	-0.226280836	-0.242900903	-0.216084922	-0.284084468	0.077292785	0.070945581	0.079853393	0.028903001	-4.138113883	55209
	-0.102942095	-0.086134157	-0.146808609	-0.408831541	0.578915367	0.657630601	0.412965682	0.033819412	-4.867087264
MTCP1	0.131446871	0.203571522	0.195483583	0.259870614	0.24379072	0.089572154	0.076680003	0.025740408	-4.59046644	4515
RP11-664D1.1	-0.188988004	-0.249788345	-0.443722094	-0.634225764	0.489276037	0.384722224	0.098717403	0.02586057	-4.82193729
ZNF780B	-0.335391649	-0.168435491	-0.239473482	-0.247523502	0.001092333	0.092733239	0.011762318	0.012066021	-2.366438794	163131
RBBP4	-0.023764027	-0.175722827	-0.011473573	-0.333380595	0.878580422	0.286230808	0.938977527	0.039109673	-4.942937262	5928
	-0.134240137	-0.167510976	-0.138829311	-0.175178748	0.030864303	0.011470435	0.021263466	0.006073958	-3.754931344
GAS2L1	0.485149536	0.528224888	0.341099707	0.502135833	0.037772385	0.031521456	0.122954022	0.031993466	-3.839891232	10634
BNIP1	0.229023228	0.21730251	0.178760254	0.235755015	0.038298063	0.059203724	0.089216339	0.033341279	-3.845696348	662
ZFYVE26	0.09856692	0.073624764	0.003531663	0.176232794	0.229591425	0.389223351	0.963907773	0.036451833	-4.568351764	23503
PARVB	0.22836375	0.129299457	0.217338702	0.211127121	0.028523849	0.223122246	0.030380054	0.041678954	-3.721708821	29780
TCL1A	-0.763719928	-0.475671213	-0.840329024	-1.037762438	0.111356975	0.3374113	0.070910708	0.03359607	-4.286914381	8115
PGAP2	-0.196590666	-0.2991769	-0.146023036	-0.315056904	0.098189223	0.019265962	0.198048481	0.010483962	-4.235990247	27315
GGA1	0.113623875	-0.01830904	0.124056687	0.303851612	0.364071794	0.88830416	0.30476318	0.019899578	-4.730618043	26088
GGA1	0.171790916	0.022773184	0.152013322	0.340498414	0.195865842	0.868233874	0.233870841	0.013770085	-4.508696138	26088
MYO15B	-0.348680868	-0.569821921	-0.42350807	-0.38117678	0.047327545	0.003112309	0.014177146	0.031219072	-3.934431914	80022
IFT74	0.157795269	0.183466634	0.16861683	0.18625261	0.03122127	0.017924088	0.01789239	0.012248246	-3.759773817	80173
YIPF2	0.022664639	0.040967128	0.028406615	0.202177984	0.801017098	0.664380866	0.743154974	0.03099745	-4.932207171	78992
TMEM80	0.141550463	0.033641945	-0.042578857	0.309708655	0.231454842	0.783725256	0.705533804	0.01223321	-4.571344983	283232
