# Supplementary material for: Molecular and clinical profiles of T2DM, dyslipidemia, and periodontitis: insights into inflammatory and metabolic dysregulation
Source: Front Endocrinol (Lausanne). 2025 May 19;16:1574392. doi: 10.3389/fendo.2025.1574392 (PMC12127151; doi:10.3389/fendo.2025.1574392)
Supplement: Supplementary file 4 [file DataSheet4.csv]

genes.Gene.Symbol	coefficients.DLP.H	coefficients.T2DMpoorlyDLP.H	coefficients.T2DMwellDLP.H	coefficients.Periodontitis.H	p.value.DLP.H	p.value.T2DMpoorlyDLP.H	p.value.T2DMwellDLP.H	p.value.Periodontitis.H	lods.DLP.H	genes.ENTREZ_GENE_ID
PRR22	0.100082564	0.199655701	-0.00605577	0.103424407	0.236945258	0.029105276	0.940063094	0.222035518	-4.580001326	163154
MSANTD3	0.348184079	0.499809624	0.417793508	0.09393423	0.037915674	0.005844871	0.011242709	0.561633922	-3.84148168	91283
BEST4	0.006877434	0.220642578	-0.051000031	0.024833924	0.941873723	0.032329441	0.575764616	0.792441627	-4.947752314	266675
NEXN	0.22816329	0.90349965	0.121347045	-0.091558966	0.506159126	0.016715943	0.712920796	0.788954093	-4.831511448	91624
FAM122C	-0.039231239	-0.437934447	0.082133089	0.159303716	0.831547108	0.029949316	0.644468526	0.39063808	-4.937085295	159091
C4orf33	-0.109984951	-0.17270125	-0.079129298	-0.043737957	0.174095425	0.045941123	0.306733881	0.583668462	-4.463542123	132321
ERICH5	-0.040777177	-0.217250767	-0.073545096	-0.105936059	0.588241683	0.009483404	0.314031464	0.165706114	-4.87104618	203111
MYO3B	-0.077385959	-0.178120504	-0.060723202	-0.110717288	0.331232302	0.038539432	0.427527895	0.168118681	-4.698977087	140469
TMEM163	0.024136973	0.183550971	-0.06845557	0.057655261	0.770033536	0.041052586	0.392305553	0.486549576	-4.92635207	81615
PCDHGB7	-0.159340869	-0.178432182	-0.182843061	-0.117667671	0.05195626	0.038844478	0.022364118	0.14515858	-3.973416237	56099
KLHDC1	0.158199766	-0.435813715	-0.061577193	-0.013924437	0.388276366	0.028882779	0.726019064	0.939070056	-4.751560724	122773
CLEC4D	0.473253801	1.008667246	0.620226792	0.437758635	0.243038902	0.022000831	0.115952755	0.279372069	-4.589334302	338339
CLEC4D	0.48320712	0.963545032	0.599547153	0.1755466	0.243958763	0.031498601	0.136561073	0.668828325	-4.59071892	338339
SLC44A5	-0.005283571	-0.189480333	-0.244209458	-0.156015711	0.950364748	0.040405487	0.005388306	0.074053789	-4.948137573	204962
	-0.423249149	-0.522102341	-0.164480836	-0.194551248	0.03950141	0.016882102	0.391442688	0.329597792	-3.858685877
	-0.421908232	-0.604530959	0.13130585	-0.350418857	0.070909208	0.015925017	0.54936246	0.130212152	-4.102576463
SEC16B	0.002588578	0.182743182	0.025340056	0.13809992	0.975439009	0.045590905	0.754666269	0.108483906	-4.948919782	89866
ASB10	0.191431399	0.30508473	0.080368959	0.156581256	0.031660234	0.001840964	0.333150115	0.074950621	-3.765652542	136371
TRIM40	0.008123754	0.189765062	0.10309861	0.13563977	0.922231913	0.036569371	0.204981702	0.111057997	-4.946626392	135644
FLJ45513 /// TAC4	-0.087482032	-0.223876008	-0.008341473	0.124418449	0.33683575	0.024026884	0.9236697	0.175476498	-4.704663973	255061 /// 729220
DSG2	-0.179392885	-0.144159734	-0.096416646	0.031630074	0.011793422	0.048468138	0.144425043	0.638825863	-3.349216729	1829
SNX13	0.024449514	0.294271442	0.088765473	-0.039537024	0.817608046	0.012352052	0.387835188	0.709406819	-4.934965754	23161
SH2D1B	-0.130724211	-0.77194395	-0.304902267	-0.284251346	0.588958932	0.004581403	0.196400385	0.244487062	-4.87134543	117157
SLC23A3	-0.123387546	-0.3058275	-0.119392723	-0.103076514	0.227959625	0.006905982	0.22608414	0.31198375	-4.565706981	151295
MRGPRX3	-0.001852932	-0.139156611	-0.080674125	-0.117755784	0.976835358	0.044927551	0.196180165	0.072997187	-4.948947774	117195
DUSP5P1	-0.013320803	0.185703172	0.079295649	0.147041112	0.86291962	0.027966031	0.290825531	0.064491819	-4.941208265	574029
GPR82	-0.121747051	-0.229049684	-0.149338239	-0.141063779	0.232476252	0.036987691	0.131471056	0.168327837	-4.57297364	27197
BEND7	-0.126845371	-0.246450694	-0.208078851	-0.140519344	0.210553308	0.024618194	0.037621134	0.16674671	-4.536035892	222389
ARID2	-0.110107681	-0.442747863	0.00706233	-0.134125703	0.531240722	0.021629541	0.966642167	0.446410491	-4.844770396	196528
	-0.158554393	-0.255901831	-0.094442608	-0.151913934	0.11492618	0.01833072	0.323276842	0.130260035	-4.29961203
PARP15	-0.165731429	-0.411215522	-0.105705539	-0.294467665	0.319851187	0.023412147	0.508179605	0.082634228	-4.687030176	165631
ATM	-0.139184586	-0.387642655	-0.013774623	-0.092535668	0.379491137	0.024745515	0.927591776	0.557524617	-4.744173729	472
CCDC13	0.006037823	-0.250647824	-0.150610646	-0.038627313	0.955065423	0.032342057	0.152106444	0.718789241	-4.948324615	152206
CRHR1-IT1 /// MGC57346	-0.066797487	-0.346044985	-0.200494856	-0.048294822	0.64925398	0.030922527	0.163088598	0.742072821	-4.893996178	147081 /// 401884
ABCC12	0.045429476	0.231772685	-0.013768247	0.051198492	0.57157199	0.009425946	0.858419217	0.524064527	-4.863880043	94160
ADAMTS15	-0.106292499	-0.194096822	-0.066889421	-0.074952477	0.192465648	0.027450278	0.390618952	0.354450487	-4.502030737	170689
DNAH17	0.0645202	0.21606087	0.144374768	0.178928114	0.485075742	0.031737833	0.11144258	0.059623218	-4.819469779	8632
HOXC12	-0.035616661	0.19580358	-0.03539948	0.00361679	0.645108013	0.02114527	0.634798853	0.962627091	-4.892589901	3228
TAS1R2	0.093996806	0.234907434	0.05700412	0.060253801	0.218117959	0.00554371	0.434583705	0.426199258	-4.549269856	80834
TAS2R40	0.022071651	0.176462375	-0.001462883	0.010229174	0.76778552	0.03078516	0.983784297	0.891087402	-4.925890818	259286
ATP6	-0.173792135	-0.295755377	-0.257818132	-0.170017499	0.179196812	0.033460568	0.042831307	0.188528031	-4.474675161	4508
TMCO5A	0.035952117	0.211256876	0.054504898	0.074597217	0.705611111	0.041238392	0.553042006	0.435062659	-4.911084896	145942
CBR4	-0.33460423	-0.417312909	-0.355067923	-0.186676274	0.03297562	0.012532845	0.019838065	0.221343068	-3.782787426	84869
FAM218A	-0.336176517	-0.195872327	-0.206978731	-0.117954008	7.28e-05	0.015536531	0.006132933	0.115056282	-1.321464812	152756
AMER2	0.004937089	-0.212329692	-0.069580684	-0.056752005	0.940424685	0.004415989	0.279362618	0.393339395	-4.947680463	219287
OTOGL	-0.075968822	-0.179117324	-0.081132853	-0.025315049	0.290564682	0.022087249	0.24251406	0.72235556	-4.653604142	283310
MGC16025	-0.192662496	-0.180116481	-0.150503307	-0.163503041	0.015637807	0.029508309	0.046219162	0.037517352	-3.468142082	85009
C21orf58	0.125366036	0.222398159	0.142180359	0.247906914	0.172360875	0.024907196	0.110438877	0.009798806	-4.45967288	54058
C4orf45	-0.078048016	-0.203139349	-0.208486829	-0.140486404	0.286283404	0.011624017	0.005385967	0.060322358	-4.648361874	152940
CCDC122	-0.165354498	-0.277268855	-0.291218485	-0.205964342	0.137994178	0.021149598	0.009310533	0.06746004	-4.372612715	160857
MGC34800	0.129979732	0.173567679	0.022772722	-0.05626381	0.092148874	0.034615814	0.753657479	0.456805195	-4.210144753	162137
ALG14	0.028221693	0.32630151	0.12524614	0.041751975	0.841418294	0.034090737	0.360225284	0.767322915	-4.93847847	199857
OSMR	0.13264209	0.189200211	-0.076801167	0.086134453	0.138598628	0.047391246	0.367588219	0.330766745	-4.374342914	9180
WDR78	0.098336565	0.157644407	0.060858941	0.145537654	0.094190789	0.013096735	0.275438994	0.015949081	-4.21907743	79819
CLDND1	0.119178364	0.289961219	0.01767584	0.349335013	0.310239559	0.023336498	0.874784314	0.005177261	-4.676504617	56650
MBLAC1	0.070949848	0.246309096	0.024337353	0.088436419	0.414490345	0.0104552	0.770298089	0.310653908	-4.772264726	255374
STAG3L2 /// STAG3L3 /// TRIM73	0.039081529	-0.308983179	-0.082674297	-0.043496817	0.78599135	0.048002902	0.552123773	0.762539415	-4.929483668	375593 /// 442578 /// 442582
DNAJC5B	0.067860408	0.254280267	0.064168	-0.016985849	0.508981859	0.023708501	0.5168843	0.868227445	-4.833059916	85479
DNAJA4	0.036333254	0.247749119	0.03199565	-0.03610428	0.752786529	0.047855636	0.773440641	0.754291478	-4.922684234	55466
NEK11	-0.208964794	-0.265733032	-0.179659816	-0.215088511	0.035252063	0.012088891	0.058345919	0.030591016	-3.810869117	79858
DMWD	0.058649289	0.207934443	0.107448643	0.125296523	0.533516308	0.041869126	0.240649121	0.188726976	-4.845919073	1762
ANKRD13C	0.26115303	0.474571255	0.504923829	0.220852052	0.125510435	0.01061432	0.003653347	0.192503434	-4.334908905	81573
TMEM37	0.15534857	0.288614987	-0.035667467	0.298681546	0.183277076	0.022334425	0.747584183	0.013864523	-4.483325392	140738
ACSM5	-0.11698251	-0.243377115	-0.068301228	-0.154085056	0.147388319	0.006221572	0.374427539	0.059631552	-4.398607663	54988
LOC283861	-0.3243212	-0.342385297	-0.151165262	-0.288850064	0.031736598	0.030717399	0.283773915	0.053799016	-3.766666805	283861
ATP11B	0.256133988	0.32237195	0.444948401	0.241786067	0.059436545	0.02557008	0.00139736	0.074217104	-4.029439893	23200
TGOLN2	-0.217158796	-0.481886153	-0.100812921	-0.057536423	0.189739509	0.00818615	0.522685885	0.72451256	-4.496588879	10618
TRIM7	-0.042084922	-0.251537369	-0.239716412	-0.226650674	0.709965715	0.040983341	0.034500461	0.052533169	-4.912254974	81786
RALGPS1	-0.106348066	-0.227099379	-0.135984957	-0.181702177	0.224369864	0.017248632	0.110324948	0.04265457	-4.559809585	9649
SRCIN1	0.057783504	0.178467311	0.04635207	0.082204638	0.436949084	0.027596711	0.516873471	0.271366726	-4.788542988	80725
ZNF785	-0.235369629	-0.349004371	-0.267675799	-0.058889763	0.112456811	0.027988427	0.063234993	0.685036071	-4.290873102	146540
EFCAB13	-0.149001755	-0.208900724	-0.167004465	-0.145972651	0.113225211	0.037303578	0.067490927	0.12041895	-4.293614306	124989
KLHL30-AS1	-0.021162303	0.20345883	0.045607012	0.102470862	0.785319865	0.017573707	0.543454074	0.193582784	-4.929356893	394261
PRKD3	-0.053399101	-0.29896322	-0.22322923	-0.097409735	0.672152051	0.030102032	0.073955082	0.441801407	-4.90138616	23683
ABCC4	0.147053837	0.373912318	0.193866778	-0.019612076	0.370801918	0.035713769	0.223609914	0.904325422	-4.736629983	10257
C7orf63	-0.075314654	0.208207747	0.058096554	0.070457408	0.362344951	0.021139512	0.46471337	0.393693831	-4.729050981	79846
LOC388882	-0.093917925	-0.205994937	-0.086301767	0.020134441	0.236544912	0.017251905	0.258478506	0.797331613	-4.579378195	388882
	-0.339848436	-0.817650723	-0.338875525	0.080054767	0.119485095	0.000958628	0.107680698	0.708155924	-4.315227943
	-0.133672752	-0.410920021	-0.112031047	0.15273765	0.453885971	0.034111835	0.514285425	0.392839533	-4.800009374
SCARF1	0.187842214	0.229817314	0.063312624	0.163368898	0.0463575	0.02165667	0.472261777	0.080629678	-3.925767898	8578
CLRN1	-0.022883927	0.187436078	-0.101910471	0.052054764	0.793502417	0.048267492	0.232032628	0.552551874	-4.930872112	7401
ABCC4	0.057112863	0.248046188	0.075041919	0.053245773	0.584898185	0.029746888	0.457401401	0.610447796	-4.869641435	10257
SYT9	-0.056333864	-0.211918982	-0.106641978	0.025850581	0.458046726	0.011580723	0.150405413	0.732471618	-4.802725989	143425
	-0.105844589	-0.170113002	-0.046434349	-0.091451281	0.172646313	0.040730773	0.529312855	0.236740024	-4.460312601
LOC101929373 /// SLC9B1	-0.108690483	-0.214949743	-0.133912678	-0.012426741	0.236746131	0.030347695	0.133308086	0.891069767	-4.579691545	150159 /// 101929373
TDH	-0.124734368	-0.200104582	-0.041239586	-0.07034508	0.168711536	0.03931304	0.631715983	0.432369189	-4.451387753	157739
PBLD	-0.195049074	-0.269740497	-0.184578201	-0.063190494	0.034059069	0.006514111	0.037149148	0.47661803	-3.79638953	64081
	0.17042383	0.286390638	0.158732484	0.078250179	0.021436828	0.000535976	0.025761904	0.273075524	-3.601238343
TAT	0.098932355	0.164333109	0.05347102	0.128735097	0.13142201	0.020213078	0.39096479	0.05275662	-4.353248526	6898
LOC100287210	0.035419237	-0.189250233	-0.119580752	-0.121684671	0.676895862	0.040614671	0.151141908	0.158953725	-4.902839167	100287210
UBE2W	0.067299255	0.163259191	0.082821243	0.102412707	0.330518695	0.029629543	0.216365791	0.142941718	-4.698243802	55284
MANEA	0.075326423	0.241405061	0.004329488	0.056900465	0.263814026	0.001618384	0.946268148	0.396388224	-4.619162314	79694
C1S	0.012790121	0.188728335	0.07955647	0.074404215	0.883708802	0.046978371	0.348769105	0.397747221	-4.943456497	716
MCF2	0.016958175	0.139104931	-0.079553287	0.035176688	0.780470048	0.036026679	0.181467869	0.564064068	-4.928428283	4168
	-0.124177411	-0.263064311	-0.084563368	-0.132850773	0.253438406	0.025662706	0.416938975	0.222542546	-4.604633827
ADAMTS4	0.106437505	0.229749539	-0.035712735	0.09671423	0.290654031	0.034843773	0.710518331	0.336148218	-4.653712517	9507
AP5M1	-0.258960149	-0.389748899	-0.142161743	-0.370731777	0.076443015	0.013356744	0.303752689	0.013554777	-4.133563726	55745
FBLIM1	0.053631663	-0.199785429	-0.011353385	-0.06015938	0.558067767	0.044214273	0.897321432	0.511509612	-4.857768986	54751
TMCC2	-0.077926584	-0.244946652	-0.110914997	-0.147607461	0.444734509	0.027546522	0.261858092	0.15306177	-4.793896607	9911
SUGT1P1	0.140641142	0.268104515	0.105340705	0.027734336	0.035645037	0.000400016	0.097337603	0.666905357	-3.815530207	441394
NARR /// RAB34	0.226245336	0.541819604	0.446142823	0.388925108	0.188604367	0.004598782	0.010077785	0.027988819	-4.494296616	83871 /// 100861437
CMTM3	-0.194269011	-0.18756735	-0.124580873	-0.206268751	0.009570761	0.016145379	0.074907841	0.006296021	-3.261363403	123920
CMTM3	-0.154704768	-0.243414493	0.001762925	-0.077101419	0.164349866	0.040934803	0.986650972	0.482654789	-4.441218321	123920
TNAP	-0.045095199	-0.144498523	-0.060126699	-0.140592597	0.503715604	0.047708416	0.356595676	0.043623343	-4.830159116	445341
	-0.08084143	-0.19060436	-0.09362747	-0.111929255	0.205620651	0.006907338	0.130560626	0.083528467	-4.527105899
MKL1	0.062304805	0.170271192	0.072063739	0.040853779	0.369414268	0.024422126	0.282821337	0.554556426	-4.735402695	57591
CDC25A	0.024437733	0.16269589	0.075862742	-0.007550554	0.68996039	0.016110706	0.204604255	0.901783082	-4.906706298	993
MOG	0.047438798	0.198085969	0.062733596	0.158078942	0.555004458	0.024327089	0.419170143	0.056201001	-4.856343435	4340
THSD4	-0.02507551	0.164364859	-0.024414738	0.022392153	0.744283831	0.048782073	0.741722974	0.770794329	-4.920765477	79875
MSANTD3	0.236177042	0.572519525	0.374223608	-0.06562344	0.142220448	0.001595941	0.019219195	0.67808842	-4.384540197	91283
FBXO28	0.327386415	0.2551976	0.221499253	0.312925149	0.008012992	0.042924302	0.054901651	0.010860906	-3.186781566	23219
	-0.237716547	-0.331146816	-0.172683227	-0.058887079	0.078663822	0.022005221	0.179859104	0.654822725	-4.145346051
CSNK1A1	0.023451459	-0.409585267	0.077872988	0.159191476	0.898530662	0.040824141	0.660856054	0.389764725	-4.944828073	1452
LINC01089	-0.231812387	-0.238149866	-0.253385252	-0.050639355	0.037155281	0.040910449	0.019300945	0.636584612	-3.832970878	338799
HEMK1	-0.204213684	-0.269260798	-0.035114181	-0.183288394	0.102067225	0.04249455	0.765269832	0.140475804	-4.251709533	51409
	-0.071471808	-0.227247015	0.000528666	-0.15562563	0.474598848	0.036326047	0.995600837	0.12564326	-4.813160644
MYLK4	0.083603783	-0.30658951	0.021395335	-0.020597065	0.336714934	0.001924498	0.797111308	0.811483999	-4.704542673	340156
MTSS1L	0.164318017	0.355204117	0.037674537	0.141410082	0.150489155	0.004960564	0.727756381	0.213803921	-4.406790418	92154
VCPIP1	-0.02711439	0.229570981	0.083486023	0.028748035	0.78480484	0.034138645	0.385802961	0.772205512	-4.929259363	80124
FGFR1OP2	0.148037822	0.540405101	0.133079755	0.094119484	0.498338839	0.023835098	0.527387176	0.666078944	-4.827144096	26127
POM121L12	0.053985227	0.211625062	0.13727579	0.090438722	0.533936074	0.025716045	0.107558574	0.300361184	-4.846130006	285877
AF520793	-0.167805955	-0.553149554	-0.157435334	-0.216216886	0.337300672	0.004694833	0.349999753	0.218775101	-4.705130227
STOML1	-0.209049577	-0.344890009	-0.317300104	-0.338310031	0.125869094	0.019282391	0.019136622	0.016348962	-4.336048028	9399
MESDC1	0.153159953	0.353732284	0.197603499	0.011098237	0.315732432	0.032423774	0.182210965	0.94152729	-4.682570222	59274
EIF4A2	-0.117579715	-0.204786323	-0.073282296	-0.096159977	0.198482912	0.037156641	0.401585321	0.290645597	-4.513736857	1974
FAM185A	-0.401067383	-0.395256522	-0.14685488	-0.11826384	0.023625416	0.032567744	0.371187229	0.486484741	-3.642256418	222234
	-0.23975384	-0.40057296	-0.031520454	0.030902631	0.145681625	0.024067907	0.83974035	0.848480655	-4.394022617
	-0.360802221	-0.415847728	-0.000808106	-0.188281878	0.023289292	0.013466014	0.995592706	0.221066323	-3.636210962
	0.023625712	0.192730252	0.021593206	0.206238146	0.768786713	0.028433727	0.780370277	0.014929861	-4.926096862
	-0.337142543	-0.554137289	-0.281443427	-0.295677119	0.168002511	0.034764179	0.230412206	0.224847148	-4.449754766
NAP1L4	-0.04608838	-0.355761506	-0.257546272	-0.016475459	0.666586735	0.003323534	0.017412295	0.877423978	-4.89964783	4676
	-0.279003417	-0.380611347	-0.17370529	-0.073820826	0.095841546	0.033041616	0.275096704	0.652055942	-4.226150419
LOC286178	0.11073969	0.175445446	0.082763194	0.134562671	0.109748869	0.018701202	0.210745081	0.054430557	-4.281050172	286178
RP11-319G9.3	-0.282696702	-0.557060824	0.379592798	-0.37135813	0.280032033	0.047726228	0.135947384	0.15893229	-4.640529497
	-0.22482549	-0.241406726	-0.007283309	-0.161377074	0.041418864	0.037134178	0.943262756	0.136293689	-3.878574479
	0.128836571	0.197714592	0.101635146	0.186339769	0.116438679	0.024830515	0.195542909	0.026398078	-4.304865643
PAX7	-0.114925717	-0.206791839	0.018471089	0.054810818	0.210590213	0.036276402	0.832364308	0.546149421	-4.536101789	5081
LOC100507535	0.103740322	0.415996802	0.129179527	0.278319533	0.469764956	0.009046891	0.351734329	0.059156649	-4.810173584	100507535
	-0.271291039	-0.556398443	0.028989807	-0.415727786	0.15874474	0.00843552	0.873632265	0.03470589	-4.427698811
	-0.038994505	0.152218063	0.108353526	0.079432844	0.526184684	0.023770113	0.074634615	0.201590128	-4.842186585
RP11-425D10.10	-0.008098431	-0.15474667	-0.092443677	0.009920381	0.91074274	0.048565915	0.190891089	0.890782439	-4.945815024
	0.032881726	-0.198835716	-0.089554062	-0.07787761	0.71912214	0.045248278	0.313251443	0.396826866	-4.914648064
	-0.387486188	-0.299372918	-0.283318822	-0.454640376	0.003178533	0.024597398	0.020930747	0.000738882	-2.801842845
NR2F1-AS1	0.027661522	0.202930739	-0.01088742	-0.026524662	0.675524253	0.006159369	0.864073293	0.688106839	-4.90242175	441094
GPRIN3	0.304236928	0.623305893	0.361568132	0.436504283	0.141663668	0.006246695	0.072625213	0.038596856	-4.382991199	285513
	-0.123161714	-0.503179518	-0.01903062	-0.045644868	0.56120891	0.029600006	0.925550742	0.829065817	-4.859215507
	0.02005382	0.177165892	-0.065757834	-0.032013977	0.750914648	0.011537637	0.284548592	0.612820326	-4.922268145
ZNF654	-0.179117637	-0.341540507	-0.092004769	-0.055896751	0.127816359	0.008006044	0.410089425	0.628270121	-4.342171924	55279
	-0.306757878	-0.231223587	-0.065242812	-0.176422291	0.006954422	0.045584362	0.525965635	0.105258068	-3.127418192
	-0.105923843	-0.15408587	-0.199096262	-0.144555476	0.113522579	0.031323239	0.00349159	0.033921425	-4.294669792
DLEU2	-0.230628363	-0.517725703	-0.056129044	-0.235176342	0.149578254	0.003625939	0.71114493	0.141999148	-4.40440607	8847
DLEU2	-0.137186608	-0.34856552	0.043951385	-0.099232994	0.301648942	0.016475753	0.729099307	0.452945737	-4.666738184	8847
	0.052561901	0.182407701	0.034729413	0.062982756	0.488956762	0.02772885	0.634405155	0.407877655	-4.82175095
LAYN	0.173574995	0.167417392	0.09674168	0.112381892	0.027159121	0.040883882	0.188571533	0.142577723	-3.701043417	143903
LOC100652911	0.012630444	0.187622715	0.04560518	0.097913699	0.857780577	0.01599506	0.503501791	0.171756036	-4.940593501	100652911
	-0.317221952	-0.476478828	0.042687938	-0.076054437	0.066402907	0.010643701	0.791731976	0.650689775	-4.075422819
LEPROT	0.000298376	0.194687988	0.020483981	0.088586418	0.997107907	0.030618303	0.796343116	0.286731863	-4.949169585	54741
LOC100134445 /// LOC100288778 /// LOC100653296 /// WASH1 /// WASH2P /// WASH3P /// WASH5P /// WASH7P	-0.041223848	-0.293693107	-0.000269552	-0.062423074	0.699548227	0.013043254	0.997907765	0.559624996	-4.909421064	374666 /// 375260 /// 375690 /// 653635 /// 100134445 /// 100287171 /// 100288778 /// 100653296
LINC01128	-0.260063255	-0.422033999	-0.359305271	-0.317434788	0.17479614	0.039893973	0.05564636	0.100274741	-4.465092937	643837
AK096592 /// YLPM1	-0.029817996	-0.484545959	-0.260799181	0.03850475	0.886645722	0.033897449	0.202160075	0.853969449	-4.943743483	56252
ITGBL1	0.091403756	0.177605569	0.083499427	0.084785723	0.194819067	0.020215987	0.218368577	0.228182103	-4.506658322	9358
ZSCAN30	-0.160916777	-0.285127303	-0.106703017	-0.254451358	0.143455369	0.016736311	0.309245828	0.024281738	-4.387952234	100101467
AX747140 /// TMEM198B	-0.158918144	-0.226754604	-0.15520556	-0.078319808	0.12807991	0.041731314	0.123212205	0.446232333	-4.342992979	440104
	-0.200382867	-0.439668746	-0.338003036	-0.263765506	0.283640067	0.029869203	0.065854881	0.161198038	-4.645076185
	-0.24337001	-0.84434842	-0.080698592	-0.054464039	0.329515422	0.002726364	0.735328118	0.825886975	-4.697209359
KIDINS220	-0.157920042	-0.353476048	-0.12122938	-0.137557709	0.25903086	0.020304898	0.366602783	0.324224837	-4.61255229	57498
BCL10	0.224327287	0.383535558	0.024828153	0.195072006	0.200456105	0.041356198	0.881407907	0.263908734	-4.517487282	8915
LINC00969	-0.316845261	-0.955922056	-1.360590565	-1.127713054	0.421428988	0.026118656	0.001085762	0.007053114	-4.777430681	440993
	-0.212821883	-0.588826622	-0.110396866	-0.092368736	0.188850075	0.001354043	0.474566501	0.563637322	-4.494794118
DPY19L2P3	0.06306623	0.142512956	0.017623535	0.044880713	0.330639401	0.041714478	0.776180663	0.486945523	-4.698367982	442524
PHIP	-0.050607929	-0.17006494	-0.079777062	-0.108077489	0.51590617	0.043957389	0.290868508	0.170846593	-4.836796898	55023
IGFBP7-AS1	0.090241116	0.15686406	0.042206711	0.090780583	0.183903286	0.031838928	0.51391813	0.181376162	-4.484633668	255130
SLC25A43	0.140656008	0.341022409	0.251039593	0.207402873	0.297557299	0.020533876	0.059187092	0.128704322	-4.661961688	203427
	-0.139836439	-0.34930589	0.009385198	-0.177704459	0.366772627	0.037312267	0.949514454	0.253482125	-4.733048777
LINC00507	-0.032024309	0.14164784	0.09183985	0.005512284	0.613065907	0.039626688	0.139090048	0.930482389	-4.880983211	100862680
	-0.044150176	-0.31585039	-0.10895763	-0.211402604	0.704018485	0.014019675	0.333983119	0.076583044	-4.910651763
	-0.324514338	-0.654338534	0.098661738	-0.201372285	0.100675908	0.002870042	0.596618897	0.301293943	-4.246144057
	-0.240962224	-0.703451574	0.149392442	-0.265606041	0.372495938	0.017517467	0.564511144	0.326326739	-4.738119711
	-0.240049289	-0.401730029	-0.032881671	-0.200719376	0.202717522	0.046577628	0.854275472	0.284747066	-4.52173372
PHLDB2	-0.284760102	-0.283416017	-0.202289732	-0.170803682	0.010963883	0.01522547	0.054414185	0.113626156	-3.31851363	90102
ATP6V1H	-0.162251716	-0.348090104	-0.109628449	0.082326898	0.106287748	0.001949344	0.251899857	0.404445464	-4.268110636	51606
	-0.214300751	-0.531022866	0.259140196	-0.137378487	0.297815749	0.018195704	0.193794918	0.502088604	-4.662265844
LINC01142	0.077277805	0.231138274	0.124601123	-0.026717412	0.443828755	0.034945966	0.204236773	0.790269195	-4.793281113	284688
ZHX2	-0.158850052	-0.37089238	-0.11982233	-0.220298228	0.262487329	0.016614191	0.37836842	0.12391563	-4.617343585	22882
PDE6B	-0.10650897	-0.258713678	-0.271204759	-0.175083493	0.352012887	0.036751489	0.018422831	0.130891903	-4.719458966	5158
	-0.424309929	-0.662507938	-0.073851602	-0.377602214	0.030532036	0.002069631	0.684055254	0.052251474	-3.750372837
	-0.319387986	-0.586409522	-0.197001399	-0.229065575	0.041303762	0.000819559	0.18202547	0.13637214	-3.877407291
	-0.260775189	-0.496517981	-0.266092891	-0.154988024	0.04152368	0.000572932	0.031617567	0.214827344	-3.879634491
C5orf28	-0.198583058	-0.411457076	-0.010510645	-0.140552175	0.235975057	0.023596728	0.947447682	0.398669516	-4.578489065	64417
	-0.092074609	-0.575051291	0.175822213	-0.301435913	0.587521019	0.002830078	0.286044511	0.083069061	-4.870744761
SLC16A1	-0.123715026	-0.250451595	-0.230362753	-0.134069533	0.213268703	0.02032678	0.020201635	0.178420741	-4.540849018	6566
ERGIC3	-0.136445247	-0.226316996	-0.168036918	-0.163247668	0.164716795	0.031972303	0.078881106	0.098849913	-4.442085379	51614
LINC00657	0.45197337	0.741563844	0.515483444	0.248921046	0.197541059	0.048222251	0.129419397	0.473375138	-4.511931578	647979
FBXO10	0.045932078	0.140965401	0.131691287	0.098917301	0.478411489	0.044512465	0.041289201	0.132907884	-4.815482447	26267
RECK	-0.100268435	-0.234518013	-0.038010038	-0.047709836	0.323849662	0.033140033	0.695824001	0.636508194	-4.691289503	8434
NUDCD2	-0.059760066	-0.256672647	-0.097514645	-0.176666936	0.538799707	0.016503466	0.300958659	0.076319429	-4.848552437	134492
BCL2L11	0.097557341	0.484658945	0.027408481	-0.120004644	0.628061041	0.027719379	0.887463012	0.551647358	-4.886580429	10018
SRC	0.094092508	0.284147107	0.15692622	0.066369982	0.42138456	0.025975314	0.168792092	0.569513762	-4.777398001	6714
SLFN13	-0.17854819	-0.53471019	-0.221009615	-0.181152175	0.323310888	0.007653428	0.207047828	0.316426117	-4.690719562	146857
MPHOSPH9	-0.144497083	-0.493446295	-0.119468841	-0.059648202	0.292651265	0.001585965	0.365347547	0.661413817	-4.656124217	10198
ERICH1	-0.271428665	-1.270177832	-0.299344417	-0.786025528	0.519518408	0.006940038	0.461542779	0.069154901	-4.838712229	157697
	-0.36972187	-0.926609011	-0.270707961	-0.259538907	0.184114774	0.002936379	0.309701062	0.347341397	-4.485074369
LMF1	0.125617004	0.28345997	0.088408618	0.125886422	0.249110288	0.017143247	0.397344936	0.248120194	-4.598359554	64788
ZNF493	-0.363188518	-0.47533833	-0.399565528	-0.306292429	0.078883643	0.030662561	0.046554044	0.135321963	-4.146493321	284443
AP006222.2	0.116361352	0.291184179	-0.050075676	-0.115547746	0.361638435	0.035130713	0.681936286	0.364956212	-4.728406909
LOC100131541	-0.299402407	-0.833502674	-0.02529068	-0.155838221	0.302044313	0.009294622	0.927233298	0.588575148	-4.667195389	100131541
PLGLB2	-0.167781543	-0.211005245	-0.009768636	-0.093793944	0.094882851	0.047465181	0.917599285	0.342290455	-4.222058559	5342
TTC5	-0.084035647	-0.329692218	-0.03989868	-0.203118762	0.558250557	0.034835543	0.772492072	0.163050017	-4.857853584	91875
DOCK4	-0.052559848	-0.127629303	-0.058923887	-0.078848168	0.365509418	0.042013962	0.293666202	0.178459662	-4.731914947	9732
C1orf85	0.046598306	0.561855263	0.491396733	0.228171934	0.846494531	0.03262852	0.041223132	0.346804551	-4.939160442	112770
RP3-525N10.2	-0.571465757	-0.823314121	-0.126174959	-0.241553264	0.143544135	0.048002515	0.732899071	0.529991531	-4.388196249
RP11-467D6.1	-0.184352421	-0.254327597	-0.227552583	-0.154665536	0.052034378	0.01247218	0.014703536	0.099803966	-3.974043183
	-0.31115607	-0.583003974	-0.185113295	-0.111911276	0.047737956	0.000924315	0.211825223	0.462926678	-3.938042992
	-0.288696383	-0.553131576	-0.048651043	-0.207605476	0.029763825	0.000251873	0.692081221	0.110921964	-3.739638776
	0.046901442	-0.485270979	0.015199928	0.217352851	0.813578044	0.026030976	0.936760296	0.279255302	-4.93431941
LOC100507351	0.155568446	0.194409353	0.138656322	0.239882072	0.095747733	0.04936984	0.122071801	0.012786628	-4.225751932	100507351
C3orf52	0.100602126	0.246808327	0.111625027	0.106480331	0.193304502	0.004149512	0.136023751	0.169304386	-4.503687573	79669
EFCAB14	-0.108492889	-0.284534887	-0.05095421	-0.008296196	0.310768776	0.015291971	0.618859079	0.937654974	-4.67709498	9813
ABI3BP	0.013199068	0.145825127	0.035035305	0.111141704	0.842989444	0.04416539	0.586197104	0.103268707	-4.93869204	25890
RRP12	-0.137356656	-0.319600482	-0.064176342	-0.180759978	0.192386108	0.006101999	0.522574752	0.089640897	-4.501873209	23223
SPATA19	-0.148580691	0.22200283	-0.045995946	0.047263556	0.091525751	0.018955549	0.57917988	0.582891026	-4.207377086	219938
KIAA1467	-0.058984651	0.192043029	0.011545098	0.014717687	0.444847595	0.022887804	0.876060614	0.848078547	-4.793973319	57613
CTD-2035E11.5	-0.307204865	-0.332732988	-0.058499693	-0.154597094	0.042393715	0.036514277	0.677708301	0.293903593	-3.888329461
	-0.352355582	-0.545799247	0.150308304	-0.215819633	0.054471958	0.006101976	0.382058171	0.229330382	-3.993135301
LOC101927668 /// MACC1	-0.035725563	0.173143135	0.108071601	0.059012757	0.560813023	0.011007561	0.075067052	0.339151084	-4.859034043	346389 /// 101927668
LINC01146	0.139741755	0.19841956	-8.48e-05	0.150488283	0.112413761	0.034718219	0.999184121	0.088451944	-4.290718929	283587
	0.041925985	0.24121854	0.002084565	0.005673231	0.618333277	0.009913113	0.979446346	0.946134045	-4.882983254
	-0.292603264	-0.729513673	-0.097727574	-0.062163904	0.169071167	0.002262735	0.628553519	0.766534608	-4.452213103
TCP11L2	-0.187474063	-0.679769065	-0.035956274	-0.224531192	0.404074442	0.006635673	0.867323971	0.318938145	-4.764268931	255394
	-0.216068535	-0.617968008	0.109721391	-0.093335299	0.358227736	0.016549369	0.626408364	0.689670273	-4.725273478
LOC613266	0.154268275	0.311809144	0.039339435	0.15434236	0.102670277	0.002960065	0.658808866	0.102512859	-4.254096803	613266
LOC100996693 /// SPEG	-0.030203671	0.282545426	0.133747201	0.182284803	0.752999235	0.008353035	0.15518721	0.065223977	-4.922731291	10290 /// 100996693
SEPSECS-AS1	-0.091711151	-0.442604942	-0.112900365	0.148578764	0.625729556	0.031023602	0.533761553	0.430991135	-4.885729572	285540
LINC00630	-0.039390939	0.185287933	-0.124699913	-0.023091735	0.518732272	0.006596974	0.040470373	0.704533805	-4.838297365	100287765
	-0.116254048	-0.177210431	-0.151240622	-0.214474916	0.115330932	0.025302317	0.036634086	0.005602695	-4.301025169
LOC285043	0.082021364	0.199271002	0.152656222	0.113580049	0.370293428	0.043878156	0.089442899	0.217685951	-4.736180988	285043
RP11-83N9.5	0.000251286	-0.176759225	-0.050904226	-0.077820365	0.99744501	0.038766567	0.502548131	0.325520401	-4.949170356
LOC101930301 /// LOC101930303 /// TRIM16L	0.008472978	-0.234097767	-0.142103278	-0.04169475	0.931506723	0.02999234	0.142253738	0.672801775	-4.947198993	147166 /// 101930301 /// 101930303
GRAPL	-0.229131119	-0.160715944	-0.16631222	-0.127723752	0.003220066	0.0400747	0.021988512	0.083586451	-2.807201815	400581
	-0.066969275	-0.368500337	0.115070946	-0.266506013	0.63572565	0.017925021	0.400342798	0.066848653	-4.889328107
	-0.044600175	-0.265388944	0.122440176	0.017644785	0.681245251	0.025651612	0.246845606	0.870744397	-4.904148371
LOC731424	0.192903025	0.1986769	0.059329916	0.122853208	0.008881109	0.010033441	0.377503223	0.084274577	-3.229946969	731424
RP11-454K7.3	0.056535519	0.19526512	0.191016034	0.248573501	0.484313069	0.026881788	0.019095347	0.004158233	-4.819017984
	-0.278576892	-0.538308759	-0.27372076	-0.31823215	0.102529043	0.004238935	0.096252986	0.063988476	-4.253539049
DDX42	-0.115729876	-0.197514568	0.037405564	-0.014042703	0.217990028	0.049672014	0.675813824	0.879591711	-4.54905051	11325
AX747544 /// JRK	-0.049874472	0.242096723	0.190302883	0.005793994	0.606007228	0.022439383	0.048099013	0.952108504	-4.878244374	8629
C11orf57	0.053406021	-0.217009644	-0.083577319	-0.032354764	0.599897515	0.049121449	0.396158264	0.750274839	-4.875818672	55216
FRMD4A	-0.135108591	-0.174437002	-0.076402847	-0.167962334	0.085390563	0.036560815	0.304446979	0.034880378	-4.179015751	55691
SLC29A2	-0.101960296	-0.1729884	-0.141757062	-0.078572664	0.167080425	0.029382405	0.050115216	0.283717289	-4.4476195	3177
PLEKHM3	-0.068981028	-0.338720053	0.029558424	-0.028040575	0.643587947	0.036898502	0.836743374	0.850578456	-4.892068954	389072
PTPRB	-0.208530863	-0.214426765	-0.142542975	-0.186190939	0.019000656	0.021239576	0.088439984	0.034505582	-3.550328304	5787
WDFY2	-0.011716187	-0.389024198	0.118064572	0.205033752	0.942914156	0.029805495	0.45616717	0.216382277	-4.947802806	115825
	-0.046138265	-0.25346423	0.005465563	-0.097524025	0.679770243	0.037301675	0.959469443	0.38540703	-4.903706833
LOC643549	-0.097308498	-0.205708664	-0.151475694	-0.179537934	0.251537905	0.025394664	0.068870558	0.039371401	-4.601894753	643549
	-0.094416901	-0.173433396	-0.168965454	-0.182259096	0.227706876	0.039389043	0.029645891	0.024235402	-4.565295338
	-0.121631344	-0.213096255	-0.114454217	0.000417492	0.180041959	0.029238663	0.19016453	0.996269001	-4.476485043
	-0.306729038	-0.542749601	-0.009077157	-0.213056317	0.046914669	0.001531447	0.949585073	0.159990774	-3.930766694
ASB3 /// AX747197	-0.01350983	0.243823805	0.111365783	0.099316434	0.889854808	0.022921515	0.241803032	0.312949524	-4.944048452	51130
AHCTF1 /// AHCTF1P1	-0.185878047	-0.303556681	-0.12152787	-0.132478788	0.099001966	0.012822328	0.256854782	0.234170951	-4.239338657	25909 /// 285116
	-0.268250987	-0.665754122	0.204257711	-0.133447337	0.304984881	0.019661452	0.415983478	0.6073146	-4.67057222
C12orf55	-0.111205616	-0.180349438	-0.143639497	-0.168919089	0.118779351	0.018992705	0.039674083	0.021001663	-4.3128529	144535
AX748292	0.003586678	0.212267674	0.033589472	0.039277359	0.971316221	0.049979763	0.72702786	0.694149123	-4.948827564
LOC101927543	-0.196691977	-0.182916168	-0.160551539	-0.052216135	0.018431399	0.03478168	0.043046732	0.51223093	-3.537491748	101927543
	-0.08203542	-0.297492636	-0.080329031	0.000438047	0.5141831	0.030005996	0.507458239	0.99721018	-4.835875066
	-0.081631264	-0.304888591	-0.186811142	-0.136327197	0.562178377	0.045795328	0.17445156	0.335610473	-4.859658858
MAGI2-IT1	0.005720932	-0.160689334	-0.126288021	0.072502203	0.931826451	0.028245165	0.057767751	0.283208871	-4.947217424	266671
C1orf145	-0.10610775	-0.204246449	-0.146299328	-0.212220206	0.19902745	0.022473518	0.070165967	0.013619936	-4.514776114	574407
	-0.055991502	-0.278303655	0.052495916	0.002115606	0.610706039	0.021174866	0.620344382	0.984618461	-4.880075079
BC039537 /// RP11-30L15.6	-0.088744856	-0.246193696	-0.055140036	-0.076664371	0.382217441	0.026053097	0.571624907	0.449552152	-4.746491471
WHAMMP2 /// WHAMMP3	0.061584396	-0.410815279	-0.016373413	-0.2223959	0.733723883	0.037261981	0.925152161	0.224880282	-4.918278909	339005 /// 440253
SLC25A28	0.141456557	0.349136481	0.168479293	0.102790543	0.330106423	0.026994899	0.230728065	0.477393418	-4.697819219	81894
NEDD9	-0.218894849	-0.509729264	-0.068150992	-0.034182812	0.133938855	0.001882354	0.622010409	0.811355397	-4.360786283	4739
	-0.119308401	-0.165618286	-0.136463648	-0.077555185	0.102712262	0.033678706	0.054967816	0.282270844	-4.254262452
	0.12103125	0.178557185	-0.037663492	0.041547678	0.104298489	0.025329194	0.592136006	0.569147332	-4.260468474
	-0.251002861	-0.3239327	-0.293943913	-0.263511384	0.035067064	0.010916804	0.011829302	0.027509639	-3.808656567
LOC101929143	0.172658337	0.254464135	0.160749285	0.071082532	0.043393065	0.00597614	0.050455147	0.391415766	-3.898095129	101929143
	-0.280658923	-0.444597948	-0.206166414	-0.239548929	0.065413623	0.007211746	0.155022218	0.112933921	-4.069205718
LOC101929684	-0.015859272	-0.18769565	-0.014847941	0.063193289	0.812052848	0.011310911	0.817294856	0.346966182	-4.934070841	101929684
LINC01088	-0.119654104	-0.125144759	-0.178348434	-0.13627657	0.032297242	0.032743961	0.001626306	0.015917718	-3.774038623	100505875
	0.003589428	-0.174431204	-0.042031298	-0.09107029	0.959042704	0.023129239	0.533992234	0.199160419	-4.948468293
LOC645188	-0.169406017	-0.122842353	-0.122335928	-0.109000482	0.005677407	0.047810699	0.032941582	0.064307692	-3.042627663	645188
	-0.053554506	-0.128389628	-0.077472977	-0.035866258	0.36074537	0.042537869	0.17394458	0.538827199	-4.727590326
	-0.05514919	-0.227769428	0.02335388	-0.087019306	0.515446957	0.014835677	0.774357418	0.307456241	-4.836551742
HECTD4	-0.074053984	-0.358417608	0.04531972	-0.103894981	0.593338683	0.018760219	0.734119781	0.454843623	-4.873156799	283450
	0.180648824	0.228958615	0.273018167	0.31465931	0.072201694	0.03190061	0.006632819	0.002940657	-4.110034104
	-0.495954062	-0.886565746	-0.33506833	-0.425487696	0.065143868	0.002813215	0.189263624	0.110808514	-4.067493532
	-0.241091999	-0.587279751	0.113783619	-0.086527092	0.238256876	0.009120367	0.559853516	0.668754694	-4.582034117
KLHL8	-0.065812061	-0.435989078	-0.100173131	-0.161615409	0.630723395	0.004670404	0.449049086	0.242573338	-4.887543416	57563
RP11-677O4.2	0.045793538	0.192983277	0.054325453	0.165681295	0.596756278	0.040179421	0.515365635	0.062852907	-4.874551351
LOC100506122	-0.119283186	-0.177990035	-0.172489121	0.02460737	0.13873829	0.038732728	0.02989916	0.755648078	-4.374741515	100506122
NXPE1	-0.126348253	-0.178634472	-0.199603605	-0.171188641	0.053876802	0.011242165	0.002623327	0.010877419	-3.988556015	120400
STAU2-AS1	0.072467054	0.209953187	0.074490932	0.007973514	0.378534169	0.019699963	0.347997321	0.92228512	-4.743354676	100128126
	0.123800368	0.197080593	0.203466736	0.118616939	0.177498455	0.044818569	0.025440743	0.195762942	-4.471008825
LOC101928245	-0.024432219	-0.202285251	-0.043950281	-0.109080795	0.75398927	0.018521308	0.559386211	0.168565021	-4.922949709	101928245
LINC00560	0.076855154	0.190829227	0.164250768	0.228021524	0.359268672	0.03560467	0.047963265	0.009881955	-4.726234062	100861553
ROCK1	-0.236440586	-0.317829841	-0.15238519	-0.048632385	0.088662835	0.031692837	0.248161944	0.719604686	-4.194400202	6093
CTA-331P3.1	0.015305388	0.216590428	0.1196627	0.062492641	0.873802115	0.039115859	0.203904733	0.518115882	-4.942432682
BEND7	-0.079380883	0.241931376	0.12279508	-0.004116152	0.358792947	0.011250537	0.145299625	0.961762845	-4.725795527	222389
	-0.307976116	-0.288632925	-0.148613512	-0.300557748	0.011726583	0.022822109	0.188089019	0.013673408	-3.346823436
RP11-579O24.3	-0.103386462	-0.155492821	-0.047524351	-0.082424046	0.16188692	0.048708754	0.498873171	0.261800265	-4.435341921
	-0.372438882	-0.603684456	-0.186472625	0.020470103	0.078200572	0.008571733	0.350489845	0.920722152	-4.142917275
RP11-319G9.3	-0.151168476	-0.16786472	-0.034101852	-0.075879856	0.030342382	0.022487729	0.597807497	0.262154267	-3.747748401
BC037861 /// CTD-2036P10.3	0.061515801	0.205389324	0.033664014	0.088333643	0.381337453	0.008420699	0.617458054	0.211956475	-4.745745879
	-0.169285387	-0.168912656	-0.160433506	-0.061731942	0.033607609	0.042482004	0.036414215	0.422342996	-3.79077568
	-0.062570661	-0.26631543	-0.056334795	-0.068766802	0.516937288	0.012590089	0.544648862	0.476650053	-4.837345999
LOC645513	-0.296614771	-0.44600787	-0.225761716	-0.208609402	0.094828079	0.01942205	0.182998157	0.234253216	-4.221823464	645513
	-0.136760353	-0.160931467	-0.223481992	-0.183081431	0.071384401	0.044578574	0.003571252	0.018132366	-4.105334653
	-0.018653532	-0.15161078	-0.047907712	-0.102198231	0.784115224	0.040764414	0.467088287	0.140728941	-4.929128367
	-0.047684061	-0.262303142	0.045013724	-0.055871984	0.604723312	0.010349249	0.612065643	0.544537555	-4.8777389
	-0.081438095	-0.197616868	-0.172429786	-0.208974852	0.362306533	0.040863224	0.05131837	0.024459243	-4.729016003
	-0.073514106	-0.148911552	-0.105996361	-0.156875303	0.25253238	0.031948367	0.091318933	0.018765842	-4.603331124
SYTL3	-0.05114767	-0.379396005	0.215187031	0.013344442	0.736896594	0.023185121	0.149510087	0.930086797	-4.919038154	94120
CEPT1	-0.122104755	-0.378779445	0.026488165	-0.081611292	0.469642753	0.038688922	0.870128559	0.628020509	-4.810097435	10390
	-0.085621965	-0.205865169	-0.183903903	-0.134969625	0.241819156	0.010477682	0.012556184	0.06976923	-4.587488608
PHF2P1	-0.283495394	-0.241692778	-0.250594047	-0.222847335	0.002074947	0.010143383	0.00424478	0.01259649	-2.626638506	266695
SMARCC2	-0.114981406	-0.430512327	-0.035723429	0.0804277	0.55768461	0.043024162	0.84966447	0.681265941	-4.857591485	6601
LOC100506730	-0.143686267	-0.283255471	-0.16770094	-0.240071133	0.244612196	0.033560888	0.161046665	0.056836036	-4.591698718	100506730
	0.180848029	0.30561862	0.20408716	-0.004250938	0.211602742	0.048730754	0.145508063	0.976247005	-4.53790454
PDE5A	-0.274525215	-0.233451077	-0.186802617	-0.111077169	0.013345563	0.041107292	0.072773179	0.294676381	-3.401305873	8654
	0.019532291	-0.199689607	-0.055924677	-0.124448875	0.832449533	0.046500653	0.530881233	0.184371206	-4.937216353
	-0.136199157	-0.372378481	0.05648651	-0.157851066	0.270073256	0.006571276	0.632026044	0.20281109	-4.627594982
	-0.231142977	-0.453788826	-0.181393654	-0.129893794	0.192261884	0.018432109	0.285856188	0.459088985	-4.501627036
	-0.059308033	-0.63435832	0.29549707	-0.170324743	0.8040972	0.016290238	0.205864562	0.477975474	-4.932738879
UNK	-0.022522015	-0.25416948	0.090989738	0.033891086	0.837922905	0.034440341	0.394007555	0.75833843	-4.937995297	85451
LOC101929586	-0.109232148	-0.190731411	-0.227891853	-0.128679954	0.139219407	0.017094164	0.002644748	0.083741931	-4.376111292	101929586
	-0.140431039	-0.588966562	-0.080495316	-0.320333284	0.549186747	0.021928566	0.721068513	0.177471349	-4.853595171
FCER1A	-0.011487735	-0.206067803	-0.036921553	-0.186666893	0.892318714	0.02673321	0.652160163	0.034576588	-4.944276513	2205
	0.061354525	0.174663428	0.116947913	0.107895166	0.44839967	0.045991878	0.139394138	0.187071222	-4.796367785
LOC101929505	-0.143195851	-0.239845047	-0.148023064	-0.05512924	0.104034766	0.012046463	0.082230145	0.523137203	-4.259443672	101929505
	0.07114337	0.151049686	0.001938982	0.111378077	0.210086897	0.014756046	0.971323167	0.054266881	-4.535201922
	-0.167388489	-0.358473992	-0.325542047	-0.233357599	0.296111011	0.038213799	0.040339573	0.148834449	-4.660253465
	-0.098637196	-0.172474573	-0.117437246	-0.092494564	0.152306552	0.020573688	0.079711931	0.178566205	-4.411500354
FAM155A-IT1	0.013423631	0.172664621	0.037992956	0.118770913	0.860768034	0.038430569	0.60718511	0.128380719	-4.940953744	100874375
LOC101927286	-0.1322155	-0.154846406	-0.051585561	-0.059982703	0.074263623	0.047704602	0.459257423	0.407549175	-4.121648169	101927286
MDS2	-0.480826159	-0.68423915	-0.591892086	-0.577307569	0.020842291	0.002475228	0.004060154	0.006487722	-3.589369136	259283
LOC101927044	-0.131100173	-0.186553101	-0.184726404	0.042826123	0.094907774	0.026280899	0.017360494	0.576968461	-4.222165489	101927044
ZNF32-AS3	0.005093546	0.193939528	0.097434029	0.027596311	0.948949043	0.026207006	0.21008579	0.728943013	-4.94807758	414201
	0.150409869	0.236324087	0.072462121	0.171204908	0.062245376	0.006984953	0.340095796	0.035373657	-4.048618797
	-0.158968828	-0.210755388	-0.130432117	-0.071886208	0.079227114	0.028904931	0.132194737	0.417264657	-4.148279249
SH3PXD2B	0.129696931	0.235098348	0.124946845	0.129314431	0.211658411	0.035424464	0.211773088	0.212972072	-4.538003364	285590
FAM45A	0.008069564	-0.223925398	0.096982317	0.030649575	0.93260437	0.031821927	0.296214062	0.748261807	-4.947261904	404636
LOC101927648	-0.235112604	-0.237977628	-0.233028701	-0.146003747	0.028800317	0.034368608	0.024869671	0.163612773	-3.725773683	101927648
	0.062124816	0.181490245	0.05286685	0.068232546	0.434692875	0.035517231	0.489762204	0.391424622	-4.78696447
	-0.167238161	-0.23339375	-0.148746691	-0.173249612	0.042719847	0.008588139	0.06008684	0.036263169	-3.891541996
LOC441025	0.141422446	0.201002323	0.186139771	0.032083922	0.111530515	0.034126257	0.032836624	0.712232346	-4.287541793	441025
RPS15	-0.131257147	-0.271725732	-0.077056576	-0.166576055	0.18759042	0.012534688	0.41759567	0.097483582	-4.492235783	6209
LINC00460	0.162153006	0.25160952	0.085941811	0.149601838	0.128297653	0.027870766	0.396146255	0.159327787	-4.343669947	728192
LOC100289058	-0.078822632	-0.303647632	-0.062953588	-0.209124776	0.470937276	0.011986528	0.549569054	0.062507015	-4.810902502	100289058
	-0.19312772	-0.154372993	-0.176232761	-0.033347851	0.008924247	0.041120437	0.012745841	0.6316286	-3.231981654
LOC100507065	0.205398642	0.249784014	0.153875967	0.121549105	0.023083103	0.009419411	0.072221233	0.16613724	-3.632459014	100507065
ZNF627	-0.152599242	-0.215085198	-0.035327058	-0.04640123	0.113729347	0.036628359	0.697966179	0.623581281	-4.295401952	199692
MACROD2	-0.271636775	1.236668755	-0.312333899	-0.523676958	0.546518185	0.013015502	0.472436753	0.249118412	-4.852316408	140733
LOC101927526	-0.139695701	-0.166765204	-0.256500616	-0.04407142	0.054690532	0.030236729	0.000667843	0.532351722	-3.99480416	101927526
LOC101927362	-0.015046208	0.184187293	-0.004206582	-0.124310718	0.853113312	0.037604986	0.95714861	0.133704852	-4.940014734	101927362
	-0.230703812	-0.592057908	-0.191792865	-0.261616422	0.267670205	0.009840152	0.337596302	0.210160939	-4.624386005
	-0.101925291	-0.167876574	-0.193789931	-0.122876253	0.192673833	0.045135868	0.0135309	0.118735098	-4.502442696
CTC-384G19.1	-0.253278251	-0.155488036	-0.088642591	-0.170563663	0.001163418	0.043532663	0.200412908	0.02161873	-2.391813703
AP001462.6	-0.241530814	-0.350785084	-0.177521725	-0.059298425	0.032766585	0.004245265	0.097827937	0.585971794	-3.780111127
SIK3	-0.258237562	-0.495188623	-0.158540261	-0.059940963	0.075576992	0.002162248	0.24975171	0.671832537	-4.128871847	23387
SFXN5	0.021636731	-0.195386514	0.018475204	-0.234416711	0.812891421	0.048938502	0.833852162	0.015013923	-4.934207777	94097
CRABP1	-0.140711815	-0.194997383	-0.105867924	-0.073492652	0.097394337	0.031320249	0.191409438	0.378194338	-4.232686837	1381
CEP89	-0.196901858	-0.211990575	-0.031667664	-0.223956914	0.049110198	0.043771588	0.734093441	0.026635877	-3.94989023	84902
FAM115C /// FAM115D /// LOC101928422	-0.17088552	-0.285488335	-0.082241192	-0.161301272	0.046960515	0.002549573	0.30839979	0.059817585	-3.931175311	285966 /// 653691 /// 101928422
ATP11B	0.125248384	0.382660482	0.43265493	0.136355888	0.465643812	0.039811606	0.012956408	0.427430149	-4.807588068	23200
LOC101926975	-0.145095155	-0.162104343	-0.132823408	-0.048652475	0.037560597	0.02749007	0.047402066	0.47050278	-3.837529207	101926975
BSN-AS2	0.058003791	0.265888962	0.120584459	0.120985022	0.567066784	0.01715394	0.221694417	0.237006733	-4.861872341	100132677
FLJ33544	0.128936473	0.189318622	0.138149403	0.201681883	0.049549733	0.007625458	0.030238799	0.003289099	-3.953613373	728283
LINC00869	-0.260815366	-0.380571817	-0.165917741	-0.427602519	0.047162517	0.007354112	0.181519616	0.002003101	-3.932970852	57234
PARP15	-0.352716774	-0.545219243	-0.05924217	-0.298946541	0.122072179	0.025996972	0.783211582	0.187451594	-4.323806712	165631
LINC01356	0.123141046	0.243858425	-0.001689542	0.016186676	0.231690667	0.028491429	0.986238697	0.873512032	-4.571721764	100996702
	-0.086447198	-0.875551501	0.15779183	-0.401288924	0.765525179	0.006977537	0.572915039	0.172981089	-4.925421984
DLEU2	-0.115360453	-0.251878488	0.065160257	0.050508048	0.306847111	0.038805558	0.546755242	0.652155669	-4.672689424	8847
	0.052068669	0.171921984	0.068984571	0.073926304	0.498735908	0.039556429	0.354051062	0.338798153	-4.827368617
	-0.036766453	-0.209350562	-0.15976321	-0.117068573	0.689710225	0.036876546	0.079457018	0.209383179	-4.90663408
	-0.069210185	-0.243244229	-0.187224733	-0.211813387	0.430691548	0.012133589	0.032766849	0.020840655	-4.784134531
ZNF852	-0.170019825	-0.199554603	-0.186635054	-0.134960323	0.017970704	0.008854512	0.007833379	0.055886153	-3.526809877	285346
CDC20B	-0.051319768	-0.188622453	-0.149856247	-0.133211277	0.558864165	0.047340223	0.083694452	0.135731644	-4.858137189	166979
	-0.300280922	-0.32617325	-0.083263622	-0.226770353	0.020096111	0.016410711	0.484364622	0.073296662	-3.573983523
RP11-158G18.1	-0.112936546	-0.636867844	-0.435339095	-0.293763704	0.680067076	0.033047472	0.106533876	0.287566306	-4.903795891
LOC151760	0.000591046	0.234302723	-0.025309292	0.078790226	0.994278886	0.010631015	0.750219774	0.343011453	-4.949159355	151760
LOC101927079 /// LOC727924	-0.198610586	-0.182940299	-0.111422982	0.035437393	0.016712764	0.033585307	0.149807828	0.65354037	-3.496188587	727924 /// 101927079
KRTAP13-1	0.148144286	0.162165547	0.112663406	0.059243719	0.035293961	0.028547539	0.091907893	0.384206662	-3.811368571	140258
OFCC1	-0.093498639	0.251196231	-0.049684898	-0.006071168	0.326673522	0.01617138	0.586363682	0.948782963	-4.69425671	266553
	0.210921282	0.170903206	0.13281901	0.12154014	0.005710264	0.028389253	0.060676332	0.095849908	-3.045035691
TFE3	-0.043994854	-0.197069287	-0.055487325	0.071543564	0.63239831	0.048098398	0.531851319	0.438154862	-4.888144559	7030
	-0.347627611	-0.438570279	-0.548149784	-0.266651569	0.045588856	0.017811941	0.001902669	0.119813621	-3.918770065
	-0.042886304	-0.273594931	-0.216264062	-0.000901665	0.732350214	0.044618308	0.081264666	0.99425696	-4.917946921
LOC101928968	-0.054420834	-0.161333345	-0.097465357	-0.014854035	0.427320618	0.030529678	0.14546451	0.827593266	-4.781719773	101928968
PCDH9	-0.080990862	0.358137307	-0.092005034	-0.030850099	0.590653109	0.029372217	0.526424891	0.837308089	-4.872049347	5101
AGAP4	-0.263929779	-0.584057892	-0.2134078	-0.284963558	0.265043972	0.023219099	0.348115049	0.229669874	-4.620838491	119016
	-0.007134745	0.203223884	0.00349861	-0.009280192	0.92471767	0.01498751	0.961646361	0.902185904	-4.94678706
	-0.157058272	-0.463247663	0.274541338	-0.082338486	0.442612426	0.036879198	0.168640261	0.686176939	-4.792451554
	-0.058705349	-0.336517495	0.368326144	0.069398973	0.659047705	0.021290708	0.007054879	0.602196895	-4.897234246
SMAD4	-0.080170343	-0.479247275	0.048130416	-0.181150291	0.658769417	0.016661699	0.782991182	0.321747407	-4.897143848	4089
RPL13 /// SNORD68	0.244287576	0.256585682	0.102858056	0.211365385	0.027300424	0.027094154	0.317882171	0.053629638	-3.703231076	6137 /// 606500
	-0.311852379	-0.781461298	0.039407767	-0.219784728	0.135284286	0.000983076	0.841681638	0.287740947	-4.364752733
	-0.018569452	0.234370665	0.193345837	0.140684876	0.835748431	0.017680976	0.031578271	0.12393856	-4.937689109
	-0.164660395	-0.402791221	-0.14343062	0.082795944	0.341624554	0.031943925	0.389306187	0.630481583	-4.709426258
	0.142828851	0.201542869	0.095266502	0.156867473	0.135507355	0.047933493	0.296554841	0.102472553	-4.365406203
CHML	0.156325718	0.247487628	0.159495958	0.148322277	0.036011357	0.002458448	0.02709142	0.045838641	-3.819828467	1122
	-0.266957887	-0.412915815	-0.063499275	-0.318640308	0.093971395	0.016221205	0.672101829	0.047815289	-4.218127524
	-0.229138527	-0.406797982	-0.043038857	-0.117577925	0.121911376	0.011572922	0.75825684	0.420118644	-4.323279231
AC010095.5 /// RP13-1039J1.3	-0.160539515	-0.269826463	-0.043651982	-0.080075238	0.044897683	0.002217818	0.558549075	0.304176533	-3.912373839
	0.036071153	-0.19389254	-0.062392117	-0.112539036	0.612821686	0.013860178	0.366089804	0.121427661	-4.880889578
AK096335 /// AP000662.4	-0.050961742	-0.188159037	-0.053078162	-0.080884193	0.488409755	0.019697846	0.454267093	0.274546021	-4.821431233
KRTAP5-2	0.100021908	0.237106362	0.016723359	0.11107003	0.358525618	0.04381328	0.872505646	0.308753996	-4.725548752	440021
DGCR12	-0.120529526	-0.192789084	-0.117796346	-0.093328859	0.042242812	0.003009216	0.039595996	0.110615358	-3.886834473	25784
SH3GL1P1 /// SH3GL1P2	-0.079254856	-0.227122499	-0.106024874	-0.263662496	0.342642205	0.013396824	0.190912811	0.003270591	-4.710426907	6458 /// 6459
RALGAPA1 /// RALGAPA1P	-0.00389204	0.18956694	0.061309019	0.046731846	0.960389497	0.027292003	0.419555845	0.552199687	-4.94851392	26134 /// 253959
RALGAPA1	-0.076505754	-0.194456521	-0.13401528	-0.092463296	0.387623072	0.042267763	0.121759501	0.297879234	-4.751019488	253959
	0.046389433	0.16295787	0.116497175	0.155480839	0.497090528	0.028714295	0.083640598	0.028613791	-4.826436288
	-0.082009806	-0.155810494	-0.096900291	-0.042475745	0.26626874	0.049233921	0.175167309	0.561625608	-4.62249822
C17orf104	-0.245567053	-0.460029688	-0.173442764	-0.335747384	0.102375806	0.00535728	0.226171778	0.028488708	-4.252932966	284071
	0.091228804	0.204275824	0.094359366	0.086316676	0.262148606	0.021034756	0.229526841	0.288154883	-4.616877449
	-0.066581138	-0.248099564	-0.009976089	-0.085353202	0.530036433	0.031736786	0.921952345	0.42186043	-4.844158933
	-0.047069385	-0.219991167	-0.124906361	-0.205788354	0.527301427	0.007997679	0.088720801	0.009115993	-4.842761056
	0.070644102	0.148896104	0.076623233	0.135235314	0.290937053	0.039118839	0.235779109	0.048642382	-4.654055532
	-0.240258746	-0.207638872	-0.187539015	-0.124549761	0.005597005	0.019769034	0.021751477	0.131310129	-3.036676951
LINC00674	0.036214133	-0.190141692	-0.047967148	-0.00665878	0.596975382	0.012181922	0.468327917	0.922363137	-4.874640196	100499466
OR2L2	-0.151146611	-0.258022802	-0.155953987	-0.107933339	0.153818336	0.023966258	0.12771994	0.304229595	-4.415371208	26246
OR10D1P	0.140771707	0.40318576	-0.029776605	0.144958256	0.263977871	0.00419915	0.804281309	0.250349351	-4.619386151	26541
TREML4	-0.086543224	-0.191587332	-0.172191177	0.03631814	0.312082124	0.038302262	0.042392364	0.66908789	-4.678554537	285852
TRIM69	-0.187815278	0.315277899	-0.054732498	-0.055773542	0.204536724	0.046798993	0.697482573	0.702666129	-4.525110401	140691
LINC00354	0.029343214	0.180090865	0.002174074	0.196215305	0.693586734	0.027152875	0.975799948	0.0126386	-4.907745221	101928616
PCBP1-AS1	-0.067940642	-0.317954094	-0.202121309	-0.036502948	0.542590701	0.010234041	0.067223695	0.74297541	-4.850413354	400960
NCOA7	-0.182139707	-0.174651957	-0.104561956	-0.149878567	0.030116914	0.045968139	0.184573194	0.070623985	-3.744606733	135112
	-0.21209123	-0.222997418	-0.152204091	-0.103847716	0.030386411	0.030008041	0.100635533	0.273923689	-3.748359149
LOC100128343	0.024288508	-0.260720326	-0.003878517	-0.012041277	0.836438264	0.041714922	0.972698248	0.918455297	-4.937786711	100128343
PITPNC1	-0.106454151	-0.232474467	-0.160100803	-0.027023422	0.307083881	0.038863082	0.115566336	0.793678473	-4.67295744	26207
NEDD9	-0.067182199	-0.242036573	-0.176784133	-0.008679205	0.473208073	0.018560173	0.056835927	0.925838699	-4.812306226	4739
IGF2BP3	-0.035505982	-0.200777318	-0.083436797	-0.105914482	0.683374614	0.034405752	0.323406967	0.229046848	-4.904781367	10643
	-0.284837762	-0.475237372	-0.05541964	-0.203549928	0.177920046	0.036274361	0.782339013	0.331902188	-4.471922616
RP11-288H12.4	-0.050940298	-0.296587402	0.071385868	-0.307011969	0.697035541	0.03739886	0.571845856	0.02476018	-4.908719561
LZTS1	0.060477436	0.207568119	0.160277476	0.240852567	0.470573452	0.023520783	0.053838674	0.006897415	-4.810676595	11178
	0.040758278	0.17370338	0.132021297	0.152589906	0.54531415	0.018977067	0.048876738	0.029508186	-4.851735667
TMPRSS12	0.089537015	0.14699879	0.034332318	0.168765379	0.133883807	0.0223742	0.544123912	0.006969441	-4.360623073	283471
	-0.338446512	-0.758832808	-0.383237353	-0.566963471	0.1465193	0.003437649	0.090180179	0.018412883	-4.396280377
	-0.338976034	-0.767715513	-0.333856582	-0.595439385	0.122555229	0.001828062	0.114847029	0.009174103	-4.325386754
	-0.138020855	-0.315433325	0.032446247	-0.140543838	0.286803314	0.025039141	0.79306278	0.278261347	-4.649003684
FMNL1	-0.10501521	-0.353305182	0.062804434	-0.244750034	0.469174379	0.025724772	0.652342401	0.098168114	-4.809805281	752
LOC283693	-0.237089357	-0.254688609	-0.15369209	-0.246794939	0.033323484	0.02957916	0.14347022	0.027225847	-3.787203362	283693
	-0.122387018	-0.281993947	-0.101261743	-0.200184782	0.277750502	0.021589252	0.350055348	0.080861516	-4.637616819
CAPZA2	-0.167253274	-0.367136115	-0.056681028	-0.110640394	0.136860392	0.003327466	0.594529763	0.319775343	-4.369344877	830
	-0.311368728	-0.965248415	-0.259471152	-0.140873832	0.232996897	0.001185423	0.300828064	0.585711773	-4.573800567
MDN1	-0.235993137	-0.580885795	-0.166802497	-0.0692678	0.29100062	0.017397573	0.43653889	0.75446444	-4.654132517	23195
LOC101929747	-0.129331307	-0.328617301	-0.241822831	-0.22035983	0.254485944	0.00869608	0.031877177	0.057248372	-4.606133022	101929747
	-0.174673502	-0.220586254	-0.133895282	-0.156815645	0.040104324	0.014963962	0.097952625	0.063488456	-3.865043532
DLEU2	-0.407837252	-0.522751709	-0.076544249	-0.092203519	0.01502408	0.0036907	0.618090483	0.563085439	-3.451254976	8847
	-0.125391787	-0.533599715	-0.205611548	-0.174065563	0.440347358	0.003577881	0.193533078	0.286442155	-4.790897455
LOC100128079	0.063124481	0.213984965	0.051929427	0.010048169	0.440569458	0.017274896	0.509673957	0.901790129	-4.791050378	100128079
MLLT3	-0.371060375	-0.827507999	-0.194253193	-0.194201417	0.18280483	0.007052998	0.464290571	0.480665633	-4.482335423	4300
CDH22	0.048664365	0.263855133	-0.026237667	0.094606967	0.676581285	0.037760917	0.815266536	0.419385518	-4.902743627	64405
	-0.056210809	-0.149669079	-0.056989436	-0.014584141	0.372039036	0.028807027	0.347995007	0.815650678	-4.737718829
LOC101929116	0.110989982	0.172901849	0.080712095	0.172222621	0.136769296	0.030669741	0.257504681	0.024457278	-4.369081034	101929116
LINC00882	0.032075258	-0.172492558	-0.064081024	-0.122459594	0.66108467	0.030837747	0.366050817	0.10165013	-4.89789309	100302640
LINC01134	0.014050765	0.203413017	-0.054504497	0.081993712	0.864800906	0.024690248	0.494764322	0.324484836	-4.941427437	100133612
	-0.074264529	-0.311862556	-0.059437387	-0.180766223	0.569174928	0.028581594	0.63604784	0.17173947	-4.862815642
	-0.001038984	-0.133560352	-0.062562356	-0.025240189	0.986084392	0.039609436	0.280751311	0.672268842	-4.949091798
BRD7P3	-0.073171837	-0.173197501	-0.149959575	-0.100273333	0.341554027	0.037424676	0.048921967	0.195527794	-4.709356763	23629
LOC641515	-0.165519722	-0.145307631	-0.002025267	-0.124701722	0.015816105	0.040359515	0.974234631	0.06319052	-3.472924459	641515
LINC00910	-0.183289741	-0.16777352	-0.18550558	-0.031430631	0.014907425	0.031527763	0.010951526	0.660133452	-3.447967568	100130581
	-0.021231602	0.185091044	0.12294496	0.006639783	0.787131355	0.031237824	0.11239245	0.932660037	-4.929697899
	0.159064652	0.197301471	0.082970215	0.056306395	0.060153094	0.028022407	0.298248387	0.493989939	-4.034420122
LINC01111	-0.048869622	-0.176055728	-0.045850091	0.075971511	0.530647928	0.037634494	0.541469152	0.332050761	-4.844469721	101926978
EGFLAM-AS4	0.041265678	0.176267151	0.082080011	0.046999474	0.614414573	0.047164387	0.301898427	0.566374875	-4.881498842	100852408
CSMD2	-0.173418924	-0.247206478	-0.006598646	-0.119231604	0.037356122	0.006011866	0.931886638	0.144238785	-3.835235886	114784
	0.024386436	0.271237712	0.072952957	0.045590515	0.831924479	0.030851496	0.511430388	0.691827161	-4.937140191
GNN	-0.020018632	-0.179360832	-0.260477778	-0.01641856	0.760063656	0.013483206	0.000262827	0.802166898	-4.92426816	253724
PRSS55	0.096043575	0.157678164	0.085070986	0.079285956	0.142474786	0.025281625	0.176362037	0.22321528	-4.385245575	203074
WI2-89031B12.1	-0.241068772	-0.238131694	-0.240572426	-0.220444316	0.009274763	0.013661184	0.007282527	0.016338522	-3.248163018
	-0.233156309	-0.35786141	-0.304134345	-0.213937719	0.110771459	0.02271034	0.033940114	0.141996208	-4.284789763
KLC3	0.083532698	0.217240025	0.043280738	0.12874668	0.37633038	0.03389896	0.632623615	0.176741017	-4.74145752	147700
KLF3-AS1	0.056140961	-0.17159152	0.006088031	-0.15325191	0.455535431	0.035700971	0.932747798	0.04810245	-4.801090943	79667
	-0.063020888	-0.429373699	0.11791967	-0.024973711	0.720337155	0.025980925	0.488317641	0.887074718	-4.914958828
	-0.153698136	-0.291085426	-0.044362459	-0.024060586	0.222413958	0.03217073	0.711451952	0.846569654	-4.556549551
	0.052043595	0.144556346	-0.015854959	0.06731575	0.378360017	0.024783734	0.77929453	0.256695207	-4.743205312
RPL11	-0.05636262	-0.16337362	-0.102423276	-0.029685058	0.367885312	0.017248519	0.095267509	0.63356223	-4.734043089	6135
RPL24	-0.081524134	-0.134946683	-0.189084727	-0.069263799	0.194378416	0.044926061	0.003368555	0.268245647	-4.505796736	6152
FAU	-0.069466642	-0.117648133	-0.114036435	-0.068321324	0.206367308	0.045841501	0.035846521	0.213738627	-4.528473441	2197
RPL18	-0.130076305	-0.161043069	-0.0713624	-0.040468884	0.081601177	0.041838284	0.312689661	0.578746314	-4.160406105	6141
RPS24	-0.020038535	-0.1588916	-0.154597629	-0.028387749	0.770901416	0.03433741	0.02569917	0.680183471	-4.926528806	6229
CNPPD1	0.110155099	0.251413691	0.006900221	0.079518196	0.318285419	0.035257899	0.947814884	0.469391718	-4.685343466	27013
AP2B1	0.112189382	0.504381437	0.173362736	0.00229542	0.481463903	0.004811082	0.262203572	0.988457692	-4.817319878	163
NDRG1	-0.129951073	-0.159032961	0.058252219	-0.085284277	0.077069746	0.041018853	0.400624679	0.238571914	-4.136924681	10397
MARCKSL1	-0.175044447	-0.268441941	-0.21637237	-0.07274509	0.139050513	0.034136379	0.060792286	0.532123958	-4.375631028	65108
LDHA	0.039586107	0.219087556	0.179160484	0.046111892	0.669453384	0.03052826	0.052214669	0.61919886	-4.900547797	3939
CTSA	0.130591145	0.390197514	0.245800778	0.079018116	0.471965555	0.046943256	0.165332147	0.662478212	-4.811539482	5476
SPARC	0.568998962	0.773497551	0.47639696	-0.077133898	0.124496423	0.049500004	0.179769478	0.831634719	-4.331669177	6678
HK1	0.067716786	0.205360344	0.172460977	0.078604595	0.480507019	0.047914211	0.069051773	0.413544946	-4.816745906	3098
MAPRE1	0.01163218	0.237252081	0.088329713	0.052541884	0.905305847	0.026849406	0.352187751	0.59193264	-4.945391526	22919
CAPRIN1	0.223348501	0.276730348	0.338744833	0.135260158	0.067502654	0.032676668	0.005673913	0.259286703	-4.082222341	4076
ACTR2	0.087178201	0.237595647	0.107863662	0.039241589	0.359976187	0.022246015	0.242079106	0.678500948	-4.726884815	10097
NACA	-0.071119384	-0.15104798	-0.032121964	-0.034606964	0.309207123	0.045014631	0.631186036	0.618270176	-4.67534918	4666
SUMO3	0.10235923	0.265102778	0.025852637	0.044697375	0.314147153	0.017186869	0.7902024	0.657945185	-4.68083362	6612
NFE2L1	-0.025285322	0.285683661	0.117284982	0.088828578	0.805442068	0.012146411	0.241271143	0.389745534	-4.932968226	4779
LRP1	-0.059563785	-0.495381367	0.037042279	-0.053265097	0.751452229	0.016961363	0.837954391	0.776959966	-4.922388005	4035
TMBIM6	0.073321982	0.228569628	0.128760374	-0.01937104	0.380231503	0.013011925	0.115317937	0.815525995	-4.744805431	7009
LMAN2	0.019911548	0.214063808	0.109175524	0.063203036	0.822811133	0.027915346	0.208799328	0.478976674	-4.935777911	10960
PSME1	0.035799928	0.237491975	0.071430776	0.067576557	0.684121379	0.014613496	0.401813073	0.444211495	-4.905002126	5720
ZNF207	0.010445652	0.181256977	0.037105409	0.057556014	0.879303484	0.016997645	0.576611721	0.40555465	-4.943011867	7756
PRDX6	0.20628289	0.222525498	0.174676109	0.259484859	0.016726948	0.014120054	0.033513864	0.003379803	-3.496546514	9588
PRDX6	0.1746648	0.310845472	0.181971675	0.113702745	0.084592918	0.005128161	0.063361871	0.25438616	-4.175171583	9588
NCOR1	0.09588775	0.252858583	0.238121004	0.025403622	0.388392333	0.035884087	0.031825584	0.818150546	-4.751656666	9611
RAB11A	0.147543279	0.297802215	0.203360271	0.082154189	0.227779658	0.024655839	0.088600276	0.498039696	-4.565413931	8766
DNAJA1	-0.061327015	0.246638239	0.013064827	0.10252679	0.597176741	0.049725003	0.906774455	0.379074645	-4.874721786	3301
STAT1	-0.099475716	0.656952771	-0.016170611	-0.034493728	0.678700944	0.013442798	0.944207001	0.885633416	-4.903385171	6772
RPL23 /// SNORA21	-0.031815115	-0.320393044	-0.144912394	-0.053900419	0.826158876	0.042078187	0.303559843	0.710045366	-4.936287221	9349 /// 619505
VCL	0.454044898	0.489362921	0.264945772	0.136732115	0.007439728	0.006116428	0.091772198	0.392782306	-3.155666617	7414
CD9	0.851855038	0.674659224	0.891416916	0.870144972	0.005280088	0.030225525	0.002738625	0.004489458	-3.012372652	928
TXNIP	0.116910535	0.165119415	0.146596607	0.00943472	0.107122779	0.033028311	0.038907191	0.894139413	-4.271273217	10628
CTTN	0.584346899	1.039039838	0.525510269	-0.074653325	0.129105279	0.012995478	0.155603336	0.843157478	-4.346170027	2017
STOM	0.192296372	0.475818605	0.34570845	0.280230909	0.265076615	0.012036595	0.042749725	0.108547925	-4.620882849	2040
STOM	0.177806622	0.430888596	0.234406522	0.198258357	0.297429651	0.020557878	0.15740249	0.24640319	-4.661811343	2040
COPB2	0.067646251	0.185488516	0.101792443	0.10656012	0.341668456	0.017268941	0.142026977	0.138698117	-4.709469508	9276
THBS1	0.691632588	1.237996134	0.796061393	0.129882561	0.124358414	0.011469454	0.068784247	0.768357137	-4.331226036	7057
THBS1	1.073347058	1.830528564	1.504741781	-0.00212228	0.146891911	0.021891653	0.038530007	0.997668021	-4.397280107	7057
POLD2	-0.15477156	-0.36403345	-0.292569564	-0.168469128	0.229272915	0.010105522	0.02263326	0.191690853	-4.567837273	5425
PGRMC1	0.405939961	0.445209185	0.359338301	0.232347158	0.024393313	0.019053903	0.037379635	0.184336307	-3.655749872	10857
ITGB5	0.645448648	0.897857518	0.609150976	0.231693064	0.04024696	0.008025392	0.044235065	0.446778135	-3.866533388	3693
MFN2	-0.013518336	0.31660541	0.102965829	-0.065968483	0.910016141	0.016559614	0.374980147	0.582251081	-4.945759901	9927
ARHGDIA	-0.303027792	-0.452305206	-0.26327497	-0.034112385	0.138392387	0.038513303	0.179984272	0.864950602	-4.373753493	396
SPCS2	-0.005842481	0.171343349	0.126675619	0.053110304	0.935588857	0.030287224	0.07703293	0.464660943	-4.947427775	9789
MOB1A	0.032229581	0.336033565	0.13261733	0.086345294	0.820117971	0.030176277	0.335330659	0.543529912	-4.935360666	55233
ANXA4	0.144761174	0.36382216	0.115326171	0.315448366	0.223656262	0.005825104	0.312407325	0.011244574	-4.55862405	307
ANP32B	-0.065908326	-0.193069289	-0.121080337	-0.012096571	0.363489591	0.015329669	0.089021354	0.866602147	-4.730090842	10541
PSMA2	0.049491331	0.262068821	0.125118401	0.028474843	0.644946151	0.025831926	0.231765694	0.790660511	-4.892534566	5683
ARHGEF12	0.399998243	0.570359524	0.438018083	0.280450051	0.017905515	0.001927985	0.007933018	0.088853471	-3.525276352	23365
ADIPOR2	0.093700745	0.207095386	0.085431768	0.071654083	0.336165886	0.048470041	0.362415263	0.460527553	-4.703990699	79602
BAZ2A	-0.255901163	-0.209538033	-0.230338341	-0.189087818	0.011736829	0.044484374	0.017797055	0.056297468	-3.347191208	11176
ZFP36L2	-0.055946492	-0.377758354	-0.117783702	0.059201916	0.745272202	0.043572865	0.479383583	0.731037945	-4.920992315	678
ATP6AP2	0.078883209	0.183790388	0.166650594	0.038919276	0.300894642	0.026461354	0.028331933	0.607186679	-4.665863806	10159
SUPT4H1	0.054280316	0.278726274	0.155764011	-0.022852529	0.636117976	0.026409534	0.165235979	0.841855865	-4.889466728	6827
USP7	0.099791384	0.183692728	0.121329982	0.039961643	0.155911557	0.016114032	0.07635798	0.56404857	-4.420661887	7874
FHL1	0.609288307	0.743696486	0.215074248	0.355545311	0.012501221	0.004295249	0.33696436	0.130790968	-3.373765499	2273
TRIP12	0.008803425	0.148725199	0.136303434	0.032582481	0.890199985	0.032792311	0.033198046	0.610157247	-4.94408072	9320
GYG1	0.077370154	0.402869844	0.224455549	0.028836544	0.635121652	0.024146966	0.159612476	0.859377229	-4.889114313	2992
CLIC4	0.012732149	0.46951684	0.066193512	0.101023631	0.929725649	0.004027451	0.634872309	0.485942868	-4.947094728	25932
ICMT	0.108807448	0.287086823	0.217738486	0.124900724	0.366492435	0.028420635	0.066814889	0.301006161	-4.732797744	23463
CALD1	0.300054479	0.454469956	0.14936162	0.074016904	0.099637155	0.02030037	0.386645257	0.677749352	-4.241935307	800
CALD1	0.14326391	0.221450033	0.114632268	0.128990935	0.135161991	0.031211898	0.211982064	0.176962679	-4.364393977	800
INSIG1	0.435151643	0.570114332	0.226613404	0.397950631	0.057910144	0.019824185	0.294552076	0.08132474	-4.018621139	3638
FXR1	-0.098483779	-0.197227458	-0.091464866	-0.06540609	0.135215046	0.006514048	0.149375821	0.315820569	-4.36454966	8087
PSMC6	-0.017287166	0.160873475	0.071969088	-0.04335483	0.817271685	0.047699229	0.322167255	0.563248927	-4.934912386	5706
LAPTM5	0.052339225	0.140771133	0.052900483	-0.019627366	0.400956745	0.037130835	0.378632665	0.751491288	-4.761817615	7805
CLCN3	0.480415521	0.615748013	0.150991472	0.316416646	0.093886848	0.043026421	0.576326042	0.263180037	-4.217760839	1182
CLCN3	0.171826486	0.226486577	0.130633517	0.139437838	0.060449785	0.020343962	0.133999897	0.123659637	-4.036464306	1182
WSB2	0.116635742	0.277482762	0.016657883	0.023574125	0.349143301	0.03938305	0.88879656	0.848795259	-4.716727487	55884
ADAR	0.000917444	0.197738776	0.030739746	0.023604266	0.990403912	0.018713242	0.676278857	0.75718705	-4.949134438	103
TBC1D5	0.035063064	0.16115767	-0.025416189	0.042916433	0.627376504	0.040127986	0.714750665	0.552826515	-4.886331345	9779
NET1	-0.088659781	-0.560727245	-0.273666525	-0.18330258	0.634780682	0.007190245	0.135059094	0.329199193	-4.888993416	10276
ZFR	0.177867177	0.441733864	0.257264548	0.107241999	0.338910052	0.028764091	0.155240004	0.562196051	-4.706737696	51663
PLAT	0.074251067	0.306408677	0.035228269	0.078029659	0.22867158	4.11e-05	0.549504858	0.206452474	-4.566863634	5327
CYB5R3	0.109707856	0.257266656	0.023718057	0.041192661	0.320717883	0.031670892	0.822254342	0.707167951	-4.687959241	1727
CTDSPL	0.576432821	0.821732285	0.43427949	0.114109116	0.093818485	0.025561567	0.185974723	0.734006602	-4.217464087	10217
CTDSPL	0.215385294	0.823866737	0.30741206	0.160239688	0.278893656	0.000381829	0.113053585	0.418337268	-4.639079888	10217
CTDSPL	0.524127621	0.91841209	0.513324379	-0.096395079	0.228429093	0.048992422	0.221100508	0.822525499	-4.566470162	10217
FARP1	-0.014894369	0.263261125	0.063586451	0.085913953	0.885068486	0.020299243	0.523349827	0.407192012	-4.943590298	10160
NSA2	-0.261870758	-0.421833712	-0.313535413	-0.184618943	0.034628437	0.001969517	0.010068884	0.128800338	-3.803363067	10412
PKP4	0.250376476	0.342476333	0.485657174	0.328451927	0.107082478	0.038478831	0.002290728	0.037437513	-4.271121187	8502
ALCAM	0.399719926	0.422770695	-0.004619597	0.194982456	0.044157586	0.042518435	0.980028279	0.312987761	-3.905412428	214
CCZ1 /// CCZ1B	0.011738948	0.158981521	0.12701087	0.112046277	0.870735529	0.042811343	0.07565441	0.128091465	-4.942098257	51622 /// 221960
LTF	0.846321405	2.381190581	1.253256434	0.106076368	0.298517842	0.008217567	0.114673929	0.895343627	-4.663090422	4057
RPL38	-0.022350793	-0.159006498	-0.130723773	-0.032850491	0.710739281	0.016769314	0.0307078	0.586225718	-4.912460664	6169
SEL1L	0.153039055	0.247295523	0.204352842	0.151257873	0.09229138	0.011985344	0.022441394	0.095956863	-4.210774929	6400
PLTP	0.158837297	0.235662708	-0.025185293	0.104443039	0.12486339	0.033289704	0.79659713	0.30721302	-4.332844906	5360
CTSL	0.099609344	0.527358124	0.428322944	0.268261651	0.664375803	0.035049405	0.060267386	0.247450647	-4.898947057	1514
RALB	0.169820147	0.507943825	0.309750653	0.030454608	0.478133228	0.049674343	0.184322456	0.898342037	-4.815314003	5899
BRD4	-0.004172558	0.269885281	0.160114986	0.007039528	0.971315058	0.033260993	0.159472376	0.951625864	-4.948827536	23476
VWF	0.091487345	0.353335331	0.092745803	-0.101985378	0.551937821	0.034776016	0.531579611	0.507577376	-4.854901491	7450
NEDD9	-0.100302416	-0.31159846	-0.16961438	-0.104049224	0.381880933	0.013589051	0.130115737	0.364599357	-4.746206639	4739
GAS6	0.076968695	0.310778503	0.302751419	0.132890148	0.556162477	0.02942894	0.02158097	0.312463068	-4.85688407	2621
KAT2A	-0.163759376	-0.26880269	-0.201492292	-0.143827469	0.142200184	0.025209341	0.063958046	0.195470102	-4.384483939	2648
AMFR	0.260199926	0.350150624	0.003402092	0.172799875	0.093793913	0.034210158	0.981397873	0.259182352	-4.217357369	267
LOC101928916 /// NNMT	-0.119526933	-0.169547454	-0.037976497	-0.001062159	0.12065439	0.039004367	0.601931636	0.988756101	-4.319129892	4837 /// 101928916
RAB13	0.387664844	0.757243814	0.290388178	0.145824776	0.174418845	0.014809379	0.287988695	0.604363466	-4.464258782	5872
GBP1	-0.10184552	0.681532279	-0.007299565	0.065478852	0.709860303	0.023279342	0.977896674	0.810820056	-4.912226895	2633
GBP1	-0.229314368	0.613484505	0.088027455	-0.084869607	0.34830151	0.021513627	0.706851317	0.726738804	-4.715920506	2633
SPTLC1	0.058702035	0.164691388	0.126052136	0.064563322	0.438085187	0.044336013	0.090426992	0.39426455	-4.789333199	10558
SERPINF1	-0.339501808	-0.555992044	-0.62139388	0.008734111	0.150163679	0.028391123	0.008880658	0.969918519	-4.405940293	5176
TAP1	-0.048439711	0.293810336	0.004780292	0.01413986	0.673847734	0.020234596	0.965566688	0.902081182	-4.90190856	6890
COL1A1	-0.024453182	0.185722345	0.009122842	0.091177156	0.739625958	0.021617923	0.897532825	0.220973734	-4.919682924	1277
TOR1A	0.068506743	0.266825673	0.098776037	0.071259792	0.531215836	0.025683358	0.350870395	0.514963362	-4.844757786	1861
PSMD12	0.008788054	0.184893299	0.142703457	0.044178931	0.907853848	0.026345315	0.058871778	0.561778611	-4.94559317	5718
KLF10	0.124435061	0.469807404	0.317667781	-0.102088712	0.48966699	0.01762019	0.07407989	0.570333578	-4.82216519	7071
CYP1B1	0.111595801	0.236675316	-0.055632086	0.069965174	0.164374984	0.007357697	0.466338552	0.378387164	-4.441277744	1545
LPIN2	0.43076106	0.571133738	0.502113862	0.258119277	0.015969533	0.003043668	0.004336657	0.135775283	-3.476996954	9663
PFKFB3	0.159343958	0.674722794	0.376855616	0.298289237	0.440990474	0.003765945	0.065188398	0.154449579	-4.791339939	5209
MBD2	0.007978871	0.241279009	0.145611562	0.071973317	0.923606891	0.009307531	0.077384477	0.39012921	-4.946715917	8932
FXYD3	-0.130795613	-0.255355667	-0.237432269	-0.043610817	0.126378206	0.006587052	0.006038887	0.603633075	-4.33765898	5349
GMFB	-0.029359377	0.316900003	0.043229212	-0.094111167	0.808347266	0.017615392	0.711106054	0.439055874	-4.933457843	2764
HSPA13	0.087027838	0.527139028	0.324953385	0.342116376	0.648767479	0.012726095	0.08511162	0.080903308	-4.893832263	6782
HSPA1A /// HSPA1B	0.300584722	0.590769984	0.231148071	0.484419752	0.271649716	0.04463169	0.378508921	0.08139389	-4.629681217	3303 /// 3304
ADAM10	0.155365491	0.360903662	0.256138392	-0.068609129	0.361753104	0.049351753	0.123810074	0.685363041	-4.728511559	102
PLOD2	0.202144199	0.41033686	0.052883376	0.21138744	0.160133241	0.00926299	0.698306281	0.142510816	-4.431096784	5352
PLOD2	0.225432143	0.499580794	0.087812383	0.244568733	0.263243846	0.022560533	0.648050848	0.225749403	-4.618382038	5352
SERPINE1	0.081820426	0.23236905	0.06650174	0.194804873	0.427391296	0.037642934	0.50253924	0.065306082	-4.781770694	5054
APBB1	-0.131513557	-0.303419283	-0.131433044	-0.268497609	0.350796379	0.04596888	0.333486693	0.062751382	-4.71830466	322
ITPR2	0.171919313	0.274014478	0.223996776	0.071244754	0.168766307	0.04053605	0.066345838	0.563051737	-4.45151358	3709
ITPR2	0.121425674	0.322008959	0.10645605	0.131174985	0.311800715	0.014485013	0.356705798	0.275261531	-4.678242462	3709
SNRPD1	0.045914647	0.221964969	0.060313798	0.054415316	0.629718797	0.032591533	0.511779917	0.568062257	-4.887181124	6632
LTBP1	0.604687516	1.144541099	0.613195332	0.23548537	0.071206519	0.002105035	0.058363092	0.471465031	-4.104304405	4052
LTBP1	0.934708371	1.24936161	0.780755102	0.181314234	0.025267661	0.005427832	0.049992309	0.65040041	-3.670603896	4052
WRB	0.322399094	0.355218787	0.182604192	0.179419161	0.053947693	0.043586701	0.247139618	0.272594394	-3.989104185	7485
SHOC2	0.037350578	0.181156487	0.103235681	0.094929746	0.58260223	0.015639629	0.121836403	0.168500172	-4.868667433	8036
SPINT1	-0.215091158	-0.328032575	-0.144016103	0.058012321	0.096878207	0.018589622	0.242771532	0.64687238	-4.230526539	6692
GCC2	-0.02541949	-0.338826302	-0.120507402	-0.046579957	0.856529095	0.02779128	0.376941976	0.740591717	-4.940440223	9648
TAF15	-0.065522611	-0.311855581	-0.034165543	-0.068250101	0.616941319	0.029290228	0.786324719	0.602427338	-4.882458324	8148
DNAJB9	0.023651396	0.200959891	0.183406062	0.034287462	0.78890734	0.036898772	0.038081604	0.698122346	-4.930029145	4189
TRAF4	0.040505192	-0.308815061	-0.09491899	-0.073782025	0.762289628	0.034535666	0.463766113	0.5823612	-4.924742026	9618
ATP6V1C1	0.066368135	0.407070671	0.327144073	0.209350369	0.699382477	0.030196661	0.055636782	0.228586547	-4.909375005	528
MAP7	-0.173971058	-0.428353674	-0.20632384	-0.154940097	0.364196274	0.0389138	0.265865951	0.418312625	-4.730730615	9053
E2F1	0.013332755	0.213922569	0.00625455	0.091898402	0.893010406	0.047017419	0.947789149	0.35746067	-4.944339587	1869
ZMPSTE24	0.049405647	0.195881825	0.137116769	0.0521379	0.539167902	0.025932093	0.084050446	0.517123508	-4.848734218	10269
HCLS1	-0.041736695	-0.237392396	-0.017428837	-0.018797617	0.644709938	0.017294368	0.841373589	0.835231479	-4.892453754	3059
RHOBTB3	-0.004494641	-0.579734766	-0.27143127	-0.184525783	0.984058778	0.019346797	0.216741779	0.414810663	-4.949066404	22836
NDUFS1	0.157702209	0.238248073	0.05918485	0.096323056	0.121884558	0.029188182	0.539577087	0.338342732	-4.323191186	4719
TIMELESS	0.082024409	0.348123882	0.123598691	0.04320101	0.457100025	0.004894645	0.248190801	0.694281074	-4.802111256	8914
MAD2L1BP	0.100311074	0.279011871	0.083016528	0.130833665	0.248038334	0.004036437	0.319677879	0.135048537	-4.59678534	9587
MGAT2	0.162759569	0.235761883	0.096008592	0.189908498	0.116213903	0.033233117	0.329662221	0.068910762	-4.30408955	4247
MIR943 /// NELFA	-0.058778061	-0.284029291	-0.071697638	-0.118865775	0.510452129	0.004654576	0.405869177	0.188319022	-4.833860677	7469 /// 100126332
RB1	0.027312056	0.254442072	0.022065476	0.107083249	0.814322228	0.044172939	0.843882261	0.360501436	-4.934439905	5925
TRIM14	0.038637123	0.247397072	0.217617445	0.097751572	0.696837718	0.023015041	0.02894539	0.327774853	-4.908664033	9830
ABCC4	0.185702015	0.461139744	0.077539105	-0.0254778	0.260153456	0.010991778	0.622432344	0.875865785	-4.614116877	10257
FBXO11	-0.086022553	-0.25806344	-0.099445505	0.031517926	0.393182314	0.019302192	0.307024849	0.753058475	-4.755584595	80204
DCTN6	0.052961252	0.17662396	0.058604242	0.107869059	0.479229101	0.030290171	0.417168069	0.155142527	-4.815976474	10671
ARHGEF9	-0.184666077	-0.410312867	0.045590254	-0.179390674	0.288101947	0.029399693	0.783525293	0.301826772	-4.650600487	23229
DYNLT3	0.109310659	0.20055886	0.12512838	0.004200796	0.246609373	0.047678672	0.170759034	0.964058091	-4.594674117	6990
F13A1	0.731528384	0.69254536	0.485865753	0.373685191	0.010346397	0.019379894	0.068644868	0.171578201	-3.294125647	2162
SNRPE	-0.11215199	-0.23416638	-0.224425077	-0.143068174	0.146018742	0.005905481	0.004286518	0.066702472	-4.394932949	6635
CAV2	-0.161710982	-0.221354904	-0.19572398	-0.000633662	0.106161993	0.037857809	0.045105345	0.994829062	-4.267632057	858
IDE	0.042484698	0.340393677	0.213850012	0.128963023	0.744475579	0.017836817	0.096422938	0.326182407	-4.920809563	3416
RBBP8	-0.152139145	0.356587077	0.210064489	0.381802068	0.340527134	0.038796666	0.175606656	0.021505058	-4.708342739	5932
PSD3	0.414839956	0.606009432	0.269983854	0.175410289	0.017370655	0.001477887	0.098918344	0.294504605	-3.51247944	23362
CDC40	0.271744733	0.835277295	0.347476181	0.099771092	0.200902288	0.000634419	0.093121717	0.634405837	-4.518329461	51362
KIF3C	0.180643764	0.265059097	0.123763942	-0.000224687	0.147875267	0.046530493	0.299139089	0.998536735	-4.399905147	3797
KIF3C	0.2359828	0.443732427	0.217695596	0.038957096	0.118850801	0.007413998	0.134732668	0.792568943	-4.31309404	3797
SATB1	-0.139315966	-0.372411897	-0.226738537	0.019042388	0.355997091	0.023612619	0.124072008	0.89885626	-4.723202262	6304
TMPO	-0.041142763	0.379452842	0.117937218	0.033730955	0.776471489	0.017579372	0.400964216	0.815895655	-4.927645441	7112
CDK10	-0.035969972	-0.321279364	-0.128004078	-0.129471538	0.80734159	0.045059415	0.37098539	0.38305732	-4.933289254	8558
TPBG	0.170266275	0.709661849	0.115503132	0.345608494	0.352163076	0.000781668	0.510847885	0.064918101	-4.719601105	7162
ZNF318	-0.286436958	-0.388063095	0.014153455	-0.230009966	0.04478366	0.011223252	0.915040896	0.102797746	-3.911308998	24149
APC	0.07746008	0.297186089	0.059302378	0.066577404	0.399576497	0.00402713	0.502341739	0.468319264	-4.760723651	324
KLF9	0.110516735	0.218653513	0.054041041	0.165168639	0.226850679	0.027097206	0.535794445	0.075300918	-4.563896878	687
LPL	-0.472566107	-0.501940659	-0.162250372	-0.412570967	0.042496392	0.040109639	0.4554525	0.074094831	-3.889343582	4023
FANCG	0.179172574	0.48450418	0.298875848	0.123519545	0.369435064	0.025838115	0.125442732	0.534553136	-4.735421134	2189
SLC7A6	-0.115654605	-0.405669403	-0.32879577	-0.180443176	0.513434596	0.035048146	0.060773201	0.310524415	-4.835472958	9057
IFIT5	0.026785933	0.466184824	-0.047793931	0.071837466	0.879921039	0.017218058	0.779792505	0.685737213	-4.943075223	24138
SLC25A20	0.281427339	0.424987919	0.481025007	0.189190532	0.164815662	0.049372555	0.017244309	0.345909059	-4.442318636	788
TMOD1	0.243132939	0.289029196	-0.048397512	0.035841861	0.076555527	0.046342561	0.707053625	0.788422118	-4.134169211	7111
MAN2C1	-0.539854694	-0.462005438	-0.224557944	-0.299022499	0.000793741	0.004753077	0.116221857	0.046738277	-2.23860018	4123
FAN1	-0.259135955	-0.503782696	-0.057676756	-0.308578716	0.273624046	0.047702294	0.798389749	0.194300607	-4.632273125	22909
PRKAR2B	0.766059995	0.763765045	0.488456332	0.248594003	0.022412675	0.029278162	0.121155235	0.439794069	-3.620022885	5577
PHKG2	-0.176843883	-0.253238753	0.003054702	-0.067718855	0.135443642	0.044899022	0.978219364	0.5609224	-4.365219679	5261
ITPKB	-0.185414688	-0.240807763	-0.138630789	-0.187220328	0.10287322	0.045964491	0.201482501	0.099717037	-4.254896828	3707
GADD45A	0.584740409	0.623188132	0.569982772	0.421182061	0.007976244	0.007126151	0.007358872	0.049143103	-3.184853936	1647
BAK1	0.063208736	0.245061792	0.137690802	-0.063263227	0.560255513	0.037770557	0.193304852	0.559919465	-4.858778084	578
CEACAM6	0.70316705	1.595615545	0.830559431	0.233747367	0.272724244	0.022141442	0.18109843	0.712803489	-4.631094719	4680
CDC42BPA	-0.04025967	0.206735592	0.060471712	0.077823345	0.61965531	0.02034636	0.440549828	0.340195471	-4.883479433	8476
GUCY1B3	0.489008409	0.862992065	0.336563827	0.33710739	0.169109259	0.024557456	0.322086588	0.338938028	-4.452300408	2983
IGF2BP3	0.390753332	0.728938173	0.214615781	0.15340824	0.213251522	0.031329433	0.47397028	0.621033156	-4.540818789	10643
USP46	0.060120985	0.296424659	0.16740003	0.034166005	0.662004546	0.046951811	0.212101201	0.803584194	-4.898188982	64854
MMP11	-0.119322839	-0.289412182	-0.076117071	0.016659982	0.279251888	0.016387845	0.47124415	0.878694146	-4.639536849	4320
SZT2	-0.252335442	-0.314302959	0.005876344	-0.167479663	0.064124719	0.029788843	0.963200123	0.211442933	-4.060957842	23334
NR1H3	-0.134411183	-0.230598673	-0.037534474	0.071828777	0.154625186	0.023588697	0.674944207	0.441018233	-4.417419931	10062
CHST2	-0.264851118	-0.433605361	-0.279561861	-0.006588106	0.137423079	0.023908323	0.105020502	0.969937419	-4.370970353	9435
MPO	0.598270851	0.965252975	0.895870993	0.118661182	0.131151463	0.023634512	0.022369953	0.76011751	-4.352428922	4353
NMI	0.012088759	0.261219739	-0.00604985	0.089015898	0.918933235	0.043238189	0.957842552	0.455783963	-4.946405021	9111
PEX3	-0.340324193	-0.438799623	-0.178432987	-0.345544858	0.034758813	0.010852646	0.237631366	0.032269449	-3.804943556	8504
LPAR1	0.2533572	0.880652898	0.231929881	-0.134891066	0.412412446	0.010065792	0.435915229	0.66119282	-4.770693028	1902
LPAR1	0.331962599	0.583725462	0.183559901	-0.09723565	0.167200504	0.024423603	0.422763509	0.681124863	-4.447898312	1902
LPAR1	-0.086435962	0.354969866	-0.015880045	0.018726783	0.437511107	0.004509679	0.881716799	0.865738272	-4.788934287	1902
WASF3	0.121584512	0.547992602	-0.168974511	-0.083032165	0.627793558	0.044103235	0.485378548	0.740288599	-4.886483172	10810
CTAGE5	-0.133641906	-0.64439338	0.12038658	0.111935135	0.477805706	0.00255495	0.50672752	0.551620436	-4.815115535	4253
TPM2	-0.037146514	-0.882155488	-0.213411818	-0.305008243	0.879976714	0.001765049	0.371296853	0.221094327	-4.943080918	7169
NRCAM	-0.119018663	-0.491036749	-0.326791136	0.089857663	0.577823699	0.034928737	0.119678247	0.673975567	-4.866615546	4897
GNG11	0.799347829	0.856120553	0.39771009	-0.000411035	0.026974814	0.02414742	0.238456539	0.999051565	-3.698172683	2791
CDC45	0.093160386	0.182805485	0.181910204	0.098045542	0.27923065	0.048247068	0.033407745	0.255314891	-4.639509777	8318
SIPA1	-0.183269329	-0.28394756	0.009990778	0.00951021	0.119163171	0.024592458	0.928217765	0.934141249	-4.314146451	6494
WASF1	0.125977284	0.72507081	0.24017259	0.287429031	0.614340748	0.009162648	0.321947286	0.2547028	-4.88147068	8936
MYL6B	-0.065224323	0.385459022	-0.093560584	-0.220801233	0.698693263	0.035812019	0.565099788	0.196119986	-4.90918316	140465
GMPR	0.679339536	1.00412844	0.583211439	0.479632972	0.049423374	0.007246055	0.077971584	0.15825846	-3.952546508	2766
PTPN13	0.408728383	0.707114621	0.65950832	0.608431844	0.183220258	0.032337866	0.030004645	0.051719559	-4.483206438	5783
PCYT1A	0.148333434	0.289813678	0.060275591	0.020629725	0.26552984	0.043226777	0.635646995	0.875608414	-4.621498026	5130
EIF2AK2	-0.052018073	0.353808267	-0.168519655	0.095616199	0.748622061	0.044842243	0.285776788	0.556686175	-4.921753683	5610
ACOT8	0.24564862	0.318173496	0.236778718	0.208124634	0.038619972	0.012157806	0.038569884	0.076632703	-3.849211398	10005
FAAH	-0.119453974	-0.231150328	-0.19899207	-0.16382801	0.267510037	0.045982029	0.060439094	0.131921753	-4.624170868	2166
PSMB9	-0.13849731	0.275425279	-0.077562739	-0.080976448	0.281603787	0.046525128	0.528670637	0.526203428	-4.642519027	5698
CTIF	0.139793607	0.375491506	0.142991615	0.265785008	0.293896582	0.010517867	0.265798665	0.051447786	-4.657617547	9811
SLC25A24	0.109358254	0.307328552	0.238116363	0.168470596	0.299671487	0.008424202	0.023848785	0.114658922	-4.66444003	29957
FLRT2 /// LOC100506718	0.222382084	0.237299149	0.066553771	0.088909792	0.018017849	0.01628225	0.44211644	0.324086987	-3.527915483	23768 /// 100506718
HBG1 /// HBG2	1.353117767	1.726431605	0.753040888	1.324335424	0.087718385	0.040079864	0.315741419	0.094326863	-4.190022104	3047 /// 3048
ALOX5	0.074992574	0.381442824	0.378233832	0.089212129	0.632722024	0.026331422	0.017256692	0.570009338	-4.888260327	240
CSTF2	-0.009367408	0.249257253	0.022143213	-0.031701604	0.935081108	0.046146844	0.841672745	0.782940043	-4.94740009	1478
EDNRA	-0.078402045	-0.181188462	-0.123118146	-0.075510995	0.179533124	0.005129138	0.032886876	0.195606083	-4.475396526	1909
MMP1	0.18655175	0.223381737	0.1270138	0.085625654	0.08173987	0.048619186	0.212634921	0.414435317	-4.161103082	4312
PDE4D	0.370710109	0.36024202	0.452112013	0.485591043	0.021013204	0.031408189	0.004417346	0.00336058	-3.592815583	5144
EVPL	0.131102994	0.249543793	-0.011418214	0.16952156	0.170403457	0.016324713	0.89974297	0.079495166	-4.455253656	2125
DMTN	0.362279896	0.41671722	0.288296251	0.247077766	0.024816444	0.014661088	0.060248648	0.117133149	-3.663003958	2039
PPIC	-0.046478618	0.140040283	-0.042728143	0.086506055	0.451730116	0.036701856	0.472604305	0.166419279	-4.798586543	5480
ABCG1	-0.718495697	-0.824741409	-0.629522529	0.01504948	0.002828387	0.00126883	0.00597151	0.945915802	-2.753730287	9619
HMGCS2	0.032946263	0.172155274	-0.025371786	0.099777645	0.664985482	0.037652264	0.729132604	0.195617434	-4.899140881	3158
ITGB3	0.902329412	1.451384124	0.863188368	0.432872784	0.124736962	0.021840505	0.127387398	0.454197193	-4.332440265	3690
ITGB3	0.684781646	1.252091341	0.556167331	0.277618166	0.181693174	0.023866101	0.258149043	0.583224742	-4.479993592	3690
PANX1	-0.163130069	0.403486542	0.187377383	-0.125744218	0.343672902	0.030888716	0.260579893	0.464003968	-4.711436374	24145
CCDC6	0.273361708	0.446885325	0.250443702	0.093237465	0.086847854	0.009891032	0.102702814	0.550059984	-4.185942462	8030
DSC2	0.240326459	0.524923231	0.244233847	0.189281128	0.198860255	0.010497646	0.176118761	0.308911392	-4.514457368	1824
POP5	-0.074035564	-0.145276222	-0.057399452	-0.043886162	0.248973989	0.035921192	0.351659625	0.491065371	-4.598159844	51367
JADE3	0.168136608	0.629038873	-0.037654698	0.111580277	0.37657338	0.003323069	0.836120086	0.555807925	-4.741667463	9767
UGCG	0.294906336	0.505750681	-0.11741183	0.272346369	0.192245706	0.037347159	0.585375656	0.227489673	-4.501594963	7357
BTRC	-0.02044476	0.197047228	0.086287594	0.14648992	0.797792269	0.024415145	0.266780897	0.074254608	-4.931640837	8945
BCL3 /// MIR8085	0.102137087	0.176041216	-0.015476561	0.007457941	0.20080233	0.039995658	0.838315273	0.924490292	-4.518140976	602 /// 102465879
TRIM3	0.09616794	0.215592086	0.01357955	0.054747651	0.210524461	0.010530183	0.852434547	0.471800686	-4.535984375	10612
TNFRSF11B	-0.042053034	-0.164711998	-0.117685379	-0.046322648	0.553019706	0.032913722	0.092021052	0.51373129	-4.855411901	4982
MTAP	0.174479951	0.332708794	0.171615952	0.009994768	0.121734842	0.007111523	0.11451423	0.92784028	-4.322699283	4507
RAD51	0.258386284	0.379138121	0.1570027	0.246335349	0.034536243	0.004262626	0.172351871	0.043161706	-3.802241808	5888
DEFA1 /// DEFA1B /// DEFA3	0.727790681	2.076393727	1.029526084	-0.186858009	0.27744037	0.005391138	0.11507264	0.778249342	-4.637218613	1667 /// 1668 /// 728358
C1orf61	-0.073409977	0.309467683	-0.046915262	-0.152483013	0.577572935	0.031326168	0.711431295	0.251589389	-4.866506941	10485
EFNA4	0.031417356	0.237149181	0.018673928	-0.026969431	0.722645219	0.015315003	0.826589915	0.760543844	-4.915544814	1945
NEFM	0.068034636	0.213410228	0.007951869	-0.016834843	0.351713962	0.008402414	0.90938132	0.816448365	-4.719175821	4741
MSANTD3-TMEFF1 /// TMEFF1	0.130359071	0.47446924	0.345319492	0.093688479	0.37401198	0.003967765	0.019176371	0.521474279	-4.739445039	8577 /// 100526694
PTGS1	0.286901862	0.663153863	0.157762846	0.110352181	0.292007925	0.024997222	0.544973807	0.682741044	-4.655349628	5742
ERCC8	0.063794502	0.436650173	0.178090388	0.258297818	0.681078259	0.011264784	0.238891524	0.103634752	-4.904098508	1161
TNNI1	0.02837363	0.206465643	-0.034673721	0.187572808	0.759228786	0.040433271	0.697653872	0.050103418	-4.924089152	7135
HGD	0.26646033	0.625548982	0.199831019	-0.245260272	0.357466624	0.04529801	0.472589409	0.396461849	-4.724568726	3081
PBX1	0.061318536	0.215107472	0.115518286	0.217477299	0.493561595	0.027716399	0.185754604	0.020207924	-4.824419216	5087
DCT	-0.06756208	-0.248468181	-0.106729487	-0.038498455	0.473307322	0.016481157	0.243320143	0.681888471	-4.812367332	1638
AKAP6	-0.056249995	-0.195354522	-0.169191382	-0.032839723	0.430517331	0.013048771	0.018598251	0.644150052	-4.784010423	9472
PFDN4	-0.089648666	-0.193963323	-0.199732885	-0.118181186	0.248956736	0.021737649	0.010966453	0.131808538	-4.598134555	5203
MDFI	0.042667956	0.262217016	0.110179152	0.203380161	0.672172492	0.018202739	0.261408278	0.050911247	-4.901392477	4188
ZBTB20	-0.094810783	-0.276851049	-0.115941813	-0.107335805	0.459864094	0.046043054	0.349703977	0.403395681	-4.803900544	26137
ANK1	0.137664168	0.332639634	-0.041635957	0.068790183	0.316829105	0.026066991	0.751461795	0.614581125	-4.683765033	286
ANK1	0.107378668	0.353325017	0.181238937	0.049555618	0.403018857	0.012586364	0.148022686	0.698148286	-4.763442014	286
ANK1	0.308742864	0.462338009	0.203758877	0.102725299	0.034844026	0.003681782	0.140124081	0.466984582	-3.805973314	286
ACAT1	0.212127764	0.297836338	0.179836062	0.173414826	0.080121492	0.021674091	0.12141874	0.148932146	-4.152891937	38
MPPED2	-0.136529253	-0.210345238	-0.080391093	-0.196771312	0.118122635	0.024945236	0.333104949	0.027565813	-4.310629153	744
AAK1	-0.226551194	-0.449011976	-0.097702103	-0.221886493	0.065700823	0.001138915	0.398811827	0.071122336	-4.071020596	22848
LOC101928198 /// MFAP3L	0.588880974	0.849656346	0.557956966	0.141575658	0.120415569	0.035882354	0.126492055	0.703180437	-4.318336269	9848 /// 101928198
HOXB2	-0.252389799	-0.6668222	-0.487625347	-0.656224477	0.41841546	0.047780604	0.110693519	0.041498709	-4.775202482	3212
RAB35	-0.142065374	-0.271350512	-0.237639509	-0.044056648	0.203581156	0.024786603	0.0317174	0.689559413	-4.523341071	11021
RYR1	-0.16190634	-0.226830903	-0.029072308	0.101686252	0.02915041	0.004681193	0.671832482	0.159991788	-3.73086498	6261
GHR	-0.045264599	-0.13887033	-0.049898065	-0.000467435	0.386338042	0.015542446	0.322669269	0.992814484	-4.749951129	2690
DNASE1L3	-0.355583071	-0.755679532	-0.713306081	-0.329796218	0.014831959	1.31e-05	8.8e-06	0.022873007	-3.445827249	1776
BPI /// LOC149684	0.838239783	1.414300362	0.951834624	0.114118838	0.169291167	0.031044423	0.107513992	0.849113133	-4.452717032	671 /// 149684
TRAF6	0.14078113	0.326114771	0.088386603	0.181593296	0.181194273	0.005190745	0.379342175	0.087771179	-4.478937325	7189
PCSK5	-0.017401773	-0.31614454	-0.167005511	-0.062545078	0.891920675	0.024514312	0.182814214	0.625971204	-4.944240028	5125
LAMP3	-0.220645329	0.605829241	-0.223602429	0.129944142	0.416303328	0.039369545	0.392931382	0.630837525	-4.773626689	27074
PRRG1	-0.028140697	0.216107799	0.113930288	0.034884952	0.769546271	0.038839804	0.224108753	0.716579968	-4.926252516	5638
ALAS1	0.009673993	0.268401632	0.233142758	0.017868377	0.937266234	0.044643786	0.056734954	0.884430272	-4.947517674	211
SH3GL3	-0.092044703	-0.223974741	-0.115772994	-0.017535491	0.342999252	0.033254314	0.218351715	0.855541062	-4.710777055	6457
OASL	0.056786575	0.736808466	0.317523005	0.125285588	0.861179675	0.037415269	0.314476501	0.699934536	-4.941002757	8638
SLC25A40	0.117582351	0.158854162	0.186169123	0.085912187	0.112456465	0.043784738	0.011783281	0.241297786	-4.290871862	55972
GFRA2	0.021349027	-0.183870726	-0.056887045	-0.043200177	0.794355044	0.039265458	0.472812283	0.598562752	-4.931026299	2675
CNTFR	0.15284009	0.232621625	0.294627069	0.295176202	0.043050447	0.004628602	0.000215669	0.000321146	-3.894773133	1271
OSMR	-0.17079501	-0.158909298	-0.032943887	-0.028351307	0.006313071	0.014087623	0.559739007	0.628299661	-3.08694845	9180
ABLIM3	0.618932105	0.822217567	0.448154389	0.204577607	0.039235203	0.010552798	0.115421494	0.480860097	-3.855847287	22885
KCNQ2	-0.200044664	-0.168176795	-0.126689567	-0.080447213	0.013079322	0.042674139	0.092707194	0.296046014	-3.392813144	3785
F8	0.272029235	0.425599247	0.412915845	0.18217136	0.113701879	0.021422752	0.01565049	0.283618842	-4.29530477	2157
TCAP	-0.039002354	-0.329217503	-0.225685779	-0.071906458	0.769665834	0.024270493	0.086547374	0.589984334	-4.926276966	8557
BZRAP1	-0.065507876	-0.594044789	0.080366577	-0.233144245	0.796742626	0.032488288	0.743066654	0.3625749	-4.931454368	9256
JAK2	0.07227426	0.381908523	0.13986384	0.027361601	0.685097301	0.048209164	0.417478799	0.877835834	-4.905289664	3717
JAK2	0.178459342	0.566763278	0.302974793	0.179193938	0.45628004	0.029809718	0.193847185	0.454446532	-4.8015772	3717
VNN1	1.594324443	1.53264129	1.332708292	1.384742509	0.005181649	0.009629348	0.013724187	0.013618649	-3.004530679	8876
PTPN11	0.04822904	0.1797892	0.099961816	0.151380007	0.498301371	0.021242619	0.151074988	0.039918691	-4.827122894	5781
PLGLB1 /// PLGLB2	-0.249181242	-0.816897032	-0.332700863	-0.677498572	0.479231487	0.032981176	0.3288686	0.061149201	-4.815977913	5342 /// 5343
PPM1E	-0.1690867	-0.14854701	-0.054441499	-0.108277455	0.009727061	0.027634909	0.362269953	0.086654702	-3.268171796	22843
CA1	0.888225945	1.666430138	0.877694754	1.027516051	0.237683482	0.039528817	0.226247334	0.173708664	-4.58114709	759
KCNK3	0.104326383	0.156060588	0.005151417	0.11356634	0.157917373	0.047780647	0.941282799	0.125451354	-4.42565833	3777
PLXNB3	-0.20314908	-0.235091489	-0.20199093	-0.065486703	0.02686499	0.015483347	0.022732896	0.458015353	-3.696452686	5365
WNT5A	0.042174334	0.199433623	0.107863467	0.049937832	0.645602057	0.045103341	0.227407525	0.586354954	-4.892758596	7474
SCAND2P	-0.061541467	-0.338975006	-0.133866561	-0.115205027	0.654773619	0.024600174	0.316281227	0.404641531	-4.895835509	54581
NOL4	-0.01022334	-0.195624354	-0.197065845	-0.09609019	0.881073151	0.010131741	0.005288416	0.166777492	-4.943192524	8715
SELP	0.356245131	0.635458641	0.353235363	0.227487432	0.195555895	0.03204407	0.183292039	0.404395809	-4.508094048	6403
LRRC37A3	-0.326913831	-0.53684508	-0.051168954	-0.353271915	0.100413393	0.012728729	0.784699552	0.076986362	-4.245084789	374819
TNXA /// TNXB	0.136992501	0.252348412	0.074340843	0.169170507	0.206491692	0.030922266	0.472562542	0.121436109	-4.528700702	7146 /// 7148
ARSB	0.043018905	0.26425353	0.158795912	-0.062670393	0.720347288	0.0430517	0.1767892	0.602459917	-4.914961414	411
RIMS2	-0.003426676	0.219321681	-0.052660747	-0.044562787	0.969705348	0.026613674	0.546031914	0.622133103	-4.948787646	9699
ARHGAP6	0.863969014	1.204935054	0.923294521	0.583562923	0.024543966	0.003745202	0.013518265	0.119813945	-3.658347023	395
BMP6	0.191977962	0.623528198	0.560473719	0.10989917	0.284041516	0.002109621	0.002548511	0.536920398	-4.645577635	654
ARG1	0.601850669	2.093482543	1.026786907	0.322518269	0.4302922	0.012881523	0.16746979	0.671339463	-4.783849933	383
CETP	0.010312852	0.353802055	0.165882502	0.01400942	0.927711201	0.005637479	0.137565385	0.901919475	-4.946973542	1071
CR1	0.274011074	0.573969297	0.388746237	0.496342809	0.288276476	0.039220709	0.122151213	0.059818623	-4.650814404	1378
MICB	0.054005894	0.33683901	0.105596765	0.008240186	0.691804118	0.024145449	0.423198729	0.951704606	-4.907236367	4277
EGF	0.352838683	0.929767987	0.301878924	0.391304422	0.188349718	0.002082488	0.241307862	0.145982767	-4.493780232	1950
ADH1C	-0.081367868	-0.163911479	-0.042954393	-0.115857266	0.228888335	0.025240362	0.505975204	0.090727782	-4.567214935	126
FOXD1	0.090320392	0.214617426	0.284088202	0.185011358	0.359727754	0.043845707	0.005046413	0.066663201	-4.72665651	2297
SOCS3	0.074502107	0.228757954	0.142593367	0.175483363	0.457331216	0.035605605	0.145486039	0.086607739	-4.802261561	9021
EYA3	-0.091291316	-0.206834046	-0.058859237	0.057109093	0.271388439	0.021985336	0.459138823	0.488592443	-4.629336479	2140
G3BP2	0.263386138	0.552098546	0.342267717	0.133254086	0.234471921	0.021753813	0.112414476	0.543751805	-4.576131498	9908
CDX2	-0.024459963	-0.260587563	-0.104237615	-0.026676305	0.811778427	0.021076662	0.296730113	0.79510676	-4.934025886	1045
PF4	0.568512697	0.995155219	0.517872293	0.063865265	0.090467435	0.006693065	0.108588344	0.845342294	-4.202630556	5196
TNNI2	-0.11074213	-0.33994837	-0.122783933	-0.35166215	0.484525672	0.047312943	0.421864997	0.032402354	-4.819144043	7136
DGKG	0.049754695	0.285443593	0.157198785	0.053850717	0.702575934	0.043768681	0.216237932	0.679468088	-4.910257033	1608
SLC1A1	-0.229484901	-0.239793941	-0.179200064	0.005072857	0.03296397	0.03356804	0.07985863	0.960830952	-3.782638719	6505
TCL1B	-0.251233491	-0.289584371	-0.303167485	-0.187176165	0.030185421	0.018126248	0.007901123	0.100075876	-3.745563805	9623
ASAP2	0.373117095	0.842961249	0.367765465	-0.06527836	0.208174589	0.009658757	0.198249029	0.823351535	-4.531760052	8853
SEMG1	-0.110517519	-0.219660734	-0.187873212	-0.181152716	0.208613267	0.021242205	0.030981608	0.043870158	-4.532552831	6406
DBH	0.220782776	0.271984773	0.065079982	0.151738675	0.030626381	0.012329786	0.492159717	0.12898875	-3.751672274	1621
NDRG2	-0.019520691	-0.327559343	-0.198867175	-0.022864595	0.892242675	0.037111313	0.159351701	0.873934463	-4.944269554	57447
DHRS2	-0.257084268	-0.301808047	-0.331250037	-0.065639155	0.042167036	0.024158806	0.008141906	0.591242761	-3.886081715	10202
ITGA2B	0.555222697	0.862047536	0.528534315	0.415358366	0.172877207	0.047653733	0.177978918	0.304405007	-4.460829212	3674
AIM2	0.335232904	0.775395194	0.103341479	0.392954013	0.081533773	0.000429503	0.568038276	0.043145292	-4.160066928	9447
CHRNA5	0.115692808	0.14953191	0.040122045	0.073060774	0.054703302	0.019789675	0.476752146	0.216026711	-3.994901448	1138
MRAS	0.105027226	0.260886956	0.147826642	0.256079611	0.330950913	0.02635167	0.159449742	0.022558093	-4.698688186	22808
CYP4F12	0.076259833	0.275843179	0.027782089	0.065886371	0.486054231	0.021432589	0.79152379	0.546842915	-4.820047724	66002
PTP4A3	-0.148334085	-0.298230811	-0.093398832	-0.037253634	0.261605914	0.036419409	0.460370449	0.775704401	-4.61612909	11156
INS	-0.056223582	-0.251379436	-0.108352448	-0.027895405	0.541545198	0.013482538	0.226633182	0.761396965	-4.849902506	3630
SLC2A4	-0.009539561	0.183756003	0.090968388	0.166487901	0.89908892	0.025918789	0.215703215	0.033567326	-4.944876002	6517
APOBEC3B	1.089515741	2.39638461	0.342429822	0.823756471	0.111872171	0.001808628	0.596740113	0.224939726	-4.288773958	9582
P2RY14	-0.291428696	-0.657360678	-0.57540769	0.079803196	0.281900071	0.025402047	0.032530118	0.766093974	-4.642892523	9934
SKIL	-0.009684855	0.239934977	0.069978382	0.087861608	0.911153766	0.012704946	0.405613122	0.315689656	-4.945846006	6498
CEACAM8	0.773131846	2.42745788	1.060764575	-0.226012277	0.360249107	0.009436078	0.196030078	0.787712516	-4.727135377	1088
KRT31	-0.139321088	-0.186917637	-0.18753874	-0.01213764	0.042169703	0.010962487	0.005958598	0.854281172	-3.886108231	3881
ZNF165	0.103802124	0.197620525	0.130204693	0.085818909	0.199781618	0.024079601	0.098382606	0.286921034	-4.516210078	7718
HP	0.769678622	1.436142951	0.246432197	0.232586935	0.203276275	0.027914378	0.668515729	0.696878017	-4.522774541	3240
XK	0.899892074	1.124952183	0.713339754	0.87164433	0.037546017	0.014605498	0.083343636	0.043480526	-3.837366111	7504
RBMS3	0.098512651	0.261045434	0.158992388	0.126173756	0.329652632	0.018187854	0.107655747	0.214264089	-4.697351074	27303
KLRC1 /// KLRC2	-0.560110688	-0.911816872	-0.119113373	0.261526738	0.147113018	0.028126432	0.744635675	0.492145373	-4.397872028	3821 /// 3822
LOC729966 /// PDE4C	0.004944382	0.226324405	0.091684974	0.104503103	0.957504422	0.026138375	0.309622031	0.265341097	-4.948414307	5143 /// 729966
L3MBTL1	0.125147755	0.238077602	0.12434044	0.205102399	0.221693037	0.031214911	0.208047074	0.049913444	-4.555339466	26013
TXK	-0.35144381	-0.69528056	-0.165671688	0.049180859	0.191269873	0.0173962	0.517814281	0.85273277	-4.499654644	7294
ACYP2 /// LOC101927144	0.271867171	0.37238323	0.173253247	0.122251943	0.041960825	0.009490904	0.169822704	0.346288958	-3.884026195	98 /// 101927144
HBD	1.650762583	2.26473801	1.649649784	1.776445943	0.106986871	0.037893645	0.095159219	0.083896357	-4.27076028	3045
RNASE3	0.601190616	1.604230401	0.730071016	0.14818723	0.272541327	0.008100767	0.16935554	0.784703229	-4.630854582	6037
FKBP1B	0.370266176	1.098722885	0.695453227	0.244827777	0.142995029	0.000201195	0.006508266	0.327638723	-4.386684114	2281
HRK	0.21263761	0.371421077	-0.110214814	0.214165779	0.219026052	0.045348561	0.504479281	0.215819941	-4.550822527	8739
MATN1	0.100192322	0.211929056	0.161951986	0.098181064	0.253538416	0.025899424	0.06047511	0.262976081	-4.60477728	4146
HTR6	0.077693748	0.234170579	0.042099716	0.095487754	0.453581111	0.037367664	0.672384712	0.358208256	-4.799808807	3362
SCN9A	-0.264206521	-0.219575007	-0.249443366	-0.193334081	0.00102404	0.007146135	0.001244972	0.012206479	-2.340499971	6335
NAT8B	0.336689452	0.449063096	0.091154202	-0.128395216	0.029802183	0.006962608	0.525627599	0.39039076	-3.740181354	51471
CCR2	0.126259177	0.492429438	0.348712521	0.280845226	0.546053772	0.030812836	0.090669141	0.184786424	-4.852092687	729230
BCL2	-0.122711224	0.165191298	-0.051051374	-0.011596014	0.113949319	0.045354564	0.487126832	0.87861806	-4.296179301	596
MYCNOS	-0.040564004	-0.213576417	0.053869367	-0.049555112	0.641957986	0.025379935	0.522378445	0.570382747	-4.891507135	10408
GLI2	-0.039526127	-0.155346513	-0.010537522	0.01636401	0.568559594	0.039177027	0.874325728	0.812950808	-4.862541005	2736
ST13	-0.046434922	-0.198479859	-0.079366914	0.003091764	0.59782916	0.038134669	0.351962435	0.971911693	-4.874985754	6767
ANK1	0.203145717	0.383681963	0.260801637	0.356176417	0.164509834	0.015695638	0.067473917	0.018365987	-4.441596593	286
NRAP	-0.066092498	-0.249903501	-0.151279149	-0.114538662	0.47788684	0.014859049	0.098451537	0.222782865	-4.81516472	4892
CHM	0.028592692	0.221532437	0.108189093	0.251927169	0.729734201	0.015402543	0.181384973	0.004616559	-4.917309211	1121
TNF	-0.045573424	0.491889064	0.253178419	0.010165428	0.797278423	0.012435119	0.145947733	0.954283463	-4.931549683	7124
MATN4	0.086654702	0.224153669	-0.055317664	0.156792616	0.217479943	0.004213368	0.410405437	0.030149202	-4.548174449	8785
PFDN5	-0.063454673	-0.1762675	-0.168896422	-0.043747033	0.406791705	0.033778522	0.027354398	0.566140001	-4.766383349	5204
ADCYAP1R1	-0.046730306	-0.257498039	-0.092018601	-0.024185251	0.598393857	0.00910322	0.285494584	0.784782492	-4.875213748	117
HTATIP2	0.067090352	0.227533213	0.139852357	0.140135201	0.531548781	0.04986223	0.181347346	0.196369752	-4.844926413	10553
ALOX12	0.608252664	0.892982784	0.314870285	0.093765425	0.14895924	0.046985571	0.432128118	0.82076541	-4.402776605	239
KCNA4	0.05009381	0.197676498	0.052427925	0.012817999	0.584582921	0.046563363	0.552851042	0.888471697	-4.869508145	3739
DEFA4	1.300009768	2.495288393	1.296002837	0.342716856	0.095299057	0.003741561	0.084920471	0.652677551	-4.223840344	1669
SLC17A3	0.145410046	0.27377359	0.137821513	0.181479734	0.161288093	0.015250758	0.168038451	0.083285802	-4.433898114	10786
SLCO1A2	0.150969142	0.15515292	0.107527564	0.092909369	0.044877969	0.049053145	0.131991573	0.207010859	-3.912189931	6579
MMP8	0.724752391	1.763827671	1.053246217	0.528034227	0.231596948	0.008306824	0.07568821	0.380628233	-4.571572082	4317
CNGB1	-0.178677655	-0.142040216	-0.241039268	-0.065595552	0.006545141	0.034263141	0.000306478	0.290509858	-3.102041375	1258
BRS3	-0.060020352	-0.129330782	-0.087770128	-0.13596677	0.297295769	0.03756404	0.118165794	0.02289327	-4.661653569	680
IL15RA	0.056759146	0.333209644	0.198718604	0.14960024	0.692873485	0.033544111	0.158069608	0.301804048	-4.907542051	3601
GP1BA	0.407366707	0.850939294	0.378348365	0.149419385	0.155651583	0.007028657	0.170626431	0.596841416	-4.420009085	2811
IRS4	0.192811561	0.204975881	0.17138286	0.253091074	0.049878991	0.047041836	0.069099823	0.011864239	-3.956380303	8471
TNFSF4	0.724928309	0.842920558	0.75986253	0.115157377	0.001746877	0.000648027	0.000785716	0.587515694	-2.556427109	7292
CNTN5	-0.116647503	-0.200665092	-0.073932285	-0.131277434	0.101207714	0.009563694	0.274563817	0.066748476	-4.248280965	53942
	-0.111267947	-0.205244368	-0.210606229	-0.072957038	0.159668804	0.01682477	0.008310376	0.351728343	-4.429963858
SLC6A4	0.115395995	0.237138012	0.092922637	0.045769213	0.225334434	0.021719497	0.309080658	0.626805841	-4.561405048	6532
MPL	0.575202116	1.124559936	0.333790814	0.317901963	0.07561037	0.001824256	0.276098946	0.316732885	-4.129053719	4352
TBXA2R	-0.078034389	0.289426322	0.110136659	0.115502682	0.561302396	0.046758314	0.39646862	0.391558119	-4.859258323	6915
HTR4	0.168963195	0.294122672	-0.031879963	0.137243835	0.194506771	0.035664275	0.796620236	0.28954256	-4.506047933	3360
HCN2	-0.114053862	-0.184890742	-0.032062371	-0.073445211	0.079983074	0.008939778	0.600478035	0.252058207	-4.152181594	610
SYNJ1	-0.365901194	-0.261002739	-0.269227408	-0.105355705	0.000206571	0.007253015	0.002981677	0.230857252	-1.712998842	8867
MMP20	0.047952279	0.22542567	0.034700673	0.019156619	0.526390193	0.00756064	0.633720654	0.799611578	-4.842292464	9313
CUL1	-0.035763339	0.27212422	0.108645809	0.0900182	0.759930847	0.033181091	0.338914272	0.443813951	-4.924239731	8454
HCRTR1	0.062154321	0.242463107	0.059410423	0.16556406	0.403758385	0.003790288	0.407513805	0.031804705	-4.764021666	3061
TNFRSF13B	0.274137975	0.474789533	0.073660205	0.10934921	0.155766201	0.022758835	0.687375559	0.565425804	-4.420297042	23495
PDIA6	-0.015511407	0.204123476	0.19840476	0.13836322	0.868319787	0.044780554	0.034485385	0.146605686	-4.941828958	10130
TBX10	-0.20872418	-0.213804075	-0.120713446	-0.068113248	0.041133611	0.045739308	0.209563617	0.490823929	-3.875675788	347853
KLRC3	-0.300330183	-1.429227073	0.428030664	-0.049814725	0.589618256	0.019503686	0.42642104	0.928531848	-4.871619862	3823
LOC101928789 /// SP140	0.1722716	0.408122497	0.100125859	0.004466029	0.277386068	0.018373195	0.509561143	0.977297598	-4.637148833	11262 /// 101928789
LRRC1	-0.129232293	-0.299801507	-0.028248094	-0.174859426	0.111373319	0.001088543	0.712143383	0.034305407	-4.286973514	55227
CRISP3	0.887406787	2.305819794	1.212754005	0.318585794	0.283165551	0.011260776	0.131845883	0.697456299	-4.644482327	10321
FCN2	-0.146786895	-0.187847425	-0.020839763	-0.054997494	0.079743115	0.034756484	0.790858637	0.50150489	-4.150947099	2220
PROS1	0.645582257	1.158563591	0.424010993	0.26401668	0.107053183	0.00808672	0.266161423	0.50165994	-4.271010637	5627
RBPMS	-0.133932743	-0.229741156	-0.145550371	-0.141595701	0.161343893	0.025813106	0.115889047	0.139476794	-4.434032903	11030
CD160	-0.338895033	-0.803006192	-0.615274259	-0.745883795	0.294326253	0.022452938	0.053658241	0.02583472	-4.658130947	11126
CXCL3	0.151426795	0.209584145	0.068372254	0.236559698	0.121950842	0.044354614	0.461233294	0.018850279	-4.323408763	2921
CFHR4	0.037550608	0.216603418	0.069423464	0.173154913	0.685054273	0.032089346	0.438272772	0.069036905	-4.905277009	10877
	-0.10993459	-0.170461586	-0.147832748	-0.031453783	0.140980864	0.033157581	0.043470649	0.668106849	-4.381082459
KRT2	-0.367755848	-0.239383643	-0.240203922	-0.266663705	0.000122926	0.010067884	0.005407506	0.003185214	-1.51644306	3849
GP5	0.47759842	0.540161288	-0.054328557	0.037178637	0.043081663	0.03006269	0.804426309	0.870249343	-3.895076913	2814
LCN1	0.103276349	0.226697387	0.129263155	0.067481289	0.187918198	0.008568205	0.090465989	0.385411741	-4.492903369	3933
SP110	0.035384788	0.295496674	-0.082794244	0.099961487	0.699102026	0.004229113	0.351051603	0.279234946	-4.909297005	3431
CDC14B	0.489347508	0.637814312	0.196105387	0.010387337	0.027937776	0.007493785	0.343503151	0.961128836	-3.712958941	8555
HERC4	-0.23104069	-0.686443591	-0.448287562	-0.268772804	0.35110181	0.011938588	0.066395319	0.279331825	-4.718594978	26091
TTC3 /// TTC3P1	-0.130248615	-0.239006378	-0.104598487	-0.038939665	0.212387444	0.033653942	0.296670608	0.705763408	-4.539294789	7267 /// 286495
VOPP1	0.136420665	0.256442968	0.148915636	0.035825553	0.111558459	0.00639451	0.073208221	0.669548758	-4.287642723	81552
MAN1A1	0.330712472	0.476957296	0.499570499	0.261844765	0.126501564	0.038942037	0.019857901	0.222802151	-4.338048257	4121
	0.020001997	0.149487749	0.038837778	0.075599005	0.772947882	0.047057429	0.561875085	0.280143751	-4.926942608
ABCC3	-0.075391108	0.682771768	0.184456391	0.013867996	0.778855526	0.020770919	0.47752683	0.95877617	-4.928114069	8714
KCNB2	0.16850594	0.208222179	0.061736779	0.105816056	0.090673664	0.04830537	0.510895391	0.280682393	-4.203560072	9312
KIR2DL3	-0.24156691	-0.319634191	-0.076184989	-0.099909719	0.088027919	0.033897762	0.567722182	0.471000939	-4.191462429	3804
KIR2DS5	-0.287970276	-0.595534949	-0.306172271	0.056646553	0.173760575	0.010212616	0.134763848	0.78573577	-4.46279856	3810
NRG1	-0.120206699	-0.24110118	-0.006044292	-0.024099358	0.243148006	0.030325207	0.950844825	0.812859166	-4.589498857	3084
GAS2L1	-0.121576712	-0.193910193	-0.066126829	-0.087354723	0.098501988	0.014697502	0.343119933	0.229775808	-4.237282277	10634
ANK1	0.244305192	0.452590567	0.17274814	0.188982121	0.132339168	0.010567764	0.265062119	0.240606839	-4.356013396	286
ANK1	0.223021102	0.412219054	0.204108753	0.1334443	0.219186929	0.034979993	0.242621468	0.458374719	-4.551096814	286
GCDH	-0.085170933	-0.254860305	-0.040692375	0.066423744	0.404862164	0.022518589	0.678201797	0.51492545	-4.764883993	2639
FGF5	0.029014272	0.225842037	-0.04975428	-0.054144391	0.722838351	0.012732037	0.52893579	0.509233015	-4.915593589	2250
DMC1	0.013704238	-0.153556915	-0.053587738	-0.064457117	0.840063993	0.037999877	0.415413263	0.346156532	-4.93829258	11144
SP110	0.053256206	0.330769594	0.0266786	0.157895712	0.65435058	0.012109284	0.815716898	0.190338362	-4.895695858	3431
ESM1	0.117624213	0.243216022	0.138711291	-0.024847628	0.285355014	0.040467126	0.19325403	0.819729651	-4.647212192	11082
GRAP2	0.119180193	0.359299331	0.243817006	0.05815117	0.393212015	0.018773745	0.07611769	0.675467169	-4.75560874	9402
LGALS2	0.135148192	-1.219517464	-0.946228247	-0.001203994	0.767258301	0.01564121	0.038398742	0.997894625	-4.925781917	3957
KCNA2	0.045526357	0.231239403	0.039898432	0.171980493	0.66328924	0.04187281	0.692050351	0.10747353	-4.898600525	3737
MC5R	-0.111579943	-0.17892223	-0.187445141	-0.04856884	0.164043804	0.037348731	0.018853559	0.539047795	-4.440493441	4161
DUX1 /// DUX3 /// DUX5	0.193269882	0.203281434	0.047853307	0.054749549	0.048943573	0.048344364	0.60123466	0.564688434	-3.948469882	26581 /// 26582 /// 26584
TUBB1	1.103912834	1.394917899	0.799469746	0.166438243	0.068315002	0.030094466	0.165311939	0.77720278	-4.087171492	81027
RAC1	0.072169481	0.185063944	0.104791397	0.073785101	0.361604735	0.031157295	0.173149966	0.351116529	-4.728376144	5879
CD24	0.594495702	1.079900305	0.368430396	0.171890749	0.181305061	0.024598874	0.385557088	0.694918665	-4.479172167	100133941
CD24	0.5322956	0.954770261	0.367352424	-0.030573046	0.169196249	0.022519379	0.320896023	0.935995568	-4.452499705	100133941
CD164	0.360216355	0.50662574	0.211543946	0.223332104	0.045669101	0.009018864	0.213089922	0.205483505	-3.919506246	8763
ATP6V1E1	0.115497086	0.261211605	0.11741872	0.111707163	0.130167965	0.002225576	0.111128578	0.142742061	-4.349433928	529
CAPN2	0.078355266	0.201263976	0.148178779	0.05778852	0.405723194	0.047928008	0.108633594	0.538607028	-4.765554328	824
PDLIM1	0.267583971	0.53323494	0.121927881	0.142796644	0.158830395	0.010254056	0.49938506	0.446387544	-4.427909383	9124
GARS	0.038136998	0.16125738	0.095715801	0.015174081	0.598338068	0.040361584	0.176020566	0.833638295	-4.875191243	2617
CDC42	0.060370812	0.763462881	0.258898515	-0.029834399	0.788194888	0.00280909	0.237380007	0.89432776	-4.929896628	998
ATP5L	-0.058101847	-0.145142672	-0.105630634	-0.037902719	0.30479268	0.018901053	0.05842639	0.50091855	-4.670352768	10632
UBE2I	-0.174065013	-0.340347599	-0.223680752	-0.174107173	0.253255677	0.038164217	0.130978537	0.253143362	-4.604371548	7329
ATP5G2	-0.1203414	-0.271429304	-0.207972391	-0.055365649	0.184707756	0.006716092	0.021253594	0.536702809	-4.486306979	517
EIF4EBP2	-0.111928055	-0.36818336	-0.16770806	-0.049724445	0.440657636	0.020544098	0.233972342	0.730836407	-4.791111058	1979
FSTL1	0.42634922	0.710967848	0.257339946	-0.324272328	0.118665152	0.016113797	0.322054891	0.231097362	-4.312467156	11167
KIAA0391 /// PSMA6	0.03657568	0.166764182	0.020192503	0.017798685	0.607562708	0.031812075	0.768232781	0.802311091	-4.878853736	5687 /// 9692
CHD3	-0.156807287	-0.28182732	-0.061712711	-0.124729503	0.224973213	0.042340191	0.616362523	0.332149993	-4.560808504	1107
HSPA4	0.17607083	0.483662554	-0.105415113	0.041344909	0.275031403	0.006853957	0.494859586	0.79571059	-4.634106718	3308
ATP1B3	-0.007385543	0.264307584	0.206269099	0.134034124	0.929342625	0.004872583	0.014856781	0.115480612	-4.947071952	483
G3BP2	-0.015703494	0.208909838	0.096521	0.019187449	0.850792317	0.022751585	0.235914671	0.818243105	-4.939719648	9908
TOP1	0.056413199	0.187745495	-0.02740874	0.118515067	0.453507939	0.022559606	0.704430772	0.121380154	-4.799760635	7150
SRI	0.735903535	0.983418674	0.386114419	0.538023761	0.026920621	0.005946188	0.214262211	0.098948513	-3.697324819	6717
RNF11	0.370408774	0.341020996	0.209528371	0.19519881	0.006102371	0.014604324	0.092859613	0.12956775	-3.072764428	26994
BECN1	0.232082976	0.332401445	0.196389243	0.116896264	0.101230841	0.028153016	0.147920517	0.400738945	-4.248373621	8678
FBXL5	0.30421812	0.427735204	0.224133818	0.386178502	0.06393949	0.015170492	0.151530895	0.020825955	-4.059758438	26234
LOC101928189 /// RSRP1	-0.101690798	-0.195691696	-0.044386508	0.037083994	0.171983176	0.015644142	0.530731043	0.613333388	-4.458824555	57035 /// 101928189
KRT8	-0.151413569	-0.29394905	-0.109587863	-0.136058977	0.07431193	0.001862386	0.17484131	0.106913264	-4.121916217	3856
KRT7	-0.060654861	-0.153052433	-0.067382396	-0.032295235	0.39046407	0.044874981	0.323185509	0.64594669	-4.753363891	3855
ZMYND8	-0.128181362	-0.211697809	-0.03937672	-0.059362103	0.150265891	0.027218466	0.641016503	0.499090885	-4.406207484	23613
WHSC1	0.067844345	0.179870433	0.186179805	0.18497215	0.418850536	0.047257344	0.026733172	0.033312095	-4.775525631	7468
COL18A1	-0.458484994	-0.729703194	-0.567866795	-0.439304844	0.108217407	0.017744497	0.041799492	0.123103288	-4.275379334	80781
NR2F2	0.058908877	0.253755583	0.085255129	0.097366157	0.40718739	0.00174028	0.216639926	0.17513293	-4.766689551	7026
PLIN2	0.075766976	0.374063142	0.251599443	0.021584993	0.54965257	0.008031628	0.045986977	0.86426966	-4.853817215	123
QDPR	0.073068825	0.295971732	0.077158597	-0.054338674	0.571284718	0.03512937	0.535215541	0.673339591	-4.863752938	5860
TCF3	-0.04732755	-0.173499802	0.03149941	0.019003762	0.554295592	0.045492295	0.682472925	0.811832035	-4.856011449	6929
P2RX5-TAX1BP3 /// TAX1BP3	0.161870502	0.318280762	0.152807475	0.098465108	0.230110991	0.029026916	0.239497451	0.461797937	-4.569189219	30851 /// 100533970
AKR1C3	0.358871678	-1.090029465	-0.427313357	0.027029588	0.342794101	0.0092068	0.243058618	0.942583142	-4.710575927	8644
GPM6B	-0.256136515	-0.193928799	-0.205866002	-0.241113264	0.006667072	0.043532554	0.021115424	0.010122185	-3.109761422	2824
GPM6B	-0.417008696	-0.429400827	-0.426713648	-0.201654441	0.004166711	0.004804367	0.002550354	0.142998738	-2.913883682	2824
PIM1	0.15133787	0.299099211	0.216473295	0.051533896	0.265668601	0.041086411	0.102833025	0.701906899	-4.621686116	5292
BICD2	0.573834135	0.795389102	0.325781778	0.296352974	0.058934895	0.014606547	0.256032751	0.318157218	-4.025916258	23299
SLC39A8	0.109631349	0.341068807	0.109871974	0.107873984	0.475788583	0.040732874	0.458473232	0.482827595	-4.813888375	64116
ISCA1	0.199996928	0.310057324	0.088646924	0.010997366	0.078874493	0.011699102	0.408826041	0.920873806	-4.14644563	81689
MRC2	-0.166811216	-0.353184961	-0.346665459	-0.290684065	0.208272742	0.014638526	0.009597188	0.032798707	-4.531937602	9902
CDC42EP3	0.180430667	0.431669393	0.345513497	0.141604556	0.237235181	0.010135838	0.023199048	0.351342169	-4.580451807	10602
CDC42EP3	0.010838639	0.260076863	0.169685428	0.080669303	0.922524459	0.032708665	0.121936705	0.471179592	-4.946645575	10602
NFIB	0.156515688	0.71295965	0.192316664	0.139856701	0.562901484	0.016709091	0.4615228	0.60496842	-4.859988598	4781
ADCY3	0.12069653	0.273253784	0.049726063	0.032289103	0.139074461	0.002703488	0.520494316	0.686966508	-4.375699165	109
TPM4	0.556871833	1.011201347	0.396171296	0.07559493	0.234751745	0.044535746	0.377660551	0.870277821	-4.576571737	7171
ANXA3	0.573981665	1.671916567	0.687136221	0.323823243	0.408000789	0.026952613	0.305563049	0.639253657	-4.767317656	306
TM4SF1	-0.020535255	0.20996156	-0.031323311	-0.016849921	0.827754945	0.040980669	0.730697751	0.858284518	-4.936526403	4071
SLC12A4	-0.012984824	-0.212678013	-0.123505922	0.00546097	0.862763936	0.010891948	0.09595659	0.942034067	-4.941189987	6560
PHF20	0.105430316	0.203938505	0.050571559	0.075036632	0.229844167	0.031427248	0.546180216	0.389794713	-4.568759422	51230
AMACR /// C1QTNF3-AMACR	-0.044527346	-0.468331877	-0.35054835	-0.304485484	0.740507518	0.002264777	0.010679426	0.029820712	-4.919889529	23600 /// 100534612
LSM2	-0.111630347	-0.357586751	-0.149325732	-0.034214655	0.470320511	0.03343464	0.318296482	0.824149165	-4.810519374	57819
GPM6A	0.130276172	0.752220344	-0.070756407	-0.147153772	0.66600664	0.023092997	0.807573936	0.6260228	-4.899464527	2823
GPM6A	0.490319125	1.135680275	0.021294106	0.065319536	0.162532625	0.003659595	0.948932023	0.849883769	-4.436892108	2823
SNRK	-0.092047732	-0.154506288	-0.027767426	-0.009920164	0.201937299	0.045608992	0.685674181	0.889044293	-4.520274816	54861
CEACAM1	0.413516588	1.649000722	0.492353762	0.295665853	0.390588215	0.002503796	0.290411473	0.538006741	-4.753465789	634
POLR2F	-0.056442457	-0.174673639	-0.062675469	-0.102711125	0.477546788	0.042494395	0.413775642	0.200737602	-4.814958484	5435
SMYD5	0.093394523	0.289840007	0.120425476	0.164922686	0.471488915	0.039375014	0.337030378	0.207870507	-4.811244497	10322
CD36	0.299285037	0.999532509	0.374338926	-0.413845203	0.388109504	0.009273217	0.26474478	0.235482222	-4.751422606	948
NSG1	1.146254839	1.259007506	0.866695866	0.998378012	0.016526557	0.012459605	0.055261406	0.034642725	-3.49146145	27065
ADH1B	0.078218727	0.18272068	0.148756437	0.164128932	0.323135651	0.033096321	0.056912579	0.04377492	-4.690533922	125
CES1 /// LOC100653057	0.730139782	0.963022013	0.018600561	-0.322992347	0.107859287	0.045875831	0.965300487	0.468725343	-4.274040874	1066 /// 100653057
AP1S1	0.032260463	0.287339349	0.146240586	0.060170205	0.791567513	0.031258281	0.219685406	0.622609839	-4.930519625	1174
TGFB1I1	0.157913894	0.573034177	0.111129267	0.157565392	0.551330949	0.04603299	0.663034201	0.552204257	-4.854614364	7041
CES2	-0.099438825	-0.391107787	-0.077568703	-0.094501977	0.327052295	0.000822745	0.426206287	0.351246691	-4.694652173	8824
SLC19A2	-0.249676663	-0.388888529	-0.216452491	-0.212501732	0.167135148	0.044193998	0.212469193	0.237520247	-4.447746589	10560
DOK4	0.152658376	0.239244476	0.072225779	0.090096255	0.114631282	0.021540347	0.430858269	0.34486954	-4.298579056	55715
SLC35D1	-0.169151114	-0.245475707	-0.01045898	-0.031156528	0.112081351	0.03104292	0.91695031	0.764847048	-4.289526365	23169
CSF1	0.100819664	0.239687457	0.06525615	0.069163164	0.264489477	0.015303852	0.450821627	0.441327012	-4.620083998	1435
GM2A	-0.053713121	-0.443096426	-0.404184281	-0.136169366	0.645762847	0.001032381	0.001106539	0.248627448	-4.892813433	2760
REG1A	0.061651864	0.221899939	0.053950958	0.107040872	0.429531281	0.010228583	0.472691357	0.174865292	-4.783306565	5967
SP110	0.000774274	0.259457431	-0.089518749	0.077359764	0.99409295	0.023885416	0.377704555	0.461646933	-4.949158448	3431
CD24	0.541321243	1.118896529	0.340510881	0.042287455	0.184845168	0.012152863	0.382482507	0.916205463	-4.486591973	100133941
CD24	0.416942905	0.531819429	0.262986455	0.159127915	0.040111494	0.014082535	0.170006225	0.418554078	-3.865118555	100133941
KHDRBS3	0.10887324	0.161055431	0.028774429	0.097439197	0.121240616	0.032143456	0.664639689	0.163732851	-4.321070816	10656
GRIA1	0.040456921	0.189632769	0.00061151	0.062646619	0.649659461	0.049482338	0.99430469	0.48293884	-4.894132571	2890
COPS2	-0.016220283	0.29740353	0.047620581	0.015980568	0.891898931	0.023305212	0.679247995	0.89348642	-4.944238031	9318
LRRN3	-0.740701126	-1.269046395	-1.266566956	-0.290138442	0.138932158	0.018995626	0.011493987	0.555668677	-4.375294097	54674
LRRN3	-0.845156019	-1.239693506	-1.130996619	-0.306796868	0.10072912	0.02464806	0.025588494	0.542945696	-4.246358413	54674
SMAD6	0.044614258	0.262051721	0.024802429	0.060038305	0.607422581	0.006947764	0.766574565	0.490153019	-4.878798977	4091
FUT4	0.02300947	0.33239897	0.073135888	-0.025704864	0.872616669	0.033904752	0.59772236	0.85785315	-4.942304388	2526
FUT4	0.12990922	0.329886772	0.218230153	0.241394798	0.309840572	0.018285266	0.0820447	0.064738488	-4.676058679	2526
PTPN11	0.444177675	0.846236429	0.719000927	0.226735456	0.219646394	0.030286978	0.043914084	0.526861952	-4.551878885	5781
C3AR1	0.214800151	0.710757516	0.485125125	0.39287481	0.410557675	0.013455796	0.060142429	0.137634047	-4.769280344	719
BMPR2	0.205796349	0.513662215	0.079814372	0.02370755	0.357507961	0.034102095	0.709394961	0.914955939	-4.724607054	659
ATXN7	-0.131458566	-0.332263325	0.095993939	-0.053528379	0.267019841	0.0107807	0.398104187	0.648310551	-4.623511464	6314
OLR1	0.290822882	0.661386448	0.206010355	0.070212436	0.272419355	0.021796524	0.417511175	0.788960679	-4.630694344	4973
RAPGEF3	-0.078089705	-0.205802218	-0.20293272	-0.1285584	0.325283731	0.017798537	0.011552514	0.110367045	-4.692800552	10411
AGER	-0.151666258	-0.248980857	-0.164323489	-0.062911537	0.042699624	0.002466792	0.023938609	0.386222533	-3.89134352	177
DTNA	0.081274127	0.202228176	0.052818621	0.102996017	0.376975433	0.041999116	0.549782698	0.264856756	-4.74201441	1837
MAGOH /// MAGOHB	-0.139365628	-0.199941433	-0.064604847	-0.049760501	0.117380468	0.035386505	0.443682949	0.568776206	-4.308099981	4116 /// 55110
PARD3	0.030008794	0.315730142	-0.051435283	0.061085541	0.81835596	0.027385619	0.683211259	0.640638253	-4.935084043	56288
VWA5A	0.427936717	0.617574403	0.413357103	0.342706437	0.121668622	0.036451177	0.120815866	0.211704196	-4.322481504	4013
SPAG1	0.275622388	0.512594918	0.621152703	0.353459526	0.211417334	0.03116349	0.005696705	0.11211157	-4.537575179	6674
IL1A	-0.049659653	-0.181531646	-0.104611689	-0.050378716	0.506162149	0.02609866	0.151983402	0.500072864	-4.831513114	3552
RAB6B	0.066192455	0.436925995	0.122178201	0.087859424	0.691902971	0.017619638	0.449497087	0.599284136	-4.907264679	51560
EFNA3	-0.139977057	-0.240083739	-0.087270931	-0.144982106	0.128193665	0.015955891	0.319244051	0.11563334	-4.343346801	1944
DYRK3	-0.056897056	0.232939148	0.040398511	0.128290128	0.5477964	0.024523267	0.657380095	0.180880596	-4.852930357	8444
CXCL11	0.009961188	0.377721148	0.046174983	0.030761767	0.942850577	0.014110084	0.730468052	0.824861589	-4.947799747	6373
GZMB	-0.099111623	-0.830178535	0.104787623	0.04067378	0.761342477	0.020717425	0.738999946	0.900740425	-4.924541002	3002
SEC14L5	0.287110028	0.862600096	0.229679362	-0.171441119	0.326352969	0.007825458	0.413953964	0.555657817	-4.693921565	9717
CABP1	-0.131223881	-0.175240703	-0.128590723	-0.161586698	0.115711792	0.048034498	0.10993406	0.055349128	-4.302350038	9478
FKBP1A /// LOC101929368	-0.746975206	-0.905814336	-0.759625396	-1.164185578	0.072387058	0.039553706	0.058736875	0.006973529	-4.111092238	2280 /// 101929368
HSPA1L	0.139893873	0.368225462	0.125447048	0.249015125	0.274472545	0.009149922	0.308493051	0.05702316	-4.633379987	3305
STX11	0.199884488	0.375788347	0.394918463	0.187473593	0.243065345	0.041324493	0.020950186	0.272880574	-4.589374193	8676
DDX11	-0.086609793	-0.181749101	-0.028107882	-0.099001661	0.313620481	0.049408581	0.732280126	0.250681956	-4.680254183	1663
BMPR2	0.072871335	0.345667621	0.008769819	-0.023151115	0.603561872	0.024499442	0.948168681	0.86868244	-4.877279693	659
MR1	0.136618138	0.255991665	0.113176344	0.117461679	0.205805267	0.028135933	0.274984503	0.274932341	-4.527444566	3140
CAMP	0.727851195	1.839282752	0.848456279	0.016428612	0.316466531	0.020353103	0.227467545	0.981798696	-4.683370603	820
CRISP2	0.118203825	0.250956593	0.062653667	0.086315664	0.297992082	0.040522544	0.564397388	0.445231538	-4.66247317	7180
PCDH7	0.094269749	0.171707031	-0.017077647	0.076892248	0.190330179	0.027107443	0.802692991	0.283004702	-4.49777549	5099
FHL1	0.507579917	0.862564994	0.450550104	0.391532592	0.054882003	0.003004408	0.075580244	0.133553751	-3.996260453	2273
MSX2	0.029463814	0.170627392	-0.004507858	0.132974793	0.712874229	0.049418456	0.953353155	0.104375288	-4.913024965	4488
DDX52	-0.037528553	0.278477234	0.148982761	-0.01172437	0.737307898	0.023343622	0.173666134	0.916467816	-4.919135813	11056
SMOX	0.313804431	0.342149018	0.286182513	0.242549646	0.041408163	0.034501765	0.052713488	0.109735197	-3.878466099	54498
ELK1	-0.227520712	-0.372604041	-0.242023863	-0.292240472	0.030708498	0.001358112	0.018019584	0.006764219	-3.752799992	2002
ERAP1	0.769490189	1.04908153	0.507394829	0.367229236	0.008562172	0.000987972	0.063309217	0.188383659	-3.214593335	51752
ARL17A /// ARL17B	-0.382890168	-0.4866722	-0.262996886	-0.218010573	0.004249082	0.000768081	0.034931149	0.087569849	-2.922008925	51326 /// 100506084
ATP5L	-0.067639012	-0.130502884	-0.109597762	-0.028021648	0.229044917	0.031552108	0.047928091	0.614507782	-4.56746847	10632
LOC101928198 /// MFAP3L	0.044659328	0.258399917	0.049706894	-0.067770873	0.669840039	0.024404125	0.622573559	0.518497878	-4.900668441	9848 /// 101928198
TUBA3C /// TUBA3D	0.066438764	0.196071297	0.069502005	-0.019793526	0.443706183	0.037207143	0.406118039	0.818650437	-4.793197674	7278 /// 113457
MSH4	-0.129424378	-0.159903695	-0.085118368	0.022523644	0.086426501	0.045458367	0.235451602	0.759529155	-4.183952355	4438
BIRC3	0.255157482	0.363869762	0.106250183	-0.028294265	0.120525864	0.037981466	0.49478983	0.860394792	-4.318703	330
LIMK2	0.239256309	0.60512143	0.265809614	0.120181412	0.211271092	0.00450468	0.151335142	0.525768803	-4.537315158	3985
GBAP1	-0.00947044	0.306545073	0.088860923	-0.032440536	0.946122229	0.044310933	0.512129869	0.817018396	-4.947952713	2630
AKAP1	0.121761586	0.244681837	0.055858668	0.12961343	0.159568238	0.009819362	0.497284001	0.135223363	-4.429718059	8165
TACR1	0.151149048	0.278712538	0.017428774	0.182138255	0.227968723	0.038795703	0.8838255	0.148585563	-4.565721788	6869
FBXO9	0.157797139	0.288267045	0.086410477	0.122340523	0.156893839	0.017101519	0.415544617	0.269051748	-4.423117577	26268
PCDHA1 /// PCDHA10 /// PCDHA11 /// PCDHA12 /// PCDHA13 /// PCDHA2 /// PCDHA3 /// PCDHA4 /// PCDHA5 /// PCDHA6 /// PCDHA7 /// PCDHA8 /// PCDHA9 /// PCDHAC1 /// PCDHAC2	-0.147586247	-0.149515291	-0.13390293	-0.138780393	0.036181389	0.042504171	0.047616162	0.047881391	-3.821808524	9752 /// 56134 /// 56135 /// 56136 /// 56137 /// 56138 /// 56139 /// 56140 /// 56141 /// 56142 /// 56143 /// 56144 /// 56145 /// 56146 /// 56147
CFDP1	-0.47287167	-0.639876594	-0.192700255	-0.892565431	0.079413868	0.026089262	0.448056	0.001841403	-4.149246909	10428
R3HDM1	-0.38356086	-0.385664823	-0.17229768	-0.36315714	0.004578602	0.006282982	0.162292708	0.006875589	-2.953037577	23518
CA12	0.163332541	0.190222415	0.027606223	0.050212395	0.036084425	0.021016752	0.702482187	0.504323639	-3.820680519	771
EPHB1	-0.049021352	-0.214384541	-0.168109141	-0.019350769	0.615060451	0.042827741	0.080940712	0.842357993	-4.881744913	2047
DLC1	0.135713372	0.28032118	0.129834373	0.140221652	0.231603211	0.022781656	0.23489913	0.216854739	-4.571582088	10395
TMCO1	0.028846774	0.176733224	0.134752069	0.011802535	0.685019897	0.023481663	0.056656709	0.868030203	-4.905266898	54499
CYB561	0.186679419	0.241142913	0.052691679	0.096504943	0.083164398	0.035177143	0.602992647	0.361077607	-4.168190832	1534
VPS41	0.130600016	0.230500567	0.078596714	0.062594881	0.220925428	0.04412675	0.440896787	0.553363134	-4.554045943	27072
SCN11A	0.11556091	0.144302737	0.073977982	-0.007592962	0.073523277	0.03513005	0.227162984	0.903693342	-4.117517202	11280
IGF2 /// INS-IGF2	0.132663242	0.209895363	0.098198853	0.087342479	0.045440044	0.003754324	0.119047765	0.179093259	-3.917401339	3481 /// 723961
KIR2DL1	-0.20827303	-0.399486217	-0.209500048	-0.103058893	0.263508282	0.046032574	0.243598871	0.576883191	-4.618744167	3802
PFDN5	-0.045780588	-0.17860148	-0.156762162	-0.037008439	0.515037899	0.020569069	0.02634821	0.59822382	-4.836333043	5204
GRM1	0.12596076	0.210101144	0.081743196	0.114658674	0.162590022	0.030290206	0.342464713	0.202368733	-4.437029574	2911
CDK13	-0.244661337	-0.410872106	0.077656852	-0.150047177	0.149438226	0.024655157	0.629291123	0.371186416	-4.404038118	8621
PFKM	0.119489048	0.313123431	0.14896363	-0.056343788	0.382891184	0.034957016	0.26108356	0.6791467	-4.747060701	5213
PRUNE	0.238791145	0.405701999	0.344875652	0.213287242	0.117399178	0.014083665	0.022131083	0.160141511	-4.308163951	58497
MGLL	0.490392835	0.763217241	0.308358229	0.064696023	0.136776305	0.030818606	0.326168676	0.841362424	-4.369101339	11343
TLX2	-0.107153332	-0.324169397	-0.231299931	-0.118222458	0.325580818	0.007369775	0.033003583	0.278980934	-4.693112505	3196
FAM21C /// LOC101930591	0.212029232	0.277126308	0.243676999	0.245769175	0.017664253	0.003926061	0.005505151	0.006783092	-3.519551878	253725 /// 101930591
MAP3K13	-0.062985628	-0.167725287	-0.021581629	0.034271292	0.392850358	0.035843518	0.759942421	0.640464353	-4.755314564	9175
PDE6C	-0.122139904	-0.196249025	-0.065234744	0.014703159	0.043343926	0.003038818	0.250918215	0.80091044	-3.897620331	5146
MYO7A	-0.022723722	-0.327306163	-0.294528692	-0.080010077	0.840147037	0.009170236	0.010533459	0.479378503	-4.938304026	4647
ABCG1	-0.334558576	-0.264989305	-0.181808475	0.011752444	0.010933067	0.049043609	0.13573874	0.92448168	-3.317329158	9619
CXCL11	0.01647822	0.33564571	0.094521995	0.181572093	0.874502039	0.004378625	0.350755701	0.089810311	-4.942507849	6373
HLA-DOA	-0.24097487	-0.25862651	-0.222535917	-0.152775955	0.016653698	0.014501966	0.021249514	0.117806916	-3.494694817	3111
ICOSLG	0.010231613	0.358140847	-0.022801175	0.1662271	0.942903585	0.022562541	0.868472062	0.25015142	-4.947802297	23308
KIR2DL4	-0.19042655	-0.342999583	-0.288804394	-0.067812405	0.075915213	0.003687384	0.007129781	0.517144941	-4.130710889	3805
GAD2	-0.007092775	0.138731584	-0.003063322	-0.037072067	0.907912057	0.037949289	0.958649	0.546701616	-4.945597711	2572
IL2RA	0.188884632	0.343430885	0.080700621	0.101087667	0.168847179	0.020794336	0.536341369	0.45612593	-4.451699284	3559
GYG1	-0.006579446	0.337956889	0.074955184	0.014067249	0.965256351	0.039991683	0.607416204	0.925804244	-4.948666045	2992
WISP1	-0.173055345	-0.226530228	-0.195102391	-0.129616979	0.052349719	0.01731589	0.024841634	0.140402169	-3.976564202	8840
ITPR2	0.276566681	0.489035378	0.391372927	0.168298265	0.205435477	0.037285464	0.06718949	0.436895886	-4.526765856	3709
PSEN2	-0.044547586	0.379203857	0.101812641	-0.111368573	0.784276809	0.032849668	0.517449534	0.495239932	-4.929159102	5664
TACC2	-0.106976599	-0.197934217	-0.149311391	0.064013012	0.188828287	0.024500455	0.061075495	0.427159018	-4.494750033	10579
SC5D	0.092507532	0.206052504	-0.019166739	0.124977168	0.294066277	0.030940023	0.819862679	0.159602131	-4.657820423	6309
SSX4 /// SSX4B	0.052882272	0.220456589	-0.010893948	0.152694376	0.559024049	0.025910763	0.900307689	0.098660627	-4.858210989	6759 /// 548313
CCRL2	0.163215619	0.433135631	0.192798643	0.143868364	0.421136431	0.048091186	0.325451324	0.47770496	-4.777215393	9034
	-0.052691852	-0.336308677	0.043644853	-0.209487089	0.72840029	0.041561401	0.765265617	0.174014791	-4.916981271
ITGB8	0.007436148	-0.219939169	-0.063208774	0.086274062	0.937291884	0.033178406	0.489513342	0.364846497	-4.94751903	3696
ADRA1A	-0.138238468	-0.174235829	-0.054166619	-0.103800406	0.060485259	0.025969015	0.433281425	0.1531195	-4.036708029	148
CDK14	0.106454404	0.289923368	0.077372003	0.01664795	0.30233285	0.010794659	0.434730916	0.870673877	-4.667528574	5218
DYRK1A	-0.094732647	-0.192147287	-0.185139198	-0.074991657	0.281472359	0.042553755	0.034048374	0.392082494	-4.642353192	1859
GUCY1B3	0.300639291	0.430303992	0.125762191	0.126567472	0.115059856	0.034661578	0.486141322	0.499298063	-4.300079332	2983
MAPRE2	0.038509122	0.242887523	0.124074664	-0.045501915	0.581716931	0.002280453	0.072767791	0.515550254	-4.868289815	10982
EGFR	0.221217701	0.30824101	0.090890723	0.082815721	0.037739589	0.007198608	0.360641776	0.421404528	-3.839526348	1956
AKR1C2 /// LOC101930400	-0.159158553	-0.311459067	-0.256545406	-0.133625425	0.238283858	0.032519995	0.05343153	0.320378227	-4.582075795	1646 /// 101930400
CEACAM6	0.817187353	2.031470899	1.268177103	0.394352246	0.292453012	0.016714075	0.094920892	0.608732416	-4.655885746	4680
BDH1	-0.226869916	-0.264226879	-0.182798737	0.104909025	0.071776807	0.046959363	0.128932489	0.394401567	-4.107597951	622
HYAL3	0.15298257	0.355902984	0.144772971	0.07744201	0.19320786	0.006194637	0.201081659	0.505370236	-4.503497111	8372
TUBA1C	0.135994957	0.221256576	0.199802242	0.058871111	0.181402029	0.042373312	0.045779453	0.557838952	-4.479377582	84790
LOC100996724 /// LOC100996761 /// LOC101929792 /// LOC101930416 /// LOC653513 /// PDE4DIP	-0.070162052	0.217095026	0.109266548	0.025490896	0.460501898	0.035509709	0.236555014	0.787726692	-4.804311035	9659 /// 653513 /// 100996724 /// 100996761 /// 101929792 /// 101930416
CDK2	0.016169213	0.23673965	-0.012365415	0.123353638	0.860391187	0.019407068	0.88898161	0.186389436	-4.94090874	1017
PTCRA	-0.002523432	-0.297772081	-0.117049265	-0.005113295	0.983807667	0.028735867	0.332643089	0.967196431	-4.949063015	171558
PDE4D	-0.135933625	-0.17966705	-0.122617728	-0.138186917	0.096558079	0.038850032	0.118717982	0.09141495	-4.229180484	5144
MYOF	0.273052033	0.771602697	0.404358327	-0.032470539	0.395363106	0.02739505	0.195305028	0.918983166	-4.757350577	26509
ITGB1	0.136842385	0.271599741	0.316785077	0.151877074	0.2087154	0.021436437	0.004436291	0.164288371	-4.53273713	3688
SZRD1	0.246974068	0.484213081	0.120367126	0.064042708	0.264147858	0.041989117	0.569063199	0.769848787	-4.619618202	26099
MKI67	-0.000386943	0.296371729	0.078769709	0.119744245	0.996455607	0.002789789	0.351742101	0.176242923	-4.949167822	4288
EXOC7	-0.027392769	0.167001661	0.018895517	0.017836079	0.718138721	0.042918235	0.796000941	0.8140704	-4.914395377	23265
RPL7	-0.076211012	-0.119464409	-0.024965978	-0.039273334	0.173611185	0.046051548	0.638801601	0.477884703	-4.462466307	6129
CALD1	1.271897745	1.459059144	0.859684677	0.318176799	0.017354794	0.00992061	0.087108754	0.532478774	-3.512093986	800
KPNA6	0.054780996	0.194662239	0.109903659	0.235860155	0.520114269	0.035567113	0.185790502	0.008986734	-4.839025951	23633
TRIM27	0.163146056	0.2767029	0.152626025	0.143222379	0.047512436	0.002292075	0.053904315	0.079564631	-3.936062662	5987
RANGAP1	-0.062057741	-0.253079556	-0.10937433	-0.242420095	0.5963707	0.046357664	0.335494197	0.045421706	-4.874394839	5905
EFR3A	-0.024392616	0.159694259	0.112988863	0.038805352	0.713089292	0.02781177	0.084855295	0.55928312	-4.913081536	23167
PBX1	0.548565128	0.608261138	0.221552867	0.166178032	0.031403728	0.023530398	0.350776132	0.498469933	-3.762227427	5087
H2AFV	-0.071951963	-0.154615768	-0.104849151	-0.092739602	0.294560298	0.037030576	0.117370578	0.179434175	-4.658410205	94239
INTS1	-0.185850678	-0.22569883	-0.071713491	-0.06655164	0.061653227	0.032165576	0.442415895	0.491692043	-4.044650999	26173
INTS1	-0.22024283	-0.260757695	-0.255634244	-0.189046757	0.031705824	0.016412107	0.01096878	0.062445527	-3.766258365	26173
TUBA4A	0.146242087	0.321535974	0.231670522	0.085675243	0.250004605	0.020127029	0.063550026	0.497053633	-4.599666692	7277
MTDH	0.110218422	0.182226116	0.164587519	0.127695728	0.199369078	0.047503723	0.051131319	0.138974775	-4.515426451	92140
TMEM97	-0.364633533	-0.510860851	-0.30219616	-0.276506494	0.033441343	0.00576225	0.064651206	0.101042958	-3.788688928	27346
ANKRD12	0.222014623	0.412063723	0.12300268	-0.076282689	0.221645418	0.035203706	0.478366672	0.670921651	-4.555259375	23253
PSMD14	0.048482023	0.201155332	0.0999744	0.026966481	0.572940204	0.031910034	0.232305216	0.753394995	-4.86448371	10213
TNPO3	-0.036577463	-0.203489161	-0.121824226	-0.137480058	0.676761044	0.033475693	0.156360285	0.124412575	-4.902798236	23534
YIPF6	0.257851254	0.338233789	0.144998826	0.197440369	0.05527517	0.018451337	0.253175383	0.136965539	-3.999234504	286451
KHNYN	0.202292124	0.211010554	0.182443549	0.172138358	0.041686887	0.042732361	0.055553546	0.080083421	-3.881279613	23351
LOC100996724 /// LOC100996761 /// LOC101929792 /// LOC101930416 /// PDE4DIP	0.749966461	0.860171166	0.197733447	0.48579536	0.049568462	0.03285798	0.579091334	0.194561185	-3.953771272	9659 /// 100996724 /// 100996761 /// 101929792 /// 101930416
RDX	0.188517718	0.51746503	0.09592954	0.08247843	0.350351464	0.019078776	0.619941939	0.680951883	-4.717881154	5962
NEDD4L	0.169929519	0.348551501	0.188398172	0.139783272	0.083529236	0.001519482	0.048290825	0.151115491	-4.169985593	23327
SPRED2	0.13430849	0.268552833	0.205685354	0.335082664	0.289517779	0.048875637	0.097153724	0.011737908	-4.652331197	200734
AZIN1	0.093716844	0.196695783	0.140068459	0.137296478	0.258537942	0.028515283	0.084388024	0.102131512	-4.6118627	51582
DNAJC13	0.047718677	0.21572753	0.113866856	0.04812129	0.530455962	0.010547896	0.126844683	0.527017382	-4.844372224	23317
MOAP1	-0.11292121	-0.235643642	-0.08460138	-0.096154209	0.226124914	0.020132538	0.344203869	0.300981248	-4.562706589	64112
LCN2	0.996046144	2.087489013	0.958399325	0.151532039	0.136710315	0.004782805	0.137267393	0.817454257	-4.368910104	3934
ENDOD1	0.376241644	0.71498474	0.339327939	0.073392394	0.083944665	0.002996509	0.104653664	0.729411339	-4.172019234	23052
TMEM259	-0.118873347	-0.28899732	-0.168035091	-0.06280061	0.35050027	0.036049218	0.174566831	0.619901338	-4.71802288	91304
OSBPL8	0.055024993	0.222815382	0.028968104	0.020834908	0.565814868	0.032830901	0.753247188	0.82744906	-4.861308961	114882
RHOBTB1	0.72299236	1.079766952	0.6485646	0.031963671	0.087089629	0.017470261	0.110011782	0.93810681	-4.187079815	9886
ZCCHC14	-0.141271258	-0.294152461	-0.159800599	-0.096456154	0.201614231	0.014780534	0.135957086	0.379614349	-4.519668827	23174
SPARC	0.524305115	0.730318	0.324052725	0.153338459	0.088296009	0.02626873	0.267079249	0.609730934	-4.192705603	6678
CEP68	-0.141567707	-0.319023701	-0.097250215	-0.037953645	0.278427462	0.024549711	0.437381317	0.769205434	-4.638484124	23177
LIMS1 /// LIMS3 /// LIMS3L	0.164557289	0.327606995	0.057581703	0.189765371	0.27787858	0.044710507	0.690902377	0.212364349	-4.637781109	3987 /// 96626 /// 100288695
PIK3CB	0.203904649	0.413617895	0.186725301	0.250738274	0.182382851	0.013189983	0.204401596	0.10374871	-4.48144838	5291
EIF3K	-0.073355186	-0.154678852	-0.096129305	-0.036380668	0.241831055	0.022995794	0.115062769	0.557993935	-4.587506668	27335
DLG3	0.074936693	0.299264172	0.166087295	0.034033405	0.519781123	0.01922349	0.144848874	0.769375111	-4.838850626	1741
MAOA	0.023172821	0.189664422	-0.038214303	0.021681755	0.761024844	0.023349754	0.603300136	0.775954702	-4.924473387	4128
OLFM4	1.391054892	3.631522312	2.263102489	0.744684746	0.101657739	0.00023152	0.007924758	0.372799573	-4.250079951	10562
SOS1	0.316361743	1.414942987	1.722748806	2.221642329	0.552871113	0.015999185	0.002041445	0.000226943	-4.855341909	6654
NAB2	-0.262008575	-0.17197724	-0.101011357	-0.015050043	0.001626617	0.037772692	0.174459591	0.842930085	-2.527415931	4665
PRUNE2	0.119713714	0.620883637	-0.019672123	-0.135922249	0.678392667	0.047442932	0.943543847	0.637931987	-4.903292191	158471
DNMBP	-0.226597636	-0.339275739	-0.093944658	-0.014684052	0.078648522	0.014475649	0.439072852	0.906739404	-4.145266073	23268
NCAM1	-0.045350623	-0.975320827	-0.158051128	0.118920788	0.889324657	0.007482716	0.615493771	0.715453895	-4.943998689	4684
PAQR4	0.081665409	0.307803449	0.229155982	0.125528054	0.504322125	0.021619532	0.058706754	0.307311918	-4.830495821	124222
ZDHHC18	-0.009790996	-0.290859546	-0.037514879	-0.072803935	0.939033256	0.037209951	0.761214527	0.570625027	-4.947609792	84243
CDS2	0.112437991	0.303805911	0.296347372	-0.018019264	0.414678956	0.041704201	0.031357652	0.895396675	-4.772406821	8760
PXDC1	0.215632237	0.283616818	0.293863208	0.26877811	0.046282159	0.014175202	0.006340467	0.0147121	-3.925087243	221749
GNPTAB	0.016725912	-0.263093021	0.06805679	-0.100909268	0.882553042	0.033375912	0.534080854	0.376015709	-4.943341491	79158
FANCI	-0.107069876	0.827263461	0.251455325	0.117634341	0.695746571	0.006932918	0.34374001	0.667534548	-4.908356967	55215
FANCI	-0.013183493	0.548867019	-0.053351548	0.157423893	0.95508005	0.031935496	0.813085738	0.502886389	-4.948325168	55215
GOSR1	0.067029185	0.222366107	0.091340736	0.020941559	0.415578997	0.014163836	0.252363302	0.798177046	-4.773083592	9527
NFIB	0.102640299	0.30014484	0.125587796	0.177515616	0.299197507	0.006313909	0.189970181	0.077905493	-4.663886334	4781
RUSC2	0.184700225	0.311235509	0.179025478	0.240294028	0.133221081	0.019152345	0.131048493	0.053879465	-4.358652425	9853
CSNK1A1	0.031181367	0.159848686	0.044946644	0.025861323	0.601331839	0.015215855	0.435834052	0.664528504	-4.87639277	1452
UNC5B	0.104077484	0.229692548	0.079433109	0.070331266	0.320761512	0.04226225	0.4301407	0.500217298	-4.688005924	219699
ACTR3	0.035982697	0.202742929	0.073423472	-0.014933465	0.547674954	0.002816266	0.207918919	0.802437707	-4.852872138	10096
OLFM1	0.084306311	0.64895825	0.154106205	-0.09928716	0.749388239	0.024924559	0.545478851	0.706858597	-4.921926211	10439
PTPN2	0.157100442	0.229490058	0.166915442	0.141831302	0.06909527	0.013580511	0.046347619	0.098985469	-4.091867973	5771
HOXA10	-0.123618489	-0.290157298	-0.130636393	-0.086022237	0.301835798	0.025720047	0.258404518	0.470298949	-4.666954357	3206
BICD2	0.196577433	0.257161563	0.120330004	0.078684484	0.051467502	0.01697383	0.20695377	0.422560092	-3.969471551	23299
ZBTB20	-0.04490632	-0.395039173	-0.184961945	-0.135195896	0.725797075	0.005970391	0.141041054	0.295207974	-4.916335861	26137
ZBTB20	0.098616989	-0.263219608	-0.094098856	-0.030753888	0.419232255	0.046051058	0.423750519	0.800095483	-4.775808744	26137
ACVR1B	0.075336232	0.312326172	0.154456017	0.119717569	0.578370692	0.034359427	0.241486722	0.379119038	-4.866852126	91
TAF6L	-0.118304761	-0.214604676	-0.232942542	-0.118107944	0.208948305	0.034275001	0.01371791	0.209685855	-4.533157015	10629
TFPI	0.336793867	0.583125016	0.13469712	0.325978688	0.194017265	0.036395942	0.585216016	0.208301459	-4.505088925	7035
KRT10	-0.039492819	-0.259162231	0.027400689	-0.094437011	0.683726358	0.015481032	0.769119647	0.333301615	-4.904885429	3858
SNX13	0.244139327	0.349097677	0.320789372	0.202152599	0.093832824	0.025157448	0.025138496	0.16209166	-4.21752635	23161
EIF2AK2	0.029162221	0.389158885	-0.049288988	0.157882386	0.850894203	0.022455011	0.741783839	0.313060648	-4.939732703	5610
ZBTB7A	-0.085543164	-0.194926096	-0.072213314	-0.095751954	0.266652743	0.020129227	0.329277813	0.214979774	-4.623016679	51341
CLIC5	0.189880772	0.572827863	0.11490691	-0.245723287	0.438685738	0.031696225	0.625620535	0.317982888	-4.789749661	53405
VAMP1	-0.052966656	-0.315706074	-0.153385624	-0.124961735	0.720994047	0.049677792	0.287474031	0.401888482	-4.915126184	6843
TMCC1	0.068696313	-0.232391347	0.0432715	-0.039435233	0.454962001	0.020987999	0.624281208	0.666947297	-4.800715628	23023
TBL1X	-0.086631701	-0.249393379	-0.124794546	-0.037644067	0.368337294	0.018052538	0.182471468	0.69418042	-4.734445813	6907
	0.087404345	0.285525218	0.149589547	0.051870936	0.492538098	0.038862943	0.226989373	0.682992448	-4.823829716
BRAP	0.06469728	0.156758931	0.022111888	0.123616126	0.296230518	0.020286622	0.708674789	0.051444941	-4.660395014	8315
MAP2K2	0.008508186	0.183631456	0.02562284	0.074594952	0.918739399	0.043002576	0.750042199	0.37438841	-4.946391723	5605
HBG1 /// HBG2	1.040134467	1.478008006	0.70876448	1.094916989	0.078495459	0.019629845	0.207238853	0.064765761	-4.144465072	3047 /// 3048
NSG1	0.749008726	1.03119819	0.606285279	0.694563595	0.003733037	0.000275726	0.012893346	0.006624382	-2.868322903	27065
SON	-0.190470389	-0.212601915	-0.183320603	-0.034021727	0.063385707	0.049055695	0.063686278	0.732597082	-4.056150993	6651
CDKN2D	0.084424812	0.222331904	0.038665769	0.266176572	0.41643651	0.047560482	0.698030882	0.014613073	-4.773726397	1032
	-0.231946291	-0.562347736	0.051353994	0.094542147	0.361961066	0.040889848	0.832939296	0.708491241	-4.728701237
DDX52	-0.110980949	-0.264912317	-0.072255264	-0.0498224	0.252769619	0.012784671	0.436825251	0.604315884	-4.603672774	11056
PCSK5	-0.007115097	-0.431558588	-0.161222129	-0.073034006	0.970406484	0.038951457	0.386190872	0.70370933	-4.948805289	5125
RPL35A	-0.058023448	-0.161109715	-0.117855973	-0.031045882	0.354083115	0.018687616	0.056755572	0.618101083	-4.721411086	6165
LOC101928378	0.050606616	0.19070485	0.036947607	0.134613901	0.560237755	0.043042719	0.658567711	0.127957828	-4.858769922	101928378
VDR	0.061689759	0.206164186	0.022308848	0.134149931	0.394699986	0.010143688	0.748070603	0.070464791	-4.756815054	7421
MUC1	-0.034534508	0.305531372	0.005603998	-0.001421661	0.787334496	0.029146982	0.963742325	0.991133469	-4.929735942	4582
KAZN	-0.094421428	-0.225584278	-0.03407828	-0.051119067	0.261970743	0.014374333	0.671416572	0.540459728	-4.616632387	23254
HIPK2	0.22477074	0.537164419	-0.031715934	0.117747229	0.372119991	0.047996159	0.895299904	0.638389322	-4.737789907	28996
MFAP5	-0.107731086	-0.217568148	-0.047879388	-0.131597218	0.178101471	0.012724798	0.529343732	0.102599221	-4.472315101	8076
PPP1R2	0.005143558	-0.328601475	-0.020270023	-0.020632211	0.957077327	0.002552039	0.825855054	0.829136546	-4.948398964	5504
CAP1	0.056454611	0.166603902	0.080356664	-0.027778887	0.404375979	0.024138383	0.221375492	0.680179263	-4.764504578	10487
	-0.310979295	-0.456772901	-0.106346667	-0.132240509	0.125663726	0.035329227	0.579922704	0.507684566	-4.335396199
STARD5	-0.160774432	-0.240276911	-0.184215058	-0.142883794	0.088365965	0.017835029	0.044880789	0.127887274	-4.193029349	80765
YME1L1	-0.186292285	-0.893370334	-0.036643374	-0.091771113	0.408508738	0.000636648	0.865247025	0.682513082	-4.767708976	10730
COX7C	-0.180534264	-0.244455522	-0.275098973	-0.148682037	0.028034478	0.00571604	0.001015481	0.066728936	-3.714415324	1350
CSNK1A1	-0.029906667	0.139325432	0.03364435	-0.005113195	0.591178263	0.022481227	0.530994644	0.926647923	-4.872266712	1452
	-0.090584951	-0.280012573	-0.205882477	-0.007511264	0.341304349	0.007990077	0.030105237	0.936602625	-4.709110586
BGN	0.21594798	0.224772034	0.125744243	0.111120179	0.026117919	0.027175724	0.167052341	0.237187713	-3.684561279	633
GNA11	-0.294427219	-0.279508868	-0.14571171	-0.097291584	0.028483609	0.045774469	0.245751839	0.452012319	-3.721113859	2767
DHX34	0.000433248	-0.233120232	-0.115027688	-0.046843008	0.996391161	0.026445206	0.218889441	0.625552313	-4.949167629	9704
ITGB5	0.263895016	0.49721242	0.3216901	-0.070071072	0.222020945	0.032857353	0.125292734	0.742695734	-4.555890439	3693
ITGB5	0.130082504	0.305841412	0.192199375	0.070869526	0.315455519	0.029571881	0.128201079	0.582080649	-4.682267684	3693
CCL8	0.119268842	0.53584337	0.050958098	0.214016545	0.594112747	0.028416302	0.812849236	0.341637565	-4.873474101	6355
GSN	0.088980662	0.311624835	0.149094603	0.191541646	0.372425703	0.005206532	0.126117129	0.060979887	-4.738058132	2934
CD7	-0.445321506	-0.543204849	-0.317794807	-0.298524435	0.003637331	0.000950721	0.026112564	0.042460702	-2.85757069	924
CTTN	0.420540621	0.914086357	0.534199386	0.292657156	0.307661152	0.03994118	0.181603507	0.475657288	-4.673609793	2017
CTTN	0.374780328	0.459003302	0.365346166	0.251365637	0.042874352	0.019517904	0.040676454	0.165991542	-3.893055222	2017
GFOD2	0.193756919	0.225085171	0.173730607	0.284298613	0.054790293	0.034659769	0.072711621	0.006465348	-3.995563579	81577
MEIS3P1	0.201266797	0.360815871	0.141586698	0.030960008	0.160880078	0.020173829	0.302118804	0.826328175	-4.432910946	4213
LOC100996724 /// LOC100996761 /// LOC101929792 /// LOC101930416 /// PDE4DIP	0.038658682	0.371188287	0.087412215	0.101141765	0.810747571	0.035087274	0.575063942	0.532204677	-4.933856384	9659 /// 100996724 /// 100996761 /// 101929792 /// 101930416
	-0.208251375	-0.374881267	-0.108261854	-0.179634313	0.163132174	0.020336382	0.446281381	0.226960931	-4.438325356
MAX	0.243944744	0.569479914	0.427987848	0.234233253	0.203698382	0.007186544	0.024856475	0.221772548	-4.523558642	4149
LRBA	0.333359417	0.557533078	0.234465257	0.103748922	0.143319346	0.023159663	0.281180536	0.643067614	-4.387577991	987
BTD	0.11229383	0.30740056	-0.005934557	0.111721356	0.369719155	0.024287508	0.960482974	0.372129829	-4.735672889	686
BTD	0.011647675	0.296008604	0.182381304	0.150516381	0.932062238	0.04622874	0.17302642	0.27567074	-4.94723096	686
FGFR1OP	0.052504087	-0.271842695	0.030945067	0.101562075	0.601709096	0.014416486	0.74917892	0.315840813	-4.876543295	11116
	0.096249649	0.324704402	0.205536037	0.104685017	0.511855645	0.04133664	0.151955486	0.475881154	-4.834621407
ATP5C1	-0.082508379	-0.316146598	-0.130393417	-0.00320323	0.418150398	0.005534426	0.188472493	0.974778029	-4.775005368	509
TPP1	-0.22987371	-0.27848495	-0.091429684	-0.206557885	0.02522441	0.010778405	0.337794491	0.042611058	-3.669881338	1200
GRM5	-0.004516764	0.197856983	-0.016375177	0.088250994	0.952088371	0.017128982	0.821233241	0.246055521	-4.948208326	2915
TRIM2	0.171519931	0.255516893	0.157350819	0.195994933	0.05181129	0.007413429	0.063310121	0.027750596	-3.972250195	23321
ITGA8	-0.160598523	-0.183666919	-0.171754252	-0.145475628	0.047424717	0.031690838	0.02899918	0.070809437	-3.935289792	8516
RPL17 /// RPL17-C18orf32 /// SNORD58A /// SNORD58B /// SNORD58C	-0.217792201	-0.549437079	-0.034089861	0.057306811	0.293277699	0.015472047	0.8631581	0.780183997	-4.656876403	6139 /// 26790 /// 26791 /// 100124516 /// 100526842
KIAA0485	-0.401905036	-0.472887556	-0.212851226	-0.216171167	0.027385747	0.014316741	0.211572039	0.221219294	-3.704546526	57235
HGD	0.092803249	0.294242567	0.001463187	0.017068646	0.471401091	0.035556998	0.990554647	0.894150805	-4.811190092	3081
CAMK2G	-0.280803969	-0.286799852	-0.163278287	-0.034795995	0.037925659	0.042853175	0.199485834	0.789307483	-3.841592279	818
COPA	0.104965202	0.305765284	0.158989372	0.135609336	0.38433719	0.020482978	0.175646406	0.263166351	-4.74827769	1314
TACR2	0.094851588	0.204240934	-0.071931558	0.125055461	0.319806418	0.046745331	0.43213193	0.192457502	-4.686982098	6865
C1orf105	0.189021961	0.193336073	-0.004286179	0.127505322	0.018384646	0.021189079	0.953478874	0.102490833	-3.536419923	92346
ACACA	0.050314586	0.399208211	0.119906742	0.038288359	0.65969549	0.0021926	0.280326831	0.737377857	-4.897444311	31
CTRB2	0.115790909	0.174544599	0.061183915	0.108445938	0.151120333	0.042813446	0.425266849	0.177822629	-4.408433251	440387
PLGLB1 /// PLGLB2	-0.049447207	-0.716123913	-0.103678995	-0.340411045	0.839548972	0.008611047	0.659965927	0.170331127	-4.938221452	5342 /// 5343
GLA	0.0089389	0.306896841	0.183687806	0.093337889	0.950213728	0.048423915	0.189776396	0.515986053	-4.948131254	2717
NAT1	0.112740974	0.26671265	0.153420002	0.175270838	0.294914625	0.022803257	0.142851803	0.108110786	-4.658832451	9
CDC42BPA	0.284595713	0.607060897	0.215793825	0.266017491	0.256786881	0.025708487	0.3701525	0.288461581	-4.609400048	8476
ETV3	-0.161898105	-0.235894397	-0.065282841	0.095053839	0.130281901	0.038955296	0.519675079	0.368027389	-4.349782149	2117
FCGR1B	-0.060169854	1.050959932	0.298767452	0.029994187	0.884824663	0.021432841	0.457543431	0.942427137	-4.943566423	2210
HIST1H1D	0.132340865	0.337142514	0.121623665	-0.052810953	0.39040908	0.042975132	0.412443684	0.730370646	-4.753318742	3007
HIST1H2AG /// HIST1H2AH /// HIST1H2AI /// HIST1H2AK /// HIST1H2AL /// HIST1H2AM	0.200232633	0.330710084	0.148840158	0.326578961	0.126238171	0.019272227	0.234290102	0.015700805	-4.337216577	8329 /// 8330 /// 8332 /// 8336 /// 8969 /// 85235
CD7	-0.443270146	-0.721589026	-0.391025764	-0.241956237	0.015276371	0.00040292	0.025188394	0.169714513	-3.458278599	924
ACACB	-0.19767886	-0.20715581	-0.110128206	-0.124878451	0.00420934	0.004236707	0.082695301	0.059201423	-2.918108122	32
TPH1	-0.019687414	-0.272266308	-0.096138866	-0.121532551	0.838788195	0.011336605	0.306878965	0.215260945	-4.938115942	7166
GPR1	-0.110689577	-0.223718348	-0.028039617	-0.111737799	0.178362773	0.012711781	0.719483169	0.174415873	-4.472879596	2825
GYS2	0.089570524	0.151728491	0.025818039	0.123730627	0.12428135	0.016116946	0.639299098	0.037037358	-4.330978356	2998
MINK1	-0.272589045	-0.289665843	-0.169077538	-0.204822735	0.018107324	0.016772932	0.117508224	0.06975927	-3.530005875	50488
MPRIP	-0.094499782	-0.257327857	-0.074038234	-0.016355593	0.395151668	0.032946256	0.488405403	0.882271392	-4.757179962	23164
LOC101929336 /// RIF1	0.031540777	0.197407842	0.173541815	0.019882544	0.730446822	0.046987423	0.0566445	0.827957184	-4.917483641	55183 /// 101929336
SNTB1	0.081493848	0.252511507	0.07715202	-0.083272291	0.483628125	0.044994306	0.491266103	0.474220588	-4.818611244	6641
GATC	0.556406455	0.70675391	0.531456802	0.301571606	0.068698708	0.029531246	0.071027696	0.313794652	-4.089487966	283459
BRCA2	0.073408125	0.185598792	0.125845494	0.086662996	0.382912604	0.041362759	0.125911392	0.304238386	-4.747078775	675
SP1	0.068334932	0.238775533	-0.014592911	0.180300385	0.383247512	0.006280159	0.845802304	0.026700531	-4.74736119	6667
PLCH1	0.061091433	0.211964333	0.06498854	0.060762615	0.510022315	0.035512305	0.467425095	0.512284908	-4.833626993	23007
ZBED4	0.011641108	-0.30524577	0.096650145	-0.06122617	0.93438555	0.046962721	0.480043579	0.665515128	-4.94736181	9889
ARMCX6	0.128653406	0.280309909	0.042230595	0.01361171	0.239361461	0.018582521	0.68534077	0.899720438	-4.583735757	54470
MEGF8	0.249247141	0.2301824	0.331433474	0.109669804	0.014723485	0.029848115	0.001244779	0.262733225	-3.442731678	1954
TRIM33	-0.164743686	-0.371998305	-0.06794657	-0.232236494	0.320981895	0.038109304	0.668780433	0.165353106	-4.688241608	51592
C19orf40	-0.149592396	-0.232372334	-0.125950685	-0.17766066	0.121036627	0.024946362	0.173383626	0.067861062	-4.320396583	91442
SPTBN1	0.063669629	0.142389012	0.055769205	-0.022994217	0.339406682	0.0474358	0.384519837	0.728242146	-4.707231703	6711
KDM4C	-0.132565615	-0.289676817	-0.0048991	-0.022310623	0.295951747	0.034665233	0.967714691	0.859060226	-4.660064716	23081
PIWIL1	-0.192903725	-0.143232763	-0.072054053	-0.028654201	0.005325247	0.041409864	0.251914058	0.657442335	-3.015922163	9271
PRKAA1	-0.13534113	-0.342731725	0.143868143	-0.067353304	0.40097512	0.048764278	0.354834475	0.674523756	-4.761832143	5562
SLITRK5	-0.116293957	-0.199979968	-0.264043104	-0.170046789	0.212741	0.045667732	0.005510305	0.072684392	-4.539919234	26050
CACNA1A /// LOC100507353	0.412271432	1.173538545	0.205778876	0.123865488	0.189512907	0.001049318	0.491934606	0.689352174	-4.496132537	773 /// 100507353
FAM21A /// FAM21C /// LOC101930591	0.131334537	0.252498195	0.207702267	0.235384336	0.122547583	0.006816647	0.014211396	0.007992165	-4.325361796	253725 /// 387680 /// 101930591
AAK1	-0.270715157	-0.382971556	-0.160211683	-0.212733313	0.018153335	0.002110912	0.134726696	0.058651512	-3.531076789	22848
SCAI	-0.083719128	-0.377391495	-0.092156544	-0.14279956	0.635603615	0.048760255	0.588526288	0.420701386	-4.889284949	286205
NRXN3	0.212258935	0.193954266	0.257139095	0.073072579	0.011315514	0.025378244	0.001986387	0.359031142	-3.331800308	9369
TM4SF1	-0.194123048	-0.210750933	-0.2411465	-0.251819238	0.01108845	0.008813279	0.00154087	0.001454756	-3.323268198	4071
TRIM58	1.092711765	1.249512174	0.73006255	0.645040758	0.025176707	0.01544556	0.112353184	0.173838969	-3.669082964	25893
RABGAP1	-0.114183499	-0.273888361	0.074063018	-0.142840115	0.264100481	0.014424852	0.449496263	0.164980877	-4.619553546	23637
	-0.128744141	-0.49105105	-0.121305067	-0.404726276	0.484636299	0.015484648	0.494309744	0.034083546	-4.819209602
DNPEP	-0.191814711	-0.205487202	0.005338237	-0.029821228	0.019031544	0.016829223	0.943263328	0.701993744	-3.551013783	23549
AF007147	0.048733147	-0.324544275	0.156498335	-0.012526595	0.683325629	0.014039631	0.180313128	0.916374961	-4.904766864
REPS1	-0.057124042	-0.536018597	0.185598526	-0.055406435	0.795460445	0.026436348	0.385014902	0.801473159	-4.931225163	85021
NCOR2	-0.142469841	-0.234798497	-0.113090388	-0.218317229	0.157397018	0.030160719	0.241493889	0.034149753	-4.424368926	9612
RPL35A	-0.080422181	-0.321999675	-0.011397839	-0.205114907	0.587601509	0.045262218	0.936264698	0.172594581	-4.870778462	6165
	-0.141278079	-0.661886255	0.030335164	-0.002408202	0.525820084	0.007669286	0.887204751	0.991340994	-4.841998562
	-0.222265531	-0.558234961	-0.353016447	-0.298346371	0.31957764	0.021839508	0.105929601	0.184562769	-4.686736269
RPL35A	-0.12426744	-0.188782355	-0.160280977	-0.04090521	0.142655793	0.03736171	0.053094908	0.623518002	-4.385746736	6165
EMC3	-0.15995074	-0.282826584	-0.070596109	-0.164374874	0.201412178	0.035699077	0.553925845	0.189578104	-4.519289261	55831
	-0.111663867	0.293395364	-0.034677889	0.059842056	0.396565987	0.039632254	0.783478028	0.648100352	-4.758318755
	-0.385321006	-0.699206352	-0.274168823	-0.177683695	0.23179748	0.043396107	0.374536019	0.577569071	-4.57189227
KIAA0754	-0.275526412	-0.666772267	0.185916858	-0.024584855	0.297019532	0.020618093	0.463049442	0.925147717	-4.66132775	643314
SPATA31C2	-0.071404109	-0.169999005	-0.010309917	0.006808201	0.326251487	0.031122508	0.882077581	0.924789669	-4.693815375	645961
AK291611 /// TRGV7 /// TRGV7	-0.104269803	-0.28640149	-0.128364711	-0.163384506	0.429380176	0.044741875	0.314367635	0.219253703	-4.783198491
	-0.148598277	-0.425530288	-0.024684965	-0.044308929	0.319693701	0.009866109	0.862637193	0.764857656	-4.686861008
GGCT	-0.051873159	-0.175842606	-0.06930768	-0.049748847	0.471734917	0.025489877	0.320389284	0.48991677	-4.811396804	79017
SPG21	-0.111671792	-0.239388083	-0.034458893	-0.216423399	0.31003112	0.043522299	0.743090922	0.054755786	-4.676271742	51324
	-0.195860518	-0.362408532	-0.066267388	-0.269685579	0.243631651	0.044647484	0.679057811	0.112125242	-4.590227251
	-0.04673928	0.231372768	-0.008596736	0.006674106	0.502897334	0.003335886	0.897859267	0.923489976	-4.829703772
	-0.176169179	-0.371258608	-0.043294519	-0.189379447	0.261780282	0.0289385	0.772416873	0.228481598	-4.616369744
ZFR2	0.099690942	0.256994307	-0.038175247	0.148048543	0.355076629	0.028289732	0.711483472	0.173464572	-4.722342479	23217
	-0.09400213	-0.204977968	0.013690582	-0.109086459	0.326362718	0.046989262	0.881089907	0.256108077	-4.693931765
LOC647070	-0.129351592	-0.226991085	-0.076951534	-0.166490031	0.162933621	0.023342304	0.383966729	0.07566882	-4.437851357	647070
GTF2H2B	-0.339773208	-0.878507616	-0.414529715	-0.184802724	0.289688993	0.01269255	0.182638831	0.561959518	-4.652539771	653238
MAP7	-0.177186627	-0.29851726	-0.117469779	-0.113591633	0.1049975	0.011822714	0.258911374	0.292095148	-4.263171458	9053
PTCRA	0.282229521	0.423637855	0.261089434	0.160586182	0.081078053	0.01501242	0.093316272	0.31211045	-4.157766004	171558
SAMD4A	-0.039562711	0.482115028	-0.016848221	0.213915598	0.821286709	0.013018884	0.920450907	0.227751217	-4.935542561	23034
ANKRD10-IT1	-0.142686617	-0.190966024	-0.011960928	-0.091624284	0.065554696	0.020962571	0.868863029	0.228834843	-4.070098221	100505494
	-0.050135695	-0.360204156	0.028768257	-0.028099597	0.740259773	0.029407622	0.843414438	0.85250288	-4.919831548
	-0.270677034	-0.695964883	-0.154467827	-0.126335379	0.174867129	0.001952443	0.416779335	0.521268778	-4.465249657
	-0.299154488	-0.807547922	-0.121093413	-0.20293093	0.417915115	0.043236591	0.732417992	0.581482427	-4.774830246
	-0.192685054	-0.250013424	0.022314613	-0.138145866	0.049893011	0.01706399	0.807369868	0.153012359	-3.956497701
UBR2	-0.217755605	-0.498645299	0.431719548	0.005543518	0.305412164	0.03036364	0.040410834	0.978988749	-4.671059456	23304
FCF1	-0.248906662	-0.527698833	-0.18732161	-0.402835657	0.114701341	0.002674418	0.214070909	0.013504025	-4.29882472	51077
CAT	0.025535577	-0.322191088	-0.045174047	0.073216618	0.854430469	0.033989573	0.736432864	0.599640991	-4.940180045	847
	-0.193291606	-0.439442189	-0.160634542	-0.102431752	0.327826688	0.03948128	0.397716672	0.601864409	-4.695458837
	-0.099325706	-0.233804931	-0.007891985	-0.144282611	0.346979672	0.040501353	0.937704329	0.175560574	-4.714648061
RSU1	-0.173092488	-0.361668007	0.140982353	-0.121263265	0.299795158	0.044319957	0.379520588	0.465433678	-4.664584319	6251
	-0.363691451	-0.474010401	-0.128880975	-0.277626954	0.031752015	0.008931342	0.413153032	0.095542741	-3.76687127
FLCN	-0.011811848	-0.446491244	-0.162744533	-0.188749752	0.932396388	0.004497051	0.231087788	0.182122629	-4.947250063	201163
	-0.260534755	-0.227786747	-0.146979504	-0.256057293	0.011062405	0.031270254	0.122653213	0.012363225	-3.322278484
SDHD	-0.028048566	-0.250162679	-0.144223694	-0.055546039	0.8106061	0.048944601	0.207183785	0.635589333	-4.933833044	6392
MAST2	-0.224554933	-0.389766348	-0.206161923	-0.260457579	0.054213798	0.002452105	0.065837115	0.027164318	-3.991155298	23139
SHBG	0.105987095	0.268280204	-0.004127605	0.176796474	0.150753777	0.001310708	0.952831688	0.020063425	-4.407480102	6462
SCARB2	-0.202199726	-0.336599337	-0.081978229	-0.119461595	0.147508473	0.02516347	0.536033773	0.386421989	-4.398928255	950
MYH7B	-0.108031561	-0.191026511	-0.161250823	-0.046464667	0.188736324	0.030936866	0.046061451	0.567038728	-4.49456389	57644
	-0.10471764	-0.49219771	-0.165311614	0.156706157	0.635603816	0.040469722	0.439108126	0.479339601	-4.88928502
PTGS1	0.413378518	0.624085369	0.320594527	0.225099242	0.148920691	0.041450324	0.242345874	0.425896679	-4.402674882	5742
RHCE /// RHD	0.022471107	0.325044723	-0.022610576	0.110571285	0.860856251	0.021172686	0.854777948	0.391384058	-4.94096426	6006 /// 6007
	-0.305232132	-0.299260325	-0.19126057	-0.146051952	0.003855995	0.006435974	0.050135371	0.143287314	-2.881747029
TMF1	-0.106647678	-0.319071333	0.024831229	-0.037489785	0.462618775	0.04247064	0.858497632	0.795402638	-4.805667093	7110
	0.066975789	-0.181968874	-0.194886528	-0.07478723	0.376013371	0.027115661	0.011110796	0.323722846	-4.741183353
RP6-91H8.1	0.047701696	0.21969322	0.06825227	-0.008473966	0.426365759	0.001381416	0.240700179	0.887019529	-4.781030604
PDS5B	-0.138599875	-0.362670767	-0.218602238	0.009678296	0.311283424	0.015603233	0.102469128	0.943118899	-4.67766786	23047
MED25	-0.169560914	-0.176225191	-0.103076236	-0.1037397	0.038768965	0.040438993	0.182376251	0.195516586	-3.85082825	81857
TTLL5	-0.293876782	-0.553951747	-0.214221693	-0.172230058	0.148018905	0.012317951	0.270061586	0.390811303	-4.400286976	23093
LINC01361	-0.035488827	-0.161531951	-0.146012492	-0.136464924	0.562602283	0.016710364	0.018377026	0.032151675	-4.859852259	101927498
	-0.100782225	-0.187843933	-0.066178128	-0.13407247	0.238168272	0.04094201	0.418447806	0.11999249	-4.581897215
	-0.215450362	-0.401739907	-0.022605385	-0.096806177	0.154396191	0.014571784	0.874558391	0.516219075	-4.41683968
CCDC144A	-0.069197258	-0.180285471	-0.040549109	-0.043471233	0.407903376	0.045973235	0.613418485	0.601791696	-4.767242529	9720
	-0.318807396	-0.895893886	0.295068532	-0.447618908	0.411314502	0.03348564	0.429834223	0.251403309	-4.769857897
	-0.08881562	-0.150009337	-0.086616608	-0.081618568	0.210196182	0.04818052	0.204901401	0.248519092	-4.535397522
LAMA4	0.230177059	0.225642257	0.016951481	0.203100693	0.011944105	0.018015411	0.838855522	0.02480894	-3.354563172	3910
LOC101930150 /// NF1	-0.320264938	-0.336634806	0.004644913	-0.005043082	0.022415037	0.022146908	0.971266029	0.969938374	-3.620067342	4763 /// 101930150
	-0.081860162	-0.25935349	-0.007393331	-0.050190883	0.443152882	0.025954907	0.9424024	0.637118608	-4.792820583
	0.18046333	0.277983214	0.107431418	0.069931	0.099927755	0.018539125	0.302307892	0.515223287	-4.243117422
	-0.325449269	-0.411591187	-0.502061555	-0.382597881	0.0604648	0.025497107	0.004015128	0.029086326	-4.03656748
	-0.263119712	-0.386741591	-0.11875802	-0.207149825	0.049583109	0.007578526	0.344867349	0.117430905	-3.953894709
SYNJ2	0.19966497	0.302635291	0.139918591	0.161806145	0.040721157	0.0043472	0.130043163	0.093139759	-3.87144812	8871
TRDV3	-0.319684289	-1.051649358	0.106124689	-0.022130336	0.321974902	0.003704665	0.730974283	0.944861505	-4.689300965	28516
	-0.134788757	-0.31814306	0.188471495	-0.161618415	0.346894476	0.039965685	0.175936163	0.260993096	-4.714565827
GRM8	-0.012099151	0.267183071	-0.005047146	0.017622318	0.891809228	0.00729492	0.953041086	0.842991375	-4.944229788	2918
LOC100506699	-0.009457325	-0.234886204	-0.107860693	-0.233543296	0.92564173	0.033806242	0.274403861	0.027388296	-4.94684544	100506699
NGDN	-0.112843638	-0.383698016	0.023508978	-0.209551524	0.485592391	0.029575221	0.879671917	0.199972105	-4.819775175	25983
	-0.18662252	-0.455602299	-0.241450943	-0.217623626	0.28149512	0.016218285	0.15146701	0.210822033	-4.642381919
CYSLTR1	-0.184766624	-0.351659372	-0.231461216	-0.103729722	0.184596544	0.019866679	0.087834702	0.451545013	-4.486076149	10800
TUBA3C /// TUBA3D	0.089947397	0.316217002	0.198117269	0.047730959	0.38974328	0.006643514	0.055520365	0.646545616	-4.752771371	7278 /// 113457
HDAC3	-0.000264944	0.167984457	0.020204656	-0.007727494	0.996998731	0.029352782	0.766122613	0.912647666	-4.949169315	8841
SIGLEC8	-0.146696064	-0.175099633	-0.144943365	-0.052634802	0.037811819	0.019346594	0.033539213	0.44093495	-3.840329546	27181
TNXA /// TNXB	0.071144712	0.264827246	-0.040847773	0.226183548	0.509175961	0.02462669	0.693360014	0.042345093	-4.833165857	7146 /// 7148
COL4A3	-0.150492108	-0.208123234	-0.088034391	-0.043455642	0.102761267	0.034323613	0.314754347	0.630147557	-4.254455704	1285
CD24	0.533599224	1.165664947	0.333498521	0.090308771	0.2065283	0.01174667	0.408800898	0.828393039	-4.528767558	100133941
BOP1 /// MIR7112	-0.133991612	-0.243431331	-0.176417996	-0.104564981	0.200250398	0.030862841	0.083824272	0.314797619	-4.51709828	23246 /// 102465906
	-0.068982878	-0.204403129	-0.078063969	0.013020871	0.283500487	0.004455321	0.209583551	0.838001988	-4.644901628
ZNF682	-0.338184784	-0.206305295	-0.110968299	-0.181974817	0.000981025	0.041341881	0.221158515	0.057826361	-2.323283892	91120
TPSAB1 /// TPSB2	-0.203908989	-0.216237243	-0.208251936	-0.121293523	0.034091276	0.032296629	0.025388923	0.19600014	-3.796787131	7177 /// 64499
MLLT10	0.004041477	0.236963906	0.008760468	0.131844371	0.955660926	0.003952968	0.900479951	0.077745192	-4.948346978	8028
RPLP2P1 /// RPLP2P1	-0.124489092	-0.314943262	-0.158959368	-0.056832429	0.258559498	0.009502876	0.137630839	0.602759004	-4.611892891
RPS10L	-0.016925098	-0.190389841	-0.057518676	-0.03933282	0.84579268	0.044214073	0.494421991	0.651763159	-4.939067539
	-0.164120642	-0.221713423	-0.117267085	-0.108208722	0.027750289	0.005730953	0.096315286	0.137238212	-3.710120734
IGHA1 /// IGHD /// IGHG1 /// IGHG2 /// IGHG3 /// IGHM /// IGHV4-31	-0.073434807	-0.23226893	-0.006056459	-0.019221406	0.299097725	0.003448986	0.928506806	0.783904609	-4.663769628	3493 /// 3495 /// 3500 /// 3501 /// 3502 /// 3507 /// 28396
NHP2P2 /// NHP2P2	-0.07278971	-0.301587981	-0.228256755	-0.111007149	0.355719383	0.000893294	0.004841653	0.163097516	-4.722943178
FAM186A	-0.064979956	-0.168638406	-0.06105708	-0.044694073	0.377599008	0.034693851	0.389431464	0.542466206	-4.742551506	121006
AOC4P	0.123218677	0.257229734	-0.087990159	0.137377647	0.180750594	0.010711527	0.317822373	0.13711039	-4.477995208	90586
	-0.057828875	-0.187265744	-0.048520741	-0.057385143	0.342365327	0.005817331	0.407480143	0.346023399	-4.710155045
	-0.141550741	-0.380280362	0.009716539	-0.0701916	0.379548009	0.029852032	0.949745756	0.661385321	-4.744222315
TOX3	0.080051702	0.135505649	0.096340076	0.008418272	0.20767316	0.046546744	0.11838155	0.893108468	-4.530851497	27324
	-0.080223277	-0.266175058	-0.113043824	-0.129182864	0.457043482	0.02394103	0.279440812	0.234658187	-4.802074478
GAD2	0.00756541	0.159848806	-0.062842101	0.124936749	0.918280299	0.046099782	0.379704246	0.098229138	-4.946360098	2572
ATXN3	-0.169252732	-0.201165022	0.042472022	-0.069200294	0.063961871	0.037335064	0.61960794	0.437215662	-4.059903551	4287
KIR3DL3	-0.40434197	-0.512329058	-0.33749798	-0.115323919	0.065890003	0.028291995	0.108547746	0.58965469	-4.072211582	115653
SUPT20H	-0.107268735	-0.309206794	-0.098744097	0.018231335	0.319478955	0.00941265	0.341232028	0.864493185	-4.686630159	55578
ARHGAP1	-0.12336887	-0.253676845	-0.28636283	-0.054539697	0.269901074	0.035604052	0.011253002	0.622708409	-4.627366218	392
KRIT1	-0.028679458	-0.265745051	0.044629356	-0.043175775	0.774985492	0.016431389	0.644731328	0.667227875	-4.927350524	889
	-0.15622839	-0.284983701	-0.033965812	0.064757674	0.187198995	0.0258905	0.762661568	0.579750604	-4.491436827
	-0.230595698	-0.647139821	0.121626382	-0.501857959	0.31907445	0.011169148	0.583183735	0.035523483	-4.686194778
RP3-508D13.1	-0.064411239	-0.231176479	-0.054702265	0.011059899	0.43510623	0.011287321	0.491019882	0.892831383	-4.787254588
GYPB	0.423564973	0.507200817	0.291114841	0.253122568	0.065374744	0.037008525	0.182333665	0.261612598	-4.068959394	2994
ERBB2	-0.096190258	-0.623078915	-0.224190009	-0.384097244	0.654147769	0.009152639	0.282643753	0.081175844	-4.89562883	2064
	-0.190540116	-0.360388806	-0.014209087	-0.21961169	0.122897361	0.007706401	0.902943921	0.077351714	-4.326501793
DLEU2	-0.168812316	-0.398450938	-0.218385786	-0.097141401	0.32696236	0.032724716	0.191147612	0.570508889	-4.694558329	8847
HAB1	0.208190443	0.266573581	0.126724121	0.165427004	0.095155798	0.044009998	0.284707497	0.180908276	-4.223227981	55547
DRD2	-0.094725645	-0.276988667	-0.188121546	-0.112879821	0.42189774	0.030820637	0.103997304	0.339690165	-4.777775169	1813
FCGR1A /// FCGR1B /// FCGR1C	-0.076400844	1.21312942	0.439688911	0.052416538	0.836955683	0.003869334	0.224964959	0.887700562	-4.937859635	2209 /// 2210 /// 100132417
FCGR1A	-0.009709187	0.257337369	-0.039402369	0.040673503	0.908602033	0.00665226	0.629423011	0.631229234	-4.945651317	2209
NPAS1	0.111150527	0.181587392	0.124914111	0.129378931	0.186549202	0.043920588	0.125492976	0.126195595	-4.490106304	4861
ADAM5	0.10762982	0.17257737	0.067589716	0.102541183	0.0693948	0.007381956	0.228876148	0.082826099	-4.093656239	255926
ADAM5	-0.099119548	-0.168713488	-0.11294437	-0.007288476	0.177192557	0.032655213	0.112790269	0.919671674	-4.470344263	255926
CDC25C	-0.147079393	-0.158971515	-0.199646573	-0.132789525	0.033335856	0.02867923	0.00381322	0.052986562	-3.787359553	995
TMEM212	-0.083979406	-0.249242154	-0.097229181	-0.175258459	0.367544052	0.014919307	0.280488582	0.066124634	-4.733738572	389177
FOXD4 /// FOXD4L1	0.108915512	0.227897623	0.179716542	0.167683311	0.245974101	0.02515529	0.051953806	0.07869288	-4.593730822	2298 /// 200350
LOC101928457	0.257858008	0.220820789	0.142146679	-0.037518121	0.008268153	0.027865564	0.115451965	0.682727214	-3.19993024	101928457
	-0.046427617	0.212564074	0.048223161	0.015463727	0.564175802	0.016532907	0.534424956	0.847294461	-4.860567731
PLEKHG3	0.073334408	0.196736315	0.039898822	0.146424213	0.349875747	0.021578508	0.595691455	0.067898527	-4.717427531	26030
AGER	-0.006026544	-0.29651747	-0.118201064	-0.043828973	0.961180806	0.028744025	0.326004981	0.72364796	-4.948540014	177
	-0.303109747	-0.347252983	-0.14691405	-0.197969269	0.000228209	7.86e-05	0.042804609	0.010154111	-1.751121617
HOMER2	-0.0197025	0.173639471	-0.017464101	-0.037240919	0.80349322	0.04371014	0.818943011	0.638595714	-4.932635323	9455
RP6-11O7.2 /// RPL7P52	-0.1430259	-0.290226079	-0.120804771	-0.15125186	0.061644328	0.000771359	0.099032579	0.048905747	-4.044591066
	-0.004071072	-0.163708112	-0.066356409	-0.000922386	0.95217084	0.027703169	0.314661019	0.989156817	-4.948211648
MTAP	0.133264591	0.233690969	0.054821944	0.162821816	0.093301435	0.007056479	0.464609985	0.042704485	-4.215212232	4507
BTBD7	-0.063072293	-0.245358093	0.028710166	0.089548924	0.555488703	0.035077475	0.780120329	0.404032422	-4.856569768	55727
TCRDV2 /// TRDC /// TRDC /// YME1L1	-0.280893645	-0.851215441	0.006098475	-0.123615522	0.261874109	0.002552769	0.979605029	0.618319417	-4.616499159	10730
	-0.167835863	-0.348050616	0.025227834	-0.093518079	0.233582805	0.022828346	0.850784147	0.503170161	-4.574728543
ZNF259P1	0.012604301	0.19732814	0.02799012	0.090592158	0.887095417	0.041183468	0.743711046	0.311832166	-4.94378676	442240
RP1-8B22.1	-0.146838941	-0.208011623	-0.103934555	-0.093427458	0.112314216	0.035061388	0.238680133	0.305948103	-4.290362194
RP3-507I15.1	0.016866456	-0.233586608	-0.174184115	-0.004500964	0.808775317	0.003147926	0.014010028	0.948482317	-4.933529312
RP5-1170D6.1	-0.130407125	-0.220793342	-0.093132828	-0.092673935	0.159287188	0.02691105	0.293099541	0.313022638	-4.429030217
COL7A1	0.08854272	0.205128501	0.155223524	0.106188928	0.321112924	0.033756675	0.0766534	0.235845788	-4.688381633	1294
AC004692.5	-0.149759507	-0.349089801	-0.198223275	-0.09582395	0.092686436	0.000586053	0.023702508	0.274927278	-4.212516547
KLK13	0.238948083	0.214302081	0.046070155	0.166643913	0.011024919	0.027402458	0.590670831	0.068109667	-3.320849969	26085
ATXN3	-0.135463089	-0.253218664	-0.129754256	-0.148277281	0.099879635	0.005139656	0.101830169	0.07299697	-4.242921927	4287
RP3-522P13.1	-0.0574651	-0.242307051	-0.064998813	-0.054945	0.544815986	0.020019109	0.477753663	0.562486714	-4.851494699
PPIAP21 /// PPIAP21	-0.054147387	-0.200475672	0.014306819	0.008894632	0.547635426	0.040321581	0.868655859	0.921071013	-4.852853184
HPS1	-0.12647743	-0.182341658	-0.07099079	-0.043991567	0.118792235	0.035236263	0.35673707	0.580264632	-4.312896395	3257
RP11-560G2.2	0.01862624	0.180428517	-0.067651881	-0.023435406	0.8140542	0.036656538	0.378408343	0.76735142	-4.934396567
CTNNAP1	-0.21626182	-0.142440431	-0.070887117	0.007899046	0.002771833	0.048952747	0.274544533	0.905616888	-2.745416417
	-0.11450592	0.179160285	-0.016694326	-0.005080103	0.174869815	0.047048265	0.834765078	0.951209401	-4.465255586
	-0.148040448	-0.257233973	-0.058650968	-0.153639913	0.153300137	0.021607172	0.55116761	0.138882062	-4.414049138
BTF3P13 /// BTF3P13	-0.103943152	-0.231509298	-0.121751642	-0.153237564	0.233312871	0.015096629	0.149786484	0.083224833	-4.574301357
LOC101928104	0.04318796	0.173758701	0.14860033	0.086575692	0.593207048	0.047363898	0.063719101	0.287864287	-4.873102756	101928104
	-0.151344694	-0.22032828	-0.165802254	-0.076506927	0.057728444	0.010361795	0.032474621	0.325900862	-4.017313749
ZDHHC17	0.204078276	0.312539306	0.125593158	0.0187785	0.095851461	0.017810217	0.280566675	0.875199361	-4.226192513	23390
KAZALD1	-0.094685821	-0.239394482	-0.223159603	-0.164965282	0.289424546	0.014532642	0.013290959	0.070260019	-4.652217554	81621
ATF6	0.299793755	0.331281664	0.251193091	0.10098269	0.045171066	0.035501445	0.079018335	0.486119433	-3.914915712	22926
	-0.132242478	-0.240031973	-0.108016824	-0.060568994	0.1157498	0.008907439	0.179806472	0.463546694	-4.302481998
	-0.084212273	-0.306881752	-0.13163538	-0.131056106	0.323513452	0.001586523	0.114162924	0.128964119	-4.690933988
GTPBP4	-0.2201094	-0.284114182	0.027419339	0.057017575	0.101653122	0.046457689	0.828473892	0.664577272	-4.250061534	23560
	-0.226626794	-0.543801202	0.024912426	-0.260026741	0.234618228	0.009565925	0.890806791	0.174328415	-4.576361758
DSERG1	-0.184477194	-0.559851639	-0.20235878	-0.154255524	0.294274808	0.004416915	0.233853711	0.379110535	-4.658069527	751816
	-0.197102082	-0.346764414	-0.011629903	-0.279834347	0.207051395	0.038842907	0.937542221	0.077264783	-4.529721377
	-0.614760734	-0.769150688	-0.345942171	-0.481165723	0.020512491	0.006659521	0.162821783	0.064882981	-3.582638056
	-0.056080954	-0.242878695	-0.037401988	-0.14815568	0.532378941	0.014269379	0.665076463	0.105898241	-4.845346046
MIR6513 /// TMBIM1	-0.021112014	0.274149522	0.115389171	0.003717812	0.834844434	0.014433828	0.242537687	0.970700966	-4.937560549	64114 /// 102465256
C3	0.048442186	0.367892209	0.088006084	0.186423414	0.731128968	0.017896524	0.518207527	0.192293234	-4.917650111	718
RDH11	0.18260832	0.193743204	0.114101424	0.092744299	0.040857236	0.038734602	0.17558102	0.28572624	-3.872847731	51109
PIAS1	-0.129082894	-0.233317006	-0.183205547	-0.114000399	0.241852832	0.048648416	0.089066466	0.3000346	-4.587539716	8554
MCMBP	0.095115322	0.309422513	0.053636243	0.155759465	0.438191209	0.021202901	0.648916723	0.20823771	-4.789406785	79892
BAZ1A	0.036405663	0.182202921	0.084731383	0.196625277	0.652459749	0.038329378	0.280840839	0.020287766	-4.895068996	11177
SQRDL	0.100281713	0.326663109	0.186933072	0.099481647	0.426224637	0.018131202	0.129430833	0.429883641	-4.780928555	58472
NUSAP1	0.152377955	0.527346956	0.438964187	0.498937992	0.520082771	0.040255903	0.061442457	0.041705404	-4.839009384	51203
TMEM9B	0.124890813	0.219349032	0.106212733	0.108091408	0.108873664	0.009715589	0.155032296	0.162886554	-4.277819823	56674
AAR2	0.084980578	0.168500516	0.142380412	0.062899099	0.280607254	0.046695894	0.065934591	0.422366555	-4.641259214	25980
AGFG1	0.145963341	0.393711756	0.163709685	-0.055292483	0.298939914	0.010970668	0.228225781	0.691571469	-4.663584952	3267
IFT57	0.0330319	0.434489101	-0.068948947	0.053252668	0.840027423	0.016233541	0.662350303	0.744999746	-4.938287537	55081
DERA	0.090298069	0.21535695	0.065596224	0.049413988	0.370093375	0.047527568	0.497921228	0.622054551	-4.73600411	51071
CLN6	-0.214527118	-0.335274649	-0.20174446	-0.085394996	0.105623918	0.018847879	0.113899719	0.511246885	-4.26557748	54982
STMN3	-0.087847376	-0.176272801	-0.000230907	-0.13125686	0.278484789	0.04341231	0.997616523	0.109766389	-4.638557451	50861
RUFY1	0.222104047	0.376525355	0.158260396	0.144819078	0.168049204	0.029856313	0.30437945	0.364120541	-4.449862544	80230
POLR1D	-0.236097389	-0.361718707	-0.248848245	-0.082982742	0.02811795	0.002119732	0.017181989	0.422898403	-3.715668403	51082
PELI1	0.09876827	-0.31229396	-0.039189593	0.046774677	0.38102383	0.012023778	0.716785625	0.676632725	-4.745479574	57162
DIDO1	0.016636427	-0.25675304	-0.135912329	-0.002571084	0.883307754	0.03772137	0.219461276	0.981899139	-4.943416723	11083
BEX1	0.167120622	0.699173985	0.372635369	0.370480315	0.582273613	0.034570792	0.20827865	0.227470828	-4.868527397	55859
TMEM176A	0.237667277	1.133512536	0.11001189	-0.188529115	0.645863219	0.043571647	0.825053319	0.715287457	-4.892847649	55365
NDE1	0.004310106	-0.19425729	-0.015916066	0.031903056	0.96190947	0.047576412	0.854827579	0.724003844	-4.948563575	54820
KANK2	0.14215314	0.390645614	0.080651987	0.100448619	0.39256261	0.030631605	0.613185963	0.544441415	-4.755080233	25959
PANK3	0.008739885	0.394259519	0.263407554	0.166410072	0.952373379	0.014898149	0.069720264	0.260806319	-4.948219783	79646
TMEM242	0.303246255	0.365439065	0.078676897	0.063739839	0.03795522	0.018400659	0.562499634	0.650806989	-3.841919546	729515
GREM1	-0.098457775	-0.1542192	-0.04170748	-0.064086948	0.137185065	0.030004364	0.506794617	0.327870691	-4.370283672	26585
PELO	0.064338117	0.254059482	0.12567098	-0.085792024	0.504442663	0.016591473	0.181248806	0.374868237	-4.830562655	53918
UXT	-0.078806911	-0.203521098	-0.194157196	-0.085330332	0.307529973	0.0160991	0.012789622	0.26996201	-4.673461689	8409
C1orf115	0.237345764	0.502001572	0.319572195	0.291667609	0.245468179	0.023608659	0.108490848	0.155968431	-4.592977508	79762
LPAR6	-0.046048878	0.323791116	0.182187001	0.083336105	0.723772469	0.023527705	0.153733531	0.523478198	-4.915828942	10161
ABHD10	0.089927058	0.174424355	-0.045903904	0.088691642	0.268809742	0.046067267	0.554943953	0.275301357	-4.62591209	55347
SEZ6L2	0.087247753	0.215300531	0.055127446	0.167150859	0.309231049	0.021344799	0.502709981	0.057019588	-4.675376012	26470
PALMD	-0.178324389	-0.306992316	-0.217393859	-0.164248283	0.042961778	0.001642283	0.012087886	0.060898051	-3.89390901	54873
WARS2	-0.077870932	-0.330283376	-0.396590792	-0.455727225	0.608707535	0.045328014	0.0105879	0.005162421	-4.879300115	10352
ORAI2	0.223283444	0.397489176	-0.042476567	0.183024395	0.233631668	0.04807383	0.81187156	0.326932535	-4.57480581	80228
ZAK	0.234279989	0.286550915	0.245058009	0.289544831	0.087873745	0.048521228	0.065118548	0.037319851	-4.190745694	51776
MOSPD1	0.069894826	0.251791677	0.158065821	0.116729931	0.36295716	0.003572976	0.038500293	0.13359426	-4.729607704	56180
TPRA1	-0.300111948	-0.329855686	-0.192067855	-0.214983475	0.032086024	0.025243161	0.145451582	0.117461189	-3.77127665	131601
TNFRSF21	-0.383445759	-0.647649098	-0.463893476	0.079658584	0.08756169	0.008052307	0.034447799	0.715937649	-4.189290927	27242
TNS1	0.284878667	0.526410088	0.178464993	0.096647477	0.074224539	0.002844811	0.238190171	0.53454047	-4.121431165	7145
MLYCD	0.041383376	0.241886316	0.093973035	0.170637107	0.662331969	0.020234558	0.307121001	0.079334415	-4.898294058	23417
COL5A3	0.231185923	0.296135778	0.180564632	0.169374605	0.095126683	0.043913346	0.172554588	0.216221146	-4.22310341	50509
EDN1	-0.050303286	0.235788756	0.072880354	-0.031065124	0.649904995	0.049639867	0.495953442	0.778999595	-4.894215065	1906
POLR1E	-0.085554057	-0.26459672	-0.071074956	-0.222819629	0.424386964	0.0236898	0.490389074	0.04367974	-4.779595094	64425
TMEM140	0.039054588	0.379909995	0.345094118	-0.021149824	0.796449618	0.022386282	0.023816895	0.888859813	-4.931402127	55281
THNSL2	-0.176946796	-0.31184966	-0.062287369	-0.263662808	0.103392847	0.008492402	0.543685765	0.018134766	-4.256937622	55258
GEMIN7	-0.179245948	-0.237869432	-0.151908393	-0.11950015	0.033704389	0.008578803	0.059559513	0.147869453	-3.791985529	79760
KLHL41	-0.062907402	-0.225204277	-0.103857063	-0.014785972	0.465951953	0.017500579	0.215723465	0.863332546	-4.807782641	10324
C2orf44	0.187020586	0.284977788	0.197539427	0.170193709	0.155892098	0.043051813	0.121146762	0.19523252	-4.420613067	80304
ADAP1	0.029530492	0.308375681	0.160981727	-0.044807461	0.830339319	0.039911446	0.231223428	0.745226479	-4.936908722	11033
RABL2A /// RABL2B	0.019305551	-0.304612836	-0.182087953	-0.203720039	0.891070249	0.046740887	0.186845412	0.155731242	-4.944161615	11158 /// 11159
RASL12	-0.063702334	-0.159081068	-0.086410122	-0.100706736	0.375304054	0.040644814	0.215102032	0.165331424	-4.740568739	51285
FSD1	-0.135907744	-0.324702582	-0.210698794	-0.173935201	0.154504712	0.002396715	0.025733094	0.071512565	-4.417114781	79187
MYO15B	-0.303300998	-0.538567064	-0.412500763	-0.364840003	0.070135659	0.003483799	0.012814878	0.031406689	-4.098045104	80022
SCUBE2	0.049435977	0.151516438	-0.019855863	0.027101722	0.405101505	0.019765732	0.727250802	0.646675029	-4.765070532	57758
EDC3	0.010845556	0.247158263	0.273848911	0.29872603	0.918793156	0.033419143	0.011663364	0.008369988	-4.946395414	80153
IFIH1	-0.032924074	0.413858884	0.087831582	0.176188399	0.834094907	0.017061088	0.563026883	0.267407465	-4.93745339	64135
ZNF331	-0.165896969	-0.384059759	-0.127516853	-0.128328628	0.299401641	0.026913583	0.406188258	0.420362123	-4.664124935	55422
TMEM185B	0.158813675	0.233253188	0.113487359	0.205600341	0.121805167	0.03355505	0.246745065	0.048171125	-4.322930424	79134
GLTP	0.19855684	0.389204052	0.247781535	0.092084407	0.236157742	0.031520582	0.128105451	0.579027152	-4.57877438	51228
C3orf14	0.094015771	0.654440215	0.350563136	0.394385926	0.73025741	0.028271656	0.188484227	0.155052229	-4.91743733	57415
PCOLCE2	0.127925385	0.240706009	0.011150011	-0.165179665	0.246067637	0.042405356	0.915443127	0.137230674	-4.593869895	26577
NHLRC2	-0.122788523	-0.270400143	-0.016936346	-0.125980506	0.258567949	0.022105587	0.870102424	0.246672146	-4.611904726	374354
CAMKV	0.103194764	0.212965173	0.143983603	0.118716042	0.131013282	0.004788974	0.032248931	0.084291401	-4.352009603	79012
NAA16	-0.184969471	-0.351495886	-0.160461185	-0.018739135	0.195677057	0.02311501	0.242753151	0.894157104	-4.508329542	79612
SLAMF8	0.233196663	0.569310277	0.236614021	0.397507164	0.185854669	0.003759769	0.164316282	0.028278893	-4.488678343	56833
SLAMF8	0.227095231	1.107186414	0.27196332	0.279041171	0.478764637	0.002368442	0.379869739	0.385203792	-4.815695997	56833
COA7	0.105425327	0.321601513	-0.062789333	0.169412784	0.436882473	0.029382834	0.629719965	0.21534928	-4.788496561	65260
TTC33	0.138576021	0.266922858	0.2081049	0.042741123	0.186957143	0.01915392	0.044013886	0.679772347	-4.490942222	23548
C1GALT1	-0.010478416	0.301802101	0.015591053	-0.043388505	0.940572826	0.048076956	0.908362861	0.757742429	-4.947687891	56913
DPEP2	-0.081650675	-0.568262623	-0.137451654	-0.008922047	0.451140635	2.18e-05	0.192537714	0.934050594	-4.798195667	64174
GDAP2	-0.094836264	0.407609262	0.332101094	0.031056191	0.490464483	0.007786408	0.016852662	0.820680946	-4.82262915	54834
C3orf52	0.11930926	0.229577977	0.190161221	0.160362285	0.158231529	0.012726663	0.023326614	0.061360882	-4.426434506	79669
WFDC1	0.288510698	0.191435341	0.136717096	0.147151251	0.000788949	0.024452419	0.075183393	0.06551837	-2.236186895	58189
CLIC3	-0.119195429	-1.11490964	-0.421917761	-0.309094172	0.781434394	0.018519923	0.312199106	0.473569564	-4.92861475	9022
EAF2	-0.046160217	0.465415812	-0.141936103	0.265173129	0.794981585	0.017536914	0.409575243	0.142864989	-4.931139158	55840
ABCA7	0.055785951	-0.346620175	-0.184529896	-0.144324733	0.723726007	0.043298944	0.230431565	0.363453135	-4.915817258	10347
PHF20L1	-0.056455142	-0.249106446	-0.16623435	-0.116667383	0.588222018	0.028718632	0.105197781	0.267203087	-4.871037964	51105
SLC6A20	0.046650052	0.246717349	0.001998951	0.130736704	0.642647067	0.025062218	0.983506963	0.199208255	-4.891745055	54716
LRP12	0.231685128	0.406938243	0.187987847	0.128334715	0.136138269	0.01572975	0.206948782	0.402674014	-4.367248101	29967
CD177	0.004607888	0.535674153	0.308314472	-0.083886849	0.983452562	0.027757885	0.157184367	0.706093121	-4.949058134	57126
SMPD3	-0.25254727	-0.333147047	-0.29786207	0.033415307	0.067418568	0.023616173	0.027277729	0.803187853	-4.081706524	55512
AP5S1	0.261361551	0.409641781	0.228562994	-0.012674653	0.10400684	0.018026035	0.138509418	0.935661391	-4.259334991	55317
NT5M	0.332205387	0.37556012	0.264154783	0.107418861	0.060019408	0.043659016	0.117088569	0.531604105	-4.033495625	56953
FAM173A	-0.21671075	-0.298638827	-0.125898574	-0.135312018	0.05512662	0.01369174	0.237863783	0.221945419	-3.99811339	65990
CACNA2D3	-0.305463395	-0.627062351	-0.574418832	-0.079828106	0.256508976	0.031199332	0.031665088	0.764391655	-4.609007341	55799
	-0.094367431	-0.249900752	-0.120213809	-0.098903055	0.276218382	0.009005914	0.153165325	0.254276829	-4.635644234
TFCP2L1	-0.02218076	-0.188606157	0.013575739	-0.167846272	0.723429042	0.00715268	0.822043383	0.011410698	-4.915742523	29842
POF1B	0.040262473	0.227833578	0.092520792	0.040324084	0.598188672	0.007548798	0.214014988	0.597631528	-4.875130957	79983
RPL36	-0.075877376	-0.229357215	-0.196076932	-0.078980996	0.354244696	0.011151423	0.017380718	0.335210236	-4.721562803	25873
SNX16	0.173094607	0.418229656	-0.060212915	-0.126024079	0.362825924	0.04188208	0.740936777	0.506164922	-4.72948847	64089
MAPKAPK5-AS1	-0.191063774	-0.251675133	-0.140785265	-0.107056515	0.088863647	0.035109544	0.188589176	0.331931275	-4.195324752	51275
GFOD1	-0.009191272	-0.326677661	-0.051677251	-0.022656303	0.951398099	0.046252138	0.72240788	0.880592441	-4.948180292	54438
CDKL3	0.066297915	0.288847297	0.154310191	0.063117581	0.495733891	0.007716284	0.106506128	0.516474995	-4.825663688	51265
CLIC5	0.121774588	0.440646509	0.088758853	0.06425113	0.391155549	0.005495557	0.51541171	0.649406067	-4.753930869	53405
KLF3-AS1	-0.458602257	-0.812315779	-0.411094436	-0.052107069	0.063047051	0.002832027	0.082542116	0.827606797	-4.053928809	79667
EBLN2	-0.092107297	-0.227432317	-0.015624142	-0.053805636	0.282030087	0.015254406	0.848310656	0.526937315	-4.643056268	55096
ADAMTS5	-0.256340062	-0.537341987	-0.082599563	-0.174812298	0.312607075	0.04918624	0.733563196	0.488969264	-4.679135731	11096
RUFY2	-0.001541441	-0.501015457	0.109841338	-0.024001229	0.989333565	0.000251633	0.326999823	0.835165858	-4.949125332	55680
AIPL1	0.021169663	0.172246852	0.049347555	0.062067477	0.781043589	0.037918191	0.502747386	0.417509582	-4.928539292	23746
NUSAP1	0.174574409	0.558964658	0.283269597	0.214472237	0.444707689	0.024997805	0.202310087	0.349024263	-4.79387841	51203
C4orf29	-0.220782216	-0.352297633	-0.01215737	-0.0600457	0.084925531	0.011114008	0.919476288	0.631085858	-4.176779191	80167
HRASLS	0.190448834	0.353739454	0.117208361	0.076580601	0.122595157	0.008686261	0.318067253	0.527398031	-4.325517056	57110
LGALSL	0.377023964	0.82495119	0.347767074	0.307150705	0.128545633	0.00284128	0.145037461	0.212532031	-4.344439406	29094
EPHX3	-0.122424398	-0.204573918	-0.150142315	-0.04839775	0.15395147	0.026881618	0.072634186	0.567122969	-4.415710074	79852
SPTBN5	-0.14445616	0.254851091	-0.054903754	0.001214291	0.11289736	0.010199062	0.523993143	0.989125698	-4.292447174	51332
FBXL8	0.151801135	0.193370805	0.220155959	0.176977364	0.061111277	0.024889598	0.006534896	0.03074657	-4.04098488	55336
MCUR1	0.376241759	0.516026299	0.226568433	0.267581988	0.035983519	0.007497482	0.179688865	0.12852155	-3.819503387	63933
SLC30A5	-0.151460659	-0.169792851	-0.124346126	-0.157173854	0.055971136	0.041960573	0.100489413	0.047857039	-4.004446043	64924
CYB5R2	0.083234371	0.183906755	0.050029412	0.016712173	0.329002728	0.045437064	0.540527943	0.843362525	-4.696679145	51700
PDPR	-0.129735815	-0.215560974	-0.108660057	-0.121182546	0.188813014	0.041678344	0.25162784	0.218762074	-4.494719126	55066
LRP12	0.166435949	0.417545481	0.190150974	0.113950264	0.174928765	0.002422066	0.110036797	0.348862244	-4.465385673	29967
LRP12	-0.017677739	0.32230668	-0.015159029	0.0722714	0.849269544	0.002383181	0.865689964	0.439462591	-4.939523415	29967
BNC2	-0.067900527	-0.312588311	-0.416270452	-0.238424961	0.568371864	0.017065296	0.000985094	0.05214656	-4.862457102	54796
SPATA6	-0.113006902	-0.256493261	-0.227494178	0.010800726	0.313010557	0.034328015	0.040545527	0.922488152	-4.679581592	54558
PARP11	0.027434668	0.34162664	0.143583383	0.001151274	0.849160697	0.030361147	0.305986856	0.993629986	-4.939509309	57097
MYLIP	-0.256868194	-0.38728235	-0.293385532	-0.054072126	0.058585147	0.008387042	0.026777537	0.681428605	-4.023441239	29116
GP6	0.299165783	0.759640102	0.25449286	0.195674372	0.346274017	0.027795611	0.404910912	0.536044952	-4.713966125	51206
MCF2L-AS1	-0.162091985	-0.239661671	-0.069519171	-0.124154028	0.143916487	0.042980441	0.508999414	0.259304776	-4.38921803	100289410
SGK2	0.014090818	0.217572138	-0.032716271	-0.050162109	0.88419176	0.039009319	0.725859438	0.604882403	-4.943504208	10110
TCP11	0.104905622	0.207059617	0.060557101	0.011976788	0.080670072	0.001966206	0.287040311	0.83766066	-4.155694584	6954
NME8	0.018754039	-0.441784557	0.346851929	0.015970996	0.924679676	0.040840883	0.077621474	0.935829355	-4.946784644	51314
HHLA3	-0.250283619	-0.242720142	-0.195063757	-0.167325036	0.002669328	0.005002156	0.012657315	0.036110533	-2.72991569	11147
USP25	-0.018996601	0.212204325	0.029724967	0.066120976	0.809744889	0.015019292	0.696082556	0.404702743	-4.933690559	29761
PRRG3	0.132805696	0.227248654	-0.021454838	0.182258193	0.213010959	0.046795757	0.832414485	0.091196326	-4.540395221	79057
QPCTL	0.185850219	0.302926181	0.198958053	0.132748191	0.125614053	0.0205648	0.090351594	0.269110085	-4.335238363	54814
	-0.072681406	-0.239981173	0.074653119	-0.122939449	0.514462807	0.046797436	0.487362111	0.273479295	-4.836025069
TRPM3	0.128882922	0.23931992	-0.11777118	0.07468313	0.171557185	0.0191618	0.194069403	0.423123391	-4.45786525	80036
	-0.471112779	-0.635584203	-0.015178749	-0.643544492	0.06443932	0.019549078	0.949168067	0.013689856	-4.062986754
CLEC1B	0.547428937	0.859009118	0.790328344	0.26270781	0.123493418	0.024516581	0.024336577	0.452501247	-4.328436408	51266
SLC17A6	-0.052518525	-0.166251305	-0.203366514	-0.126311778	0.486882589	0.042276405	0.008420571	0.10112053	-4.820535508	57084
RETN	0.217109497	1.24748045	1.056947974	-0.241977711	0.675834227	0.028040904	0.041531881	0.641304423	-4.902516275	56729
	-0.058123353	-0.203708723	-0.14728816	-0.04656491	0.530236654	0.042534277	0.105677067	0.614640477	-4.844260764
CCDC40	-0.020597383	0.283346253	0.059906784	0.046591693	0.833103213	0.009308032	0.526083629	0.63415372	-4.93731082	55036
BC069776	-0.118940035	-0.313809401	-0.259721344	-0.098455004	0.312073776	0.014994674	0.02697334	0.401382077	-4.678545285
AF090939	-0.33479841	-0.337836067	-0.34287069	-0.244545313	0.008539753	0.011051176	0.005523303	0.048282	-3.213492941
KLRF1	-0.12958675	-0.861689003	-0.141029948	-0.459405891	0.684669187	0.014567597	0.646622342	0.156725166	-4.905163662	51348
SLC9A5	0.105631387	0.289784774	0.109313927	0.08927259	0.265874858	0.006005515	0.232914394	0.345558267	-4.621965473	6553
IKZF1	-0.242726483	-0.428018421	0.05823892	-0.240395771	0.200071609	0.035643134	0.746346156	0.204301555	-4.516759809	10320
	-0.068034028	-0.190811758	-0.138886308	-0.088166196	0.446029823	0.047974259	0.112606537	0.32504835	-4.794773504
	-0.046556673	-0.350989325	0.041975556	0.007667622	0.709186268	0.011321525	0.727090571	0.950963717	-4.912047061
	-0.166371441	-0.367909429	0.015045173	0.052236254	0.336329894	0.048429017	0.927519267	0.761040008	-4.704155705
CCDC7	0.037409669	0.222008415	-0.169157634	-0.030854489	0.696228211	0.033669654	0.07460159	0.74734294	-4.908492672	79741
FAXDC2	0.330388618	0.900727881	0.285404263	0.139757665	0.241731292	0.004243092	0.292829465	0.61694392	-4.587355225	10826
MIR4746 /// UBXN6	0.401305797	0.363592872	0.257196745	0.248109677	0.019894815	0.041849344	0.111866103	0.138258153	-3.569735007	80700 /// 100616371
HSPA12A	-0.082000593	0.212439966	-0.076426631	0.032152906	0.412707528	0.049299435	0.428022468	0.746835142	-4.770916926	259217
SCN11A	-0.052614459	-0.132942604	-0.009788258	-0.040721378	0.323086688	0.022003638	0.847448996	0.44282819	-4.690482029	11280
	-0.094289554	-0.207647019	-0.00780886	-0.018810434	0.257509535	0.021827033	0.9215942	0.819348537	-4.610418826
	-0.119480385	-0.178280841	-0.132720192	-0.097695359	0.095445111	0.020509461	0.056500049	0.169337896	-4.224463652
CCDC177	-0.130060045	-0.216753415	-0.020480686	-0.060987131	0.098706331	0.011200179	0.782309005	0.430101989	-4.238124062	56936
RUNX1-IT1	-0.162329107	-0.41264252	0.015388594	-0.131473239	0.272368926	0.011187302	0.913094022	0.372264215	-4.630628069	80215
TCF7L1	-0.083697049	0.212831467	-0.093651113	0.076650765	0.293463911	0.014781694	0.224067487	0.335237884	-4.657099608	83439
CHST8	0.201663762	0.286282681	0.227682336	0.235565683	0.102354776	0.029974652	0.057720078	0.05843068	-4.252849712	64377
SLC22A17	-0.108780073	-0.221743431	-0.025128282	-0.11131571	0.23157464	0.02445555	0.771623711	0.221149656	-4.571536443	51310
KCNMB3	0.279385705	0.348985627	0.266112494	0.070563365	0.035090958	0.0134478	0.037091256	0.580638788	-3.808942999	27094
CSAD	-0.053812777	-0.368374928	-0.198604211	0.095806558	0.735964938	0.034342928	0.202605435	0.549150161	-4.918816292	51380
	-0.15510857	-0.17533572	-0.150244167	-0.115085037	0.059233356	0.043036564	0.058003128	0.155796331	-4.028016389
IQCG	0.201957985	0.433528431	0.382668034	0.297622839	0.315849355	0.04568093	0.054247192	0.143421598	-4.682697862	84223
	-0.273686881	-0.226188088	-0.183383386	-0.228963527	0.003619959	0.018502415	0.035709985	0.012912719	-2.855589365
KLHL3	-0.117109411	-0.389820617	-0.337857648	-0.277731787	0.472809056	0.028383591	0.037803257	0.095262444	-4.812060348	26249
C1orf56	-0.214814507	-0.31140824	-0.251161173	-0.32580614	0.111502711	0.030948016	0.055940672	0.018820397	-4.287441342	54964
OSBP2	0.204712764	0.23357615	0.077323557	0.016384667	0.04464703	0.029936311	0.417150422	0.867678784	-3.91002938	23762
FZD5	0.137704333	0.433856275	0.148401957	0.245130108	0.46800814	0.035320407	0.417548982	0.200857161	-4.80907581	7855
MAGED4 /// MAGED4B /// SNORA11D /// SNORA11E	-0.16511326	0.323900359	0.001241877	0.072976366	0.224071128	0.027431984	0.992328021	0.587090279	-4.559313822	81557 /// 728239 /// 100124541 /// 101340250
RNF208	0.127664122	0.19410402	0.093241935	0.159492056	0.125133091	0.029581687	0.240951341	0.058147234	-4.333706626	727800
NPVF	-0.200831608	-0.139171837	-0.144919874	-0.098395328	0.003014196	0.040834407	0.021728238	0.123175495	-2.779944031	64111
CLDN17	0.150938417	0.263986941	0.081994163	0.309438953	0.089993695	0.006659358	0.330804917	0.001197312	-4.200486818	26285
FOXP3	-0.072239563	-0.279091779	-0.175101414	-0.143306469	0.462894452	0.010455152	0.071529014	0.15085882	-4.805842973	50943
NPBWR2	-0.188670631	-0.195568373	-0.250326088	-0.225917733	0.005366949	0.005857346	0.000272978	0.001163743	-3.019173766	2832
P2RY4	0.008629357	0.148705435	0.042536071	0.089211771	0.900155749	0.046632606	0.522467663	0.20109051	-4.944966842	5030
B4GALT5	0.218214502	0.465813125	0.380510705	0.097026155	0.20834165	0.01393646	0.027130203	0.571552437	-4.532062193	9334
LOC101930075 /// NPIPA1 /// NPIPA2 /// NPIPA3 /// NPIPA5 /// NPIPA7 /// NPIPA8 /// PKD1P1	-0.096737828	-0.269188201	-0.044626612	-0.004059872	0.388827624	0.027596556	0.67840035	0.970959244	-4.752016432	9284 /// 339044 /// 642778 /// 642799 /// 100288332 /// 101059938 /// 101059953 /// 101930075
ALG11 /// UTP14A /// UTP14C	0.089040854	0.26556232	0.103807958	0.007351675	0.387672352	0.018657918	0.29742887	0.942764099	-4.75106036	9724 /// 10813 /// 440138
PARD3	0.153280201	0.617313449	0.173675447	0.086993594	0.324662337	0.000615233	0.248356696	0.573938333	-4.692146866	56288
CDC14B	0.122925177	0.397510534	0.055369258	-0.209864068	0.504490732	0.046204019	0.754317523	0.258042573	-4.8305893	8555
CDC14B	0.334623426	0.491459271	0.35358297	-0.021920146	0.153118527	0.049105148	0.11853405	0.924076769	-4.413584632	8555
PRMT2	0.011588766	-0.314373042	-0.090505254	0.090947503	0.921972327	0.016189551	0.429814459	0.444408511	-4.946609309	3275
TRAF3	0.042884084	0.235472659	0.055922017	0.019347612	0.691173611	0.044589237	0.591286349	0.857600223	-4.90705553	7187
BMP8B	0.156502132	0.150192904	0.14078491	0.207076015	0.031266976	0.047328715	0.043310348	0.005589677	-3.760389813	656
TAF9B	-0.138199537	-0.346562966	-0.026732706	-0.164311445	0.251251637	0.009069165	0.815824537	0.174572372	-4.601480013	51616
ZNF506	-0.148351353	-0.533683877	-0.122712662	-0.189722959	0.544255973	0.044208955	0.602386086	0.438989916	-4.85122333	440515
CHPT1	0.153817854	0.405904295	-0.293207759	-0.120763839	0.324829612	0.017567446	0.057204072	0.438015368	-4.692322993	56994
CORO1C	0.326561151	0.498315476	0.36645749	0.270079125	0.089957977	0.016274754	0.050283153	0.157513805	-4.200324706	23603
ABHD6	-0.206889275	-0.24829297	-0.047229341	-0.011089243	0.050461648	0.026678526	0.632204524	0.913598243	-3.961231105	57406
UBA52	-0.051236846	-0.149724442	-0.11797811	-0.080029553	0.42677218	0.032597847	0.064052257	0.218122814	-4.781324218	7311
LZTS1	0.083185431	-0.199986949	0.052005566	-0.002574837	0.355431422	0.03989404	0.54705961	0.977006419	-4.722674239	11178
TNS1	0.153839936	0.281365841	0.05437335	0.258865017	0.089955237	0.004771795	0.524855442	0.006231977	-4.200312265	7145
TNS1	1.02382404	1.230373965	0.789449738	0.469919171	0.012859429	0.005012581	0.042486122	0.233126174	-3.385668353	7145
KIAA1598	-0.109920441	0.72627347	0.306938603	0.139700398	0.743683827	0.046621271	0.346726386	0.677905804	-4.920627283	57698
NEFL	0.05144883	0.649825901	0.328866884	-0.056707053	0.851773284	0.030896484	0.221172253	0.836837886	-4.939844956	4747
N4BP2L2	-0.102244909	-0.256030508	0.0212836	-0.018510669	0.29375962	0.016272933	0.818918019	0.84782553	-4.657453697	10443
COL8A2	0.085065763	0.251599718	-0.061223062	0.083477195	0.420867938	0.028763052	0.546704077	0.429497374	-4.77701762	1296
NEFL	0.409889795	0.958253551	0.631721098	-0.561538587	0.290939619	0.023235648	0.09609147	0.151404035	-4.65405864	4747
GUCY1A3	0.501840454	0.93448454	0.27736734	0.438483928	0.123383084	0.008665968	0.370119243	0.176113791	-4.32807906	2982
EMILIN2	-0.066725372	-0.321618495	-0.126488309	-0.207516123	0.582154791	0.016117719	0.282713559	0.094262058	-4.868476724	84034
CLU	0.129511545	0.577858722	0.059051299	-0.109085577	0.532282742	0.01182302	0.7670008	0.598501489	-4.845297479	1191
ZNF335	-0.164173575	-0.235232571	-0.276927504	-0.132776652	0.139044195	0.046706701	0.012561457	0.228433533	-4.37561305	63925
SLC2A14 /// SLC2A3	0.376937217	0.490540245	0.464583471	0.254237418	0.087895803	0.036635857	0.03161581	0.243109862	-4.190848322	6515 /// 144195
GSTA3	-0.174664962	-0.174180559	-0.137027044	-0.027450824	0.036556293	0.046047638	0.084733817	0.732791134	-3.826141205	2940
KLHL22	-0.289717454	-0.329737395	-0.051200133	-0.125212247	0.039671034	0.026530275	0.695509597	0.359295791	-3.860484461	84861
KIF17	0.094006728	0.238028559	-0.012381832	0.059349914	0.396585449	0.046830311	0.907175234	0.591086096	-4.758334385	57576
PDCD6	-0.128361718	-0.550444215	0.005636722	-0.024251073	0.487658719	0.007559033	0.97466084	0.89524837	-4.820991305	10016
SPATS2L	0.025471945	0.6034278	0.122652714	0.400727122	0.91778383	0.025776081	0.606796884	0.11232161	-4.946325696	26010
C9orf16	-0.221772317	-0.240326976	-0.088697172	-0.04032336	0.041139874	0.035293215	0.382109625	0.700239372	-3.875739656	79095
	-0.195342725	-0.575591287	-0.055901767	-0.220627927	0.418060403	0.028421463	0.80895733	0.36116006	-4.774938401
LOC389906	-0.913171955	-1.351953592	-0.555169561	-0.961008514	0.009775593	0.00052338	0.091400156	0.006868324	-3.270263805	389906
BSDC1	-0.054769871	-0.176451544	-0.004310722	-0.046546002	0.484365002	0.037950627	0.954254956	0.55183494	-4.819048785	55108
ACTR10	0.049651972	0.148568784	0.072674059	0.081548405	0.466724354	0.04425566	0.271844545	0.235609261	-4.808269474	55860
INTS7	-0.023887526	0.35928086	0.230387005	0.279412847	0.865710625	0.020806413	0.098516543	0.055560412	-4.941532293	25896
SPO11	0.053252276	0.179616792	0.039774691	0.127271971	0.435566459	0.016673498	0.544745784	0.068946771	-4.787577118	23626
	-0.143940316	-0.359648552	-0.21054293	-0.115118194	0.278420515	0.013539518	0.104427214	0.38425286	-4.638475237
	-0.065282458	-0.395406935	-0.185481549	-0.106494364	0.711970284	0.039865404	0.280733652	0.54778422	-4.912786643
SNAPC3	-0.336443721	-0.470195009	-0.184438795	-0.22600736	0.056633933	0.013068271	0.267791011	0.192566872	-4.009347554	6619
	-0.221909856	-0.249027113	-0.189204034	-0.268992715	0.035571878	0.025295995	0.060794255	0.012254484	-3.81466642
	-0.064472665	-0.209778252	-0.056728285	-0.139086325	0.505306051	0.045348087	0.542743581	0.156448805	-4.831040584
	-0.171520367	-0.182245266	-0.207241112	-0.129728732	0.017694849	0.016394429	0.003747631	0.067013756	-3.520282141
C1orf61	-0.254797781	-0.281027474	-0.323029231	-0.132862949	0.022804505	0.01715741	0.003657341	0.21966912	-3.627335714	10485
	-0.141928865	-0.338600374	-0.113592746	-0.094157945	0.300387353	0.023194856	0.388324055	0.489754331	-4.665274202
SCAF4	-0.199056909	-0.497719933	-0.074768526	-0.160402625	0.223065379	0.005991573	0.631026943	0.323973131	-4.557639035	57466
SCAF4	-0.161557034	-0.25670029	0.130652714	0.025952392	0.176803464	0.044865299	0.254744145	0.825527449	-4.469497092	57466
	0.04586437	0.228820023	0.042672766	0.073916308	0.668668971	0.04892292	0.679408434	0.491479903	-4.900302502
	-0.189086713	-0.230109904	-0.104901685	-0.095402179	0.012822113	0.004535791	0.137339675	0.190905514	-3.384443842
BCL2L11	0.144692254	0.285847987	0.124416926	0.106245423	0.221263913	0.025592462	0.273779259	0.366186476	-4.554616983	10018
RNF126P1	-0.130089065	-0.248777914	-0.11685907	0.057274117	0.172064878	0.016259042	0.202046556	0.542311695	-4.459008236	376412
ZBTB20	-0.258940422	-0.629217428	-0.150889908	-0.243800154	0.117921152	0.000832091	0.337782651	0.140028455	-4.30994423	26137
	-0.282643733	-0.262998573	-0.154926439	-0.204779443	0.008836984	0.018698583	0.120873267	0.051082032	-3.227855584
	-0.340851837	-0.639669261	-0.065885192	-0.160483673	0.026401063	0.000244561	0.64212959	0.279451944	-3.689107987
PDCD6	-0.397860121	-0.494255815	-0.189058907	-0.286692789	0.038598703	0.015719322	0.293859936	0.129160379	-3.848980074	10016
NDFIP1	-0.09501502	-0.252617073	-0.180676939	-0.121932616	0.353189362	0.023547949	0.072864996	0.235758349	-4.720570208	80762
MCMBP	0.026400821	0.239585492	0.11366516	0.151038236	0.7846874	0.023876194	0.227912834	0.125623322	-4.929237087	79892
CXCL14	0.096853254	0.156993097	0.09072898	0.113474455	0.173515475	0.03954174	0.18542442	0.112942491	-4.462253271	9547
IFT57	0.209417687	0.403166924	0.084191809	0.11992132	0.059492652	0.00118204	0.419648829	0.27040089	-4.029832081	55081
RPRD1A	0.173694496	0.37806121	0.261345944	0.231283997	0.277530224	0.029131384	0.094701704	0.151413839	-4.637334041	55197
SAV1	0.272897114	0.456179629	0.002913912	0.050018712	0.197661686	0.044478612	0.988440712	0.810699236	-4.512163337	60485
LOC101928290 /// LOC101928317	-0.058474161	0.253416425	0.048824151	0.245758924	0.605405159	0.039424194	0.654203705	0.03640282	-4.878007623	101928290 /// 101928317
IMPAD1	0.057183004	0.461598701	0.293382868	0.260266253	0.768097042	0.029533355	0.123994478	0.186074705	-4.925955035	54928
LYRM4	-0.127077092	-0.570728757	-0.28993448	-0.111359925	0.460697919	0.003339284	0.087318414	0.517514798	-4.804437015	57128
FNDC3B /// LOC101928615	0.227525528	0.462252211	0.50750444	0.22280106	0.282068425	0.042480577	0.01688358	0.291979992	-4.643104533	64778 /// 101928615
FNDC3B /// LOC101928615	0.23104881	0.461946988	0.425228704	0.212399749	0.175635738	0.013062158	0.01290874	0.211995731	-4.46694194	64778 /// 101928615
CENPBD1P1	0.167573203	0.296118993	0.02994723	0.226183086	0.170179114	0.024725299	0.795990156	0.067674153	-4.454743528	65996
SLC25A15	-0.009778889	0.179252815	0.109879081	0.106182802	0.902493369	0.039289293	0.160381882	0.190125928	-4.945162447	10166
FANCF	0.136726878	0.282996702	0.131541306	0.10038181	0.233399613	0.023016632	0.234133991	0.378886071	-4.574438694	2188
CNIH4	-0.077531896	-0.516397703	0.252211881	-0.152194387	0.749239183	0.049695837	0.28503528	0.531419723	-4.921892694	29097
SLC8B1	-0.179111167	-0.160105412	-0.093118783	-0.139987765	0.022605745	0.049186269	0.20381483	0.069785848	-3.623642085	80024
ZDHHC2	0.252766246	0.306123687	0.258947551	0.332828392	0.07233826	0.039755162	0.056962664	0.020332216	-4.110813954	51201
CLDN22 /// WWC2	0.305135891	0.267879177	0.151630313	0.219076096	0.011333526	0.031213246	0.173449794	0.061850118	-3.332469815	53842 /// 80014
SMOC1	0.183377772	0.246685981	0.083036149	0.1806799	0.038906093	0.009594308	0.317559383	0.041655668	-3.85231077	64093
PRTFDC1	0.324990979	0.472326347	0.327405206	0.266839075	0.115179762	0.032221112	0.100243034	0.192704134	-4.300498003	56952
RASAL2	-0.038232317	0.21965487	0.058440722	0.002380145	0.706376335	0.046184087	0.550871614	0.981265325	-4.911292015	9462
AGO4	0.14671025	0.389168657	0.281319131	0.05445368	0.399486231	0.039037543	0.099620141	0.753195614	-4.760651919	192670
EGLN3	0.323867543	0.434432272	0.306673626	0.202170481	0.047202257	0.012901995	0.050901588	0.205788935	-3.933323163	112399
KCNMB4	-0.046252752	0.343241917	0.057123007	0.13489098	0.74778941	0.029134961	0.680430757	0.351640049	-4.921565507	27345
ZNF346	0.038116371	0.203567471	0.144323953	0.131478556	0.674963554	0.039527354	0.106888735	0.154805591	-4.902250483	23567
TMEM40	0.559262032	0.7908507	0.426501348	0.109744634	0.072445138	0.017800631	0.150828794	0.717033362	-4.111423202	55287
SLC16A10	-0.401608502	-0.494659357	-0.433348838	-0.336470213	0.047905522	0.02175307	0.028036835	0.094105872	-3.939508221	117247
OLAH	0.048460181	0.206022076	-0.002384168	0.110230801	0.566460256	0.025848763	0.976581996	0.197549337	-4.861599693	55301
ANKEF1	0.182304525	0.214253074	0.106382388	0.165977247	0.062823256	0.038524451	0.250722432	0.088666419	-4.052453532	63926
TLR7	0.154129531	0.527981161	0.224799107	0.38793774	0.40416609	0.009853307	0.210282942	0.041810887	-4.76434058	51284
TPM3	0.06474428	0.157831717	0.126506614	0.059658639	0.347828565	0.034631422	0.06289343	0.386445512	-4.715465976	7170
RAB10	0.14266593	0.326017401	0.125677328	0.137501151	0.336499246	0.041929001	0.378971067	0.354005948	-4.704325977	10890
YWHAG	0.095747373	0.216253886	0.108160953	0.086603772	0.289726341	0.02751483	0.21623575	0.337389149	-4.652585249	7532
MRPS21	-0.085598284	-0.216117945	-0.164834728	-0.077891885	0.341491615	0.027172487	0.063197575	0.386066973	-4.709295249	54460
OCIAD1	0.001620779	-0.196643378	-0.049520754	-0.056629458	0.984129817	0.027624426	0.52968064	0.488904666	-4.949067353	54940
VTA1	0.126967742	0.287734919	0.189915368	0.127395164	0.314858462	0.035240173	0.123287292	0.313261099	-4.681614215	51534
CMTM6	0.110707561	0.255064934	0.173932786	0.18721565	0.30088244	0.028040664	0.09665385	0.0854271	-4.665849639	54918
COQ5	-0.112480486	-0.256118349	-0.225551185	-0.113910682	0.314155826	0.034195687	0.04173466	0.308152523	-4.680843151	84274
MYLIP	-0.327751687	-0.432762967	-0.417480258	-0.131538176	0.039264867	0.010991599	0.007916498	0.393102448	-3.856164562	29116
MYLIP	-0.254104977	-0.491314487	-0.132121542	-0.007900748	0.034510559	0.000318152	0.240774198	0.945444504	-3.801928895	29116
FAM162A	-0.139087036	-0.219094084	-0.20939895	-0.129670846	0.14452387	0.032103617	0.026261792	0.172672186	-4.390878556	26355
FAM156A /// FAM156B	-0.01123002	-0.323597854	-0.128606899	-0.001171015	0.918968768	0.008643714	0.232536126	0.991535248	-4.946407455	29057 /// 727866
PARP9	-0.091159229	0.601938803	0.141402475	0.0825107	0.665106702	0.010137526	0.487074226	0.695114846	-4.899179366	83666
BBS2	-0.068920292	-0.32533592	-0.176483106	-0.032700162	0.603221821	0.025018015	0.17326805	0.804851948	-4.877144893	583
POLR3GL	-0.015104199	-0.205171181	-0.025360576	-0.028038708	0.859504778	0.028121687	0.757897938	0.742639993	-4.940802386	84265
TCF19	0.379908002	0.509617226	0.368847524	0.226345205	0.029341667	0.006535755	0.028238132	0.182353029	-3.733620395	6941
SMIM3	0.227846142	0.428709417	0.094320173	0.19712439	0.217057339	0.031318309	0.591837209	0.283921916	-4.547446816	85027
MRPS15	0.177175428	0.31312801	0.028955583	-0.009105731	0.053644781	0.002051349	0.735311851	0.918327694	-3.986756679	64960
MAGED4 /// MAGED4B /// SNORA11D /// SNORA11E	-0.031081437	0.336494163	-0.008853979	-0.020421905	0.793974618	0.010966305	0.938429413	0.863714003	-4.93095759	81557 /// 728239 /// 100124541 /// 101340250
MGEA5	-0.14841109	-0.46282207	-0.051901082	-0.107456834	0.276610767	0.002613839	0.690287312	0.428552863	-4.636150707	10724
PRICKLE4 /// TOMM6	-0.089059665	-0.208117672	-0.141124559	-0.096820901	0.239140587	0.012129716	0.057771879	0.201632845	-4.583396243	29964 /// 100188893
SWT1	0.152094287	0.318543318	-0.010175357	0.087730066	0.227198572	0.019990607	0.932313767	0.482305713	-4.564465852	54823
C6orf203	-0.096451967	-0.200665905	0.010526207	-0.133535542	0.289586051	0.04099329	0.903588452	0.146160522	-4.652414385	51250
ITLN1	0.047900878	0.202623164	0.235643395	0.102027176	0.614852835	0.0494676	0.014706469	0.287624836	-4.881665875	55600
GPR34	-0.998856221	-1.454749956	-1.152295135	-0.611486389	0.027694321	0.003176212	0.009573941	0.166331629	-3.709269727	2857
C19orf33	0.471007929	1.08422701	0.496634634	0.007756226	0.330777133	0.038350685	0.288038307	0.987114038	-4.698509606	64073
ZMYND12	-0.024688301	0.303780434	0.089131145	-0.022981088	0.839255951	0.02307113	0.449419856	0.850227921	-4.938180876	84217
HSCB	-0.06120048	-0.260027424	-0.001400986	-0.073117191	0.503960782	0.010433235	0.98728339	0.425421409	-4.830295307	150274
HEMGN	0.639568107	0.854076996	0.530859286	0.335994991	0.087123151	0.031926982	0.137998246	0.359783112	-4.187237246	55363
HEMGN	0.960235924	1.24036151	0.526268769	0.538440483	0.072696175	0.029269052	0.298062273	0.304792655	-4.112850548	55363
DPH5	-0.157590323	-0.201892613	-0.161360574	-0.113062934	0.096631223	0.044827168	0.078408232	0.227791476	-4.22948845	51611
RFX4	0.083276577	0.151334907	0.142479224	0.13690349	0.214473675	0.036074228	0.032039775	0.045914583	-4.54296213	5992
LOC101928524 /// PRPF18	-0.05160813	-0.352363691	-0.120131805	-0.308294843	0.707718434	0.019959336	0.367969745	0.031482296	-4.911653723	8559 /// 101928524
MND1	0.114318473	0.138423251	0.069349392	0.189339872	0.079799336	0.044949016	0.262290674	0.00543426	-4.15123668	84057
THYN1	-0.088727063	-0.268099379	-0.085855255	-0.033377729	0.441245636	0.032338429	0.439367545	0.77104264	-4.791515227	29087
ACRBP	0.596537673	0.642933648	0.446412489	0.211969678	0.03262384	0.028452832	0.091888154	0.431418009	-3.778273604	84519
MGARP	-0.327712905	-0.273097039	-0.150351672	-0.125630679	0.000599902	0.004718452	0.076683207	0.150114213	-2.127464477	84709
PGM2	0.135582323	0.286771062	0.098573625	0.08505639	0.194056478	0.012032473	0.324075514	0.411010801	-4.50516585	55276
STK4	-0.131264491	-0.451584094	-0.007754861	0.01996935	0.309190102	0.002028955	0.949829219	0.875950472	-4.67533009	6789
C2orf88	0.644666358	0.863667723	0.466928293	0.277164236	0.016770273	0.002990281	0.066265695	0.283805308	-3.497637921	84281
SSR4P1	0.162917659	0.249377743	0.166960709	0.257297853	0.166806072	0.047552897	0.142335806	0.033008793	-4.446981641	728039
HHIP	-0.108598328	-0.195778783	-0.068863516	-0.133134374	0.104647571	0.007448155	0.279266212	0.04916111	-4.261820735	64399
DDX11L2	0.185181181	1.018158686	0.05963624	0.212480069	0.643577909	0.020591577	0.876902854	0.595700408	-4.892065504	84771
DBIL5P	-0.101275442	-0.200728508	-0.003820739	-0.007383753	0.211671102	0.022408631	0.960454568	0.926434944	-4.538025889	100131454
FANCI	0.057093512	0.250711547	-0.030634348	0.142662523	0.568238604	0.022267407	0.750194762	0.160015216	-4.862397512	55215
LIMS3 /// LIMS3L	0.250644796	0.403716857	0.437499542	0.291683263	0.058146035	0.005135423	0.001270112	0.029150608	-4.02031216	96626 /// 100288695
RBBP6	-0.17558158	-0.40848676	-0.059471359	-0.168572983	0.22319587	0.009939767	0.664915904	0.241742969	-4.557856829	5930
RGS18	0.324330911	0.479292723	0.325948495	0.280845767	0.078000563	0.015454494	0.066685457	0.124434887	-4.141863988	64407
RNLS	0.142575554	0.294543491	0.075786812	0.22018579	0.249713309	0.028052214	0.522071684	0.080116444	-4.599241549	55328
LGALS12	0.222928694	0.615668	0.054391227	0.197743279	0.175332125	0.001017101	0.727501139	0.227708699	-4.46627446	85329
	-0.019031389	-0.161866876	-0.121774444	0.01361349	0.773602537	0.025619084	0.063814371	0.836910898	-4.92707411
TEX101	0.123053802	0.191324832	0.090117609	0.159612761	0.126996345	0.027078557	0.242066474	0.050818929	-4.339605496	83639
TTC25	-0.26294528	-0.268840218	-0.204572535	-0.147212941	0.011195935	0.013165684	0.036860077	0.139874087	-3.327328388	83538
WNT16	0.135117463	0.227464468	-0.009320559	0.170670589	0.209409912	0.048497178	0.927397511	0.115786425	-4.53398761	51384
INMT	-0.015622137	0.229525852	0.036132198	0.160120241	0.873286812	0.032033412	0.70217679	0.110033331	-4.942377066	11185
	-0.031641627	-0.284747066	0.012192934	-0.080175665	0.778646119	0.021400852	0.91045133	0.477988525	-4.928073129
LOC100132661	-0.097349415	-0.143863283	-0.120681261	-0.076837079	0.106136982	0.025847573	0.040465342	0.198316016	-4.267536804	100132661
	0.149466774	0.168514577	0.09085755	0.080541824	0.063489033	0.047050888	0.233182342	0.306854644	-4.056826545
MGC10814	-0.065140851	-0.217180156	-0.153528223	-0.094557595	0.420875724	0.014740898	0.055389697	0.245604583	-4.777023358	84757
SOX6	-0.068895824	0.226221598	-0.073176302	-0.002528628	0.400846364	0.012383863	0.355093151	0.975247091	-4.761730327	55553
EHF	-0.059780559	-0.164052754	-0.043538037	-0.049716308	0.34967742	0.018950752	0.478215411	0.435612187	-4.717238171	26298
DKK2	-0.110631018	-0.244856985	-0.163692993	-0.133825714	0.109771747	0.001617088	0.017013622	0.055472084	-4.281134243	27123
PXMP4	0.288548709	0.377777789	0.043786484	0.132432402	0.097431737	0.041109711	0.789205992	0.438047871	-4.232842907	11264
PCDHA1 /// PCDHA10 /// PCDHA11 /// PCDHA12 /// PCDHA13 /// PCDHA2 /// PCDHA3 /// PCDHA4 /// PCDHA5 /// PCDHA6 /// PCDHA7 /// PCDHA8 /// PCDHA9 /// PCDHAC1 /// PCDHAC2	0.014196367	0.176762168	0.026125335	-0.03446341	0.862793548	0.047586337	0.741543348	0.675218915	-4.941193465	9752 /// 56134 /// 56135 /// 56136 /// 56137 /// 56138 /// 56139 /// 56140 /// 56141 /// 56142 /// 56143 /// 56144 /// 56145 /// 56146 /// 56147
ZAN	0.063969381	0.22594036	-0.018312666	0.083581044	0.502530272	0.029806077	0.841540507	0.382319327	-4.829499107	7455
ZAN	0.116461846	0.223774645	0.014588654	0.098582956	0.252106066	0.040908871	0.880292495	0.330746582	-4.602716211	7455
FRMD8P1	-0.120316056	-0.222764845	-0.194196691	-0.107371643	0.197822735	0.027241214	0.035407614	0.249059778	-4.512472507	83957
GPR174	0.001122892	0.380533923	0.209403427	0.05960231	0.993690584	0.015393128	0.133653101	0.675155206	-4.949156384	84636
MRPL43	-0.172194056	-0.425819099	-0.302944866	-0.256770577	0.274248451	0.013662977	0.051206164	0.107398194	-4.633088067	84545
ND4	-0.066430342	-0.320308746	-0.22622026	-0.078549391	0.592480105	0.018915498	0.065828925	0.527221345	-4.872803862	4538
ND4	-0.094814641	-0.317899926	-0.20183209	-0.071076259	0.513374267	0.043212417	0.154648803	0.62358973	-4.835440505	4538
C7orf50	-0.086309447	-0.352441049	-0.215160268	-0.183036646	0.479523854	0.009303171	0.07417675	0.139661397	-4.816154238	84310
TMEM241	-0.137975367	-0.208443866	-0.028200048	-0.096133743	0.122688651	0.029524126	0.738287413	0.276969567	-4.325821987	85019
HSD17B14	-0.00135499	0.161346359	0.12924355	0.08018149	0.9854334	0.045540518	0.078781808	0.284878076	-4.949084013	51171
PERM1	0.105317945	0.195651562	-0.00103323	0.195237426	0.251047801	0.04709252	0.990566072	0.038323005	-4.601184355	84808
PCDHAC2	0.080472552	0.135190811	0.032201043	0.050672774	0.211394793	0.049885544	0.599609789	0.427463122	-4.537535115	56134
	0.022262734	-0.173523473	-0.087991572	-0.1090752	0.775271091	0.040878885	0.246918337	0.168747414	-4.927407373
MALAT1	-0.069130352	-0.261739546	-0.169448016	-0.017352435	0.491798285	0.017840782	0.087165518	0.862463703	-4.823402344	378938
HP1BP3	-0.087077264	-0.211653598	0.054608268	-0.047232069	0.378089481	0.047114184	0.56467594	0.630920935	-4.742973096	50809
LUZP6 /// MTPN	0.061992208	0.206954036	0.079463299	0.078769994	0.394497373	0.010186223	0.259678006	0.281156017	-4.756651172	136319 /// 767558
KIF5B	0.074231906	0.227367012	0.154273745	0.066301949	0.289078555	0.003766968	0.027107992	0.342727536	-4.651795424	3799
SYS1	-0.354218735	-0.273170729	-0.205659117	-0.231598639	0.003775351	0.027764618	0.067548453	0.048411841	-2.872990887	90196
PPP1R15B	0.155313727	0.151700228	0.169045656	0.139616485	0.029875399	0.042025616	0.015234711	0.049142077	-3.741215025	84919
NARR /// RAB34	0.114772877	0.414841836	0.290135585	0.385510359	0.514583146	0.030654865	0.094209552	0.034780978	-4.836089563	83871 /// 100861437
CMTM3	-0.11021254	-0.191430069	-0.066763393	-0.022669492	0.16537491	0.0254632	0.378276764	0.771762145	-4.443635131	123920
GAS5 /// SNORD44 /// SNORD47 /// SNORD74 /// SNORD76 /// SNORD77 /// SNORD79 /// SNORD80 /// SNORD81	-0.13244145	-0.340427519	-0.106508243	-0.024406962	0.382137466	0.038027483	0.464863088	0.871210851	-4.746423809	26769 /// 26770 /// 26774 /// 26802 /// 26806 /// 60674 /// 619498 /// 692196 /// 692197
IMPAD1	0.240464129	0.181863136	0.15551619	0.11933512	0.008007174	0.049021567	0.065742145	0.167878182	-3.186476979	54928
ARRDC3	0.000171337	-0.553230726	-0.136444437	-0.130549107	0.999230989	0.00564629	0.428320142	0.464848347	-4.949172848	57561
MIR6741 /// PYCR2	-0.080924874	-0.231044818	-0.154368341	-0.172934942	0.435547883	0.03992359	0.128476468	0.101915571	-4.78756411	29920 /// 102466270
MRPS25	-0.252126363	-0.561635711	-0.288697787	-0.078655856	0.117329064	0.001858316	0.065038014	0.618259515	-4.307924167	64432
LAMTOR4	-0.083645251	-0.17798766	-0.142970566	-0.071019835	0.284172388	0.034941758	0.06281658	0.361817869	-4.645740917	389541
ANO6	0.186861264	0.302822544	0.204939661	0.167140877	0.118718704	0.019053906	0.07759305	0.161081855	-4.312648095	196527
CSNK2A2	0.120807414	0.184797474	0.121747412	0.100629282	0.137564354	0.033907225	0.121094213	0.213416571	-4.371377323	1459
SLC41A3	0.241078809	0.292477484	0.177788643	0.171566211	0.066980342	0.035834174	0.15590098	0.185949806	-4.079007431	54946
YIPF5	0.152629717	0.228282385	0.092845681	0.082743304	0.159831786	0.04880858	0.369876055	0.440407908	-4.430361845	81555
SCYL2	0.066163934	0.182188434	0.140677422	0.120327554	0.336210805	0.015737105	0.039462196	0.085909159	-4.704035902	55681
NELFCD	0.118621553	0.242122926	0.079647393	0.122414201	0.286090424	0.043228179	0.454973347	0.271275068	-4.648123277	51497
UBL7	0.004574683	-0.251322917	-0.013983844	0.020655438	0.965037344	0.027936492	0.889430091	0.843163493	-4.948659628	84993
ZCCHC3	0.039659566	-0.197546148	-0.127666911	-0.041830307	0.586438694	0.014161495	0.076479045	0.566231296	-4.870290671	85364
RAB2B	0.14255232	0.225268086	-0.055307616	0.033209818	0.111905678	0.019672903	0.514253309	0.705178682	-4.28889458	84932
MYO1C	0.057246432	0.288888824	0.184811216	0.022931165	0.662729699	0.042776356	0.15075278	0.861114512	-4.898421523	4641
EXOC5	0.081540809	0.152294121	0.048819864	0.025231323	0.258519054	0.04933693	0.479617403	0.723907997	-4.611836245	10640
FBXO45	0.475923656	0.454924849	0.213804634	0.321753956	0.02813387	0.04392409	0.289901823	0.128889424	-3.715906976	200933
MGLL	0.361920283	0.617980434	0.2005606	0.129014413	0.127588665	0.016226434	0.374345784	0.580230502	-4.341461095	11343
SH3D19	-0.006429613	0.191755215	0.012255543	0.140869727	0.942205466	0.046642369	0.885985014	0.120071686	-4.947768513	152503
ARHGAP18	0.589114336	0.865467432	0.417712517	0.362599209	0.024813006	0.002478204	0.092035886	0.155676855	-3.66294551	93663
FRMD4A	0.065153907	0.252615978	-0.025191097	0.054460766	0.389784644	0.003123669	0.728609829	0.471352391	-4.752805415	55691
ARHGAP18	0.342602932	0.500581219	0.254745089	0.122114855	0.015519994	0.001235509	0.056689345	0.366576382	-3.464952175	93663
CRAMP1L	-0.153375738	-0.259019855	-0.240264124	-0.152405673	0.153670982	0.025335191	0.024078438	0.156197601	-4.414995769	57585
ARHGAP18	0.389094234	0.680717497	-0.043502706	0.052533892	0.209237259	0.040783205	0.882558152	0.86352069	-4.533677194	93663
RPL35A	-0.046346294	-0.13971503	-0.118131131	-0.078224689	0.45964936	0.039786012	0.057105609	0.216053904	-4.803762141	6165
RHOBTB3	-0.219546816	-0.662620925	-0.330304227	-0.202506138	0.297807376	0.004880697	0.108732563	0.336198671	-4.662255996	22836
PVRL1	0.149592664	0.302384365	0.081331382	0.176014188	0.223826216	0.023338405	0.488636326	0.154381014	-4.558906805	5818
HIAT1	0.117432511	0.176988855	0.073825039	0.136027645	0.072547466	0.012107588	0.233768757	0.039324587	-4.112005642	64645
SKIL	0.062604629	0.254461241	0.139429346	0.003314366	0.572820412	0.035226042	0.197826015	0.976116447	-4.864430969	6498
COMMD6	0.004596134	-0.188332063	-0.095512956	-0.016327652	0.946312255	0.01285956	0.15384637	0.811023163	-4.947961319	170622
IGF1R	-0.182646062	-0.487145058	-0.382204966	-0.305734773	0.42275106	0.047775743	0.088049812	0.18401529	-4.778400832	3480
TMED8	0.024428431	0.346078405	0.049660553	0.011837491	0.826732069	0.005777919	0.644717781	0.91549806	-4.936373388	283578
SH3BGRL2	0.720376041	0.767677637	0.445910864	0.092821652	0.043052674	0.040033264	0.184401117	0.786931191	-3.894794806	83699
ESAM	0.246203012	0.500055865	0.200066481	0.130183567	0.131662945	0.00547536	0.201028151	0.418624856	-4.353976878	90952
RBBP4	-0.137853613	-0.286695072	-0.120423027	-0.188081142	0.291036268	0.041641874	0.337639933	0.153110143	-4.654175679	5928
TWSG1	0.227351821	0.303403752	0.252695718	0.240058528	0.073058504	0.0248793	0.040456746	0.059200039	-4.114901647	57045
EPC1	-0.098167264	-0.161942302	-0.086155627	-0.111872881	0.16467338	0.032825263	0.204376279	0.115101834	-4.441982903	80314
PPP6C	-0.034276901	-0.246453408	0.015664238	-0.092431279	0.743585203	0.031334365	0.876629411	0.380543636	-4.920604532	5537
UBN2	-0.085037536	-0.296857357	-0.170189608	-0.175736677	0.41408107	0.010020453	0.096007894	0.097591173	-4.771956064	254048
GPD2	0.134906987	0.286169744	-0.024583562	0.081873357	0.296969229	0.040282976	0.842199696	0.524239361	-4.661268378	2820
NRM	0.100760754	0.288964542	0.109266571	0.121499133	0.300499004	0.007404298	0.245136816	0.213803328	-4.665404078	11270
PAG1	-0.154402588	0.308472804	0.109111002	-0.011415703	0.222351988	0.024423103	0.367935663	0.927156214	-4.556445714	55824
COA6	0.097704152	0.213749391	-0.032431514	0.14337412	0.319090684	0.043272976	0.729429426	0.147716119	-4.686212265	388753
EFHC1	-0.070919074	-0.410549512	-0.403276512	-0.033136869	0.660461262	0.020661045	0.013953364	0.837160462	-4.897691983	114327
EPB41L4A-AS1	-0.100577667	-0.293765413	-0.174432171	-0.181718435	0.370607347	0.017062442	0.112566409	0.11124004	-4.736458278	114915
MED29	0.177980496	0.208850018	0.223447564	-0.026033937	0.051353492	0.030568378	0.012988836	0.76823364	-3.968545861	55588
FBXO22	0.077931618	0.23212208	0.079288628	0.239238478	0.417083708	0.026584924	0.39187749	0.017280964	-4.774210266	26263
MDM4	-0.164481566	-0.231843704	-0.119911617	-0.102756817	0.110578303	0.035047756	0.222950082	0.312222295	-4.284086237	4194
AP1G1	0.217903817	0.231599942	0.218579014	0.136501199	0.007649543	0.006962172	0.005726522	0.082783568	-3.167320843	164
SLC27A4	-0.188173943	-0.352906537	-0.198433809	-0.230714052	0.113734694	0.00680663	0.084797024	0.055036452	-4.295420869	10999
REEP3	0.198161884	0.236825568	0.224401818	0.172230555	0.013394253	0.005489161	0.004338513	0.029493903	-3.402840772	221035
HNRNPU-AS1	-0.0813929	-0.307103159	-0.064393699	0.037663249	0.509918858	0.023115598	0.588027819	0.759717721	-4.833570694	284702
FAM229B	-0.055841606	-0.225360556	-0.12795035	-0.198899592	0.558218855	0.030295885	0.169724238	0.043732996	-4.857838915	619208
JADE1	-0.080125365	-0.244718431	-0.285159603	-0.138394692	0.453162773	0.034924975	0.008876711	0.199429872	-4.799533242	79960
C19orf12	0.537669287	0.718651999	0.466493115	0.343774645	0.047407469	0.01327562	0.072407141	0.195740468	-3.935137648	83636
VTI1B	0.131411269	0.310575146	0.111037285	0.183669006	0.157276424	0.002787115	0.213075797	0.051764119	-4.424069428	10490
RNF213	0.019457008	0.363254663	0.284397112	0.079411245	0.869978958	0.006442206	0.01820595	0.505674036	-4.942014472	57674
EIF4E3	0.046557434	0.377212203	0.239500443	-0.056574393	0.769886894	0.030182667	0.125927215	0.722341429	-4.926322134	317649
EIF4E3	0.197075975	0.404483595	0.249458386	0.000371679	0.25104596	0.029433968	0.134822484	0.998252357	-4.601181683	317649
FLYWCH1	0.130668994	0.264798637	0.035510848	0.248657663	0.221674309	0.022429776	0.72716161	0.02435789	-4.55530797	84256
TAP2	0.056460383	0.38994356	0.310239418	0.071914239	0.718836141	0.023452424	0.047279847	0.646789366	-4.914574685	6891
BOC	0.01373958	0.240112222	0.133807454	0.252447451	0.880334152	0.017152946	0.135756351	0.009270528	-4.943117417	91653
CPSF2	0.042475676	0.260485538	0.14994686	0.026375539	0.661047603	0.014926221	0.115544933	0.785195332	-4.897881146	53981
RIMKLB	0.038787119	0.233405812	0.162642534	0.224215905	0.715489307	0.043547576	0.120184412	0.042100222	-4.913709441	57494
KLHL5	0.133889276	0.334861918	0.055800525	0.253160216	0.278413321	0.0134564	0.636370362	0.045718363	-4.638466034	51088
DPCD	0.178687784	0.298127308	0.099883902	0.023194901	0.169878396	0.033045968	0.420769294	0.856253016	-4.454058552	25911
MTURN	0.364416159	0.660185051	0.361637035	-0.128059702	0.241700151	0.048100849	0.228279407	0.677528503	-4.587307939	222166
MAP2K7	-0.104314664	-0.395609454	-0.145163299	-0.193794535	0.484293053	0.015947112	0.314730217	0.198478855	-4.819006111	5609
ROBO4	0.151015907	0.260634495	0.140673033	0.245462136	0.150498702	0.021568245	0.164074951	0.023074968	-4.406815323	54538
TOMM40L	0.24140222	0.442278217	0.227325424	0.317646616	0.112773906	0.007873003	0.120838603	0.039910202	-4.29200674	84134
TMEM70	0.006099824	0.245515554	-0.086396084	-0.021338234	0.954829439	0.036619527	0.40794141	0.842979262	-4.94831567	54968
FNDC5	-0.135730854	-0.290596204	-0.207368707	0.010847786	0.271900319	0.029806317	0.08634997	0.929277424	-4.630011489	252995
NEXN	0.227132599	0.801471259	0.175865427	-0.232220518	0.524879767	0.038826295	0.608961172	0.515705533	-4.841512582	91624
TIFA	-0.037573453	0.366139411	-0.141909491	-0.006508078	0.809607424	0.031678677	0.348536055	0.966695846	-4.933667751	92610
TTC7B	0.250367887	0.773587961	0.22927132	0.225207953	0.407505936	0.019442725	0.430935586	0.455717659	-4.766935748	145567
AKT2	-0.122241441	-0.328038494	-0.244030642	-0.168987649	0.408478207	0.0404698	0.09299622	0.255762193	-4.767685476	208
KLHL24	-0.144863398	-0.305013042	-0.095469626	-0.174809333	0.222726708	0.018330003	0.401048361	0.143534237	-4.557073082	54800
FMNL2	0.087310477	0.759973125	0.428359061	0.254103516	0.799274526	0.041913144	0.201715028	0.461175097	-4.931902373	114793
LGALSL	0.769306256	1.199014109	0.688153265	0.075969265	0.091983429	0.014912917	0.116532982	0.86450453	-4.209411842	29094
GDE1	0.055213642	0.215005926	0.14879722	0.080645977	0.576082893	0.044689109	0.124716627	0.415583304	-4.865859686	51573
TADA2B	-0.097560902	0.220538411	0.095359557	0.033752489	0.215316729	0.010701483	0.208988392	0.664385034	-4.54443237	93624
ZBTB20	-0.13935824	-0.391440345	-0.140957966	-0.238172928	0.439371444	0.044664002	0.417239035	0.190726628	-4.790224121	26137
EXOC6	0.004108591	0.272905675	0.060158693	0.074951152	0.970351523	0.024518361	0.573319066	0.499492095	-4.948803921	54536
RAB21	0.276324817	0.442646592	0.439481476	0.177688334	0.024322646	0.001093387	0.00050073	0.137209709	-3.654526053	23011
EXOC2	0.064596526	0.252550191	0.152573361	0.083173061	0.570327362	0.04099904	0.170098741	0.465742529	-4.863328456	55770
SLC18B1	-0.098553493	-0.424999494	-0.150944837	0.046613873	0.541984227	0.016886875	0.334827999	0.77244987	-4.850117241	116843
TBRG1	-0.056976537	-0.250128254	0.004097668	-0.026810993	0.53635561	0.013942391	0.963067351	0.770489079	-4.847340052	84897
ZNF830	-0.042013484	-0.213271017	-0.079172616	-0.044123455	0.636457252	0.028178596	0.357982244	0.619686859	-4.889586447	91603
ADSSL1	-0.133920805	-0.410154004	-0.129082853	-0.144403571	0.465032704	0.039113063	0.464917803	0.431183077	-4.807201587	122622
KLF16	-0.216038524	-0.192837133	-0.181411237	-0.069077664	0.022682849	0.049624049	0.044754194	0.44745254	-3.625078795	83855
SUPT20H	-0.050572075	-0.153024476	-0.077531852	-0.065621358	0.449461287	0.035102942	0.232432243	0.328067652	-4.797077787	55578
C12orf45	-0.01719794	-0.356923893	-0.334583246	-0.039827181	0.884656242	0.007171802	0.006206464	0.737112858	-4.943549902	121053
SPPL2A	0.18991889	0.335003848	0.214582409	0.192578488	0.104603704	0.008656569	0.059158679	0.100050624	-4.261651068	84888
ARL14EP	-0.253941744	-0.417341812	-0.337995446	-0.04940717	0.045564433	0.002763816	0.007322177	0.687191731	-3.918545744	120534
FRA10AC1	-0.218072299	-0.427631984	-0.133891225	-0.200276526	0.192260981	0.018555239	0.401889877	0.230020958	-4.501625246	118924
SRSF1	-0.122878817	-0.33271607	-0.012792012	-0.17378304	0.408714667	0.038917953	0.928454273	0.245454693	-4.767867422	6426
PAPLN	-0.164744969	-0.53332829	-0.302586485	-0.184852611	0.250225934	0.001121456	0.033266903	0.198339893	-4.599989321	89932
NBEA	-0.285073721	-0.364056137	-0.253283915	-0.284820754	0.091055572	0.041967649	0.117848718	0.091328782	-4.205275533	26960
	-0.227478284	-0.343690661	-0.312792984	-0.170233989	0.122668177	0.029501733	0.030945542	0.243659514	-4.325755234
TRIM41	-0.074816378	-0.314552069	-0.203261892	-0.102483397	0.43445139	0.00355166	0.033409282	0.286594289	-4.786794789	90933
ATP6V1C1	-0.094384966	0.200614822	0.078576167	0.012001048	0.226424999	0.018198066	0.294434331	0.876196821	-4.563199286	528
NLRC5	0.11332903	0.461089027	0.209497151	0.101954745	0.404858689	0.002738053	0.115804383	0.453104168	-4.764881283	84166
TM7SF3	-0.275970804	-0.497090012	-0.223560705	-0.048118848	0.23849707	0.047843594	0.319980327	0.835217274	-4.582404939	51768
PHYKPL	-0.159167404	-0.366592594	-0.053863453	-0.170177855	0.319724673	0.034241959	0.724729739	0.28799351	-4.686894287	85007
C3orf38	0.143287282	0.324435169	0.15180288	0.282202666	0.271747878	0.02215432	0.227949025	0.03550033	-4.62981063	285237
LOC100506844	0.001519153	-0.329467969	-0.121184772	-0.131680441	0.990068819	0.014726924	0.307311132	0.285518383	-4.949131691	100506844
BRMS1L	0.132235007	0.295993269	0.15727613	0.143551571	0.256636151	0.019720799	0.163931662	0.219075242	-4.609187115	84312
ZNF618	-0.281323383	-0.307489319	-0.15219816	-0.079485505	0.017972167	0.014045321	0.169438702	0.483813938	-3.526844229	114991
PWAR6	-0.454920127	-1.035701181	-0.33288875	-0.274021707	0.148230151	0.003144617	0.26851753	0.378206265	-4.400847786	100506965
SNX21	-0.047348604	0.18792955	0.075924757	0.072622192	0.583737799	0.044935978	0.364118483	0.402363763	-4.869150127	90203
SAMD9L	-0.062819873	0.537167196	0.209614081	0.120317461	0.750965922	0.014182462	0.276433408	0.544248868	-4.92227959	219285
TMTC3	0.158230794	-0.36047946	0.006782357	-0.034148063	0.347370139	0.047072912	0.96639562	0.838098988	-4.71502461	160418
8-Sep	0.30502169	0.568532467	0.376444454	-0.014321488	0.079585409	0.003104758	0.027195734	0.932573203	-4.150133642	23176
ZNF521	-0.176346027	-0.165946807	-0.129016669	-0.075759611	0.02192478	0.038070264	0.076128555	0.306432207	-3.610735888	25925
UBE2H	0.053968224	0.277144745	-0.122778542	0.091427466	0.636513409	0.026561977	0.268814292	0.425071198	-4.889606249	7328
RP11-661A12.9	0.038329538	0.244105962	-0.027125964	0.216415121	0.674844665	0.015530989	0.757841235	0.023513209	-4.90221412
ITGA1	0.115369671	0.62654537	0.142634879	0.064938309	0.631134026	0.017878588	0.538424683	0.786674988	-4.88769113	3672
MIR4657 /// PURB	-0.102197629	-0.297414034	-0.021441717	-0.085297157	0.372255088	0.017787869	0.844935243	0.45548873	-4.737908475	5814 /// 100616393
ENY2	0.216165085	0.288590622	0.154586589	0.146276391	0.094723545	0.0360542	0.209918381	0.251840433	-4.221374377	56943
TDRP	0.382175313	0.436556224	0.18569088	0.014838893	0.005643272	0.00287885	0.142189655	0.908282698	-3.040111459	157695
KIFC2	-0.086733734	-0.359259883	-0.036093908	-0.206995795	0.548765917	0.023335601	0.795157506	0.158455033	-4.853394274	90990
LINC00294	-0.13725947	-0.357373923	0.099664049	0.099581497	0.304086389	0.014673832	0.436852026	0.453912536	-4.669544825	283267
FAM20A	0.070791252	0.453281922	0.02093271	0.087247471	0.604135121	0.003351856	0.873322366	0.523344886	-4.877506575	54757
FAM46C	0.359514848	0.715846733	0.488589708	0.755208877	0.268033001	0.040637222	0.122141753	0.024609553	-4.624872726	54855
TTC32	0.182514587	0.440310786	0.087187642	0.102964923	0.357676411	0.040128297	0.646542357	0.601972165	-4.724763181	130502
FBXL20	-0.129392682	-0.283679444	-0.021894631	-0.127234991	0.181893715	0.007835035	0.811836051	0.189061578	-4.480417252	84961
FST	0.000465364	-0.14881991	-0.019474146	-0.06404525	0.994631072	0.047634268	0.770288364	0.358030099	-4.949160995	10468
FAM110C	-0.426504481	-0.791881127	-0.552076373	-0.638974813	0.045717103	0.000917503	0.008929487	0.004009359	-3.919945986	642273
PPP1R14A	0.02255993	0.608429775	0.167130803	-0.119190584	0.912192086	0.007823326	0.399492527	0.561291259	-4.945923623	94274
CCDC159	-0.135369174	-0.351110432	-0.10258928	-0.165318453	0.257871817	0.007934247	0.371500816	0.169369413	-4.610928263	126075
N6AMT2	0.221830679	0.227782739	0.146578008	0.259243685	0.042190423	0.046375714	0.155611126	0.019040939	-3.886314185	221143
PGK1	0.206594007	0.28732896	0.308858003	0.148717585	0.056744578	0.013508846	0.004538878	0.163730695	-4.010160042	5230
LEPROT	0.085532463	0.305618735	0.154190775	0.107161616	0.532902404	0.040122107	0.24738564	0.435540735	-4.845610048	54741
C11orf96	-0.031660776	0.195030021	0.044141433	0.04090365	0.725803586	0.046596501	0.612282779	0.650715927	-4.916337485	387763
TMEM198B	-0.050394693	-0.330455726	-0.180470548	0.007520354	0.652929554	0.008203194	0.102129606	0.946401876	-4.895225157	440104
ZBTB20	-0.042961365	-0.337455361	-0.112306256	-0.122708256	0.760125453	0.028414418	0.409967694	0.385966587	-4.924281382	26137
INHBA	0.011034864	0.331973371	0.10753394	0.031888316	0.942829075	0.047089633	0.470350358	0.835877421	-4.947798711	3624
TNRC6C	-0.162164863	-0.227416141	-0.08040721	-0.153613875	0.074105582	0.019341147	0.348107316	0.089779852	-4.120769948	57690
GHDC	-0.303307928	-0.329097516	-0.27431326	-0.107133295	0.017917336	0.014642594	0.025460791	0.382306153	-3.525554838	84514
DNAJC18	0.079098541	0.271212543	0.023311247	-0.003902882	0.487553988	0.029007459	0.831217779	0.972557869	-4.820929869	202052
SLC2A13	0.178732032	0.321601981	0.216009951	0.256154838	0.17280993	0.023213265	0.090222642	0.054651595	-4.460678765	114134
ELOVL7	0.668098304	1.126273852	0.704379251	0.365988956	0.101202348	0.010930629	0.074229666	0.361265853	-4.24825946	79993
DIP2A	-0.114862009	-0.543360355	-0.046472156	0.005737127	0.485744033	0.003483631	0.768965445	0.972104426	-4.819864711	23181
FBXL17	-0.073288265	-0.278910025	-0.154997136	-0.084705891	0.476771075	0.014061827	0.124577614	0.411578136	-4.814487139	64839
FBXO10	0.102604206	0.373465729	0.02841478	0.110299674	0.37635248	0.004125003	0.798054296	0.342128472	-4.741476621	26267
KIAA1211	0.109968197	0.283173109	0.065413463	0.182552351	0.295651094	0.014080383	0.516044158	0.087664987	-4.659708052	57482
GUCY1A3	0.269651865	0.564905108	0.138141375	0.147537233	0.302806709	0.045060688	0.581269861	0.570356624	-4.668074885	2982
CACUL1	-0.056450441	-0.260929326	-0.337790575	-0.129821954	0.637226503	0.044617442	0.006132638	0.28214722	-4.889857347	143384
YOD1	0.187528252	0.344841027	0.149384274	0.208315863	0.24615889	0.047013934	0.335893057	0.198876355	-4.59400551	55432
ZBTB46	-0.012344354	0.219645923	-0.064524608	0.148120815	0.899434879	0.039052546	0.494756068	0.137043806	-4.944905568	140685
NCAM1	-0.051483287	-0.656837025	-0.107422575	0.042808385	0.847992949	0.025739334	0.678471885	0.873355297	-4.939357298	4684
ERP27	-0.293076015	-0.643724779	-0.575038929	-0.293942698	0.165894058	0.005868342	0.007193312	0.164687388	-4.444852787	121506
CD274	0.250326752	0.705589751	0.254617398	0.102189538	0.123328892	0.000197994	0.10464578	0.522022906	-4.32790342	29126
	0.218921217	0.433390358	0.113921905	0.015208078	0.253355852	0.03602899	0.533998881	0.936019329	-4.604515362
SRGAP1	0.15450564	0.286724521	0.075510956	0.150729014	0.08577989	0.003822182	0.374284199	0.093317278	-4.18087838	57522
GAS5 /// SNORD44 /// SNORD47 /// SNORD74 /// SNORD76 /// SNORD77 /// SNORD79 /// SNORD80 /// SNORD81	-0.129754663	-0.262840284	-0.10820756	-0.007470103	0.291474377	0.047030387	0.360099643	0.9510924	-4.654705606	26769 /// 26770 /// 26774 /// 26802 /// 26806 /// 60674 /// 619498 /// 692196 /// 692197
EMC7	-0.24481712	-0.220302014	-0.080930074	-0.111129186	0.006589495	0.017816585	0.323132708	0.193920148	-3.104865953	56851
NME7	-0.020664863	-0.221347779	-0.11939131	0.006239097	0.826390143	0.031588694	0.194974724	0.947181525	-4.936322024	29922
LAMTOR3	-0.132062309	-0.328740937	-0.080789164	-0.253938069	0.34508336	0.030361887	0.547018066	0.075278151	-4.712811283	8649
FAM27E2 /// FAM27E3	-0.179573078	-0.247734258	-0.157506051	-0.081363887	0.086095685	0.026587008	0.116620853	0.427180739	-4.182382697	100131997 /// 100289124
	-0.229233046	-0.674398471	-0.024793248	-0.022318431	0.228646327	0.001759774	0.891143105	0.905496795	-4.56682268
TMPO-AS1	0.041586004	0.257524426	0.142867158	0.211465914	0.669858369	0.016663749	0.135597498	0.0368086	-4.900674156	100128191
EPSTI1	0.057507097	0.868142575	0.115320707	0.576271197	0.846611521	0.008857852	0.687597865	0.060298365	-4.939175885	94240
XRCC6BP1	0.784817837	0.950231126	0.891227953	1.022219233	0.005503368	0.001685608	0.001395534	0.000518445	-3.029639762	91419
TMEM63C	0.070227044	0.413394091	0.143847144	0.009459823	0.637571373	0.012308357	0.319955235	0.949303431	-4.889978553	57156
CUL4A	-0.019344087	0.218300457	-0.001362727	0.078062592	0.848701645	0.047467232	0.988868824	0.443615055	-4.939449698	8451
	-0.293988587	-0.566991601	-0.540458476	-0.297411776	0.261869803	0.044233762	0.037359737	0.256478409	-4.616493221
USP13	0.237737257	0.340132104	0.227885633	0.24817224	0.06041384	0.012467424	0.061694648	0.050592113	-4.036217201	8975
MIRLET7D	-0.242370379	-0.200700305	-0.242613808	-0.09297159	0.010378844	0.038767843	0.008023518	0.301353667	-3.295442626	406886
GLYATL1 /// LOC100287413	-0.109638855	-0.191670963	-0.041476731	-0.13091249	0.193035568	0.034370467	0.604760111	0.122448726	-4.503157293	92292 /// 100287413
PARP9	-0.013260762	0.434654859	0.073612832	-0.113534034	0.945229822	0.038818172	0.692681311	0.557608329	-4.947911888	83666
ZNF605	0.21210839	0.470185334	0.216334928	0.138929968	0.241312824	0.017232195	0.215572898	0.439636172	-4.586719175	100289635
	-0.289790465	-0.419582961	-0.11777399	-0.131441388	0.082252245	0.019008721	0.453691179	0.4207135	-4.163667231
	0.083203132	0.329298317	0.085972092	0.200380674	0.488923647	0.01312013	0.458345184	0.102224988	-4.821731612
CPXM1	-0.061589824	-0.228294346	-0.130553069	-0.202858659	0.540920469	0.037081789	0.184067457	0.050881878	-4.849596395	56265
TRABD2A	-0.214577881	-0.526466912	-0.241586757	-0.195243582	0.352759007	0.03529871	0.278934956	0.397200933	-4.720164292	129293
ALKBH7	-0.053788402	-0.259959387	-0.036417192	0.060602715	0.621934756	0.029141009	0.728711603	0.57871771	-4.884329514	84266
FKRP	-0.149077814	-0.350034924	-0.120422961	-0.039462712	0.225519573	0.009674367	0.307781849	0.745364692	-4.561710363	79147
CBLB	-0.197232165	-0.510919842	-0.085111506	0.090581712	0.264397059	0.008813397	0.614094792	0.60511172	-4.619958059	868
ZFP41	-0.050244586	-0.346109754	-0.169553965	-0.229323808	0.724986682	0.026884509	0.223549338	0.115892561	-4.916133478	286128
TMEM68	0.136941176	0.430435342	0.237750674	0.111836284	0.343906323	0.007385941	0.09370418	0.438338562	-4.711664429	137695
PTPN3	-0.069400452	-0.20037559	-0.148673055	-0.188095143	0.461629387	0.049210559	0.108076991	0.052587196	-4.805034512	5774
FAM98C	0.053026163	-0.255806614	-0.127863806	-0.016980382	0.65161395	0.044792888	0.262997664	0.884849412	-4.894787173	147965
PCBP1-AS1	-0.166334218	-0.292781246	-0.049270221	-0.267379957	0.230211357	0.048868004	0.709055681	0.058515697	-4.569350737	400960
LOC100506098	0.110496244	0.236816385	0.010906933	0.30528661	0.311734819	0.044270065	0.916723616	0.008125787	-4.678169333	100506098
NKAIN4	0.059910773	0.189925631	0.157510625	0.03804819	0.487730317	0.042376549	0.065154839	0.658617245	-4.821033292	128414
ZNF503-AS2	0.071353318	0.198760092	0.135891948	0.125770445	0.418639105	0.037688347	0.115812928	0.158922051	-4.775368655	100131213
MYLIP	-0.395933005	-0.71077287	-0.267205835	0.006810692	0.069191749	0.003094575	0.19651159	0.974313816	-4.092444858	29116
MYLIP	-0.275953169	-0.517460084	-0.31504936	-0.035540144	0.087719537	0.003704092	0.045172987	0.821481276	-4.190027475	29116
	-0.194359338	-0.366394317	-0.026814955	-0.075110551	0.143145434	0.011360549	0.830854875	0.565225477	-4.387098934
DCAF16	-0.115981944	-0.29605924	-0.124356633	-0.084997841	0.357429821	0.03049998	0.30670462	0.498551101	-4.724534597	54876
C1orf52	-0.072550546	-0.168168713	-0.00760008	0.014772572	0.32917745	0.036532246	0.914812986	0.841240607	-4.696859959	148423
C17orf51	0.159011221	0.253537657	-0.073764777	-0.020348859	0.08393482	0.010927909	0.395805403	0.820366293	-4.171971159	339263
SEC16B	-0.145856872	-0.289912902	-0.098388409	0.003546414	0.048950502	0.000538687	0.16080403	0.960462674	-3.948529038	89866
	-0.048151994	-0.41301795	-0.145420842	-0.09219091	0.803271526	0.048996009	0.437170799	0.63389423	-4.932597226
ZNF207	-0.158229616	-0.29880441	-0.090371232	-0.099877704	0.12691996	0.008416236	0.359223799	0.329329986	-4.339365516	7756
OLIG1	-0.730649104	-1.070573658	-0.496989411	-0.416898779	0.031706246	0.003755646	0.121824941	0.207766441	-3.766263964	116448
SCAI	-0.162775954	-0.432767513	-0.121264362	-0.149616652	0.405758209	0.041113066	0.519364711	0.444334566	-4.765581545	286205
ZNF25	-0.218052589	-0.306299093	-0.026359736	-0.180653153	0.090599322	0.026151263	0.827645337	0.157654429	-4.203225254	219749
C2orf88	0.649210523	0.786032048	0.587416181	0.281503838	0.015480656	0.005941356	0.022228508	0.273471368	-3.463881685	84281
ZNF354C	0.103456563	0.312089626	0.183266255	0.109515227	0.424564741	0.027085945	0.14738488	0.398268261	-4.779724467	30832
ZBTB37	-0.046833613	-0.384627343	0.092781275	-0.158165801	0.72251024	0.008891376	0.466960227	0.23576828	-4.915510701	84614
ZNF853	0.139276634	0.164961825	0.043336145	0.236821495	0.075638069	0.04641665	0.556320115	0.003960236	-4.129204582	54753
ZFAND5	0.065267547	0.163561967	0.045514946	0.152862569	0.377653367	0.040923091	0.521812124	0.044790067	-4.742598268	7763
DAB1	0.100145865	0.163310558	0.176733492	0.107165501	0.196016618	0.048769162	0.02189276	0.167370601	-4.508988634	1600
UBASH3B	0.007290166	0.223107981	-0.080941465	-0.071225978	0.941220324	0.038428105	0.39853151	0.473278002	-4.947720136	84959
E2F2	0.169818174	0.824923209	0.573822424	0.223648641	0.46436947	0.001834584	0.014586364	0.336914338	-4.806781232	1870
ALPK2	0.101663056	0.23376975	0.206529964	-0.020094852	0.351513136	0.046957604	0.055467632	0.852816179	-4.718985416	115701
LINC01355	-0.152512491	-0.379445644	-0.221414997	-0.037119619	0.267901347	0.012080513	0.099555749	0.785283053	-4.624696195	100996511
PRKG1	0.084025748	0.273909903	0.137000141	-0.03437503	0.408514583	0.014358665	0.166624283	0.73397607	-4.767713475	5592
EXOC5	0.079937254	0.309208017	0.252337582	0.112039248	0.548306067	0.033009218	0.056231251	0.401579795	-4.853174424	10640
FAM102A	-0.142386672	-0.188286735	-0.178362802	-0.058116892	0.111723108	0.047679812	0.041609872	0.508306587	-4.288236864	399665
CNIH4	0.089310295	0.333349557	0.23058928	0.200222655	0.48017493	0.01657065	0.065327135	0.11976371	-4.816546274	29097
BATF2	0.20974596	0.541903908	0.162541728	0.11425068	0.279634703	0.01113067	0.382867428	0.553033712	-4.640024367	116071
AKAP17A	-0.178672638	-0.252965636	-0.184140521	-0.257149705	0.058478635	0.0126558	0.043924939	0.008294096	-4.022684472	8227
ZNF319	0.001830644	0.186568928	0.065876835	-0.074043819	0.98041713	0.022833956	0.36287001	0.324981532	-4.949012079	57567
FOXA3	0.178684942	0.227524125	0.172222714	0.136699509	0.080031394	0.03577743	0.079968984	0.175693081	-4.15242971	3171
	-0.071786607	-0.486174098	-0.3172834	-0.024211147	0.6933811	0.015600222	0.078207089	0.894085053	-4.907686704
	0.290817877	0.568794557	0.262119472	0.016056396	0.232063771	0.030472407	0.262909035	0.946721226	-4.572316951
CCDC61	-0.047194003	-0.203953351	-0.119691485	-0.228048299	0.619807132	0.047937726	0.197288157	0.021942096	-4.883536266	729440
VAPA	-0.13896006	-0.332330634	0.065378238	-0.005057469	0.28841101	0.01989293	0.60146622	0.968868487	-4.650979189	9218
CRIM1	-0.177330985	-0.495051197	0.001287852	-0.032944195	0.168661295	0.000780582	0.991581305	0.794910235	-4.451272294	51232
[truncated: 1,118 more rows]
