# Supplementary material for: Molecular and clinical profiles of T2DM, dyslipidemia, and periodontitis: insights into inflammatory and metabolic dysregulation
Source: Front Endocrinol (Lausanne). 2025 May 19;16:1574392. doi: 10.3389/fendo.2025.1574392 (PMC12127151; doi:10.3389/fendo.2025.1574392)
Supplement: Supplementary file 5 [file DataSheet5.csv]

genes.Gene.Symbol	coefficients.DLP.H	coefficients.T2DMpoorlyDLP.H	coefficients.T2DMwellDLP.H	coefficients.Periodontitis.H	p.value.DLP.H	p.value.T2DMpoorlyDLP.H	p.value.T2DMwellDLP.H	p.value.Periodontitis.H	lods.DLP.H	genes.ENTREZ_GENE_ID
MSANTD3	0.348184079	0.499809624	0.417793508	0.09393423	0.037915674	0.005844871	0.011242709	0.561633922	-3.84148168	91283
IRF6	-0.089929996	-0.168102851	-0.188851341	-0.131855797	0.340106722	0.094592759	0.043355256	0.165725461	-4.707926427	3664
LACTB	0.293987122	0.430827954	0.642630582	0.418261975	0.350796578	0.195545159	0.040015983	0.187764186	-4.71830485	114294
RAI1	-0.118373618	-0.066441054	-0.278126624	-0.162252673	0.361927898	0.623792158	0.031693266	0.214339163	-4.728670995	10743
PXT1	-0.027353975	-0.0665325	-0.224248929	-0.045158033	0.773456972	0.505777547	0.019640457	0.635062957	-4.927044907	222659
MAP3K6	0.200733901	0.174803694	0.376363238	0.169890419	0.053465084	0.105324442	0.000508115	0.099061103	-3.985357618	9064
HPS4	0.277102256	0.10312483	0.261586813	0.273598345	0.012928497	0.354618103	0.014680366	0.013992266	-3.387925501	89781
PCDHGB7	-0.159340869	-0.178432182	-0.182843061	-0.117667671	0.05195626	0.038844478	0.022364118	0.14515858	-3.973416237	56099
PPP1R3B	-0.011736693	-0.031555624	0.157158948	0.11060334	0.883296817	0.706991375	0.048815952	0.173555849	-4.943415636	79660
RFX6	-0.048793789	-0.086685767	-0.137548277	0.063299653	0.483782283	0.239324867	0.047063972	0.365077865	-4.818702869	222546
SPEF2	-0.010672991	0.153844851	0.276673409	0.219002432	0.937189871	0.28370266	0.041159157	0.113821542	-4.947513633	79925
CASC4	-0.147733056	-0.173565033	0.395009725	0.113215444	0.418710517	0.365720486	0.030488936	0.534467171	-4.775421687	113201
ADAMTS17	0.001422027	0.036073488	0.260139458	-0.115798872	0.991129669	0.788138419	0.04200452	0.368742211	-4.949140064	170691
PCDHGA4	0.028950002	0.113481325	0.160979944	0.030655429	0.721676434	0.189349594	0.04701574	0.706060421	-4.915299545	56111
KLC3	-0.049515173	-0.082739164	-0.26318583	0.072950025	0.705403358	0.547755951	0.04410307	0.578120725	-4.911028553	147700
SLC44A5	-0.005283571	-0.189480333	-0.244209458	-0.156015711	0.950364748	0.040405487	0.005388306	0.074053789	-4.948137573	204962
CAPN13	-0.042688814	-0.093141746	-0.149515468	-0.019577003	0.536819597	0.203806082	0.03079013	0.776407895	-4.847570977	92291
FBXO39	-0.053837054	-0.015098984	0.126400547	0.086784733	0.376277476	0.811780196	0.036861178	0.158276678	-4.741411788	162517
SGCZ	-0.131193042	-0.057427534	-0.179643413	-0.059506293	0.134954447	0.5259372	0.037163009	0.49094284	-4.36378433	137868
NOX5	-0.094912848	-0.030663675	-0.188577475	0.022325068	0.278287466	0.736007096	0.03035088	0.796752467	-4.638304978	79400
GAL3ST2	-0.057288417	-0.115080685	-0.166514281	0.087777877	0.466593286	0.168376002	0.034098012	0.267622667	-4.808186953	64090
PIP4K2B	-0.238360271	-0.206715632	-0.231520056	0.011007756	0.039356272	0.084784782	0.037924504	0.921255794	-3.857140672	8396
OFCC1	0.137854411	0.051338363	0.153796917	0.006397233	0.059653132	0.491773109	0.030888858	0.928111202	-4.030951742	266553
DEFB119	-0.050622472	-0.093735254	-0.142427502	-0.082224989	0.430437516	0.168756945	0.026783635	0.204313145	-4.783953539	245932
PARD3B	-0.050193706	-0.081870452	-0.214942455	-0.091691871	0.615409694	0.436091972	0.03183368	0.361264269	-4.881877738	117583
RHBDL3	-0.144120826	-0.050177948	-0.169781319	-0.174834778	0.054503934	0.510965307	0.020598921	0.021503755	-3.993379872	162494
KIF19	-0.070612034	-0.06340181	0.235504297	-0.084944438	0.31414392	0.387706819	0.001371264	0.227781582	-4.680830066	124602
BEND7	-0.126845371	-0.246450694	-0.208078851	-0.140519344	0.210553308	0.024618194	0.037621134	0.16674671	-4.536035892	222389
MIER3	0.017585082	-0.119923317	-0.1700947	0.022329497	0.833575066	0.178670717	0.042059925	0.789666188	-4.937378768	166968
WDR64	-0.100183921	-0.053546463	-0.19048904	0.008561519	0.250181835	0.554440947	0.027947212	0.920799391	-4.599925066	128025
C12orf40	-0.021285743	-0.040872617	-0.137959108	-0.080970998	0.738836716	0.542539484	0.031335017	0.210628116	-4.919497272	283461
KLHDC7A	-0.102344381	-0.125675217	-0.190029403	-0.071706652	0.292291074	0.219228036	0.047875325	0.458362127	-4.655690806	127707
LOC100996634	-0.095792805	-0.129802452	-0.193286166	-0.049400951	0.30368298	0.186591255	0.036593245	0.593265456	-4.669082287	100996634
TSGA10IP	-0.161560365	-0.143038035	-0.147614902	-0.092951808	0.023558147	0.052916922	0.03106011	0.179401607	-3.641053471	254187
LINC00477	0.081880282	-0.031958312	0.109985219	0.058497155	0.111500011	0.545919625	0.029656428	0.25037059	-4.287431585	144360
RQCD1	-0.042583333	0.103696213	0.274216243	0.039947405	0.751127774	0.463250692	0.041043842	0.766044621	-4.922315699	9125
ITGB1	0.488251723	0.822356296	1.054408786	0.313783652	0.261363945	0.076166858	0.015741564	0.467485814	-4.615794812	3688
ND2	-0.054306946	-0.206040936	-0.381207736	-0.222930356	0.721880094	0.203866638	0.013981486	0.150981092	-4.915351189	4536
TAAR8	-0.035462868	-0.041136741	-0.17365432	-0.022953971	0.645243973	0.610772298	0.025081571	0.765462804	-4.892636356	83551
ATP6	-0.173792135	-0.295755377	-0.257818132	-0.170017499	0.179196812	0.033460568	0.042831307	0.188528031	-4.474675161	4508
SPAG11A /// SPAG11B	-0.111276009	-0.021621246	-0.191856805	-0.085252683	0.169118464	0.795689677	0.017426583	0.288812536	-4.452321502	10407 /// 653423
ND3 /// SH3KBP1	-0.106454013	-0.130296723	-0.184370082	-0.092222742	0.104254955	0.060032992	0.005336816	0.156929968	-4.260299498	4537 /// 30011
PDZK1IP1	0.515119568	0.568941943	0.549599367	0.30466973	0.071228065	0.058217157	0.047140792	0.276991415	-4.104429338	10158
VWA3A	0.04783556	0.02088091	-0.208914833	-0.032010976	0.65159052	0.850705251	0.047784766	0.762288693	-4.894779354	146177
LINC00896	0.054064728	-0.035568621	-0.186125216	0.129400679	0.517698836	0.684230872	0.026489639	0.127962892	-4.837750329	150197
INTS4	-0.245878376	-0.178069562	-0.234496583	-0.197398663	0.007782414	0.057781715	0.00836135	0.029058415	-3.174539165	92105
ITGB1	0.230780324	0.454553815	0.830648587	0.395141494	0.549602454	0.264914286	0.031510298	0.308529527	-4.853793343	3688
CBR4	-0.33460423	-0.417312909	-0.355067923	-0.186676274	0.03297562	0.012532845	0.019838065	0.221343068	-3.782787426	84869
CCSAP	-0.098742947	-0.066807694	-0.159978861	-0.038460914	0.205228609	0.409937327	0.037688787	0.617470542	-4.526385556	126731
FAM218A	-0.336176517	-0.195872327	-0.206978731	-0.117954008	7.28e-05	0.015536531	0.006132933	0.115056282	-1.321464812	152756
LRRC43	-0.04270618	0.079700325	-0.250842778	-0.036036013	0.714473637	0.516122329	0.032173782	0.757459692	-4.913444476	254050
MGC16025	-0.192662496	-0.180116481	-0.150503307	-0.163503041	0.015637807	0.029508309	0.046219162	0.037517352	-3.468142082	85009
SPATA32	-0.181520303	-0.031076358	-0.169784649	-0.078193117	0.028672976	0.709565667	0.033277646	0.329187318	-3.723906311	124783
C3orf49	0.043047021	0.04081574	-0.177066673	0.041879028	0.602095066	0.637236736	0.032294476	0.611938266	-4.876697093	132200
C4orf45	-0.078048016	-0.203139349	-0.208486829	-0.140486404	0.286283404	0.011624017	0.005385967	0.060322358	-4.648361874	152940
ZNF99	-0.038126114	-0.10697637	-0.15344308	-0.057081163	0.599771344	0.166552623	0.034812704	0.433484416	-4.875768034	7652
CCDC122	-0.165354498	-0.277268855	-0.291218485	-0.205964342	0.137994178	0.021149598	0.009310533	0.06746004	-4.372612715	160857
C9orf84	-0.128991308	-0.134536145	-0.150897006	-0.034900097	0.064363687	0.065771337	0.026742507	0.606662184	-4.062499927	158401
USB1	0.012961457	0.097932996	0.219908617	0.0575868	0.90160418	0.376367898	0.036357382	0.583753272	-4.945088599	79650
TMEM239	-0.107902856	-0.040646069	-0.22178933	-0.092845439	0.190334453	0.633608902	0.007811379	0.257949675	-4.49778406	100288797
SMPDL3B	-0.16945585	-0.078750025	-0.232335402	-0.208713945	0.076671356	0.422443176	0.014151494	0.031470862	-4.134791573	27293
TUBGCP3	0.105236693	0.06903451	0.229129609	0.089068975	0.353963899	0.560259172	0.042013872	0.431742736	-4.721299088	10426
OGDH	0.056199402	0.0629866	0.264102782	0.046451455	0.651728378	0.629658388	0.034186494	0.708935477	-4.894825353	4967
LYNX1	0.046530585	0.061280145	-0.22093517	0.035602189	0.6178089	0.531482272	0.019045754	0.702372048	-4.882785805	66004
LOC101929497	-0.024426911	-0.008189237	-0.203966661	-0.126629858	0.778668876	0.928369521	0.020267805	0.152277196	-4.92807758	101929497
GPSM1	-0.090090717	-0.132824286	-0.210200329	-0.139645728	0.364371509	0.205438751	0.03364588	0.163915291	-4.730888996	26086
ERAP2	0.081328323	0.132658614	0.215162085	0.113637568	0.34076807	0.142862056	0.012684466	0.186451305	-4.708581018	64167
COG3	0.016802222	0.070396841	0.194651	0.056070323	0.855446871	0.468724234	0.035287413	0.544435097	-4.940306546	83548
GIN1	0.100953531	0.234326982	0.283332283	0.123883484	0.387426313	0.06200607	0.016174488	0.290466982	-4.750856228	54826
PPP2R5C	0.105669375	0.050053767	0.405222872	0.068772386	0.578864333	0.801638787	0.033462767	0.717495825	-4.867065251	5527
WBSCR16	0.202678347	0.073785461	0.254136843	0.101878044	0.024072384	0.415052047	0.004319174	0.240880246	-3.650163128	81554
CTNNB1	0.05098382	0.152486523	0.746363746	0.033302136	0.881370521	0.670862207	0.029775855	0.922338863	-4.943222612	1499
WAPAL	0.192211766	0.253006889	0.345672002	0.306602497	0.163608603	0.083326651	0.012426711	0.030216326	-4.439460104	23063
JPX	-0.467117116	-0.323372582	-0.720010818	-0.371221683	0.076037515	0.234254995	0.006365965	0.15437412	-4.131373786	554203
	-0.253945935	-0.098475419	-0.243497171	-0.168633124	0.020265578	0.370946432	0.020836678	0.113533083	-3.577527371
DNAJB9	-0.079595649	0.225705325	0.385480636	0.138687551	0.640624759	0.212342015	0.024696396	0.417811655	-4.891045117	4189
ANKRD13C	0.26115303	0.474571255	0.504923829	0.220852052	0.125510435	0.01061432	0.003653347	0.192503434	-4.334908905	81573
RAD51B	-0.176847774	-0.185966902	-0.199947515	-0.050862329	0.055404564	0.054806357	0.026292036	0.570167207	-4.000208525	5890
ATP11B	0.256133988	0.32237195	0.444948401	0.241786067	0.059436545	0.02557008	0.00139736	0.074217104	-4.029439893	23200
MYO18B	0.000979143	-0.025692008	-0.19116686	-0.028321903	0.990545326	0.767051883	0.022027052	0.732045747	-4.949135569	84700
LMNA	0.165113784	0.097488684	0.376948	0.325343098	0.321443724	0.574453249	0.023655789	0.056460488	-4.688734821	4000
LOC100287896	-0.093854866	-0.118139314	-0.337211045	-0.193755193	0.575404092	0.50196259	0.043505972	0.251787423	-4.86556373	100287896
SCARA5	-0.026957382	-0.015171328	-0.170022062	0.036195945	0.756163567	0.867584274	0.049441584	0.676930373	-4.923425916	286133
TRIM7	-0.042084922	-0.251537369	-0.239716412	-0.226650674	0.709965715	0.040983341	0.034500461	0.052533169	-4.912254974	81786
CLDN19	-0.247715982	-0.10792158	-0.217776533	-0.156189844	0.015174938	0.292150297	0.025497437	0.114288468	-3.455468762	149461
SPIRE1	0.010802511	0.028182167	0.143705272	0.125856253	0.869594599	0.683371966	0.029814456	0.063601063	-4.941971713	56907
TIA1	0.035798672	0.206416491	0.375256734	0.094174029	0.819500319	0.21570695	0.018207676	0.549407019	-4.935264027	7072
FRMD8	0.207544367	0.200245043	0.219102552	0.181715088	0.046665235	0.065827928	0.030392117	0.079150171	-3.928536377	83786
CCDC36	-0.125533375	-0.161258608	-0.175374453	-0.14221968	0.111742753	0.053959444	0.024260883	0.073324333	-4.288307693	339834
KLHL14	-0.109830571	-0.150027695	-0.19871333	-0.06575772	0.179444603	0.083666099	0.015163387	0.416774445	-4.475206802	57565
FGFR4	-0.18492676	-0.142560356	-0.212215512	-0.043945806	0.048462157	0.140691477	0.020427974	0.627939349	-3.944338181	2264
ADAM22	-0.090334905	-0.033466439	-0.134317038	-0.081396991	0.161046789	0.615164781	0.034507365	0.205166615	-4.433314629	53616
	-0.091172503	0.027854391	-0.1825558	-0.115306133	0.326178292	0.77314656	0.04702745	0.216645427	-4.693738756
PGPEP1	-0.063169411	0.012299345	-0.153754707	0.046809365	0.362481628	0.864801298	0.026637433	0.498381483	-4.729175382	54858
PBLD	-0.195049074	-0.269740497	-0.184578201	-0.063190494	0.034059069	0.006514111	0.037149148	0.47661803	-3.79638953	64081
	0.17042383	0.286390638	0.158732484	0.078250179	0.021436828	0.000535976	0.025761904	0.273075524	-3.601238343
LINC00421	-0.053264545	-0.020250948	-0.245267449	-0.143498635	0.556595232	0.83079098	0.008176393	0.120011625	-4.857085564	100287114
C21orf58	-0.08717195	-0.070160963	-0.223149708	-0.108188788	0.330201534	0.453372548	0.013562469	0.228947296	-4.697917232	54058
RP11-498C9.17	-0.216376472	-0.145021891	-0.262226422	-0.126768945	0.036992461	0.172771868	0.010181514	0.210146064	-3.831125529
C21orf88	-0.143410252	0.004421165	-0.141237309	-0.064431798	0.042463491	0.950652219	0.038412364	0.34794912	-3.889018898	114041
C8orf59	-0.093770818	-0.169527095	-0.210603015	-0.093500848	0.307650167	0.083987184	0.022078792	0.309019553	-4.673597393	401466
PPIP5K1	0.040034694	0.063018779	0.255122433	0.039159312	0.727070745	0.600886585	0.027037434	0.732795647	-4.916652535	9677
CKAP5	0.052675996	0.012111287	0.437315318	0.071626298	0.802262986	0.956197233	0.037851025	0.733594854	-4.932423326	9793
PPARGC1B	0.020559902	-0.114746982	-0.210458196	-0.044271726	0.810052282	0.207082465	0.015412985	0.605433419	-4.933741496	133522
RAP1A	-0.186569778	-0.005622342	-0.194695977	-0.101695038	0.066020275	0.956580459	0.047597563	0.306175827	-4.073029651	5906
ITGB2	0.21378799	0.279718837	0.519374292	0.088331686	0.334559952	0.230771399	0.019535298	0.688089928	-4.702369375	3689
PPHLN1	0.019877728	0.158469519	0.290076985	0.078944622	0.836776819	0.125048844	0.003826368	0.415817973	-4.937834454	51535
BD495725	-0.243694119	-0.119885561	-0.338019481	-0.043347797	0.146979879	0.490035714	0.040522135	0.792772519	-4.397515721
QRFPR	0.009355596	-0.120010488	-0.166050982	-0.093526578	0.902607143	0.142034641	0.030675676	0.227187827	-4.945171846	84109
NDUFA10	-0.225814567	-0.164999385	-0.193370639	-0.275241046	0.008318704	0.05794857	0.017601	0.001735236	-3.202487597	4705
TNK2	0.029765003	-0.166215843	-0.173844452	-0.054163967	0.704233082	0.050535163	0.027456168	0.490974905	-4.910710288	10188
PDZRN3	0.059918135	-0.082946101	-0.164095681	-0.057495662	0.418307445	0.287447983	0.026851249	0.437161806	-4.775122179	23024
HAVCR2	-0.19796876	-0.213601584	-0.302609037	-0.181838317	0.141991376	0.131300039	0.023387346	0.176140371	-4.383903711	84868
NARR /// RAB34	0.226245336	0.541819604	0.446142823	0.388925108	0.188604367	0.004598782	0.010077785	0.027988819	-4.494296616	83871 /// 100861437
SAMSN1	0.175933454	0.232869132	0.437942687	0.385744258	0.354620759	0.244814583	0.021596355	0.048306816	-4.721915549	64092
KCNIP3	0.00767029	-0.045265352	-0.220828314	-0.061198782	0.944389109	0.695079013	0.044456607	0.578861497	-4.947872811	30818
BAP1	0.023597658	0.059003998	0.175787563	0.157966796	0.785287026	0.517302529	0.042285362	0.076044385	-4.929350682	8314
C7orf34	-0.09638254	-0.05772842	-0.13839218	-0.024507318	0.177094624	0.435835907	0.048397649	0.72749293	-4.470131232	135927
TIMM10	-0.186241637	-0.145379851	-0.573455253	-0.243940369	0.328428936	0.46532292	0.003559033	0.203210203	-4.696084466	26519
TRIB3	-0.067375484	-0.161154103	-0.15469129	-0.146732762	0.395116238	0.058729334	0.048914806	0.070305786	-4.75715136	57761
PACS2	0.060521713	-0.114489173	-0.298562736	-0.06892014	0.674322618	0.450076493	0.038182063	0.63242691	-4.902054257	23241
MSANTD3	0.236177042	0.572519525	0.374223608	-0.06562344	0.142220448	0.001595941	0.019219195	0.67808842	-4.384540197	91283
HNRNPM	0.0741758	0.06544946	0.285230993	0.088633206	0.52168699	0.589452293	0.01499432	0.444600576	-4.839850991	4670
PDHA1	-0.135743949	-0.090748159	-0.252234803	-0.206543805	0.160699561	0.366318473	0.009585959	0.036747785	-4.432473307	5160
RPS24	-0.159449947	-0.105712606	-0.287900687	-0.103492332	0.174704345	0.386279888	0.014332547	0.373859715	-4.464890175	6229
LINC01089	-0.231812387	-0.238149866	-0.253385252	-0.050639355	0.037155281	0.040910449	0.019300945	0.636584612	-3.832970878	338799
DNAJC7	-0.089099221	-0.127430681	-0.18877193	0.062101848	0.333582556	0.190409294	0.039100377	0.498521915	-4.701377599	7266
RPP30	-0.023505135	0.08389321	0.242602634	0.050665044	0.847099509	0.513176173	0.046215523	0.678051873	-4.939240166	10556
STOML1	-0.209049577	-0.344890009	-0.317300104	-0.338310031	0.125869094	0.019282391	0.019136622	0.016348962	-4.336048028	9399
LY86-AS1	-0.122570868	-0.159939295	-0.276537012	-0.111626522	0.28000805	0.181351031	0.015369172	0.324346366	-4.640499033	285780
NAA15	-0.006372567	0.041747015	0.185919808	0.029875126	0.944234531	0.662697393	0.041347905	0.743194148	-4.947865561	80155
	-0.064163563	0.020215409	0.314283152	0.0325806	0.592418474	0.87194603	0.010181212	0.785357889	-4.872778487
AK054708 /// RP11-547D24.1	-0.079893309	-0.0647167	-0.157413873	-0.156511117	0.260972701	0.383153431	0.026207196	0.032575765	-4.615253518
VASH1	0.424134666	-0.116625208	0.462042158	0.349335293	0.074923953	0.631642784	0.045676026	0.138897216	-4.125296576	22846
LINC00928	-0.160931782	-0.086918189	-0.201422752	-0.106571916	0.074585945	0.34856592	0.022954379	0.230371562	-4.12343325	283761
NAP1L4	-0.04608838	-0.355761506	-0.257546272	-0.016475459	0.666586735	0.003323534	0.017412295	0.877423978	-4.89964783	4676
PVR	-0.074717228	-0.224324933	-0.277388877	0.001535981	0.559668575	0.101995177	0.030674566	0.990403199	-4.858508091	5817
	-0.111301949	-0.058865545	-0.168736175	-0.171097721	0.187427567	0.501308625	0.042386851	0.046990524	-4.491903605
	-0.387486188	-0.299372918	-0.283318822	-0.454640376	0.003178533	0.024597398	0.020930747	0.000738882	-2.801842845
GUSBP1 /// GUSBP4	0.173690045	0.120595668	0.356979769	0.265240934	0.248707307	0.442080244	0.017945724	0.082731934	-4.597768712	375513 /// 728411
	-0.138588458	-0.02353949	-0.158569342	-0.130908544	0.092673186	0.78016401	0.048038058	0.111279525	-4.21245826
	-0.105923843	-0.15408587	-0.199096262	-0.144555476	0.113522579	0.031323239	0.00349159	0.033921425	-4.294669792
NPHP3-AS1	-0.098425105	-0.075040893	-0.200871289	-0.118761781	0.247945636	0.398362144	0.018513104	0.165523275	-4.596648826	348808
LOC101928651	-0.099939188	-0.01525191	-0.156143855	-0.038867162	0.183601219	0.844214117	0.035318782	0.600205445	-4.484003223	101928651
LINC01330	-0.129582928	-0.124503522	-0.155590999	-0.106929677	0.094013575	0.123541396	0.039441036	0.163721611	-4.218310333	646168
	0.081692874	0.101812976	0.211331084	-0.096679738	0.416479147	0.335430161	0.035023239	0.337368951	-4.773758308
PERP	-0.067799236	0.030200516	-0.194541529	-0.156734144	0.359596554	0.695442732	0.009690253	0.039952911	-4.726535854	64065
FAM201A	0.176794074	0.094005216	0.30764092	-0.074589275	0.160667929	0.471223297	0.014577256	0.548219342	-4.432396564	158228
UBAC2-AS1	-0.187501038	-0.075627916	-0.183445241	-0.133832584	0.025708389	0.372989664	0.023708887	0.103902753	-3.677896606	100289373
TTBK2	0.078252666	-0.064951477	0.258222298	-0.008100992	0.551429595	0.636980258	0.048207729	0.950679486	-4.854661076	146057
CTA-390C10.10	-0.213368711	-0.303586664	-0.490378217	-0.379251135	0.192264439	0.080559757	0.003486706	0.024563418	-4.501632102
	-0.178176968	-0.056268228	-0.198323108	-0.132968629	0.050055065	0.542707593	0.025139085	0.137772261	-3.957852274
KMT2C	-0.081464196	-0.09836962	-0.161472223	-0.038659662	0.258318305	0.194725956	0.024636945	0.588389782	-4.611554917	58508
LINC00969	-0.316845261	-0.955922056	-1.360590565	-1.127713054	0.421428988	0.026118656	0.001085762	0.007053114	-4.777430681	440993
DENND1B	-0.066481645	0.18440134	0.248260053	-0.056055036	0.561442912	0.131230551	0.030477033	0.624098928	-4.859322652	163486
	-0.193805354	-0.163728716	-0.338957803	-0.275217379	0.113135563	0.19844999	0.006032705	0.027635198	-4.293295525
	0.126865142	0.099688431	0.310235881	0.148276988	0.419649731	0.54440165	0.046813273	0.346570834	-4.776117944
THUMPD3-AS1	-0.048165122	0.003100333	-0.272538743	-0.157018427	0.676140345	0.979514575	0.019368648	0.17954743	-4.902609514	440944
PHIP	-0.062476815	-0.075909832	-0.24377995	-0.080153882	0.573183528	0.514390196	0.028468224	0.470626327	-4.864590773	55023
	0.076698098	0.189816507	0.31863713	0.094385992	0.591288323	0.210332541	0.026415678	0.509293329	-4.872312217
FLJ31104	-0.132503694	-0.17144775	-0.193566506	-0.150982616	0.134406781	0.067479296	0.026753712	0.089893751	-4.362170678	441072
LOC284788	-0.109330406	-0.006095966	-0.148821022	-0.010152742	0.130689966	0.93464357	0.036202405	0.886112523	-4.351026601	284788
	0.07156202	-0.074005022	0.314862413	-0.026299608	0.646117922	0.650719621	0.04292928	0.865781299	-4.892934418
AX746823	0.193908609	0.158390275	0.73585699	0.08959163	0.336320049	0.452523902	0.000610602	0.654799418	-4.704145803
RP11-384P7.7	0.088614493	0.040649159	0.186104116	-0.004076576	0.265760743	0.623358856	0.019565353	0.958716727	-4.621810947
VPS13D	0.054013458	0.02824551	0.320268805	0.172703506	0.585878642	0.785480022	0.00205729	0.088785203	-4.870055039	55187
KIAA1257 /// LOC100132731	-0.095355876	-0.076679281	-0.257138164	-0.160388875	0.291293818	0.416566396	0.005432752	0.081082233	-4.654487326	57501 /// 100132731
LOC283745	-0.103456754	0.021824322	-0.228727828	-0.065014414	0.322885433	0.841090594	0.028453981	0.532306942	-4.690268624	283745
	-0.060357667	-0.007965819	-0.190493102	-0.174481419	0.47369408	0.927838264	0.024326342	0.044785583	-4.812605259
	-0.276545284	-0.092291564	-0.251245061	-0.157026423	0.018424478	0.4328708	0.025500799	0.166558207	-3.537333251
ASAP1-IT2	-0.080813729	-0.053770496	0.387304025	0.05955038	0.65352246	0.775590391	0.031906036	0.740615021	-4.895421852	100507117
	0.068277759	0.009058659	0.143095581	0.028145098	0.348844012	0.904938997	0.047454378	0.697507526	-4.716440872
PDE6B	-0.10650897	-0.258713678	-0.271204759	-0.175083493	0.352012887	0.036751489	0.018422831	0.130891903	-4.719458966	5158
C11orf31	-0.109120025	0.010205771	-0.224353014	-0.174373399	0.294536871	0.924800385	0.030379615	0.09879167	-4.658382265	280636
C11orf31	-0.023653589	-0.167049956	-0.245791704	-0.034656524	0.841565073	0.185002014	0.038044837	0.769708265	-4.938498516	280636
	-0.12425145	-0.196440643	0.26927871	0.047376096	0.357381257	0.169293222	0.044316678	0.72394145	-4.724489554
	-0.260775189	-0.496517981	-0.266092891	-0.154988024	0.04152368	0.000572932	0.031617567	0.214827344	-3.879634491
	0.056038022	0.035471048	0.154365129	0.047717561	0.410130379	0.617773526	0.023701174	0.482351578	-4.768953582
SLC16A1	-0.123715026	-0.250451595	-0.230362753	-0.134069533	0.213268703	0.02032678	0.020201635	0.178420741	-4.540849018	6566
FBXO10	0.045932078	0.140965401	0.131691287	0.098917301	0.478411489	0.044512465	0.041289201	0.132907884	-4.815482447	26267
	-0.383719223	-0.604612222	-0.886454549	-0.727509434	0.240507759	0.082307876	0.007581889	0.030767715	-4.585491812
LOC100996549	-0.036393379	-0.086095976	-0.161897165	-0.074637661	0.544577737	0.177326062	0.00841425	0.218711235	-4.851379312	100996549
DIXDC1	-0.129316339	-0.011213509	-0.160752864	-0.069429823	0.111319102	0.892888257	0.042852343	0.385023874	-4.286777316	85458
	-0.110423965	-0.21432882	0.23001286	-0.090464144	0.336645533	0.081067065	0.043518802	0.429963067	-4.704472967
UG0898H09	-0.124235108	-0.105945046	-0.132000863	-0.098719578	0.07214898	0.139922836	0.048722553	0.148804374	-4.109732668	643763
RP11-521O16.2	0.092019088	0.069613439	0.173353038	0.17632548	0.264900205	0.418848705	0.034283358	0.037728495	-4.620643054
IGH /// IGHE /// IGHE /// IGHE	0.108130395	0.170662023	0.359569487	0.128804751	0.491515967	0.303118156	0.022902435	0.413360582	-4.823238976	3492
LOC285500	-0.110992223	-0.04367711	-0.161945455	0.015719267	0.130007821	0.563171404	0.025300653	0.826819376	-4.348943923	285500
ZNF493	-0.363188518	-0.47533833	-0.399565528	-0.306292429	0.078883643	0.030662561	0.046554044	0.135321963	-4.146493321	284443
TMED4	-0.079858227	-0.174472703	-0.315082574	-0.167503908	0.554350573	0.222771853	0.020679006	0.2196712	-4.856037227	222068
	0.0115839	0.050281771	0.21609552	-0.020314793	0.90104638	0.607626976	0.021700732	0.827434277	-4.945041925
AK024134 /// PPM1H	-0.158581376	-0.139827522	-0.206055384	-0.140027637	0.031393569	0.067182971	0.004876427	0.055251346	-3.762091187	57460
BC040734	-0.050540563	-0.085726257	-0.168413019	-0.076733082	0.384559652	0.164089506	0.004856418	0.190572458	-4.748464351
C1orf85	0.046598306	0.561855263	0.491396733	0.228171934	0.846494531	0.03262852	0.041223132	0.346804551	-4.939160442	112770
NOL3	0.194864503	0.174080654	0.291022804	0.258999327	0.158017101	0.226941599	0.032554614	0.063995218	-4.425904911	8996
	0.405957006	-0.061405268	0.53757449	0.295387673	0.101931567	0.809182966	0.027559712	0.228859304	-4.251170443
RP11-467D6.1	-0.184352421	-0.254327597	-0.227552583	-0.154665536	0.052034378	0.01247218	0.014703536	0.099803966	-3.974043183
BC039319	0.019674141	-0.049668615	-0.154441712	-0.09357077	0.774776317	0.492485766	0.025729423	0.180193459	-4.927308837
IBA57	-0.110231102	0.149600513	0.270117642	-0.25130637	0.318009112	0.198935838	0.015146512	0.027887322	-4.685044705	200205
LRRC16A	-0.072450759	-0.107568746	-0.17954782	-0.143285891	0.380271518	0.217305601	0.029483613	0.088689065	-4.744839524	55604
SNORA78	-0.215099489	-0.116094931	-0.230514796	0.046103467	0.050117024	0.301324827	0.030614275	0.664369053	-3.95836898	677844
THEMIS	0.0695244	0.137541847	0.345954024	0.044221503	0.694387984	0.460182209	0.049699329	0.802497818	-4.907972775	387357
	0.024570897	0.045617718	0.279979205	0.017372926	0.819299699	0.686220241	0.010828439	0.871651765	-4.935232561
LOC158402 /// RP11-4O1.2	0.094188341	0.114897865	0.144483685	0.184379903	0.155835862	0.100871024	0.027672075	0.007963599	-4.42047194	158402
LOC284600	-0.095912498	-0.185457311	-0.202844421	-0.185345621	0.331408835	0.079003033	0.03859603	0.066306682	-4.699158169	284600
	-0.003680708	0.011160325	-0.197710903	-0.061643722	0.95972646	0.883951081	0.008238121	0.400670659	-4.948491649
ADAM23	-0.110461128	-0.147513219	-0.168626456	-0.061447029	0.167633599	0.081988872	0.032835804	0.437410039	-4.448902056	8745
AX747750 /// RP11-532F6.3	-0.226316227	-0.120519908	-0.392079134	-0.420034847	0.132102954	0.437691509	0.009357697	0.007517279	-4.355303302
SOCS2-AS1	-0.201686902	-0.139305843	-0.201418219	-0.225917184	0.014155853	0.096067679	0.011303156	0.006647205	-3.426153662	144481
	0.108902811	-0.098607459	0.316161595	0.038138572	0.429713158	0.494789325	0.022462141	0.781087393	-4.783436573
	-0.074376734	-0.082887333	-0.138431034	-0.013019248	0.243116822	0.215584117	0.028826864	0.836213511	-4.589451832
	0.080039267	-0.092858094	0.472923455	-0.073721384	0.71228261	0.683394557	0.030009228	0.734049406	-4.912869087
MEIS1	0.075275428	0.163415335	0.244343189	0.015676948	0.469777867	0.140423836	0.019844978	0.879809316	-4.810181628	4211
VPS8	0.260150669	-0.079883748	0.40136735	0.190397678	0.204568492	0.706668461	0.046746216	0.349980308	-4.525169058	23355
LINC00630	-0.039390939	0.185287933	-0.124699913	-0.023091735	0.518732272	0.006596974	0.040470373	0.704533805	-4.838297365	100287765
	-0.116254048	-0.177210431	-0.151240622	-0.214474916	0.115330932	0.025302317	0.036634086	0.005602695	-4.301025169
	-0.049454469	0.090590674	-0.219353831	0.024231685	0.6305187	0.402826236	0.033195359	0.813395913	-4.887469702
CTD-3222D19.5 /// MED26	0.133637486	0.049078478	0.339761528	0.066163248	0.339453021	0.736206548	0.015917427	0.634187432	-4.70727775	9441
GBP6	-0.01655459	-0.072049625	-0.155220425	-0.03462029	0.83071713	0.378117993	0.044756587	0.655259798	-4.9369641	163351
GRAPL	-0.229131119	-0.160715944	-0.16631222	-0.127723752	0.003220066	0.0400747	0.021988512	0.083586451	-2.807201815	400581
ZNF781	0.015520363	0.001731752	0.205320717	0.058794825	0.842516359	0.983130943	0.010171496	0.453771888	-4.938627967	163115
AK093370 /// CTD-3046C4.1	-0.14621583	0.079840058	-0.16669086	-0.06304732	0.093673671	0.374144768	0.049478734	0.460709436	-4.216834721
RP11-454K7.3	0.056535519	0.19526512	0.191016034	0.248573501	0.484313069	0.026881788	0.019095347	0.004158233	-4.819017984
TIMM17B	-0.010225683	-0.101517465	-0.160637966	-0.073127741	0.898577739	0.233474499	0.045028322	0.365463737	-4.944832125	10245
LOC642852	0.065281303	-0.251088765	-0.467754768	-0.142269135	0.681740119	0.139664821	0.004539447	0.374122612	-4.904295946	642852
AX747544 /// JRK	-0.049874472	0.242096723	0.190302883	0.005793994	0.606007228	0.022439383	0.048099013	0.952108504	-4.878244374	8629
DLX1	-0.172391212	-0.248644129	-0.287114007	-0.197775299	0.153156605	0.053058626	0.016938757	0.103156331	-4.413682074	1745
BC035400	-0.105112221	-0.085231788	-0.148211201	-0.070349143	0.153998157	0.266965846	0.040787294	0.335257201	-4.41582883
AK057978 /// MKLN1	-0.135186919	-0.308816549	0.316758005	-0.087554508	0.356579578	0.050596163	0.030368695	0.548711175	-4.723744804	4289
SLC29A2	-0.06833562	0.000701336	-0.170479245	-0.06544838	0.399925197	0.993386295	0.035112288	0.419892924	-4.761000535	3177
	-0.146616587	-0.065978034	-0.178288409	-0.117876967	0.091678468	0.460056322	0.035865016	0.171326999	-4.20805723
	-0.094416901	-0.173433396	-0.168965454	-0.182259096	0.227706876	0.039389043	0.029645891	0.024235402	-4.565295338
C12orf55	-0.111205616	-0.180349438	-0.143639497	-0.168919089	0.118779351	0.018992705	0.039674083	0.021001663	-4.3128529	144535
LOC101927543	-0.196691977	-0.182916168	-0.160551539	-0.052216135	0.018431399	0.03478168	0.043046732	0.51223093	-3.537491748	101927543
LINC00705	-0.093336434	-0.093735815	-0.280799268	-0.054526249	0.386788639	0.407010566	0.010380651	0.611586383	-4.750326316	338588
	0.045805763	-0.099474937	-0.189564697	-0.140413391	0.636428107	0.330809246	0.049445516	0.153943693	-4.889576169
LOC101928781	-0.07578861	-0.00922188	-0.154138236	0.012440025	0.322945793	0.907919818	0.042567381	0.870029233	-4.690332646	101928781
DLGAP1-AS3	0.12291264	0.079032323	0.26532295	0.222969496	0.154018612	0.376816047	0.002734829	0.012787726	-4.415880848	201477
CRYZL1	-0.128097869	-0.186374589	-0.211299144	-0.226721922	0.166002207	0.05837583	0.021467794	0.017762213	-4.445105915	9946
RP6-24A23.7	-0.166017145	-0.103496033	-0.127718005	-0.011520533	0.012312546	0.123195672	0.041610258	0.854186318	-3.367359142
FLJ37201	0.103678099	0.163800683	0.206512999	0.065610564	0.186830532	0.050980197	0.009164402	0.399174352	-4.490683002	283011
ITGAD	-0.12979049	-0.03246405	-0.22268079	-0.224312026	0.235112496	0.774472341	0.03935731	0.045049322	-4.57713838	3681
	-0.251002861	-0.3239327	-0.293943913	-0.263511384	0.035067064	0.010916804	0.011829302	0.027509639	-3.808656567
LOC101927988	0.165376469	0.212395809	0.404952021	0.189907268	0.158597833	0.086941426	0.000966941	0.107371088	-4.427337366	101927988
PABPC1	-0.007936179	-0.122052149	-0.185485826	-0.049721392	0.928846806	0.196998014	0.037252584	0.576882618	-4.947042283	26986
LOC646743 /// TISP43	-0.079548368	0.005689871	-0.185281866	-0.108102741	0.389816459	0.952925636	0.043683677	0.245129534	-4.752831597	150527 /// 646743
BC040898 /// RP11-244K5.6	-0.218325251	-0.128181439	-0.142689049	-0.158632323	0.004880183	0.098423145	0.047627041	0.034723856	-2.979570908
LINC01088	-0.119654104	-0.125144759	-0.178348434	-0.13627657	0.032297242	0.032743961	0.001626306	0.015917718	-3.774038623	100505875
LOC645188	-0.169406017	-0.122842353	-0.122335928	-0.109000482	0.005677407	0.047810699	0.032941582	0.064307692	-3.042627663	645188
KB-1000E4.2	-0.009282447	-0.02690952	-0.15478247	-0.079212116	0.902784978	0.735878466	0.041705713	0.301795001	-4.945186516
LOC101928973	-0.13238466	-0.17503543	-0.201820732	0.004692553	0.154080169	0.075323249	0.027929219	0.95897044	-4.416037346	101928973
DHX35	-0.00574324	0.018836384	-0.174186945	-0.0649687	0.933921037	0.795528387	0.013526472	0.351974721	-4.947336016	60625
	0.024191948	-0.100914348	-0.181759391	-0.101512371	0.766020328	0.241953448	0.026351399	0.217637074	-4.925525121
	0.180648824	0.228958615	0.273018167	0.31465931	0.072201694	0.03190061	0.006632819	0.002940657	-4.110034104
	-0.057082892	-0.09495825	-0.18182374	0.013708454	0.483516164	0.269546926	0.026107225	0.865830182	-4.818544668
LOC100506122	-0.119283186	-0.177990035	-0.172489121	0.02460737	0.13873829	0.038732728	0.02989916	0.755648078	-4.374741515	100506122
LOC101927112	-0.227701179	-0.10906239	-0.254088457	-0.205694356	0.025248857	0.289853376	0.010614654	0.041631288	-3.6702899	101927112
RP5-991O23.1	-0.078950368	0.012976117	-0.145880216	0.048233407	0.263814306	0.859490411	0.037197049	0.491817601	-4.619162696
DIP2A	0.351376603	0.180074935	0.427632169	0.213525703	0.105054151	0.420141529	0.043359285	0.31756825	-4.263389677	23181
MIR3663HG	-0.044026057	-0.065561133	-0.168926126	-0.095685646	0.471935632	0.30932344	0.007060919	0.124119749	-4.811520977	101927704
NXPE1	-0.126348253	-0.178634472	-0.199603605	-0.171188641	0.053876802	0.011242165	0.002623327	0.010877419	-3.988556015	120400
	0.123800368	0.197080593	0.203466736	0.118616939	0.177498455	0.044818569	0.025440743	0.195762942	-4.471008825
LOC101927051	0.02898423	0.146468732	0.164619463	0.160992886	0.706860972	0.077677715	0.033133838	0.043757334	-4.911422857	101927051
MED15P9	-0.045533358	0.017160769	-0.192267498	-0.073088916	0.615387757	0.856456243	0.034092857	0.421621056	-4.8818694	285103
RP11-953B20.1	-0.175274522	-0.138787216	-0.241602756	-0.049896216	0.084634868	0.187997931	0.016201583	0.614944149	-4.175374703
BC043223 /// RP1-274L7.1	0.087807857	-0.074653371	-0.191099732	-0.205459631	0.335833494	0.434001916	0.035217125	0.029571722	-4.703655959
LINC00560	0.076855154	0.190829227	0.164250768	0.228021524	0.359268672	0.03560467	0.047963265	0.009881955	-4.726234062	100861553
CTU2	-0.124191546	-0.114286291	-0.232986629	-0.125879945	0.157658976	0.213216525	0.008535979	0.152281337	-4.42501863	348180
LOC101927592	-0.133898288	-0.101263703	-0.207052459	-0.024363491	0.202220971	0.35449302	0.045201684	0.813961741	-4.52080599	101927592
LOC101927164	-0.260006148	-0.045772885	-0.18168489	-0.192826705	0.003143467	0.592375415	0.026538608	0.0235529	-2.797264544	101927164
LOC100506368	-0.07186961	-0.158998085	-0.221052068	-0.210817103	0.42741737	0.100342047	0.015677321	0.02524436	-4.781789476	100506368
	-0.068826689	-0.008515806	-0.164970729	-0.035646419	0.261173445	0.893375256	0.00800616	0.557381797	-4.615531375
BC028044	0.014271815	-0.099824433	-0.18371579	-0.020157076	0.849581188	0.212130263	0.016165971	0.788872712	-4.939563745
	-0.051399114	-0.098196585	-0.152930929	-0.068239212	0.449768231	0.173502265	0.024986509	0.31750451	-4.797282588
LOC101929662	-0.115643474	-0.049301524	-0.186774198	-0.050012838	0.210341435	0.606454532	0.040357967	0.583754044	-4.535657316	101929662
	-0.169285387	-0.168912656	-0.160433506	-0.061731942	0.033607609	0.042482004	0.036414215	0.422342996	-3.79077568
	-0.136760353	-0.160931467	-0.223481992	-0.183081431	0.071384401	0.044578574	0.003571252	0.018132366	-4.105334653
	-0.085621965	-0.205865169	-0.183903903	-0.134969625	0.241819156	0.010477682	0.012556184	0.06976923	-4.587488608
DYNC2H1	-0.093240538	-0.117309688	-0.149385988	-0.039788131	0.193721387	0.121355768	0.035060161	0.57449075	-4.504507919	79659
PHF2P1	-0.283495394	-0.241692778	-0.250594047	-0.222847335	0.002074947	0.010143383	0.00424478	0.01259649	-2.626638506	266695
RIN3	-0.064845095	0.063306282	0.383072512	0.061793628	0.682617233	0.703433943	0.017094423	0.696754122	-4.904556818	79890
CCND3	0.068200331	-0.226362708	0.511934185	-0.313012151	0.780165704	0.380041616	0.036475501	0.206336964	-4.928369247	896
LOC101927734	-0.03740874	-0.037874975	-0.16034722	-0.049730014	0.518857042	0.533344437	0.007013369	0.392452121	-4.838363282	101927734
	0.050747939	0.110988354	0.514122289	0.10340775	0.80802925	0.613017878	0.015370379	0.62111102	-4.933404635
	0.010281968	-0.116871934	-0.184034268	-0.025661274	0.912838664	0.241217002	0.049526885	0.784830009	-4.945971488
	-0.147918733	-0.102367755	-0.2344692	-0.137256023	0.059572977	0.205810363	0.003130695	0.079164141	-4.030392898
LOC101928833	-0.004965532	-0.067534327	-0.178306001	-0.120563726	0.929564429	0.2571026	0.0024507	0.038878726	-4.947085156	101928833
EPHA1-AS1	-0.566393193	-0.487376872	-0.59665395	-0.443684243	0.032364655	0.075336048	0.02023448	0.088738827	-3.774916299	285965
C15orf54	0.015905602	0.504076504	0.485814104	-0.076435335	0.946908445	0.051783265	0.041988764	0.749179057	-4.947988122	400360
CARD11	-0.068144445	-0.205416625	0.398738302	-0.043557511	0.732721167	0.329916703	0.045248499	0.827098999	-4.918036768	84433
LOC285819	-0.099615001	-0.125502889	-0.183792791	0.011367972	0.257302053	0.175717013	0.035044046	0.895979232	-4.610126678	285819
LINC00167	-0.15802979	-0.139623231	-0.193494035	-0.108464498	0.081096264	0.138664311	0.02910426	0.224638451	-4.157858209	440072
LINC01181	-0.146982783	-0.147398991	-0.184252547	-0.080099543	0.095103275	0.109776646	0.032640718	0.354715299	-4.223003225	379034
LOC101929586	-0.109232148	-0.190731411	-0.227891853	-0.128679954	0.139219407	0.017094164	0.002644748	0.083741931	-4.376111292	101929586
	-0.138129614	-0.140478126	-0.321408769	-0.130352835	0.357896739	0.372449051	0.031881215	0.38521576	-4.72496724
LOC101930657	-0.065990097	-0.18064541	-0.198769741	-0.129452975	0.442710085	0.051578318	0.021469984	0.137748978	-4.792518286	101930657
	-0.06895026	-0.052851971	0.130862207	-0.03917752	0.226337221	0.373704118	0.021364581	0.487993744	-4.563055247
PRTG	0.043024867	0.207290025	0.223654981	0.122137255	0.686106456	0.070981408	0.035866632	0.256046629	-4.905585849	283659
	-0.167388489	-0.358473992	-0.325542047	-0.233357599	0.296111011	0.038213799	0.040339573	0.148834449	-4.660253465
KRT40	-0.041191886	-0.126495911	-0.156840132	-0.007087894	0.525646141	0.070161445	0.016844658	0.912736366	-4.84190878	125115
LOC101928784	-0.001351965	-0.0036795	0.155680125	-0.021020442	0.985865257	0.96333279	0.041421825	0.78311042	-4.949089217	101928784
MDS2	-0.480826159	-0.68423915	-0.591892086	-0.577307569	0.020842291	0.002475228	0.004060154	0.006487722	-3.589369136	259283
RP11-804H8.6	0.050178345	0.009941804	0.387613767	0.027647292	0.748044845	0.951570449	0.014606385	0.85943124	-4.92162331
LOC101927044	-0.131100173	-0.186553101	-0.184726404	0.042826123	0.094907774	0.026280899	0.017360494	0.576968461	-4.222165489	101927044
LOC101928417	-0.107418222	-0.117913498	-0.200650265	-0.067080796	0.15590857	0.138166908	0.008532938	0.370363383	-4.420654393	101928417
	-0.057240068	-0.232750766	0.220103806	-0.087059923	0.60611816	0.052706235	0.04656436	0.43431406	-4.878287941
LOC101927648	-0.235112604	-0.237977628	-0.233028701	-0.146003747	0.028800317	0.034368608	0.024869671	0.163612773	-3.725773683	101927648
LRRC16A	-0.150718823	-0.034859601	-0.182099787	-0.161865669	0.031446354	0.621609636	0.008290612	0.021627269	-3.762798562	55604
LOC101929949	0.087681199	-0.004231558	0.182909064	0.055054626	0.283606297	0.960244232	0.025009806	0.498132698	-4.645033962	101929949
LOC101928201	0.023334791	0.018986607	-0.133515081	0.036220284	0.697081199	0.762537197	0.026806231	0.546458988	-4.908732371	101928201
LOC441025	0.141422446	0.201002323	0.186139771	0.032083922	0.111530515	0.034126257	0.032836624	0.712232346	-4.287541793	441025
GPD1	0.067015882	0.070196334	0.206610737	0.146026143	0.493788387	0.494340313	0.03469471	0.141921205	-4.824549566	2819
LINC00486	-0.107543458	-0.057061605	-0.140061026	-0.078384529	0.095888571	0.390928053	0.027253627	0.219613836	-4.226350016	285045
	-0.148088478	-0.1437541	-0.14407877	-0.127073778	0.04900408	0.067146204	0.047001515	0.088353777	-3.948986226
	-0.086297797	-0.058707918	-0.271183106	-0.181241311	0.410661907	0.592296616	0.010918268	0.090233083	-4.769359977
	-0.116540667	-0.150551751	-0.230212035	-0.10526009	0.15890872	0.085430415	0.006050613	0.201793346	-4.428101824
	-0.145744654	-0.124297699	-0.227966713	-0.131095926	0.114967724	0.196633363	0.013322231	0.154538528	-4.29975732
	-0.19312772	-0.154372993	-0.176232761	-0.033347851	0.008924247	0.041120437	0.012745841	0.6316286	-3.231981654
	0.001268628	-0.108268386	-0.149989215	-0.082577176	0.986711994	0.182254303	0.048481816	0.28326475	-4.949098966
TMBIM4	0.099271109	0.072305009	0.195400262	0.247298416	0.293847891	0.463753651	0.037300265	0.012560427	-4.657559308	51643
RP11-650K20.3	0.006005092	0.062571598	-0.185871413	-0.020310359	0.941647301	0.469142089	0.024662347	0.804558551	-4.947741204
LOC101927526	-0.139695701	-0.166765204	-0.256500616	-0.04407142	0.054690532	0.030236729	0.000667843	0.532351722	-3.99480416	101927526
	-0.101925291	-0.167876574	-0.193789931	-0.122876253	0.192673833	0.045135868	0.0135309	0.118735098	-4.502442696
HYDIN /// HYDIN2 /// LOC101930373	-0.171931271	-0.109165671	-0.168050694	-0.16390327	0.040046608	0.203174203	0.037475589	0.049552449	-3.86443915	54768 /// 100288805 /// 101930373
	-0.17857816	-0.113288856	-0.189508767	-0.218893194	0.043879603	0.212438977	0.027572695	0.015141539	-3.902766884
	0.012729417	0.072991602	0.178364759	0.185827654	0.870106583	0.374556567	0.023192788	0.022701643	-4.942028641
C8orf66	-0.088060273	-0.142350375	-0.261991088	-0.082128829	0.393593753	0.192401114	0.012255797	0.425845638	-4.755918835	619427
LOC283045	-0.196306099	-0.12989956	-0.251733636	-0.140584221	0.128652207	0.331804568	0.04638606	0.271786324	-4.344769598	283045
TCEANC	-0.072229381	-0.066517287	-0.132078577	-0.071951647	0.279638407	0.341331041	0.045518134	0.281453637	-4.640029079	170082
	-0.166004551	-0.093592813	-0.165597113	-0.223386329	0.046317128	0.272142813	0.039620952	0.009001838	-3.925403306
ZSCAN23	-0.034710032	-0.049135637	-0.165684759	0.047030978	0.65218505	0.543544478	0.031884994	0.541990315	-4.894977562	222696
ATP11B	0.125248384	0.382660482	0.43265493	0.136355888	0.465643812	0.039811606	0.012956408	0.427430149	-4.807588068	23200
LOC101926975	-0.145095155	-0.162104343	-0.132823408	-0.048652475	0.037560597	0.02749007	0.047402066	0.47050278	-3.837529207	101926975
FLJ33544	0.128936473	0.189318622	0.138149403	0.201681883	0.049549733	0.007625458	0.030238799	0.003289099	-3.953613373	728283
	-0.099485753	-0.143785251	-0.165448029	-0.072150804	0.22974551	0.101689803	0.043007849	0.380869774	-4.568600357
	0.159463848	0.093109353	0.192924159	0.09308919	0.040277318	0.241443395	0.011593544	0.219886089	-3.866849793
KRT72	-0.257417556	-0.321624981	-0.457014797	0.04825257	0.232512055	0.15708531	0.032520734	0.820765574	-4.573030576	140807
LOC100130264	-0.00297367	-0.13150262	-0.151716433	-0.091098233	0.967398348	0.092904326	0.037412636	0.216767556	-4.948726672	100130264
	-0.150935623	-0.090125634	-0.142874461	-0.111107646	0.036337094	0.221262157	0.039512271	0.11690031	-3.823613471
	-0.069210185	-0.243244229	-0.187224733	-0.211813387	0.430691548	0.012133589	0.032766849	0.020840655	-4.784134531
	0.075151516	0.08999612	0.463189675	0.106794373	0.73573454	0.700054286	0.037666179	0.631851367	-4.918761287
SMIM13	0.194898568	0.082126851	0.25682982	-0.025441137	0.082453308	0.475463516	0.020135386	0.815920651	-4.164668861	221710
ZNF852	-0.170019825	-0.199554603	-0.186635054	-0.134960323	0.017970704	0.008854512	0.007833379	0.055886153	-3.526809877	285346
LINC01144	-0.159067953	-0.052084525	-0.246696141	-0.178043441	0.102144405	0.602085841	0.011043978	0.06890867	-4.252015896	400752
OFCC1	-0.060436313	-0.047383766	-0.228547641	-0.100125939	0.41708733	0.543066788	0.003099431	0.183167266	-4.774212971	266553
SNHG4	-0.134639696	-0.120972349	-0.234828704	-0.157603561	0.097372687	0.152947815	0.004299949	0.05438147	-4.232596464	724102
	0.127443777	0.10148333	0.259176387	0.195705602	0.279475121	0.409530794	0.027298457	0.101356496	-4.639821238
PRMT1	-0.074322965	-0.114968492	-0.26204108	-0.133300108	0.426897313	0.244321804	0.00630046	0.159179603	-4.781414535	3276
OFCC1	0.002317091	-0.017527088	-0.198458993	0.012276898	0.981388486	0.866420385	0.045478917	0.901642974	-4.949027659	266553
RP11-118G23.1	-0.158823246	-0.126370046	-0.207172493	-0.149472778	0.042402403	0.117995054	0.007536951	0.055143455	-3.888415366
	-0.347627611	-0.438570279	-0.548149784	-0.266651569	0.045588856	0.017811941	0.001902669	0.119813621	-3.918770065
TATDN2	-0.042666025	-0.034243974	-0.226749448	-0.118417825	0.575512912	0.667923849	0.004070418	0.126935494	-4.865611221	9797
	-0.192332177	-0.240809685	-0.286944339	-0.144872726	0.190443865	0.120377291	0.046970287	0.320876742	-4.498003394
	0.083750175	-0.088782977	0.31291671	0.217737179	0.573454551	0.569360485	0.035423507	0.149650846	-4.864709918
	-0.058705349	-0.336517495	0.368326144	0.069398973	0.659047705	0.021290708	0.007054879	0.602196895	-4.897234246
	-0.088600148	-0.08344809	-0.186594389	-0.060668382	0.277823718	0.328813907	0.022233587	0.454929114	-4.637710747
PAK1	-0.146383038	-0.069276742	-0.233222394	-0.168564279	0.178297281	0.538418408	0.030159988	0.123050229	-4.4727382	5058
RP11-352G9.1	0.002841451	-0.092700709	-0.234555612	0.007682968	0.972459749	0.287723129	0.005786414	0.925632413	-4.948854576
	-0.022249152	0.036874996	0.151447598	0.195329945	0.767097464	0.640156533	0.043549667	0.013771191	-4.92574864
	0.109208615	-0.239428102	0.802250133	-0.067612926	0.68921693	0.405399459	0.004548856	0.804278932	-4.906491466
	-0.049058636	-0.112852203	-0.205353463	-0.095213021	0.584378334	0.234882309	0.022976915	0.291904005	-4.869421571
	-0.148606683	-0.076671458	-0.160905605	-0.094648389	0.033878104	0.282082387	0.018247855	0.166587768	-3.794148352
	-0.018569452	0.234370665	0.193345837	0.140684876	0.835748431	0.017680976	0.031578271	0.12393856	-4.937689109
	0.102218854	0.001499837	0.139848501	0.038817596	0.152267975	0.983725873	0.04580929	0.580815255	-4.411401023
	-0.170384857	-0.084716859	-0.16436084	-0.172647985	0.041968658	0.321196067	0.041767065	0.039502058	-3.884104463
CHML	0.156325718	0.247487628	0.159495958	0.148322277	0.036011357	0.002458448	0.02709142	0.045838641	-3.819828467	1122
	0.28294509	-0.12854718	0.434239593	0.287635083	0.186947908	0.56266822	0.039870249	0.179966967	-4.490923322
	-0.011958607	-0.097922808	0.257858514	-0.08476779	0.921848412	0.446021601	0.03492584	0.48861628	-4.946601134
	-0.037818151	0.007897002	-0.16968808	0.084830936	0.660302467	0.930157286	0.047815313	0.327513569	-4.897640682
DGCR12	-0.120529526	-0.192789084	-0.117796346	-0.093328859	0.042242812	0.003009216	0.039595996	0.110615358	-3.886834473	25784
CD6	-0.094163576	0.00888694	-0.184753442	0.029838294	0.252799629	0.917087195	0.024414385	0.714222774	-4.603715965	923
	-0.070016561	0.004293899	-0.232269408	-0.084252249	0.385594135	0.959267004	0.005109627	0.297894674	-4.749330373
	-0.01199299	0.057553103	0.214111887	0.014100368	0.91119873	0.610627378	0.046163853	0.895681723	-4.945849386
	-0.018806405	-0.343303198	0.388326101	0.071408022	0.921744874	0.095347324	0.04249366	0.709465216	-4.946594294
	0.14774194	0.162798532	0.167190803	0.126956103	0.067535005	0.055493081	0.033660322	0.113459768	-4.082420613
VRK3	-0.114972188	-0.093341137	-0.189608943	-0.019997985	0.160993574	0.274575206	0.020064434	0.80413347	-4.433185822	51231
	-0.003172492	0.08534991	0.163172882	0.018257173	0.969619466	0.332640931	0.049578683	0.826583463	-4.948785456
	0.123514476	0.110020241	0.172393368	0.139821214	0.121486227	0.185874948	0.028214327	0.081349122	-4.321880994
TGIF1	0.200986223	-0.210313158	0.422803814	0.091379277	0.118252417	0.119062131	0.001483799	0.4699481	-4.311069672	7050
	-0.240258746	-0.207638872	-0.187539015	-0.124549761	0.005597005	0.019769034	0.021751477	0.131310129	-3.036676951
	-0.150033154	-0.06117822	-0.115257339	-0.098769776	0.01556138	0.325557713	0.04953184	0.101190399	-3.46607547
ARID1B	0.109045259	-0.071169745	-0.20432024	-0.006732953	0.28352576	0.501873785	0.042346804	0.946663566	-4.644933241	57492
	-0.10848785	-0.176227887	-0.263255198	-0.132704555	0.250085573	0.079522518	0.006186566	0.161845552	-4.599784758
HMGA2	0.000983815	-0.006514891	-0.146998464	-0.151957622	0.989229131	0.932078329	0.043599347	0.044361917	-4.949124392	8091
OR2L2	-0.133964793	-0.084287395	-0.139498708	-0.006743012	0.063925755	0.257147361	0.046336319	0.923389013	-4.059669358	26246
OR5J2	-0.186920861	-0.071863483	-0.157079366	-0.081786258	0.01585344	0.354988058	0.033283354	0.271094021	-3.473919071	282775
DNAH1	0.191965571	0.103042751	0.166809726	0.111315555	0.005393358	0.134234747	0.011103207	0.091493632	-3.021220064	25981
DNAH1	-0.038490697	-0.061034821	-0.155966947	-0.056218637	0.58729739	0.413434782	0.028427435	0.429289561	-4.870651075	25981
	-0.10834362	-0.032896715	-0.12091483	-0.192216816	0.083528914	0.607644215	0.046920876	0.003519	-4.169984014
TREML4	-0.086543224	-0.191587332	-0.172191177	0.03631814	0.312082124	0.038302262	0.042392364	0.66908789	-4.678554537	285852
HMGA2	-0.221657154	-0.128409673	-0.15807197	-0.136524024	0.007040379	0.119722311	0.0402482	0.0842996	-3.132560412	8091
LOC102724884 /// LOC728613 /// PDCD6	-0.065101961	-0.177704287	-0.922122842	-0.269750633	0.78616837	0.481797461	0.000382162	0.265935028	-4.929517016	10016 /// 728613 /// 102724884
LOC728613 /// PDCD6	0.113592222	0.005668221	-0.379229844	-0.004528431	0.451628541	0.971288352	0.013170029	0.975940597	-4.798519247	10016 /// 728613
SLC16A1-AS1	0.088222121	0.013514358	0.255326719	0.073710013	0.464938023	0.91460868	0.034189167	0.540928739	-4.807141637	100506392
LOC401442	-0.150375097	-0.150267433	-0.163628656	-0.218364554	0.073461062	0.087308241	0.044831799	0.01157048	-4.117168082	401442
	0.081211984	0.156323031	0.16656849	0.13632077	0.315097431	0.070815299	0.0379432	0.096913242	-4.681875954
LOC100996251	0.171136595	0.026570639	0.140731041	0.048167057	0.012886939	0.697409987	0.031346929	0.461318806	-3.386568819	100996251
LOC440864 /// MSH6	-0.036663112	-0.085329412	-0.14319893	-0.05409636	0.58844175	0.234529027	0.034661459	0.426053244	-4.871129726	2956 /// 440864
ZNF677	-0.190793518	-0.076160438	-0.20775653	-0.144684616	0.057385258	0.457199099	0.033215892	0.144153767	-4.014832807	342926
LOC728613	0.171605682	-0.147544478	-2.173381114	-0.392671265	0.766033475	0.807229808	0.000470313	0.497361772	-4.925527856	728613
SLC25A24	-0.05456188	0.02699747	-0.172424364	-0.127564294	0.503065728	0.751305875	0.034204501	0.123813479	-4.829797581	29957
PDLIM7	0.167440749	0.195637845	0.220856054	0.119613823	0.101872664	0.06993009	0.028098922	0.237162128	-4.250936129	9260
	0.040758278	0.17370338	0.132021297	0.152589906	0.54531415	0.018977067	0.048876738	0.029508186	-4.851735667
	-0.415843132	-0.36249642	-0.388315888	-0.233196274	0.039680146	0.08379005	0.045741196	0.236628815	-3.860580857
TCP11L2	0.216421417	-0.185407358	-0.269511271	-0.250919106	0.072445057	0.138597285	0.022603616	0.039089881	-4.111422742	255394
ZNF93	0.004688258	0.094703459	0.167964827	0.005031993	0.955672662	0.289181462	0.046147965	0.952426573	-4.948347416	81931
	-0.056587816	0.04523755	-0.281946532	-0.131991576	0.555576377	0.652817488	0.004502628	0.174910447	-4.856610707
GPBP1L1	0.05443845	-0.077042274	0.277408263	-0.027042667	0.692215908	0.593663599	0.043318134	0.843946907	-4.907354232	60313
PTPRG	-0.128352437	-0.087867949	-0.173958507	-0.13358796	0.031159766	0.149920219	0.003459157	0.025372708	-3.758943489	5793
BC048103 /// CSGALNACT1	0.101505842	0.142707012	0.335114944	-0.119978465	0.54529428	0.41870345	0.044954126	0.475239821	-4.851726063	55790
	-0.090344265	-0.026686511	-0.17999466	0.005889295	0.253969467	0.745383123	0.022785564	0.940033264	-4.605394792
WIBG	-0.124382408	-0.045414756	-0.338533033	-0.057571016	0.267883679	0.69695569	0.003430374	0.604991827	-4.624672495	84305
C14orf105	-0.075189877	-0.134264438	-0.158698965	-0.079804492	0.317458796	0.09400282	0.033882597	0.289202958	-4.684448671	55195
	-0.092241271	-0.07535644	-0.180128831	-0.08193338	0.228453103	0.345765139	0.018676707	0.283430052	-4.566509144
LOC101929747	-0.129331307	-0.328617301	-0.241822831	-0.22035983	0.254485944	0.00869608	0.031877177	0.057248372	-4.606133022	101929747
GPR125	-0.183856504	-0.125088164	-0.139797285	-0.073736369	0.013917349	0.10001415	0.047831773	0.3020772	-3.418989858	166647
GDA	-0.130378899	-0.08371914	-0.193306477	-0.003842527	0.144930442	0.366532828	0.02858365	0.965076315	-4.391985806	9615
DOCK5	-0.125152198	0.034352413	-0.220115611	0.06442074	0.172374305	0.716824822	0.016235418	0.477081552	-4.459703006	80005
IQCH	-0.001375803	0.018487832	0.121574248	0.107799741	0.982312972	0.776532486	0.049566751	0.090458412	-4.949041751	64799
RP11-259G18.1	-0.128431311	-0.143826863	-0.19296887	-0.114557295	0.197081434	0.169278433	0.048691781	0.248500397	-4.511047016
ASZ1	-0.162765626	-0.064708805	-0.14601407	-0.034542376	0.021196185	0.362980725	0.030912921	0.60873004	-3.596474392	136991
LMF1	0.078753511	-0.351555053	-0.526088255	-0.206238179	0.692149931	0.099551032	0.009686201	0.30368032	-4.907335361	64788
BC047364	0.088824398	0.033482477	0.154491678	0.135483237	0.236483033	0.667104501	0.037442372	0.075517194	-4.579281769
BC017209	-0.074449272	-0.004300654	-0.214252598	-0.222856498	0.467095583	0.967900286	0.035967093	0.035570401	-4.808503001
	0.032070406	-0.071337717	0.194959835	0.120588165	0.731169201	0.467823199	0.03694899	0.202455928	-4.917659914
BRD7P3	-0.073171837	-0.173197501	-0.149959575	-0.100273333	0.341554027	0.037424676	0.048921967	0.195527794	-4.709356763	23629
	0.052243155	0.149296345	0.163527096	0.07104504	0.483424323	0.06299246	0.02854948	0.342349261	-4.818490039
LINC00910	-0.183289741	-0.16777352	-0.18550558	-0.031430631	0.014907425	0.031527763	0.010951526	0.660133452	-3.447967568	100130581
HELB	-0.123119176	-0.153524533	-0.256818292	-0.079411854	0.310296108	0.229435813	0.033342742	0.510594081	-4.676567761	92797
GNN	-0.020018632	-0.179360832	-0.260477778	-0.01641856	0.760063656	0.013483206	0.000262827	0.802166898	-4.92426816	253724
CFHR3	-0.017124796	-0.102233078	-0.163424526	-0.093706818	0.815413571	0.190454439	0.026890961	0.207652388	-4.934615675	10878
WI2-89031B12.1	-0.241068772	-0.238131694	-0.240572426	-0.220444316	0.009274763	0.013661184	0.007282527	0.016338522	-3.248163018
LOC101927719	-0.063846059	-0.124363176	-0.21930925	-0.093156049	0.568997716	0.29353287	0.049246721	0.407496752	-4.862736607	101927719
	-0.233156309	-0.35786141	-0.304134345	-0.213937719	0.110771459	0.02271034	0.033940114	0.141996208	-4.284789763
	-0.113981025	-0.144978955	-0.165164911	-0.035067123	0.154339262	0.086647739	0.036039634	0.655990228	-4.416695279
LINC00474	-0.14907073	-0.051569083	-0.213041059	-0.002408666	0.136701354	0.617373571	0.030874819	0.980432117	-4.368884128	58483
ATM	-0.175579926	-0.14117972	-0.255407917	-0.131217182	0.132393725	0.244789858	0.026593381	0.256604006	-4.356177208	472
DDX3Y	0.013828058	0.126570503	0.182844984	0.074623465	0.840378707	0.086764407	0.009314263	0.28187113	-4.938335926	8653
ZNF709	-0.192572406	-0.17426102	-0.304932066	-0.215752475	0.10831454	0.163478006	0.010885825	0.073611757	-4.275741549	163051
LOC101928207	-0.148630053	-0.222563346	-0.255085519	-0.100053431	0.172439416	0.055313138	0.018747297	0.354045667	-4.459849025	101928207
	-0.10401984	-0.091359285	-0.130835455	-0.103028371	0.100411387	0.165913581	0.034816199	0.103541479	-4.245076684
RPL35	-0.038741038	-0.080202083	-0.150487868	-0.054722349	0.613431651	0.321823066	0.048725282	0.476478562	-4.881123286	11224
RPL24	-0.081524134	-0.134946683	-0.189084727	-0.069263799	0.194378416	0.044926061	0.003368555	0.268245647	-4.505796736	6152
FAU	-0.069466642	-0.117648133	-0.114036435	-0.068321324	0.206367308	0.045841501	0.035846521	0.213738627	-4.528473441	2197
DDX5 /// MIR3064 /// MIR5047	0.0051045	0.043667131	0.12844104	0.020922177	0.936389672	0.516621188	0.044461169	0.743800914	-4.947470993	1655 /// 100616387 /// 100616408
RPS24	-0.020038535	-0.1588916	-0.154597629	-0.028387749	0.770901416	0.03433741	0.02569917	0.680183471	-4.926528806	6229
ARF1 /// MIR3620	0.086957785	0.083049491	0.179859962	0.069357131	0.253927067	0.297916936	0.018463372	0.360846233	-4.605334108	375 /// 100500810
TMED2	0.083686873	0.088445858	0.184072818	0.073751802	0.211883153	0.208488952	0.006853209	0.2697833	-4.538402027	10959
YWHAQ	0.023525711	0.110112921	0.252711122	0.047313833	0.843921752	0.382678427	0.034925821	0.69244375	-4.938817713	10971
PRKCSH	-0.142374658	-0.169473465	-0.237934683	-0.121104001	0.221159945	0.166556648	0.038541591	0.296273199	-4.554441693	5589
CAPRIN1	0.223348501	0.276730348	0.338744833	0.135260158	0.067502654	0.032676668	0.005673913	0.259286703	-4.082222341	4076
ATP5O	-0.081414765	-0.114927953	-0.133351976	-0.053751992	0.210696919	0.095635686	0.037947414	0.404927811	-4.536292246	539
RPS15	-0.057581258	-0.140655187	-0.139275515	-0.05346832	0.396779671	0.054675748	0.039361295	0.430961966	-4.758490309	6209
PRDX6	0.20628289	0.222525498	0.174676109	0.259484859	0.016726948	0.014120054	0.033513864	0.003379803	-3.496546514	9588
NCOR1	-0.07273456	0.070255822	0.245570469	0.159271964	0.451308812	0.487535001	0.012214999	0.105388191	-4.798307263	9611
NCOR1	0.09588775	0.252858583	0.238121004	0.025403622	0.388392333	0.035884087	0.031825584	0.818150546	-4.751656666	9611
ARPC1A	0.016668643	0.136511728	0.209645888	0.133755029	0.876038945	0.229087899	0.049201868	0.216805271	-4.942671388	10552
ACTA2	-0.413899839	-0.378324451	-0.667404199	-0.40128351	0.070236553	0.112159495	0.0038386	0.078719668	-4.098639071	59
PDHA1	0.045863077	0.141217447	0.358618041	0.247281384	0.717413106	0.292208798	0.006041164	0.058515158	-4.914208266	5160
CD59	0.105846242	0.255304085	0.303142855	0.144968886	0.479169879	0.110103702	0.041823598	0.334310404	-4.815940736	966
CD9	0.851855038	0.674659224	0.891416916	0.870144972	0.005280088	0.030225525	0.002738625	0.004489458	-3.012372652	928
TXNIP	0.116910535	0.165119415	0.146596607	0.00943472	0.107122779	0.033028311	0.038907191	0.894139413	-4.271273217	10628
ANXA1	0.170931014	0.104158883	0.369688494	0.205640936	0.142408264	0.388091569	0.002084067	0.080068859	-4.385061218	301
EIF1AX	-0.419034234	0.067304421	-0.464351835	-0.238122221	0.059181256	0.765616495	0.031632124	0.273389922	-4.027650571	1964
HADH	-0.11064996	-0.124880328	-0.230696382	-0.075883361	0.278132525	0.243960245	0.023570577	0.454535898	-4.638106578	3033
PFKP	0.145764697	0.128964529	0.434181382	0.037489202	0.355556215	0.434777385	0.007059343	0.810871666	-4.722790824	5214
STOM	0.192296372	0.475818605	0.34570845	0.280230909	0.265076615	0.012036595	0.042749725	0.108547925	-4.620882849	2040
THBS1	0.590282014	1.217143858	1.305296842	0.200303812	0.353220985	0.073895013	0.038838445	0.751113621	-4.720600009	7057
THBS1	1.073347058	1.830528564	1.504741781	-0.00212228	0.146891911	0.021891653	0.038530007	0.997668021	-4.397280107	7057
POLD2	-0.15477156	-0.36403345	-0.292569564	-0.168469128	0.229272915	0.010105522	0.02263326	0.191690853	-4.567837273	5425
PGRMC1	0.405939961	0.445209185	0.359338301	0.232347158	0.024393313	0.019053903	0.037379635	0.184336307	-3.655749872	10857
ITGB5	0.645448648	0.897857518	0.609150976	0.231693064	0.04024696	0.008025392	0.044235065	0.446778135	-3.866533388	3693
HTRA1	0.165956406	-0.00178884	0.516036767	-0.023484292	0.416810052	0.993302611	0.012720238	0.90799831	-4.774005805	5654
RRBP1	0.056783431	0.099530932	0.234404204	0.029900487	0.588658384	0.368322262	0.026314153	0.775418165	-4.871220125	6238
ARIH2	0.081330051	0.126506415	0.333259405	0.092199909	0.56471686	0.394743648	0.019406524	0.514229056	-4.860812868	10425
LOC101927673 /// OTUB1	-0.027346967	0.129599055	0.220329421	0.183886372	0.75810398	0.170815416	0.014614921	0.045565091	-4.923846871	55611 /// 101927673
ENO2	0.188750203	-0.006482809	0.428815455	0.115052323	0.338271898	0.97477848	0.029209626	0.557414901	-4.706101507	2026
EMP1	0.246512693	0.368207136	0.8081219	0.374996765	0.492372079	0.330261193	0.024995794	0.298935832	-4.823733904	2012
EMP1	0.127089705	0.096057417	0.368922327	0.21951466	0.302005967	0.454949421	0.003655988	0.079954523	-4.667151079	2012
ARHGEF12	0.399998243	0.570359524	0.438018083	0.280450051	0.017905515	0.001927985	0.007933018	0.088853471	-3.525276352	23365
BAZ2A	-0.255901163	-0.209538033	-0.230338341	-0.189087818	0.011736829	0.044484374	0.017797055	0.056297468	-3.347191208	11176
PPP2CB	-0.061549081	-0.152915549	-0.181889625	-0.074770978	0.447767762	0.078731529	0.025299355	0.357573662	-4.795943943	5516
IGF2R	0.15423328	-0.015862403	0.25340853	0.089148353	0.201358378	0.898850462	0.033787447	0.455868926	-4.519188122	3482
COX6B1	-0.11667494	-0.058019144	-0.153256726	-0.016479228	0.100336167	0.427358933	0.028017591	0.812148306	-4.244772617	1340
ATP6AP2	0.078883209	0.183790388	0.166650594	0.038919276	0.300894642	0.026461354	0.028331933	0.607186679	-4.665863806	10159
TSN	0.056360313	0.074632929	0.233503399	0.094906054	0.597582686	0.505718795	0.029270899	0.376202254	-4.874886101	7247
TRIP12	0.008803425	0.148725199	0.136303434	0.032582481	0.890199985	0.032792311	0.033198046	0.610157247	-4.94408072	9320
GOLGA4	0.108702347	0.121611189	0.187021442	0.042690657	0.17180769	0.14586355	0.018321626	0.586283436	-4.458429694	2803
PODXL	0.263027372	0.226631273	0.224765777	0.125547033	0.02201377	0.056252716	0.040337211	0.257188884	-3.612445158	5420
SEC23B	0.05966576	0.140350206	0.231325764	0.153137216	0.594692096	0.237413782	0.038904384	0.177990001	-4.873711031	10483
ACSL3	0.029492731	-0.007257709	-0.16907999	-0.123788861	0.731514251	0.935772062	0.048481185	0.156770159	-4.917743918	2181
SMC4	-0.027110192	0.257986937	0.505617098	0.470179187	0.880556896	0.179629844	0.006532	0.013628657	-4.943140106	10051
SIGMAR1	-0.184591263	-0.193961777	-0.254012011	-0.201358781	0.107591791	0.106966941	0.024637645	0.080481132	-4.273038018	10280
JOSD1	0.054380832	0.06148117	0.174527734	0.116196253	0.535974031	0.504904531	0.045982213	0.191261069	-4.847149871	9929
ENG	-0.110156622	0.039214622	-0.211466915	-0.099414619	0.310455254	0.728541373	0.048916967	0.359194888	-4.676745389	2022
LRRFIP1	0.163267558	0.140454613	0.370810826	0.02844026	0.163056156	0.249926677	0.002145008	0.804824786	-4.438143958	9208
NSA2	-0.261870758	-0.421833712	-0.313535413	-0.184618943	0.034628437	0.001969517	0.010068884	0.128800338	-3.803363067	10412
PKP4	0.250376476	0.342476333	0.485657174	0.328451927	0.107082478	0.038478831	0.002290728	0.037437513	-4.271121187	8502
SETX	0.071367171	0.084947127	0.136460786	0.1246543	0.297465894	0.238319501	0.044137911	0.074150379	-4.661854038	23064
RSU1	0.307636907	0.268109535	0.512100206	0.376509451	0.096441969	0.164021688	0.005989087	0.044323344	-4.228691101	6251
RPL38	-0.022350793	-0.159006498	-0.130723773	-0.032850491	0.710739281	0.016769314	0.0307078	0.586225718	-4.912460664	6169
SEL1L	0.153039055	0.247295523	0.204352842	0.151257873	0.09229138	0.011985344	0.022441394	0.095956863	-4.210774929	6400
OPTN	-0.080593251	0.157154545	0.367991001	-0.078328359	0.661626089	0.417733991	0.045102847	0.670538129	-4.898067369	10133
TJP2	0.045606528	0.449884715	0.568883809	0.339010698	0.867572033	0.124564242	0.037826406	0.221211056	-4.941744554	9414
WWTR1	0.034578865	0.061753014	0.216754045	0.107796557	0.739536126	0.572033984	0.037345182	0.304076588	-4.919661825	25937
GAS6	0.076968695	0.310778503	0.302751419	0.132890148	0.556162477	0.02942894	0.02158097	0.312463068	-4.85688407	2621
TMED5	-0.035643098	0.07096448	0.178805909	0.070587302	0.649859658	0.391060198	0.02376716	0.371179389	-4.894199838	50999
DKK3	0.091531168	0.039867806	0.17533591	0.144998944	0.225694302	0.611027992	0.020126307	0.059625231	-4.561998242	27122
LSM3	-0.017282146	-0.131921019	-0.158570055	-0.028369626	0.819683121	0.104973881	0.036805774	0.708475153	-4.935292665	27258
FBXO28	0.35725573	0.155366519	0.222202407	0.310611339	0.002177712	0.17321461	0.038114851	0.006619867	-2.646411194	23219
ACTG2	0.106350002	-0.040601297	0.207359362	0.057545577	0.145854271	0.590503173	0.005215062	0.425197715	-4.394489111	72
SHFM1	-0.103249003	-0.135410417	-0.142020288	-0.058401649	0.129809584	0.060991359	0.03403314	0.384967585	-4.348336451	7979
SERPINF1	-0.339501808	-0.555992044	-0.62139388	0.008734111	0.150163679	0.028391123	0.008880658	0.969918519	-4.405940293	5176
SEC24C	-0.002177998	-0.019957004	0.209220375	-0.010059407	0.981593412	0.840313609	0.027696354	0.91514765	-4.949030845	9632
COL1A2	-0.198804502	-0.023607341	-0.223148157	-0.088295628	0.020566832	0.783294857	0.007910826	0.285230597	-3.583754564	1278
CYP1B1	0.157546203	0.502797948	0.822303611	-0.015799604	0.608899453	0.126454929	0.009022214	0.958983639	-4.879374771	1545
LPIN2	0.43076106	0.571133738	0.502113862	0.258119277	0.015969533	0.003043668	0.004336657	0.135775283	-3.476996954	9663
HCFC1	-0.146194158	-0.070073782	-0.181197906	-0.036082382	0.089411906	0.428277167	0.031523627	0.667565598	-4.197837794	3054
FXYD3	-0.130795613	-0.255355667	-0.237432269	-0.043610817	0.126378206	0.006587052	0.006038887	0.603633075	-4.33765898	5349
SLC2A3	0.309891272	0.552665792	0.596870055	0.305843204	0.293088978	0.079052295	0.040958369	0.299318074	-4.65665001	6515
HMGCR	0.289655691	0.21461479	0.246753695	0.217403187	0.024512511	0.104343425	0.044750155	0.08533494	-3.65780609	3156
SVIL	0.036039355	0.016632999	0.332441409	0.083711231	0.816617351	0.91868931	0.033021124	0.590908591	-4.934808266	6840
MARK3	0.054790349	-0.002391645	0.200831757	-0.01785412	0.589823929	0.982053355	0.047213475	0.860234259	-4.871705342	4140
MECP2	0.157214117	0.020663863	0.312375973	0.074560956	0.235391726	0.880327073	0.018453739	0.569873777	-4.577576269	4204
GFPT1	0.062488407	0.181576632	0.257558487	0.1160154	0.591112531	0.143224169	0.027457623	0.32156456	-4.872239527	2673
LTBP1	0.934708371	1.24936161	0.780755102	0.181314234	0.025267661	0.005427832	0.049992309	0.65040041	-3.670603896	4052
CCNG2	-0.146847319	-0.151516937	-0.240852222	-0.043717302	0.157171375	0.163775504	0.019614506	0.668609822	-4.423808326	901
NDUFA7	-0.163131396	-0.12323108	-0.267265615	-0.056301247	0.10723181	0.240816984	0.008482292	0.57046625	-4.271684214	4701
SACM1L	-0.074676612	-0.124924058	-0.195325576	0.047109689	0.450978894	0.232816374	0.047163404	0.633383341	-4.798088281	22908
GAA	0.019154803	-0.036627525	0.375359942	0.147741092	0.916138994	0.847792467	0.039285155	0.419354013	-4.94621021	2548
HEXIM1	0.098819091	0.122271324	0.233287476	0.15250847	0.375656552	0.297248412	0.035685437	0.175589095	-4.740874374	10614
DNAJB9	0.023651396	0.200959891	0.183406062	0.034287462	0.78890734	0.036898772	0.038081604	0.698122346	-4.930029145	4189
MIR6883 /// PER1	0.142908384	-0.029632121	0.43787426	0.160614389	0.465863782	0.884848356	0.025899311	0.413035155	-4.807726987	5187 /// 102465532
GCLC	0.155381046	0.163746713	0.230659861	0.19322266	0.121341547	0.11963969	0.02021039	0.05676227	-4.321403961	2729
FHL2	0.178445566	0.458523619	0.615886441	0.289153159	0.451475883	0.071724767	0.010623677	0.226151989	-4.798418062	2274
ARFGEF1	0.179783215	0.307054182	0.424386696	0.215045292	0.398882481	0.173878084	0.044878242	0.314236747	-4.760171543	10565
ILVBL	0.199633588	0.269393134	0.410498448	0.115296265	0.196810627	0.099936167	0.008639994	0.451573399	-4.510524731	10994
LOXL2	0.185578672	0.211039145	0.296349392	0.184981775	0.091162576	0.068176526	0.007156933	0.092156803	-4.205754811	4017
PIAS3	0.173972929	0.101459398	0.259780845	0.223871084	0.104188341	0.358504836	0.014577949	0.039333806	-4.260040787	10401
CAV1	-0.07826834	0.096409223	0.275639031	0.163266864	0.556732471	0.490552656	0.038198405	0.224883299	-4.857149402	857
MYO1E	-0.016796107	-0.151000913	-0.375390255	-0.201115351	0.897197393	0.273138635	0.00523847	0.12957167	-4.944712515	4643
PTK2B	0.026695623	0.061016985	0.211915615	0.119000823	0.778259788	0.540505602	0.026394547	0.215341705	-4.927997486	2185
PCSK7	0.01856416	0.067697566	0.324867176	-0.018181179	0.90885259	0.690960681	0.044914773	0.910724598	-4.945670682	9159
AP3B1	0.135911086	0.214423241	0.261783953	0.179211875	0.275766236	0.105557837	0.034448512	0.153800174	-4.635059521	8546
TRIM14	0.038637123	0.247397072	0.217617445	0.097751572	0.696837718	0.023015041	0.02894539	0.327774853	-4.908664033	9830
RGP1	0.019950072	0.100675198	0.190231235	0.09587305	0.825348522	0.292895395	0.035770335	0.293472614	-4.936164886	9827
ABCB6	-0.110115939	-0.067901608	-0.221293021	0.024786182	0.319731007	0.556277755	0.043574271	0.821316322	-4.686901092	10058
FAM53B	0.025968936	0.243985642	0.316569251	-0.035539447	0.822935276	0.052523985	0.007898026	0.759512968	-4.935796982	9679
TLE1	-0.289074219	-0.328689351	-0.610933401	-0.211767948	0.247616863	0.210985166	0.014999567	0.394427952	-4.596164155	7088
TLE1	-0.127128762	-0.062763204	-0.269695974	0.020921162	0.358573456	0.663786134	0.049205039	0.879033487	-4.72559293	7088
ATXN1	0.096639902	0.08971541	0.240589848	0.099639245	0.305429237	0.363366608	0.011637532	0.290943405	-4.671078907	6310
PEX5	-0.224751546	-0.179591491	-0.261830024	-0.186274163	0.041828511	0.115450109	0.015436472	0.088051722	-3.882701861	5830
HDDC2	-0.11247286	-0.177549805	-0.263633832	-0.23981391	0.380166834	0.190278432	0.038620964	0.067494568	-4.744750322	51020
MAP2K4	0.158100372	-0.00419623	0.295236234	0.003935736	0.222624045	0.975049774	0.02232643	0.975456307	-4.556901323	6416
SNRPE	-0.11215199	-0.23416638	-0.224425077	-0.143068174	0.146018742	0.005905481	0.004286518	0.066702472	-4.394932949	6635
CAV2	-0.161710982	-0.221354904	-0.19572398	-0.000633662	0.106161993	0.037857809	0.045105345	0.994829062	-4.267632057	858
	-0.152637014	-0.127208778	-0.213392635	-0.086111614	0.034607711	0.08856837	0.003197185	0.220789126	-3.803111262
INPP5D	-0.100000107	0.101604764	0.31277115	0.009410371	0.443433604	0.457660805	0.017491096	0.942206647	-4.793011993	3635
PHYH	0.205930894	0.056588986	0.227265579	0.144528141	0.058565841	0.609649592	0.031871838	0.177427755	-4.023304175	5264
ATG13	0.005428888	-0.011056891	0.222245472	0.073900948	0.954446802	0.911680602	0.020753699	0.439234942	-4.948301067	9776
LMNA	0.237999051	0.083564605	0.735119362	0.428387152	0.307199834	0.730341381	0.002391038	0.071569238	-4.673088599	4000
EPN2 /// EPN2-IT1	-0.088258501	0.019512448	-0.220929712	0.02254545	0.388255412	0.854777498	0.030540105	0.82449561	-4.751543385	22905 /// 100874309
APC	0.088611856	0.099416001	0.387027311	0.1353026	0.538476468	0.510741284	0.008598344	0.349744943	-4.848392667	324
KLF9	0.288852529	0.105328111	0.42666198	0.212415523	0.114082118	0.575330502	0.018487435	0.240504076	-4.296647815	687
GGH	0.150878749	0.166365132	0.441278107	0.364439426	0.496740664	0.47510144	0.045696991	0.107287683	-4.826237378	8836
COG5	-0.074016831	0.032529215	-0.265491564	-0.267245742	0.585489839	0.818844241	0.049305374	0.056047945	-4.869891189	10466
SLC25A20	0.281427339	0.424987919	0.481025007	0.189190532	0.164815662	0.049372555	0.017244309	0.345909059	-4.442318636	788
TG	-0.084762528	0.009571113	-0.260328222	-0.173774587	0.421577477	0.930655606	0.01464299	0.105506842	-4.777539868	7038
TBCE	0.176831373	0.197276159	0.356524031	0.158972387	0.204684018	0.178098946	0.0111061	0.252908821	-4.525382282	6905
GADD45A	0.584740409	0.623188132	0.569982772	0.421182061	0.007976244	0.007126151	0.007358872	0.049143103	-3.184853936	1647
C5orf22	0.130271144	0.140055004	0.205211956	0.138942018	0.158050376	0.148238317	0.024783044	0.133083236	-4.425987145	55322
TCF4	0.079186645	0.03241781	-0.556368656	0.166817175	0.750498943	0.901146351	0.026438924	0.504251007	-4.922175257	6925
PCGF2	-0.026434211	-0.077249837	-0.178389753	-0.176511429	0.772121319	0.422028602	0.049915584	0.060784898	-4.926775971	7703
NSUN5	-0.108478049	-0.170076279	-0.208120883	-0.141937036	0.307814711	0.131626773	0.047876151	0.184901663	-4.673783061	55695
KIF1A	-0.125350056	-0.136584966	-0.159921351	-0.016081057	0.129666274	0.115968003	0.048011685	0.842747527	-4.347896671	547
PALM	-0.140728224	-0.021842904	-0.206338042	-0.043485294	0.139003881	0.823391325	0.027959711	0.641703916	-4.375498314	5064
FBLN2	-0.104110031	-0.165092685	-0.333260507	-0.05298591	0.438540948	0.244672882	0.014272818	0.692239842	-4.789649333	2199
HEPH	0.122642077	0.063468224	0.15789768	0.118761381	0.131625535	0.450014775	0.047222693	0.143793691	-4.353863881	9843
MAPT	-0.100388401	-0.17243927	-0.23259394	-0.018995347	0.330259143	0.115758125	0.02413937	0.85265788	-4.697976581	4137
MPO	0.598270851	0.965252975	0.895870993	0.118661182	0.131151463	0.023634512	0.022369953	0.76011751	-4.352428922	4353
NEBL	1.176389627	0.115609168	0.909802199	0.455535769	0.010655729	0.799715571	0.036574222	0.298778175	-3.306517901	10529
TAZ	0.055961091	0.101963537	0.193685445	0.0816973	0.517695162	0.264607297	0.025756098	0.346966769	-4.837748381	6901
RABGAP1	-0.058666536	0.026160772	-0.128521466	-0.04915926	0.370413318	0.701676769	0.047719134	0.451971345	-4.736286927	23637
MAOB	-0.140403212	-0.05155558	-0.283826874	-0.198932684	0.164009189	0.620822911	0.005599268	0.052427754	-4.440411364	4129
IRF8	-0.055963144	0.012512289	-0.275273438	-0.000356024	0.671976201	0.92796601	0.037340642	0.997847225	-4.901331792	3394
MEIS1	0.530995339	0.580694634	0.702061034	-0.054407267	0.096993183	0.084182552	0.025648729	0.861667869	-4.231008837	4211
CEP104	-0.000693208	-0.118535034	-0.199303703	-0.008733192	0.994417059	0.25934895	0.044117376	0.929760033	-4.949160011	9731
CDC45	0.093160386	0.182805485	0.181910204	0.098045542	0.27923065	0.048247068	0.033407745	0.255314891	-4.639509777	8318
TUBB2A	1.102961319	1.04635642	1.544452773	1.177773014	0.055901441	0.082001115	0.007177013	0.042088229	-4.003927163	7280
ENPP4	0.537901697	0.019209791	0.7709019	0.258650895	0.118630681	0.956690156	0.023524329	0.445481423	-4.312350641	22875
RARG	0.265314801	0.199199068	0.294019985	0.267793892	0.042479816	0.139418277	0.02102509	0.040716341	-3.889180036	5916
PTPN13	0.408728383	0.707114621	0.65950832	0.608431844	0.183220258	0.032337866	0.030004645	0.051719559	-4.483206438	5783
ACOT8	0.24564862	0.318173496	0.236778718	0.208124634	0.038619972	0.012157806	0.038569884	0.076632703	-3.849211398	10005
GMFG	-0.029275452	-0.068761492	-0.168916235	-0.028259718	0.705479149	0.399725421	0.029890408	0.715220795	-4.911049113	9535
GULP1	-0.000179707	-0.124350536	-0.130829445	-0.029954131	0.997726125	0.06802286	0.038313647	0.635444015	-4.949170925	51454
CTIF	0.095350527	0.060988188	0.259124683	0.233988838	0.404283362	0.609636762	0.023819285	0.04687176	-4.764432227	9811
LOC101930150 /// NF1	0.062612661	0.093694793	0.184552919	0.151075719	0.443395418	0.276692603	0.024359185	0.070999113	-4.792985966	4763 /// 101930150
SLC25A24	0.109358254	0.307328552	0.238116363	0.168470596	0.299671487	0.008424202	0.023848785	0.114658922	-4.66444003	29957
SEC23A	0.038671259	-0.052500837	0.310900583	-0.03188044	0.795220773	0.737007079	0.037199229	0.830545074	-4.931182144	10484
POT1	0.165628902	0.125381488	0.351432798	0.150957556	0.345023499	0.493884867	0.043357333	0.388804214	-4.712753082	25913
KHSRP	-0.134286246	0.004005082	-0.222853229	-0.093444358	0.234071124	0.972663146	0.045297967	0.404624536	-4.575499853	8570
GRK5	-0.106237175	0.071417229	-0.292679734	-0.138607243	0.294903226	0.499540575	0.004895379	0.174633471	-4.658818877	2869
FOLR1	-0.174094898	-0.166907721	-0.182757552	-0.186007755	0.042147657	0.061717306	0.027846952	0.030736058	-3.88588898	2348
ALOX5	0.074992574	0.381442824	0.378233832	0.089212129	0.632722024	0.026331422	0.017256692	0.570009338	-4.888260327	240
EDNRA	-0.078402045	-0.181188462	-0.123118146	-0.075510995	0.179533124	0.005129138	0.032886876	0.195606083	-4.475396526	1909
PDE4D	0.370710109	0.36024202	0.452112013	0.485591043	0.021013204	0.031408189	0.004417346	0.00336058	-3.592815583	5144
DZIP1	-0.054396958	-0.047735788	-0.20485239	-0.080539953	0.478003906	0.552210017	0.00885842	0.296023515	-4.815235664	22873
LSM7	-0.137034851	-0.131433943	-0.172078178	-0.078484175	0.099314701	0.130261291	0.034523545	0.337393602	-4.240619321	51690
ABCG1	-0.718495697	-0.824741409	-0.629522529	0.01504948	0.002828387	0.00126883	0.00597151	0.945915802	-2.753730287	9619
NEK4	0.092381111	0.133991948	0.218781033	0.041922251	0.365358817	0.2136097	0.031589315	0.679489066	-4.731779414	6787
TRA2A	0.019605807	0.059456695	0.269118263	0.138732406	0.859665754	0.609931461	0.016750644	0.217023862	-4.940821752	29896
STX8	-0.155179968	-0.075108198	-0.34580944	-0.193501718	0.228051934	0.574150005	0.008057454	0.135533624	-4.565857187	9482
HLF	0.103253421	0.222630379	0.24551212	0.201881568	0.372805406	0.073012453	0.033474141	0.087354186	-4.738390852	3131
C2CD2L	-0.203570544	-0.096085074	-0.242840016	-0.087330167	0.020430117	0.278447912	0.0050366	0.301083312	-3.58093993	9854
FEN1	-0.001958484	0.089800511	0.211233641	0.019968612	0.984688147	0.404365568	0.03873167	0.8449137	-4.949074663	2237
THBS4	-0.256286962	-0.212781687	-0.257055301	-0.191090534	0.034553318	0.089623431	0.028303962	0.108879471	-3.802449701	7060
DHRS12	-0.240856601	-0.160211078	-0.213286015	-0.066036886	0.019029023	0.125885923	0.029967221	0.500973413	-3.550957872	79758
AOC3	-0.025821825	-0.205471618	-0.216864014	-0.126414191	0.800379521	0.062782395	0.03419915	0.221639029	-4.932095985	8639
CTNS	-0.187812925	-0.033938668	-0.297935633	-0.090673624	0.210428676	0.826859131	0.043826644	0.541112194	-4.535813254	1497
TNFRSF11B	-0.09662437	-0.015656694	-0.187319001	-0.165003461	0.277519645	0.865403757	0.033994538	0.068890176	-4.637320453	4982
ADAM12	-0.027532283	-0.036727334	-0.2206244	-0.14338832	0.784428659	0.728000317	0.029199417	0.161270128	-4.929187963	8038
GPC4	0.122901715	0.110237698	0.25729814	0.083397123	0.251587485	0.325332955	0.016707835	0.433700522	-4.601966525	2239
NKRF	-0.076121044	-0.124003887	-0.246636176	-0.050598136	0.500127869	0.297668905	0.029194254	0.653276804	-4.828153339	55922
ARHGAP26	0.181813708	-0.034439555	0.440778141	-0.288063741	0.360389219	0.86785573	0.026575818	0.151749535	-4.727263911	23092
MAMLD1	0.21138232	0.219900288	0.283118379	0.237348293	0.060155877	0.062138956	0.010980339	0.036239181	-4.034439346	10046
APOB	-0.166024812	-0.063041952	-0.226028725	-0.086615012	0.029757889	0.414389278	0.003093892	0.242490474	-3.739554759	338
SGCB	-0.000308528	0.13739525	0.347436458	-0.175088157	0.998151986	0.329494162	0.010722052	0.195370181	-4.949171662	6443
MSANTD3-TMEFF1 /// TMEFF1	0.130359071	0.47446924	0.345319492	0.093688479	0.37401198	0.003967765	0.019176371	0.521474279	-4.739445039	8577 /// 100526694
PTGS1	0.425719986	0.379557545	0.411342434	0.381027544	0.036016738	0.071679069	0.035554906	0.058664135	-3.81989128	5742
ABCD1	-0.136775693	-0.132543388	-0.255765466	-0.048633736	0.259992389	0.297201185	0.033770868	0.68585057	-4.613892898	215
RNASE4	0.319326976	0.417384035	0.843975233	0.504749998	0.423275588	0.31981831	0.033912834	0.209412174	-4.778784497	6038
CELSR3	0.158325121	0.212608854	0.296317096	0.124783684	0.215134857	0.115547669	0.020097317	0.326107528	-4.544115763	1951
KHK	0.030358514	-0.08514444	-0.158053936	-0.095075489	0.69180223	0.293204464	0.039016086	0.219971094	-4.907235826	3795
ITGB3BP	-0.177888282	-0.296952937	-0.494200875	-0.298389303	0.227248964	0.059318997	0.00133056	0.047612386	-4.564548183	23421
CA9	-0.10566148	-0.147516286	-0.158301354	-0.104894012	0.159027239	0.064243557	0.03245057	0.161971968	-4.428392817	768
KAL1	0.553162814	-0.007136597	0.680379371	0.252843001	0.026021683	0.977158082	0.005593196	0.292137105	-3.683004635	3730
ESR1	-0.067047158	-0.194657818	-0.2559044	-0.04142887	0.540056563	0.09685662	0.020364939	0.704398608	-4.84917203	2099
PEX13	0.070410204	0.234732503	0.29093048	0.270464294	0.633886496	0.136962232	0.048187064	0.074803568	-4.888675662	5194
GTPBP1	0.02541903	0.076322658	0.204560017	-0.015759396	0.788979189	0.445625562	0.031901046	0.868160566	-4.930042482	9567
MN1	-0.18854702	-0.007213355	-0.137966585	-0.122289029	0.009721398	0.920186645	0.044274354	0.082861018	-3.267927019	4330
STIL	0.138777357	0.232374735	0.278677936	0.036378543	0.292552954	0.097745091	0.033443865	0.780662278	-4.656005989	6491
AKAP6	-0.056249995	-0.195354522	-0.169191382	-0.032839723	0.430517331	0.013048771	0.018598251	0.644150052	-4.784010423	9472
PFDN4	-0.089648666	-0.193963323	-0.199732885	-0.118181186	0.248956736	0.021737649	0.010966453	0.131808538	-4.598134555	5203
PLAG1	-0.221181095	-0.194037973	-0.512520776	-0.308044256	0.363522499	0.446220208	0.034487683	0.2087494	-4.730120672	5324
CHEK1	0.061943649	0.040456972	0.175223749	0.11558778	0.425718232	0.618665266	0.024651386	0.142566802	-4.780561946	1111
CALB2	-0.17425782	-0.115570389	-0.175740944	-0.045325876	0.0135744	0.107091183	0.010140129	0.499245849	-3.408471967	794
RAB35	-0.142065374	-0.271350512	-0.237639509	-0.044056648	0.203581156	0.024786603	0.0317174	0.689559413	-4.523341071	11021
SCRG1	-0.134670013	-0.085701508	-0.255227457	-0.000733826	0.200541237	0.433146625	0.015413004	0.994352851	-4.517648136	11341
GJB3	-0.108120985	-0.044066693	-0.184599915	-0.08511973	0.226695291	0.63478512	0.036919793	0.338867182	-4.563642412	2707
DPYSL4	-0.107982444	-0.094228898	-0.175622531	-0.082601003	0.21800497	0.303412429	0.042284956	0.343361249	-4.549076137	10570
ZNF821	0.136003004	0.182620669	0.258429085	0.077831356	0.212062279	0.113181199	0.017712937	0.471024578	-4.53871942	55565
SRPX2	-0.125263373	-0.068867176	-0.195637235	-0.083475139	0.096454226	0.375092945	0.009381805	0.261513346	-4.228742792	27286
ETFDH	0.113815105	0.195737116	0.324757551	0.127706984	0.445487541	0.214827269	0.02955245	0.392580349	-4.794406866	2110
DNASE1L3	-0.355583071	-0.755679532	-0.713306081	-0.329796218	0.014831959	1.31e-05	8.8e-06	0.022873007	-3.445827249	1776
SNX7	0.0700255	0.155583835	1.009242614	0.07823428	0.84943059	0.687887832	0.007738977	0.832042412	-4.939544267	51375
HRH1	-0.288849053	-0.091688983	-0.184985649	-0.189125484	0.003947284	0.350486805	0.046194801	0.049294712	-2.891444831	3269
FXYD2	-0.217524734	0.02451154	-0.231263887	-0.040896082	0.071681939	0.842136772	0.048228709	0.727649196	-4.107051955	486
DENND4C	0.126089144	0.039335588	0.318937066	0.043247361	0.401957231	0.802026207	0.033540298	0.772534857	-4.762607225	55667
SLC25A40	0.117582351	0.158854162	0.186169123	0.085912187	0.112456465	0.043784738	0.011783281	0.241297786	-4.290871862	55972
CNTFR	0.15284009	0.232621625	0.294627069	0.295176202	0.043050447	0.004628602	0.000215669	0.000321146	-3.894773133	1271
PKP1	-0.004432704	0.081170633	-0.179790076	0.074139081	0.961031004	0.396635037	0.047144935	0.416545	-4.948535114	5317
F8	0.272029235	0.425599247	0.412915845	0.18217136	0.113701879	0.021422752	0.01565049	0.283618842	-4.29530477	2157
CYP3A5	0.029035431	0.071953495	0.182596989	0.121420757	0.739585424	0.434271294	0.036810749	0.171213558	-4.919673405	1577
SLC27A2	0.065096072	0.110205532	0.330128018	0.302041781	0.696695057	0.530116123	0.04739102	0.078185273	-4.908623962	11001
SLC27A2	0.123411985	0.189310055	0.313364589	0.330870063	0.30589541	0.13830315	0.010300535	0.009176855	-4.671609465	11001
APOC3	-0.135289021	-0.117728517	-0.190814492	-0.153416613	0.143695242	0.222366338	0.036014187	0.099066188	-4.388611257	345
PART1	0.061573384	-0.085761428	-0.176570875	-0.013916302	0.469948794	0.338962146	0.037716692	0.86970807	-4.810288081	25859
YTHDC2	0.155895007	0.165208732	0.302063405	0.283993374	0.269020545	0.26416781	0.031177196	0.049288283	-4.626193534	64848
GH1	-0.166573753	-0.12008611	-0.245349495	-0.152671894	0.030145957	0.127785898	0.001597905	0.045504436	-3.74501274	2688
VNN1	1.594324443	1.53264129	1.332708292	1.384742509	0.005181649	0.009629348	0.013724187	0.013618649	-3.004530679	8876
UQCRB	-0.050263362	-0.141343393	-0.152239212	-0.084140731	0.46127991	0.054830874	0.026063172	0.221390529	-4.804810559	7381
NGFR	0.197253081	0.125454707	0.231985063	0.096407177	0.039358246	0.200793703	0.013433171	0.300069292	-3.857161731	4804
PIGL	-0.059848926	0.040700347	0.206763388	0.126840828	0.542107271	0.692073456	0.035124676	0.201413427	-4.850177366	9487
ZBTB16	-0.295207292	-0.392309634	-0.628365045	-0.44902828	0.310029723	0.200782481	0.030073434	0.126955848	-4.67627018	7704
JAKMIP2	0.225108363	0.046795717	0.349058124	0.021161409	0.195595011	0.794685617	0.041697189	0.901727046	-4.508170093	9832
PNOC	-0.284610655	0.024000099	-0.549056315	-0.271684058	0.249552811	0.925369489	0.025731824	0.271212528	-4.599007051	5368
ZNF264	0.2425402	0.29257539	0.586343162	-0.011648296	0.317921664	0.252011975	0.016407089	0.961402887	-4.684950081	9422
GPA33	-0.236244149	-0.295566256	-0.445996067	-0.054787576	0.204602695	0.132489934	0.016669069	0.765540152	-4.5252322	10223
PLXNB3	-0.20314908	-0.235091489	-0.20199093	-0.065486703	0.02686499	0.015483347	0.022732896	0.458015353	-3.696452686	5365
SFTPC	-0.020466958	-0.081955086	-0.177755423	-0.01615754	0.818999091	0.385274819	0.046468938	0.856616875	-4.935185344	6440
TBX2	0.112574939	0.123376278	0.211723435	0.118415057	0.281259819	0.260643936	0.040728788	0.25756471	-4.642084809	6909
CEP162	-0.098229612	0.178979318	0.35283594	0.103873171	0.494253984	0.2388801	0.015267147	0.470000536	-4.82481686	22832
FOXG1	-0.138422853	-0.09630683	-0.236666197	-0.201779515	0.100951784	0.270193737	0.005450837	0.019703397	-4.247254077	2290
NMU	0.052577694	0.20564459	0.248841337	0.178212383	0.634575944	0.083797853	0.025355003	0.114421235	-4.888920752	10874
NOL4	-0.01022334	-0.195624354	-0.197065845	-0.09609019	0.881073151	0.010131741	0.005288416	0.166777492	-4.943192524	8715
ISL1	-0.033583852	-0.031654032	-0.16553783	-0.076245315	0.654168452	0.687150578	0.027967492	0.312666789	-4.895635668	3670
CD27	-0.250443464	-0.352568357	-0.456407735	-0.167992989	0.144510807	0.053541503	0.008283105	0.322679766	-4.390842923	939
ABCC2	0.073844206	0.153614016	0.207284082	0.169962296	0.483351232	0.169754398	0.047735051	0.113121505	-4.81844655	1244
ARHGAP6	0.863969014	1.204935054	0.923294521	0.583562923	0.024543966	0.003745202	0.013518265	0.119813945	-3.658347023	395
BMP6	0.191977962	0.623528198	0.560473719	0.10989917	0.284041516	0.002109621	0.002548511	0.536920398	-4.645577635	654
CRYBB1	-0.194263936	-0.124205678	-0.185014216	-0.15044051	0.039913621	0.199815354	0.042116795	0.106394778	-3.863043167	1414
CDSN	-0.016232794	-0.046806796	-0.240491287	-0.110581229	0.866208148	0.643775354	0.014145862	0.256430098	-4.941589328	1041
MPHOSPH9	-0.025929932	-0.072198866	0.21440346	0.064352014	0.812025797	0.529059688	0.048666308	0.556078897	-4.934066412	10198
MAGEB2	-0.262444234	-0.026895185	-0.205801744	-0.14539159	0.003943272	0.761461397	0.016319518	0.093052874	-2.891023233	4113
TM4SF5	-0.146573229	-0.179653096	-0.202429027	-0.176151703	0.091836235	0.050840957	0.018418766	0.045018031	-4.208758613	9032
GPLD1	-0.090229991	-0.143976902	-0.177303512	-0.146369891	0.301443079	0.120360881	0.040510892	0.098646146	-4.666499824	2822
GCM1	-0.148099669	-0.128310647	-0.217449321	-0.136128904	0.125284242	0.202446252	0.022821162	0.157499952	-4.334188688	8521
HOXA4	-0.10827857	-0.073297594	-0.177022941	-0.164709498	0.21530698	0.420173212	0.040167492	0.063898646	-4.544415408	3201
FOXD1	0.090320392	0.214617426	0.284088202	0.185011358	0.359727754	0.043845707	0.005046413	0.066663201	-4.72665651	2297
CDH15	-0.095323554	-0.071172657	-0.290501707	-0.094787999	0.424036572	0.568196743	0.015849417	0.426615472	-4.77933987	1013
IL2RA	0.417188399	0.279868388	0.433840595	0.121650918	0.04611473	0.192843755	0.032320813	0.547977533	-3.923570587	3559
FOLR3	-0.13785822	0.730895757	1.269769328	0.802544561	0.789245034	0.183255141	0.015343681	0.127271381	-4.930091786	2352
SMCP	-0.037610367	-0.057183901	-0.172992036	-0.162271436	0.599721236	0.447998285	0.017067395	0.029625248	-4.875747918	4184
TCL1B	-0.251233491	-0.289584371	-0.303167485	-0.187176165	0.030185421	0.018126248	0.007901123	0.100075876	-3.745563805	9623
MLANA	0.163744339	0.114699736	0.153067551	0.268412173	0.033655528	0.147052175	0.038897449	0.001020742	-3.791375155	2315
COMMD4	-0.03774663	0.054771012	0.281719974	0.001749189	0.769061989	0.684807351	0.029236787	0.989136331	-4.92615334	54939
SEMG1	-0.110517519	-0.219660734	-0.187873212	-0.181152716	0.208613267	0.021242205	0.030981608	0.043870158	-4.532552831	6406
DHRS2	-0.257084268	-0.301808047	-0.331250037	-0.065639155	0.042167036	0.024158806	0.008141906	0.591242761	-3.886081715	10202
METTL13	-0.113326103	0.029621813	0.219713663	0.124047141	0.295542345	0.792480737	0.040696909	0.25310939	-4.659578931	51603
TLE3	0.07260703	0.006601436	0.306197909	0.131875293	0.621155129	0.965753064	0.037122657	0.371742617	-4.884039537	7090
CD5	-0.04865528	0.012895078	-0.179444045	-0.092382794	0.591223647	0.891789638	0.046727895	0.311040839	-4.872285479	921
LAG3	-0.081253598	0.040046718	0.479563176	0.082427104	0.71887482	0.865554941	0.03403103	0.714999795	-4.914584614	3902
SMA4	-0.035971059	-0.466320517	-0.732427579	-0.218153786	0.910069204	0.16976661	0.02274162	0.495074557	-4.945763942	11039
IL24	-0.029445564	-0.137457443	-0.280921469	-0.107118136	0.834660285	0.356332175	0.046082106	0.449793442	-4.937534268	11009
LIPC	0.368874079	0.096760545	0.540309977	-0.169476794	0.137305515	0.705010629	0.027461585	0.488098571	-4.370631338	3990
F11	-0.049103091	-0.143538899	-0.186266909	-0.05472659	0.567152242	0.117601996	0.030329717	0.523903469	-4.861910711	2160
P2RY14	-0.291428696	-0.657360678	-0.57540769	0.079803196	0.281900071	0.025402047	0.032530118	0.766093974	-4.642892523	9934
GPR176	-0.270879182	-0.075644147	-0.237407391	-0.218486046	0.001375448	0.353126353	0.003155892	0.007850048	-2.459404506	11245
KRT31	-0.139321088	-0.186917637	-0.18753874	-0.01213764	0.042169703	0.010962487	0.005958598	0.854281172	-3.886108231	3881
NPAS1	-0.173170929	-0.174781188	-0.222356437	-0.138820667	0.06066572	0.070407484	0.014516959	0.128428342	-4.03794558	4861
ALOX15B	0.039694636	-0.088501305	-0.190404565	-0.065805446	0.64702625	0.333486626	0.028729349	0.44926097	-4.8932432	247
RPL3L	-0.078495031	-0.105457178	-0.249386245	-0.128895475	0.334356276	0.218625026	0.003050982	0.117857526	-4.702163016	6123
MAP3K7	0.071178041	0.167559241	0.203575077	0.206863596	0.449528276	0.096080874	0.030558849	0.033904194	-4.797122502	6885
FKBP1B	0.370266176	1.098722885	0.695453227	0.244827777	0.142995029	0.000201195	0.006508266	0.327638723	-4.386684114	2281
ARHGDIG	-0.104094425	-0.189900367	-0.209766879	-0.26800373	0.275180503	0.062933008	0.027299497	0.007755724	-4.634300298	398
APOA4	-0.080382345	-0.202355153	-0.319575673	-0.183031336	0.493247087	0.106665489	0.007771643	0.125035453	-4.824238286	337
ICAM5	-0.042627964	0.019291939	-0.208554682	-0.134572076	0.651593168	0.845288512	0.027894824	0.160568966	-4.894780238	7087
ST8SIA4	0.106730989	0.070943801	0.356260047	0.230112939	0.455720312	0.635406152	0.013954723	0.114008977	-4.801211792	7903
B3GALT5	-0.016765054	-0.023491339	-0.162075737	-0.026627602	0.831684761	0.776513252	0.040005488	0.735838718	-4.937105334	10317
SCN9A	-0.264206521	-0.219575007	-0.249443366	-0.193334081	0.00102404	0.007146135	0.001244972	0.012206479	-2.340499971	6335
RAB27B	0.318878681	0.31432363	0.360496584	0.118817591	0.088337834	0.108185356	0.047593758	0.516125903	-4.192899195	5874
CELA2B	-0.041432179	0.037566303	-0.160061304	-0.108241687	0.5735185	0.626292233	0.030081813	0.147814606	-4.864738015	51032
CC2D1A	0.108134188	0.18439645	0.197997709	0.128485436	0.280337015	0.084203776	0.045548477	0.201464687	-4.640916624	54862
PFDN5	-0.063454673	-0.1762675	-0.168896422	-0.043747033	0.406791705	0.033778522	0.027354398	0.566140001	-4.766383349	5204
ALPI	-0.105532445	-0.100884072	-0.214847107	-0.14247097	0.253491146	0.297026348	0.020099271	0.126658304	-4.604709486	248
MSTN	0.062433674	0.066014994	0.124274037	0.097876587	0.204115088	0.200553587	0.011961142	0.05097134	-4.524330877	2660
RFX3	0.05176673	0.04311994	0.158532232	0.086643018	0.488633434	0.581745988	0.033814791	0.250013485	-4.821562041	5991
GRM5	-0.118188695	-0.054903764	-0.192628122	-0.015825556	0.18242649	0.549765402	0.028240502	0.85610144	-4.48154022	2915
APOF	-0.000209081	-0.048285436	-0.13696236	-0.092987803	0.997322433	0.46210602	0.028877265	0.143156614	-4.949170086	319
SPAG11A /// SPAG11B	-0.233566446	-0.102637113	-0.193817437	-0.156355423	0.006150232	0.22518403	0.016493032	0.057336911	-3.076028236	10407 /// 653423
MMP25	-0.179897009	-0.01140515	-0.276678964	-0.132996863	0.084154197	0.914616305	0.007914525	0.196349668	-4.173040945	64386
PLXNA2	0.136112487	0.134525622	0.206191155	0.229048845	0.153658006	0.1779336	0.02869654	0.0199028	-4.414962689	5362
CDK13	0.103728884	0.180574174	0.273900705	0.145492134	0.358610338	0.132468514	0.016156956	0.201063445	-4.725626984	8621
ATP5I	-0.040272314	-0.059173363	-0.189645204	-0.099119049	0.663217695	0.542461445	0.040133057	0.287852337	-4.898577658	521
CNGB1	-0.178677655	-0.142040216	-0.241039268	-0.065595552	0.006545141	0.034263141	0.000306478	0.290509858	-3.102041375	1258
MACF1	0.081705846	0.09393452	0.409384549	0.116375733	0.546598095	0.508989551	0.003601376	0.392078023	-4.852354868	23499
UGT2B15	-0.121006975	-0.094978482	-0.24562689	-0.138931905	0.232048651	0.368465193	0.015588888	0.171711685	-4.572292853	7366
PLA2R1	0.056334035	0.088241449	0.199016364	0.172691404	0.445041446	0.257018165	0.008247581	0.024550892	-4.794104749	22925
TNFSF4	0.724928309	0.842920558	0.75986253	0.115157377	0.001746877	0.000648027	0.000785716	0.587515694	-2.556427109	7292
	-0.111267947	-0.205244368	-0.210606229	-0.072957038	0.159668804	0.01682477	0.008310376	0.351728343	-4.429963858
IL1RL1	0.03143628	0.023558509	0.234981879	0.088471885	0.691191078	0.776384271	0.00418706	0.268143922	-4.907060545	9173
SLC7A11	0.060940812	0.117611752	0.181000999	0.012852902	0.424572129	0.147005853	0.018557139	0.865537743	-4.779729841	23657
SYNJ1	-0.365901194	-0.261002739	-0.269227408	-0.105355705	0.000206571	0.007253015	0.002981677	0.230857252	-1.712998842	8867
TFCP2	0.052586001	0.186212891	0.370439625	-0.005594714	0.767437793	0.321908302	0.037448906	0.974880993	-4.925819023	7024
PDIA6	-0.015511407	0.204123476	0.19840476	0.13836322	0.868319787	0.044780554	0.034485385	0.146605686	-4.941828958	10130
ONECUT2	0.216455685	0.118408712	0.220779574	0.196863124	0.030378954	0.244483783	0.022551139	0.047394017	-3.748255778	9480
POU3F4	0.032126859	-0.017081685	0.174023749	0.137976075	0.679108234	0.833704428	0.025944485	0.083254764	-4.903507846	5456
ID3	-0.389824755	-0.279159425	-0.56893872	-0.323003864	0.100828948	0.256541762	0.015732486	0.170803814	-4.24676023	3399
BAIAP2	-0.118788596	-0.109520651	-0.27449805	-0.059924423	0.28390699	0.345084317	0.013969906	0.585959608	-4.645409696	10458
KRT76	-0.021892037	-0.076556726	-0.145139779	-0.035362653	0.754314075	0.300917322	0.038150947	0.613686148	-4.923021151	51350
	-0.10993459	-0.170461586	-0.147832748	-0.031453783	0.140980864	0.033157581	0.043470649	0.668106849	-4.381082459
KRT2	-0.367755848	-0.239383643	-0.240203922	-0.266663705	0.000122926	0.010067884	0.005407506	0.003185214	-1.51644306	3849
TGM5	-0.124783446	-0.046776748	-0.31069195	-0.113562807	0.265614319	0.687881076	0.006539912	0.310098907	-4.62161255	9333
ZFX	-0.130586133	-0.065952278	-0.317448881	0.125345326	0.401137944	0.68455845	0.040158286	0.420075772	-4.761960831	7543
CITED2	0.360912286	0.46334286	0.566625726	0.316602888	0.179961972	0.103371125	0.033088692	0.237790211	-4.476314164	10370
ESRRG	-0.111953981	-0.017466022	-0.117911631	-0.012571152	0.056717423	0.769813591	0.038427558	0.825120395	-4.009960786	2104
CAPN9	-0.142796043	-0.029192212	-0.14638919	-0.092722692	0.029125479	0.657661232	0.020943109	0.146715518	-3.73050446	10753
ITGB6 /// LOC100505984	-0.172709653	-0.091860488	-0.158050918	-0.118486646	0.010184958	0.173609783	0.014154226	0.069241621	-3.287511707	3694 /// 100505984
DMD	-0.159399687	-0.086628426	-0.161274764	-0.070212971	0.049375577	0.296404316	0.03972182	0.373471819	-3.952142222	1756
MAN1A1	0.330712472	0.476957296	0.499570499	0.261844765	0.126501564	0.038942037	0.019857901	0.222802151	-4.338048257	4121
EDDM3A	-0.096647666	-0.047695183	-0.12376876	-0.071590317	0.090004353	0.415796501	0.026960115	0.204024037	-4.200535177	10876
CYP2C8	0.069170448	0.033348679	0.193505165	0.098912087	0.439123511	0.720984512	0.030411735	0.271201859	-4.790052699	1558
IFNB1	-0.17975448	-0.142765052	-0.151771112	-0.142501468	0.025315966	0.084498286	0.047798832	0.071605079	-3.671409405	3456
NFATC1	-0.077286835	0.037036791	-0.280559011	-0.108050324	0.518079846	0.767097031	0.019958057	0.367905706	-4.837952232	4772
IFNA10	-0.021823628	-0.057000907	-0.156738229	0.041532012	0.757596763	0.444114891	0.027550031	0.557831671	-4.923737201	3446
TNFAIP8	-0.040727977	0.01683444	-0.136473322	-0.011340495	0.558310692	0.817094478	0.048660667	0.870166197	-4.857881404	25816
CCZ1 /// CCZ1B	0.108797876	0.406920132	0.53094282	0.192961337	0.654869105	0.11819869	0.029759004	0.429637057	-4.895867	51622 /// 221960
GPR50	-0.087685868	-0.133865993	-0.182136018	-0.037831893	0.249152439	0.097674196	0.016965242	0.615662347	-4.598421288	9248
BPY2	-0.077537026	-0.075007075	-0.162212422	-0.140606569	0.184414784	0.219807462	0.006238619	0.0198978	-4.485698551	9083
P2RX3	-0.189070188	-0.064079294	-0.215790228	-0.095652532	0.046216386	0.50606318	0.01981436	0.300555733	-3.92449211	5024
KCNJ4	-0.191593608	-0.025741624	-0.179305428	-0.184552768	0.018432213	0.751113336	0.021734785	0.02273596	-3.537510371	3761
PDE1A	-0.097727664	-0.091087429	-0.173608002	-0.033406758	0.245012396	0.300335102	0.036993108	0.687943783	-4.592297258	5136
LGALS2	0.135148192	-1.219517464	-0.946228247	-0.001203994	0.767258301	0.01564121	0.038398742	0.997894625	-4.925781917	3957
PVRL1	-0.191317728	-0.062409339	-0.1599899	-0.123412551	0.023794703	0.463729167	0.047384604	0.134489612	-3.645268586	5818
CFLAR	0.116692962	0.179273968	0.494816624	-0.146173113	0.559770725	0.394594193	0.014722248	0.465840203	-4.858555119	8837
TLX3	-0.125632987	-0.054876696	-0.183155525	-0.00469363	0.067670349	0.43545023	0.007585361	0.943924705	-4.08324905	30012
PER2	-0.131162279	-0.171142705	-0.216860606	-0.181726257	0.203339371	0.116282762	0.033497942	0.081817268	-4.522891867	8864
MC5R	-0.111579943	-0.17892223	-0.187445141	-0.04856884	0.164043804	0.037348731	0.018853559	0.539047795	-4.440493441	4161
CRHR1	-0.271634432	-0.156737673	-0.287950757	-0.151839809	0.004416385	0.099832495	0.002003278	0.094762041	-2.938046756	1394
GPR39	-0.134599569	-0.019803295	-0.186943907	-0.067170957	0.107357372	0.817255698	0.02335293	0.413612864	-4.272156975	2863
MACF1	0.095214807	0.170498659	0.423229492	0.170553936	0.649897657	0.439950003	0.043191503	0.418052235	-4.8942126	23499
PDIA6	-0.043638582	0.18040672	0.187981269	0.104373218	0.650108607	0.08131282	0.049721295	0.282036781	-4.894283417	10130
VCP	0.047465535	0.170953487	0.202161178	0.030342587	0.58715509	0.069528202	0.021764512	0.728118069	-4.870591424	7415
ATP5G2	-0.1203414	-0.271429304	-0.207972391	-0.055365649	0.184707756	0.006716092	0.021253594	0.536702809	-4.486306979	517
ATXN10	-0.025403279	-0.064341382	-0.189035242	-0.081656439	0.750297474	0.444131595	0.019232722	0.310324533	-4.922130176	25814
ATP1B3	-0.007385543	0.264307584	0.206269099	0.134034124	0.929342625	0.004872583	0.014856781	0.115480612	-4.947071952	483
STK24	0.123249563	0.208560593	0.275846632	0.134613353	0.282101256	0.087609169	0.016555951	0.240998702	-4.643145861	8428
GABARAPL1	0.072368073	0.00934877	0.416145055	0.170454999	0.66008175	0.956725747	0.012919727	0.303972764	-4.897569327	23710
PPP2R4	-0.137286026	0.046424428	-0.234277619	-0.306808235	0.181623127	0.662210413	0.021893515	0.004783115	-4.479845489	5524
LGALS8	-0.10816974	0.055829519	-0.293500181	0.016640812	0.45286289	0.71078125	0.040780643	0.907615251	-4.799335463	3964
UBC	0.082079161	0.062542497	0.172486289	0.153988048	0.337171576	0.483940895	0.042027598	0.077496948	-4.705000846	7316
8-Sep	-0.099056247	0.11037361	0.370485236	-0.083021243	0.464761783	0.43764773	0.007540033	0.539509701	-4.807029993	23176
WHSC1	0.067844345	0.179870433	0.186179805	0.18497215	0.418850536	0.047257344	0.026733172	0.033312095	-4.775525631	7468
COL18A1	-0.458484994	-0.729703194	-0.567866795	-0.439304844	0.108217407	0.017744497	0.041799492	0.123103288	-4.275379334	80781
CTGF	-0.085719144	-0.145414905	-0.163949689	-0.007809136	0.287139791	0.090090342	0.039919054	0.921974664	-4.649418281	1490
NHP2	-0.069743532	-0.108915445	-0.168873889	-0.12670912	0.330287764	0.151233669	0.018913993	0.082540185	-4.69800606	55651
PLIN2	0.075766976	0.374063142	0.251599443	0.021584993	0.54965257	0.008031628	0.045986977	0.86426966	-4.853817215	123
IPO4 /// TM9SF1	0.238832639	0.235293764	0.271466159	0.190331656	0.080174097	0.099220875	0.041045101	0.159130783	-4.153161557	10548 /// 79711
GPM6B	-0.226688669	-0.085166457	-0.232517441	-0.173011591	0.063995757	0.495602822	0.049537872	0.152319378	-4.060123158	2824
GPM6B	-0.256136515	-0.193928799	-0.205866002	-0.241113264	0.006667072	0.043532554	0.021115424	0.010122185	-3.109761422	2824
GPM6B	-0.417008696	-0.429400827	-0.426713648	-0.201654441	0.004166711	0.004804367	0.002550354	0.142998738	-2.913883682	2824
DHX38	0.030443495	0.028897071	0.29096336	-0.080216443	0.834894291	0.850369217	0.046010078	0.583732529	-4.937567658	9785
RABGGTB	0.124969572	0.153632537	0.190256809	0.120455044	0.191446192	0.127813845	0.043382639	0.207505807	-4.500006066	5876
FOS	0.932223867	0.145324468	0.876684475	0.85921856	0.012926086	0.696384972	0.015020791	0.020941092	-3.3878469	2353
SYT11	0.050682325	0.16912818	0.377307724	0.001803883	0.787503264	0.393847387	0.044487554	0.992340305	-4.929767517	23208
SYT11	0.077397277	0.205044782	0.526045246	0.083718257	0.75613335	0.434867983	0.035164056	0.736963735	-4.923419331	23208
LMO4	0.001041939	-0.11937217	-0.440501053	0.055073292	0.995641975	0.55199743	0.022258695	0.772972524	-4.949165123	8543
TNPO1	-0.059725909	0.002902536	-0.30392087	-0.086393955	0.685807005	0.985022539	0.039466432	0.559044187	-4.905498082	3842
BPTF	0.042375647	0.086629949	0.158196767	0.052783434	0.575549919	0.278806573	0.036512408	0.486211548	-4.865627368	2186
ISCA1	0.137945567	0.146062116	0.171809945	0.12592673	0.097834196	0.094816586	0.035123517	0.129215448	-4.234518337	81689
MRC2	-0.166811216	-0.353184961	-0.346665459	-0.290684065	0.208272742	0.014638526	0.009597188	0.032798707	-4.531937602	9902
CDC42EP3	0.180430667	0.431669393	0.345513497	0.141604556	0.237235181	0.010135838	0.023199048	0.351342169	-4.580451807	10602
TNFRSF10B	-0.14912198	-0.20531647	-0.230364503	-0.016606328	0.173566072	0.077371979	0.033235384	0.877577653	-4.462365908	8795
BCL2L2	0.168531579	0.178957606	0.242159752	0.223694085	0.168639249	0.163574495	0.044115274	0.07110073	-4.451221617	599
ULK1	0.206431191	0.226993212	0.5009335	0.128181638	0.126069092	0.109448743	0.000445538	0.336025049	-4.33668171	8408
IKBKB	0.005877262	0.02384422	0.263011655	0.077597845	0.963118945	0.858079546	0.038786905	0.542847652	-4.948601695	3551
EFHD1	-0.339119894	-0.125210141	-0.188189393	-0.299585704	0.000677148	0.190119344	0.036408656	0.002181796	-2.175429177	80303
SLC12A4	-0.065720655	-0.152640657	-0.202082113	-0.201398535	0.501843272	0.14297034	0.038434233	0.046177061	-4.829115373	6560
AMACR /// C1QTNF3-AMACR	-0.044527346	-0.468331877	-0.35054835	-0.304485484	0.740507518	0.002264777	0.010679426	0.029820712	-4.919889529	23600 /// 100534612
TEAD3	-0.041602391	-0.132004747	-0.234630188	-0.18936914	0.603812611	0.1234126	0.004649359	0.023759257	-4.877378987	7005
FBXW11	0.054554023	0.1855706	0.253070578	0.094096067	0.572411425	0.074369983	0.010251487	0.332891687	-4.864250742	23291
TMX1	0.084730838	0.129114514	0.149722329	0.116813169	0.266965584	0.110941285	0.046995168	0.129565523	-4.623438387	81542
EMD	0.13279221	0.13170179	0.23192405	0.102148694	0.241199082	0.267132681	0.03853834	0.364929422	-4.586546065	2010
NR2F1 /// NR2F2	0.017023744	-0.085012542	-0.184987128	0.02365808	0.845188916	0.356013946	0.034379892	0.786183208	-4.938987264	7025 /// 7026
EPHB2	0.125971519	0.068341595	-0.167143007	-0.067887193	0.087636152	0.367915681	0.021370105	0.34851116	-4.189638556	2048
ADH1B	-0.112577169	0.030832503	-0.165161361	-0.097061344	0.178473046	0.721335057	0.044673047	0.244114075	-4.473117541	125
UTP20	0.019093557	0.032874084	-0.29888879	-0.148635624	0.889352802	0.819397689	0.030253155	0.283651607	-4.944001337	27340
GM2A	-0.053713121	-0.443096426	-0.404184281	-0.136169366	0.645762847	0.001032381	0.001106539	0.248627448	-4.892813433	2760
CASP6	0.195079063	0.220906013	0.377940178	0.097233309	0.163553211	0.133595986	0.007554678	0.481759902	-4.439328362	839
LRRN3	-0.740701126	-1.269046395	-1.266566956	-0.290138442	0.138932158	0.018995626	0.011493987	0.555668677	-4.375294097	54674
LRRN3	-0.845156019	-1.239693506	-1.130996619	-0.306796868	0.10072912	0.02464806	0.025588494	0.542945696	-4.246358413	54674
ANXA7	0.118162343	0.14450682	0.187355435	0.150143809	0.151570074	0.096608419	0.0219036	0.07144977	-4.409599225	310
SMAD6	-0.081468602	0.030159261	-0.184467194	-0.128320232	0.380278202	0.755382336	0.045253618	0.171196185	-4.744845219	4091
PTPN11	0.444177675	0.846236429	0.719000927	0.226735456	0.219646394	0.030286978	0.043914084	0.526861952	-4.551878885	5781
NFE2	0.554612678	0.653076099	0.697308531	0.268306833	0.096800985	0.063882546	0.033027654	0.413049434	-4.230202276	4778
CFLAR	-0.041193358	-0.160210312	0.311622483	-0.020531739	0.782952976	0.311109529	0.037409911	0.890736919	-4.92890655	8837
AIMP2	-0.039483937	-0.073957263	-0.159847903	-0.071962932	0.566072636	0.308492267	0.021182884	0.298849999	-4.861425155	7965
PRKCQ	0.042341729	0.04569393	0.422408949	0.015648537	0.841504089	0.836982724	0.045723634	0.941068457	-4.93849019	5588
RAPGEF3	-0.078089705	-0.205802218	-0.20293272	-0.1285584	0.325283731	0.017798537	0.011552514	0.110367045	-4.692800552	10411
AGER	-0.151666258	-0.248980857	-0.164323489	-0.062911537	0.042699624	0.002466792	0.023938609	0.386222533	-3.89134352	177
ABCA2	-0.046121127	-0.151872518	-0.187764542	-0.022138753	0.614822712	0.121199915	0.040217169	0.808809486	-4.881654403	20
CLCA1	-0.173064588	-0.09032127	-0.166656608	-0.045323337	0.021454807	0.235838545	0.021535165	0.528990091	-3.6015921	1179
INVS	0.198805248	0.013628765	0.2615784	0.155842304	0.141495305	0.921957539	0.048145528	0.245652971	-4.382521486	27130
SPAG1	0.275622388	0.512594918	0.621152703	0.353459526	0.211417334	0.03116349	0.005696705	0.11211157	-4.537575179	6674
NR5A2	-0.138846115	-0.042864499	-0.157891536	-0.07525677	0.0930456	0.612935863	0.049585216	0.354166236	-4.214093134	2494
STX11	0.199884488	0.375788347	0.394918463	0.187473593	0.243065345	0.041324493	0.020950186	0.272880574	-4.589374193	8676
ITPK1	-0.034850334	-0.102291531	-0.217728375	-0.015504083	0.677758021	0.249743875	0.010945663	0.853162604	-4.903100426	3705
SYN2	-0.076837038	-0.028809434	-0.181793629	-0.114858994	0.36303017	0.743461376	0.030971699	0.177748782	-4.729674012	6854
DLX4	-0.053414293	0.075295596	-0.155957613	-0.010865205	0.449511343	0.311390894	0.027501052	0.877152218	-4.7971112	1748
NEUROD2	-0.013340838	-0.053038908	-0.192149371	-0.068202869	0.87761996	0.560514147	0.027561197	0.433562442	-4.942837452	4761
XDH	-0.108653609	-0.116144618	-0.227007827	-0.025938621	0.272413147	0.263509271	0.021806383	0.791259622	-4.630686187	7498
LILRA4	-0.095338991	-0.468768416	-0.582851096	-0.136261022	0.746056381	0.136296305	0.047159422	0.6437963	-4.921171576	23547
UTY	0.425204612	0.076291394	0.552914256	0.290834623	0.124380747	0.78845094	0.0413459	0.287900294	-4.331297782	7404
TEKT2	-0.116102107	-0.152252177	-0.254001719	-0.175637119	0.199958022	0.111877663	0.005853506	0.056850135	-4.516544593	27285
ELK1	-0.227520712	-0.372604041	-0.242023863	-0.292240472	0.030708498	0.001358112	0.018019584	0.006764219	-3.752799992	2002
ARL17A /// ARL17B	-0.382890168	-0.4866722	-0.262996886	-0.218010573	0.004249082	0.000768081	0.034931149	0.087569849	-2.922008925	51326 /// 100506084
ATP5L	-0.067639012	-0.130502884	-0.109597762	-0.028021648	0.229044917	0.031552108	0.047928091	0.614507782	-4.56746847	10632
FN1	0.114973474	0.061275484	0.522463994	0.036046076	0.659946494	0.822862003	0.045000646	0.890115937	-4.897525571	2335
NR2C1	0.168957854	0.093262552	0.21444168	0.138656442	0.121925197	0.408448053	0.044722536	0.201234312	-4.323324597	7181
TRIM27	0.007342422	0.045068827	0.365187732	0.087403226	0.968247105	0.815869993	0.047343193	0.636270044	-4.948749625	5987
LOC100507472 /// PCSK6	-0.107088874	-0.040078714	-0.251971778	0.055209392	0.349163974	0.73659982	0.027448636	0.627372131	-4.716747272	5046 /// 100507472
CFLAR	0.001079822	-0.107792151	0.486683013	0.028722315	0.994657733	0.525433275	0.003724571	0.858686363	-4.949161115	8837
CFLAR	0.169772101	0.126482742	0.472212041	-0.014814032	0.343109827	0.498981114	0.009456849	0.933545722	-4.710885395	8837
TRIM10	0.035545176	0.129316872	0.141794973	0.136340324	0.61858993	0.091576548	0.046259271	0.063519186	-4.883079761	10107
SYNJ2	0.099269165	0.133345593	-0.376750795	-0.064038178	0.561802625	0.45830466	0.028202424	0.7077223	-4.859487193	8871
NPRL3	-0.131028595	-0.005178298	-0.382125854	-0.361500887	0.424471921	0.975854324	0.020558105	0.03337547	-4.779656929	8131
PCDHA1 /// PCDHA10 /// PCDHA11 /// PCDHA12 /// PCDHA13 /// PCDHA2 /// PCDHA3 /// PCDHA4 /// PCDHA5 /// PCDHA6 /// PCDHA7 /// PCDHA8 /// PCDHA9 /// PCDHAC1 /// PCDHAC2	-0.147586247	-0.149515291	-0.13390293	-0.138780393	0.036181389	0.042504171	0.047616162	0.047881391	-3.821808524	9752 /// 56134 /// 56135 /// 56136 /// 56137 /// 56138 /// 56139 /// 56140 /// 56141 /// 56142 /// 56143 /// 56144 /// 56145 /// 56146 /// 56147
UBE4B	0.025641626	-0.044979712	0.305787004	-0.042968958	0.804928152	0.679847579	0.004490955	0.679267842	-4.932880787	10277
LINC00260	0.166972432	-0.122481452	0.371819301	0.11613634	0.325783589	0.490022108	0.028293058	0.492402776	-4.69332521	84719
HLA-DQB1	-0.097219084	-0.079669971	-0.251112119	-0.229810596	0.302171589	0.418430171	0.008712982	0.019124067	-4.667342409	3119
ARHGAP32	-0.048406764	0.062972664	-0.285418259	-0.092320134	0.716202151	0.652251239	0.032577795	0.489438935	-4.91389474	9743
PON2	0.214930139	0.259731222	0.492780359	0.241986023	0.214448794	0.154407867	0.005270844	0.16370918	-4.542918637	5445
SPAG11A	0.183785549	0.189864099	0.232043525	0.045981924	0.07552724	0.079773961	0.022298085	0.647964121	-4.128600602	653423
PFDN5	-0.045780588	-0.17860148	-0.156762162	-0.037008439	0.515037899	0.020569069	0.02634821	0.59822382	-4.836333043	5204
AHSG	-0.088759488	-0.116533249	-0.158963035	-0.090887879	0.262007549	0.162881134	0.04221988	0.250992608	-4.616683115	197
PRUNE	0.238791145	0.405701999	0.344875652	0.213287242	0.117399178	0.014083665	0.022131083	0.160141511	-4.308163951	58497
NF2	-0.068102018	-0.093697153	-0.146328098	-0.026128787	0.35005055	0.22278263	0.042971602	0.718158521	-4.717594312	4771
TLX2	-0.107153332	-0.324169397	-0.231299931	-0.118222458	0.325580818	0.007369775	0.033003583	0.278980934	-4.693112505	3196
FAM21C /// LOC101930591	0.212029232	0.277126308	0.243676999	0.245769175	0.017664253	0.003926061	0.005505151	0.006783092	-3.519551878	253725 /// 101930591
MYO7A	-0.022723722	-0.327306163	-0.294528692	-0.080010077	0.840147037	0.009170236	0.010533459	0.479378503	-4.938304026	4647
HLA-DOA	-0.24097487	-0.25862651	-0.222535917	-0.152775955	0.016653698	0.014501966	0.021249514	0.117806916	-3.494694817	3111
TNFSF11	-0.088827642	-0.111016166	-0.176255276	-0.156239761	0.184634205	0.116227685	0.009083356	0.02361673	-4.486154336	8600
GPR45	0.085509536	0.179940771	0.191701121	0.191809993	0.352817063	0.068245423	0.036260415	0.042943352	-4.720219091	11250
LOC100506403 /// LOC101928269 /// RUNX1	-0.043700924	-0.127099455	-0.273783471	-0.153665716	0.723338262	0.329823763	0.027438878	0.218902014	-4.915719659	861 /// 100506403 /// 101928269
ME1	-0.097367292	-0.070263263	-0.192387102	-0.085789744	0.32072989	0.492491071	0.047404265	0.380707691	-4.687972089	4199
KIR2DL4	-0.19042655	-0.342999583	-0.288804394	-0.067812405	0.075915213	0.003687384	0.007129781	0.517144941	-4.130710889	3805
NRF1	0.198492531	0.157951198	0.399902047	0.112305858	0.102583356	0.210968513	0.001445357	0.347958399	-4.253753637	4899
WISP1	-0.173055345	-0.226530228	-0.195102391	-0.129616979	0.052349719	0.01731589	0.024841634	0.140402169	-3.976564202	8840
CFLAR	0.250589118	0.148120985	0.669916794	-0.036959465	0.411194274	0.641896708	0.028088737	0.902960817	-4.769766252	8837
MSH6	0.173225442	0.238505238	0.467755314	0.170475307	0.4250768	0.296989479	0.03110961	0.432383228	-4.780096657	2956
GABARAPL1 /// GABARAPL3	0.15712248	0.045831841	0.383994395	0.226054059	0.322428434	0.78145952	0.016272621	0.158325449	-4.689783394	23710 /// 23766
PLXNB2	-0.167980578	-0.02733995	-0.158320517	-0.070237392	0.043365918	0.745245422	0.047833774	0.384088715	-3.897832892	23654
SLC4A4	0.193511438	-0.030269581	0.233002574	0.048653455	0.040489051	0.751217745	0.01204009	0.593633896	-3.869049816	8671
NKX3-1	-0.120186008	-0.004090168	-0.244005488	-0.088005845	0.191808543	0.965699964	0.008710245	0.335826573	-4.500727113	4824
DYRK1A	-0.094732647	-0.192147287	-0.185139198	-0.074991657	0.281472359	0.042553755	0.034048374	0.392082494	-4.642353192	1859
VCAN	0.138141082	0.436374581	1.058201855	0.197577584	0.782748877	0.408791886	0.035079219	0.693507532	-4.928867462	1462
NPAT	-0.055524845	-0.086574238	-0.154239221	-0.002786497	0.47639081	0.292346463	0.046595039	0.971363031	-4.814255628	4863
GSS	0.034978694	0.103480508	0.311044922	0.142736058	0.766330961	0.404432455	0.009782853	0.230848986	-4.925589699	2937
MDFIC	0.102084276	0.187438988	0.209419829	0.055333644	0.341692918	0.101384236	0.048775423	0.604238807	-4.709493604	29969
CADM3	-0.104687689	-0.067755142	-0.267035474	-0.190746574	0.372885237	0.580753891	0.023343366	0.110011153	-4.738460746	57863
FN1	0.099392367	0.091577588	0.855775744	0.174228036	0.796242503	0.820524976	0.027165903	0.651214565	-4.931365151	2335
TUBA1C	0.135994957	0.221256576	0.199802242	0.058871111	0.181402029	0.042373312	0.045779453	0.557838952	-4.479377582	84790
VAMP4	0.285500466	0.274203591	0.544150689	0.443421659	0.1718857	0.209716012	0.009709922	0.037942486	-4.45860528	8674
GALC	-0.079675621	0.051867174	0.354165892	0.069679802	0.601488308	0.745451442	0.021327055	0.64767078	-4.876455225	2581
SLC25A14	0.282246584	0.204908457	0.289320953	0.082258817	0.04243902	0.152380263	0.031653509	0.540751624	-3.888777245	9016
CFLAR	0.167708032	0.233957759	0.495935156	2.64e-05	0.490134432	0.360218125	0.04056496	0.999913115	-4.822437286	8837
RGS11	-0.000125531	-0.100230922	-0.15444717	0.087603827	0.998656605	0.206359301	0.038592921	0.245665138	-4.949172338	8786
CIITA	-0.057812982	-0.093176856	-0.215544767	0.122117413	0.447348332	0.246187913	0.005821496	0.114632125	-4.79566211	4261
ITGB1	0.136842385	0.271599741	0.316785077	0.151877074	0.2087154	0.021436437	0.004436291	0.164288371	-4.53273713	3688
LMNA	0.259077796	0.31861162	0.412872035	0.402133635	0.222294386	0.154405244	0.048281243	0.062754873	-4.556349164	4000
ZMIZ1	0.121776488	0.08874478	0.237163733	0.205939062	0.296721366	0.466198357	0.040320831	0.082837696	-4.660975639	57178
ATP2B4	0.187974432	0.022639155	0.373886125	0.229894543	0.299696628	0.904306043	0.037634888	0.206773841	-4.664469369	493
CRKL	0.077066135	0.189985441	0.195018699	0.0693879	0.422317197	0.065753403	0.041222244	0.469531659	-4.778082952	1399
INTS1	-0.22024283	-0.260757695	-0.255634244	-0.189046757	0.031705824	0.016412107	0.01096878	0.062445527	-3.766258365	26173
OPA1	0.021853054	0.020459672	0.211860382	0.146645131	0.823768181	0.842406673	0.031550265	0.142485408	-4.935924568	4976
EIF1	0.273280052	0.029221987	0.296305801	0.1523638	0.053103166	0.838466339	0.030919817	0.269961017	-3.982525114	10209
C18orf32 /// RPL17 /// RPL17-C18orf32 /// SNORD58A /// SNORD58B /// SNORD58C	-0.044986795	-0.080235868	-0.121356668	-0.045009575	0.446350127	0.199598233	0.03917411	0.446122282	-4.794989742	6139 /// 26790 /// 26791 /// 497661 /// 100124516 /// 100526842
KHSRP	0.033702557	-0.047762188	-0.13249732	0.004816856	0.606399788	0.487164365	0.042332931	0.941163932	-4.878398472	8570
CLASP2	0.005403277	0.000168773	0.166761705	0.109006156	0.949074896	0.998482277	0.048252418	0.20404904	-4.948082982	23122
SGSM2	0.094074539	0.09944001	0.196612665	0.14936436	0.31580687	0.312093861	0.03494372	0.115985008	-4.68265149	9905
TFDP1	0.176314979	0.188485417	0.230868933	0.303053493	0.120645969	0.113944953	0.038153873	0.010235456	-4.319101937	7027
SULF1	-0.008796893	-0.0475565	-0.141299874	-0.118445055	0.892719786	0.488747731	0.031074136	0.077390442	-4.944313137	23213
USP24	0.01258038	0.105252572	0.450466565	-0.022515721	0.919416534	0.422272503	0.000714106	0.856343791	-4.946438037	23358
6-Sep	-0.171720279	-0.030052768	-0.292555228	0.02660003	0.21964321	0.835604643	0.03461224	0.847231141	-4.551873471	23157
KIAA0368	0.14258432	0.167115428	0.220543082	0.014891014	0.144079625	0.104169086	0.022587244	0.876455116	-4.389664787	23392
HMGXB3	0.083347357	0.115333984	0.223251234	0.087993092	0.433578485	0.303444482	0.035451768	0.408679686	-4.786180252	22993
NBEAL2	0.081653989	0.038774412	0.360981071	0.018641498	0.623061141	0.823596873	0.030294653	0.910473418	-4.884747054	23218
NEDD4L	0.169929519	0.348551501	0.188398172	0.139783272	0.083529236	0.001519482	0.048290825	0.151115491	-4.169985593	23327
FN1	0.065491126	0.114415763	0.590254071	-0.064469458	0.804726191	0.680754814	0.026855338	0.807709166	-4.932846356	2335
SPIDR	0.224147611	0.089944119	0.325329954	0.164581824	0.105678756	0.527740624	0.01773303	0.229902298	-4.265787381	23514
HMGXB4	0.095348456	0.121046082	0.205469721	0.137233762	0.286116439	0.198719095	0.021586075	0.128710316	-4.648155454	10042
DLG3	0.118473537	0.023163943	0.216759308	0.116592107	0.281582087	0.839333572	0.046242227	0.289139103	-4.642491652	1741
NME4	0.37803722	0.409654475	0.49284005	0.38520306	0.062131293	0.054423449	0.013720571	0.057622158	-4.047857411	4833
OLFM4	1.391054892	3.631522312	2.263102489	0.744684746	0.101657739	0.00023152	0.007924758	0.372799573	-4.250079951	10562
TLE3	0.259095445	0.150912252	0.240609266	0.081447605	0.025510926	0.201000134	0.030852343	0.464797998	-3.674644862	7090
SOS1	0.316361743	1.414942987	1.722748806	2.221642329	0.552871113	0.015999185	0.002041445	0.000226943	-4.855341909	6654
DPY19L1	0.233530719	0.133773808	0.284951938	0.248721388	0.082535687	0.333965024	0.030371623	0.065370482	-4.165078504	23333
CDS2	0.112437991	0.303805911	0.296347372	-0.018019264	0.414678956	0.041704201	0.031357652	0.895396675	-4.772406821	8760
KLC1	0.185707559	0.182318115	0.305297723	0.052016482	0.197541095	0.226906171	0.032278183	0.714446421	-4.511931647	3831
SEC23A	0.105169562	0.08367901	0.189650485	0.124989782	0.254707581	0.385240058	0.038047977	0.177862742	-4.606449266	10484
RECQL	0.063543703	0.069109979	0.236861563	0.058820893	0.568459026	0.554328316	0.033637441	0.59739399	-4.862496064	5965
PXDC1	0.215632237	0.283616818	0.293863208	0.26877811	0.046282159	0.014175202	0.006340467	0.0147121	-3.925087243	221749
COL6A1	0.11817921	0.076734129	0.180746438	0.160522606	0.162362789	0.381995597	0.030512757	0.061291798	-4.436485036	1291
APBB2	-0.189419918	-0.07124357	-0.20721464	-0.037815529	0.060206519	0.488504881	0.034411971	0.698937163	-4.034788987	323
CEBPD	0.38191356	-0.05848741	0.654200155	0.506443188	0.224634951	0.85746241	0.035566841	0.110750929	-4.560248857	1052
NFIB	0.093541198	0.155282744	0.207062094	0.165387764	0.257696797	0.078020407	0.012891362	0.050491396	-4.61068226	4781
ROCK1	0.096611899	0.097750919	0.137119588	0.076941589	0.118592021	0.131598755	0.024770875	0.210323702	-4.312219922	6093
Y16709	-0.023809004	-0.138115678	-0.235679396	-0.082455459	0.840532413	0.270754312	0.046046161	0.487615077	-4.938357063
CYHR1	0.235603165	0.228562869	0.339856341	0.175260241	0.048941766	0.067233073	0.004558368	0.137008277	-3.948454446	50626
PTPN2	0.157100442	0.229490058	0.166915442	0.141831302	0.06909527	0.013580511	0.046347619	0.098985469	-4.091867973	5771
LOC339166 /// WSCD1	-0.066743201	0.003202148	-0.21294752	-0.06790416	0.500181534	0.975296751	0.031563566	0.492817282	-4.828183519	23302 /// 339166
MOCS1	-0.061138835	-0.066898792	-0.158210844	-0.013589388	0.42132268	0.401740996	0.036774581	0.857376018	-4.777352476	4337
COG7	0.178265931	0.253148795	0.295664376	0.08219492	0.157851471	0.059363099	0.018583286	0.509027686	-4.425495291	91949
TAF6L	-0.118304761	-0.214604676	-0.232942542	-0.118107944	0.208948305	0.034275001	0.01371791	0.209685855	-4.533157015	10629
LOC101929842 /// PGA3 /// PGA4 /// PGA5	-0.287896504	-0.197784007	-0.256046957	-0.091854106	0.01742441	0.109197737	0.027108967	0.427261142	-3.513783202	5222 /// 643834 /// 643847 /// 101929842
SNX13	0.244139327	0.349097677	0.320789372	0.202152599	0.093832824	0.025157448	0.025138496	0.16209166	-4.21752635	23161
TMCC1	0.249293177	-0.02976967	0.40098258	0.216448126	0.129445066	0.860148627	0.0143914	0.18582419	-4.347216803	23023
ICOSLG	0.008804609	0.095509185	-0.258587926	-0.090810467	0.944351087	0.472344522	0.040494301	0.473569389	-4.947871029	23308
TUBB3	0.167955533	0.053373925	0.334049796	0.190997311	0.2367551	0.716925359	0.018666181	0.180031324	-4.579705504	10381
NSG1	0.749008726	1.03119819	0.606285279	0.694563595	0.003733037	0.000275726	0.012893346	0.006624382	-2.868322903	27065
PCGF2	-0.191605335	-0.030700779	-0.19798495	-0.10602737	0.052266178	0.759239584	0.038323565	0.271712972	-3.97589785	7703
ZNF467	-0.149801869	-0.125745214	-0.245513941	-0.099802937	0.156151228	0.253362272	0.019415105	0.339992456	-4.421262638	168544
CLCC1	0.022989251	-0.059566025	0.237162847	0.172051187	0.842156003	0.623372072	0.040050189	0.143577915	-4.938579027	23155
DHODH	-0.1621096	-0.149719696	-0.308479714	-0.323985276	0.174829559	0.230466541	0.01028529	0.009496919	-4.465166725	1723
EIF5A	-0.175346418	-0.177668648	-0.224975765	-0.125974435	0.077397261	0.087421591	0.021175674	0.198574408	-4.138669694	1984
LOC101928747 /// RBMX /// SNORD61	-0.009889264	-0.03277429	-0.166539372	-0.017322558	0.887209639	0.654536327	0.018387107	0.803859427	-4.943797724	26787 /// 27316 /// 101928747
TCHH	-0.122567797	-0.084794759	-0.108406566	-0.102382414	0.02661729	0.13404802	0.0405244	0.06069843	-3.692547229	7062
STARD5	-0.160774432	-0.240276911	-0.184215058	-0.142883794	0.088365965	0.017835029	0.044880789	0.127887274	-4.193029349	80765
NOP16	-0.009995435	-0.049236779	-0.166866774	-0.062478251	0.904371293	0.573605347	0.04469336	0.454862091	-4.945316163	51491
COX7C	-0.180534264	-0.244455522	-0.275098973	-0.148682037	0.028034478	0.00571604	0.001015481	0.066728936	-3.714415324	1350
COL11A2	-0.186840959	-0.07170591	-0.205032278	-0.036395102	0.062877544	0.484510543	0.035730577	0.70892757	-4.052811904	1302
SERPINA4	-0.130451103	0.03573504	-0.158618229	-0.099766407	0.110671626	0.670429082	0.046881256	0.218208934	-4.284426307	5267
	-0.090584951	-0.280012573	-0.205882477	-0.007511264	0.341304349	0.007990077	0.030105237	0.936602625	-4.709110586
FAM189A2	-0.167026531	-0.009576007	-0.237978532	-0.015638265	0.037414133	0.90584736	0.003128922	0.839498483	-3.835887813	9413
RQCD1	0.10986329	0.024516215	0.168785078	0.071260424	0.208034892	0.785996661	0.049266177	0.410352757	-4.531507185	9125
	-0.272028711	-0.136288819	-0.215971524	-0.15968404	0.000534599	0.072729939	0.003241737	0.029623486	-2.081987552
CD7	-0.445321506	-0.543204849	-0.317794807	-0.298524435	0.003637331	0.000950721	0.026112564	0.042460702	-2.85757069	924
CTTN	0.374780328	0.459003302	0.365346166	0.251365637	0.042874352	0.019517904	0.040676454	0.165991542	-3.893055222	2017
MAX	0.243944744	0.569479914	0.427987848	0.234233253	0.203698382	0.007186544	0.024856475	0.221772548	-4.523558642	4149
PDLIM4	-0.223945715	-0.103269363	-0.195051358	-0.180712696	0.015027188	0.26465347	0.026551579	0.045810347	-3.451342208	8572
VWA8	0.014863841	0.068438271	0.310088792	0.243921629	0.90351069	0.595464301	0.013048386	0.054290492	-4.945246097	23078
ITGA8	-0.160598523	-0.183666919	-0.171754252	-0.145475628	0.047424717	0.031690838	0.02899918	0.070809437	-3.935289792	8516
11-Sep	0.042027556	0.142773818	0.376485004	0.411764394	0.82257198	0.469515811	0.044327257	0.034734722	-4.935741131	55752
ATXN7L1	-0.126258257	-0.142531117	-0.183557783	-0.049387708	0.145303632	0.118059428	0.031709504	0.562693919	-4.392999147	222255
PPFIBP1	-0.247123901	-0.251386713	-0.27237844	-0.180008422	0.045676883	0.052119662	0.023673825	0.13897798	-3.919577566	8496
LSAMP	-0.087142636	-0.037131994	-0.167299436	-0.07829389	0.277484961	0.656253001	0.035617995	0.328239884	-4.637275901	4045
CAPN3	0.245783762	0.190996269	0.338159455	0.016474507	0.085741641	0.197724233	0.016749012	0.905868813	-4.180695784	825
CD7	-0.443270146	-0.721589026	-0.391025764	-0.241956237	0.015276371	0.00040292	0.025188394	0.169714513	-3.458278599	924
HIST1H4L	0.010015821	-0.025439967	-0.192054928	0.039580068	0.916678048	0.800079635	0.044658414	0.679721748	-4.946248314	8368
LOC102725072 /// LOC102725315 /// LOC727983 /// POM121L10P /// POM121L1P /// POM121L4P /// POM121L8P /// POM121L9P	0.028393936	0.025982445	-0.217321969	-0.017837466	0.763309761	0.792713647	0.022389263	0.849880411	-4.924957536	25812 /// 29774 /// 29797 /// 266697 /// 646074 /// 727983 /// 102725072 /// 102725315
EPX	-0.183356851	0.087671129	-0.203946342	-0.138447228	0.040865935	0.337013678	0.019633278	0.116806052	-3.872937045	8288
HIST1H2AK	-0.159992525	0.002122729	-0.155605873	-0.084953551	0.045668301	0.979093499	0.043826176	0.2764207	-3.919498912	8330
MTMR2	0.132610695	0.178781264	0.330302449	0.2443266	0.393475204	0.274682099	0.033085786	0.121425954	-4.75582258	8898
CDC42EP4	-0.134796897	0.061034058	0.288487993	0.092383656	0.308915137	0.658075217	0.028909195	0.483460958	-4.675021515	23580
SMARCA4	0.073154204	0.109540282	0.152967069	0.06333101	0.320680463	0.159937788	0.03661131	0.388914763	-4.687919196	6597
MEGF8	0.249247141	0.2301824	0.331433474	0.109669804	0.014723485	0.029848115	0.001244779	0.262733225	-3.442731678	1954
VAMP2	0.047083627	-0.037075206	0.244113274	-0.006858582	0.670033209	0.748863878	0.027921998	0.95042926	-4.900728648	6844
MACF1	0.017036044	0.108401383	0.290217049	0.118838906	0.903163785	0.462524992	0.038474081	0.398973624	-4.945217673	23499
HNRNPM	0.053383548	-0.1743596	0.381029803	-0.051168374	0.750975953	0.326726691	0.024583508	0.760970823	-4.922281828	4670
SLITRK5	-0.116293957	-0.199979968	-0.264043104	-0.170046789	0.212741	0.045667732	0.005510305	0.072684392	-4.539919234	26050
FAM21A /// FAM21C /// LOC101930591	0.131334537	0.252498195	0.207702267	0.235384336	0.122547583	0.006816647	0.014211396	0.007992165	-4.325361796	253725 /// 387680 /// 101930591
API5	0.089623712	0.270556821	0.413717487	0.239640168	0.560977802	0.101303837	0.008682249	0.126755997	-4.859109603	8539
DDX51	-0.167390061	-0.117120652	-0.206503868	-0.121175686	0.093294704	0.256326267	0.034311809	0.218965385	-4.21518283	317781
CXCL5	0.160887708	0.838378504	1.28362621	0.244138438	0.760458233	0.137186369	0.016469962	0.643980028	-4.92435252	6374
NRXN3	0.212258935	0.193954266	0.257139095	0.073072579	0.011315514	0.025378244	0.001986387	0.359031142	-3.331800308	9369
TM4SF1	-0.194123048	-0.210750933	-0.2411465	-0.251819238	0.01108845	0.008813279	0.00154087	0.001454756	-3.323268198	4071
TM4SF1	-0.044891946	-0.162662063	-0.177893574	-0.15710739	0.600834409	0.078040565	0.038004394	0.07445193	-4.876193994	4071
	-0.182163085	-0.128652181	-0.302429241	-0.168598752	0.062377431	0.201961981	0.002336319	0.083232178	-4.049498338
CXCL5	0.006631238	0.317271585	1.022373012	0.052969371	0.986426667	0.440129014	0.010334331	0.891923098	-4.949095748	6374
TOX3	-0.049349894	-0.104635921	-0.173173476	-0.028752259	0.482677279	0.161324232	0.014945973	0.681669774	-4.818045045	27324
TSC22D1	0.260577827	0.317440157	0.480492176	0.121509164	0.156781028	0.102085152	0.009454264	0.503144177	-4.422836419	8848
TBX6	0.028206844	0.056649999	0.172290234	0.0190541	0.672500167	0.420197393	0.011331932	0.775032031	-4.901493681	6911
	0.163934882	-0.000121966	0.327144923	0.076811796	0.209120765	0.999279034	0.012647154	0.551865393	-4.533467581
AJAP1	-0.165738123	-0.069643373	-0.228511948	-0.111335302	0.04604824	0.410273635	0.005772449	0.171944206	-3.922966717	55966
CALD1	0.083964194	0.197219593	0.254787163	0.177556592	0.4208988	0.077885032	0.015609555	0.094994028	-4.777040363	800
IGKC	-0.042014094	-0.093879159	-0.203017265	-0.143564583	0.561336271	0.220683329	0.006329785	0.054161406	-4.859273834	3514
DGCR5	0.216769346	0.06422732	0.191876398	0.12016879	0.01491987	0.470163036	0.024223334	0.161782781	-3.448319506	26220
PHTF1	-0.097107908	0.238741381	0.299242659	0.179628127	0.476661767	0.101823285	0.028564142	0.192742562	-4.814420621	10745
MINOS1P1	0.005300726	-0.243747707	0.482156488	0.111602505	0.980348223	0.285057155	0.02616686	0.604888878	-4.949010944	100462953
SEMA3D	-0.141547635	-0.112387445	-0.236830135	-0.144607242	0.041649897	0.117350081	0.000905019	0.037723416	-3.880907325	223117
SYNE1	0.161545665	0.047882352	0.215445289	0.203820035	0.121384007	0.655257393	0.03531923	0.053486949	-4.321544022	23345
	0.057769462	-0.110758743	0.719434833	0.005300025	0.855894256	0.740079315	0.024868491	0.986703145	-4.940361935
	-0.060281018	0.080662179	-0.228900305	-0.260409092	0.564972182	0.463644881	0.029326378	0.017791688	-4.86092839
	0.104861025	-0.076135785	0.359986799	0.194719885	0.520072584	0.655491316	0.027689618	0.236437013	-4.839004025
6-Mar	0.086797027	0.145311293	0.192336111	0.0360375	0.337901103	0.130767076	0.032953998	0.688724387	-4.705731125	10299
GK2	-0.172634758	-0.086912847	-0.192160703	-0.130298694	0.014907467	0.223664804	0.005646919	0.060340423	-3.447968773	2712
SNRPE	-0.148917668	-0.199204088	-0.343436507	-0.069955402	0.272629275	0.164511039	0.012175528	0.60330607	-4.630970066	6635
PLK3	-0.095193963	-0.120820098	-0.186253419	-0.135176274	0.259042699	0.174201419	0.026601386	0.112975352	-4.612568833	1263
PACRG	-0.152756937	-0.164716271	-0.315784219	-0.220074961	0.092227666	0.083864129	0.000826883	0.01800466	-4.210493305	135138
MYCL	-0.057212727	-0.183336506	-0.258289427	-0.033759694	0.524896853	0.059002128	0.005339432	0.706874703	-4.841521427	4610
BUB1	0.131525994	0.091870253	0.174682329	0.174623452	0.071602774	0.222822996	0.015342612	0.01910433	-4.106595767	699
UBR2	-0.217755605	-0.498645299	0.431719548	0.005543518	0.305412164	0.03036364	0.040410834	0.978988749	-4.671059456	23304
TTC39A	-0.02154477	-0.055472169	-0.296261933	-0.232395612	0.806898364	0.549531843	0.001467156	0.01264641	-4.933214651	22996
ERV9-1	-0.195948318	-0.142801113	-0.332466826	-0.134504149	0.071705549	0.204098841	0.00264458	0.209484867	-4.10718791	100616497
TBC1D2B	0.138384771	0.167114915	0.2911728	0.255071637	0.267750963	0.203508403	0.0198314	0.046284775	-4.624494417	23102
VCAN	0.22460052	0.486458296	0.892583694	0.264449987	0.605750079	0.290141293	0.039957734	0.543735943	-4.878143316	1462
BCAT2	0.095647464	0.120447063	0.297419112	0.114946115	0.487836904	0.40573912	0.031079669	0.405317846	-4.821095779	587
DLX2	-0.09816614	-0.03923078	-0.205608337	-0.14598838	0.218937492	0.635606286	0.010678019	0.071864163	-4.550671437	1746
MPPED2	-0.155157413	-0.171035814	-0.210727572	-0.177541004	0.068090982	0.055896493	0.012306745	0.038493268	-4.085812799	744
PRIM2 /// PRIM2B	-0.007389742	0.00940835	0.243152476	-0.019855112	0.93965661	0.926783191	0.014342969	0.838874065	-4.947641656	5558 /// 100996481
SMARCA4	0.028460386	0.2638223	0.351630988	0.133051033	0.826889694	0.060973842	0.008437732	0.310828406	-4.93639703	6597
NMT2	-0.053039406	-0.442861021	-0.429186867	-0.170918673	0.799901355	0.051039241	0.040304014	0.416508801	-4.932012345	9397
RCC1	0.023059292	0.091924845	0.235402147	0.139538022	0.84323222	0.454340694	0.043360164	0.237096987	-4.938724841	1104
MTMR7	0.037278047	0.064241499	0.161713214	0.031357102	0.545056718	0.322679283	0.010053215	0.610370157	-4.851611194	9108
MYH7B	-0.108031561	-0.191026511	-0.161250823	-0.046464667	0.188736324	0.030936866	0.046061451	0.567038728	-4.49456389	57644
	0.066975789	-0.181968874	-0.194886528	-0.07478723	0.376013371	0.027115661	0.011110796	0.323722846	-4.741183353
	0.078995637	0.140041181	0.239582402	0.08895604	0.453488238	0.209261863	0.023577705	0.399223094	-4.799747664
LINC01361	-0.035488827	-0.161531951	-0.146012492	-0.136464924	0.562602283	0.016710364	0.018377026	0.032151675	-4.859852259	101927498
DXO	-0.119605213	-0.098491525	-0.246123412	-0.016667113	0.259066894	0.373494843	0.020243199	0.873642272	-4.612602639	1797
SPEF1	-0.095759271	-0.053833427	-0.27177006	-0.217434394	0.343322029	0.609468609	0.008269725	0.037007785	-4.711093179	25876
	-0.325449269	-0.411591187	-0.502061555	-0.382597881	0.0604648	0.025497107	0.004015128	0.029086326	-4.03656748
	0.022987799	-0.092430963	0.233186669	0.136799507	0.77707751	0.282339423	0.005433043	0.099832974	-4.927765093
ANK2	-0.042001657	-0.035566208	-0.147857825	-0.138023345	0.541629678	0.621766508	0.031859727	0.051767051	-4.849943851	287
IL1RN	-0.099331367	-0.131394137	-0.167482937	-0.060467611	0.166814619	0.084185284	0.019190792	0.394989347	-4.447001528	3557
ARFGEF1	0.045336183	0.228965432	0.403992209	0.010336411	0.825247018	0.292237631	0.048553483	0.959833703	-4.93614952	10565
	-0.120708702	-0.096189707	-0.19378275	-0.048137953	0.134223705	0.251211545	0.015740639	0.543606538	-4.36162966
SIGLEC8	-0.146696064	-0.175099633	-0.144943365	-0.052634802	0.037811819	0.019346594	0.033539213	0.44093495	-3.840329546	27181
ZSWIM8	-0.119831365	-0.131819349	-0.187240638	-0.19908875	0.201281805	0.180757565	0.042730317	0.038209498	-4.519044118	23053
RRP12	-0.079013687	-0.127900658	-0.256290485	-0.07334689	0.225079299	0.065728033	0.000255495	0.259261789	-4.560983817	23223
	-0.06334328	-0.149883217	-0.34618624	-0.250239171	0.661008344	0.325832517	0.017873797	0.090758738	-4.897868493
LOC100506248 /// LOC728026 /// MIR1244-1 /// MIR1244-2 /// MIR1244-3 /// PTMA	-0.092935792	-0.094789084	-0.212724891	-0.111520054	0.39177565	0.404775512	0.048055568	0.305480908	-4.75443812	5757 /// 728026 /// 100302285 /// 100422872 /// 100422885 /// 100506248
SP3P	-0.04992513	-0.015355459	-0.151466772	-0.119365923	0.383131588	0.796909678	0.009318465	0.043027247	-4.747263474	160824
OR2B2	-0.064161358	-0.039554812	-0.142396302	0.051248033	0.352019994	0.582448607	0.0377341	0.456011436	-4.719465694	81697
GALK2	0.108695764	0.04125741	0.198377305	0.094966807	0.282914142	0.694989958	0.047329963	0.3469992	-4.644167189	2585
PA2G4P2 /// PA2G4P2	-0.229220018	-0.100047245	-0.16930048	-0.126273204	0.012335939	0.275492244	0.049888034	0.152027646	-3.368158707
FN1	0.155774257	0.334820411	0.574794636	0.239880727	0.466094373	0.14103534	0.008458579	0.264744639	-4.807872502	2335
TPSAB1 /// TPSB2	-0.203908989	-0.216237243	-0.208251936	-0.121293523	0.034091276	0.032296629	0.025388923	0.19600014	-3.796787131	7177 /// 64499
LOC101927086	0.043310443	-0.077463845	-0.237164467	-0.041973631	0.66356779	0.459634406	0.018520876	0.673310268	-4.898689496	101927086
RP3-497J21.1	0.072988892	0.06904472	0.191263383	0.080194695	0.452632377	0.49776058	0.047545549	0.40975243	-4.799183296
VAC14	-0.025739312	-0.075828031	-0.205091324	-0.007820486	0.799362025	0.476993158	0.042702099	0.938411373	-4.931917747	55697
TAPT1	-0.213239443	-0.085486222	-0.223096264	-0.123415297	0.050040647	0.44055601	0.034401771	0.246055805	-3.957731934	202018
SOX5P /// SOX5P	-0.113049153	-0.073139973	-0.142401324	-0.136269794	0.067163586	0.250120531	0.018958357	0.029352015	-4.080138278
NHP2P2 /// NHP2P2	-0.07278971	-0.301587981	-0.228256755	-0.111007149	0.355719383	0.000893294	0.004841653	0.163097516	-4.722943178
MAG	-0.086469683	-0.177641159	-0.195825433	-0.112028512	0.336370494	0.065517988	0.029086862	0.215444182	-4.704196535	4099
PLCH1	-0.145548257	-0.109458242	-0.159320633	-0.101769839	0.060526482	0.171897076	0.03452925	0.182454723	-4.036991061	23007
	-0.024388454	-0.07590545	-0.266083735	-0.14666197	0.856599188	0.592625726	0.048161779	0.282002057	-4.940448845
PDIA6	-0.019025755	0.225258558	0.304102286	0.155730141	0.874961892	0.083680425	0.013495688	0.204128517	-4.942556999	10130
ARHGAP1	-0.12336887	-0.253676845	-0.28636283	-0.054539697	0.269901074	0.035604052	0.011253002	0.622708409	-4.627366218	392
PRODH2	-0.204018542	-0.091506952	-0.195040699	-0.174413433	0.035037482	0.351832314	0.036396094	0.068662484	-3.808301684	58510
OR7E12P	-0.074473757	-0.044492898	-0.245481056	0.001465055	0.498631489	0.699129377	0.02623487	0.989336295	-4.827309603	10821
	-0.054249047	-0.146201549	-0.18701149	-0.094038195	0.555840612	0.136634263	0.041720452	0.310176927	-4.856734015
	-0.178774691	-0.05460718	-0.203087529	-0.048786946	0.043882148	0.544012801	0.019042081	0.569511833	-3.902791189
PYHIN1	0.608524856	-0.093169652	0.925903463	0.266118076	0.059466743	0.776521446	0.004330384	0.397805758	-4.029651028	149628
	0.050722308	0.155613284	0.295605733	0.165539118	0.708392416	0.278365397	0.029957143	0.227666631	-4.911834624
	0.083521808	0.110528177	0.366436521	0.078735326	0.5580475	0.460669868	0.011572433	0.580699619	-4.857759602
	-0.028137763	0.015213708	-0.177958934	-0.099346287	0.755251006	0.872248727	0.048044306	0.275739183	-4.923226632
	-0.169194235	-0.221423765	-0.297494631	-0.155670994	0.144323736	0.071344117	0.010506669	0.177971941	-4.390332256
HERC2 /// HERC2P10 /// LOC101929047 /// LOC101929832	0.137662903	0.137326086	0.19066258	0.220935921	0.144884723	0.164820465	0.039799356	0.022863741	-4.391861467	8924 /// 390561 /// 101929047 /// 101929832
RUNX1T1	-0.207152034	-0.053007369	-0.180803656	-0.023168257	0.025535349	0.56983738	0.041532161	0.794014302	-3.67504841	862
IL23A /// TCRBV10S1P /// TRBV21-1 /// TRBV21-1	-0.143027186	-0.139308873	-0.29664772	-0.161004634	0.240192924	0.274591257	0.015243264	0.187537741	-4.585010498	51561
PRB4	-0.058763865	-0.046645871	-0.138774407	-0.016674056	0.401349619	0.524223572	0.045857254	0.810717286	-4.762128018	5545
CHRNA4	-0.010638719	0.121519514	0.214378411	0.049298335	0.887385236	0.130700884	0.005722645	0.513214064	-4.943814558	1137
HNF1A	-0.160569115	-0.156772478	-0.216348409	-0.129906126	0.096727789	0.120873225	0.023077542	0.175427067	-4.229894661	6927
KIF22	0.051595122	-0.113257025	-0.219648484	-0.118941697	0.639941315	0.330696424	0.045759053	0.284843464	-4.890807409	3835
HOXB7	-0.181243671	-0.009300087	-0.183248201	0.019405629	0.039871038	0.916828094	0.031671341	0.81929159	-3.862595168	3217
CDC25C	-0.147079393	-0.158971515	-0.199646573	-0.132789525	0.033335856	0.02867923	0.00381322	0.052986562	-3.787359553	995
TPSAB1 /// TPSB2	-0.102699322	-0.145581939	-0.188189843	-0.093941075	0.285962812	0.152582627	0.047834259	0.32826163	-4.647965391	7177 /// 64499
	-0.090857596	-0.115506018	-0.19619932	-0.114965361	0.357216856	0.266094357	0.044963664	0.246131758	-4.724337011
SKAP2	-0.173134514	-0.170609661	-0.25626426	-0.073740812	0.081747446	0.10091277	0.009717063	0.448508781	-4.161141117	8935
	-0.303109747	-0.347252983	-0.14691405	-0.197969269	0.000228209	7.86e-05	0.042804609	0.010154111	-1.751121617
	-0.175735058	-0.09550189	-0.198866252	-0.159530278	0.031851223	0.251907545	0.012972965	0.049779039	-3.768184644
RARG	-0.007342659	0.123365086	0.21094371	0.021098665	0.94134152	0.244169271	0.035048193	0.832602676	-4.947726132	5916
ASB4	0.18460922	0.113958419	0.152043519	0.135803642	0.011516851	0.122976879	0.028446059	0.05664597	-3.339224892	51666
RP3-507I15.1	0.016866456	-0.233586608	-0.174184115	-0.004500964	0.808775317	0.003147926	0.014010028	0.948482317	-4.933529312
SH3BP2	-0.234175111	-0.084563816	-0.299684821	-0.219582509	0.124562136	0.590080989	0.044535825	0.148806642	-4.331879991	6452
MYL4	0.184539988	0.149314611	0.274242591	0.088120288	0.131698191	0.241053927	0.023502903	0.464703414	-4.354083306	4635
	-0.144281224	-0.193366086	-0.25282758	-0.256605065	0.157973913	0.074280205	0.013399057	0.015351526	-4.425798147
AC004692.5	-0.149759507	-0.349089801	-0.198223275	-0.09582395	0.092686436	0.000586053	0.023702508	0.274927278	-4.212516547
CDC37P1 /// CDC37P1	-0.180071986	-0.184994454	-0.34621203	-0.153547783	0.107148327	0.114200161	0.002475783	0.166870484	-4.271369561
RP3-522P13.2	0.163078886	0.176603886	0.240357697	0.093183241	0.117966462	0.106964454	0.019944212	0.364717172	-4.310098368
IGHA1 /// IGHG1 /// IGHG3 /// IGHM /// IGHV4-31	-0.175846134	-0.048617506	-0.214689501	-0.052335478	0.099662456	0.657094076	0.039641551	0.616397858	-4.242038371	3493 /// 3500 /// 3502 /// 3507 /// 28396
ADD3-AS1	-0.127956411	-0.038360669	-0.150745116	-0.053697673	0.096352518	0.626823309	0.044479063	0.476408265	-4.228313655	100505933
	-0.069953443	0.010456901	-0.196606922	0.044919909	0.363960939	0.896307997	0.011786718	0.558230453	-4.730517749
	-0.151344694	-0.22032828	-0.165802254	-0.076506927	0.057728444	0.010361795	0.032474621	0.325900862	-4.017313749
CR1	0.088763834	-0.122223543	-0.32131045	0.010480353	0.579440078	0.467734014	0.044132869	0.947687243	-4.86731337	1378
OR7E37P	-0.156908569	-0.090000229	-0.319645574	-0.046171123	0.27168352	0.544731229	0.024797006	0.743940911	-4.629725789	100506759
KAZALD1	-0.094685821	-0.239394482	-0.223159603	-0.164965282	0.289424546	0.014532642	0.013290959	0.070260019	-4.652217554	81621
LOC101929232 /// PDCD6IPP2	-0.026994059	-0.059253526	-0.244587575	-0.243458442	0.828495512	0.650727214	0.049062754	0.058398127	-4.936636586	646278 /// 101929232
	-0.218780779	-0.102930998	-0.185069349	-0.257931152	0.012305656	0.240421041	0.026131705	0.003803051	-3.367123386
SIX5	-0.032111998	-0.120658486	-0.219151014	-0.041347153	0.737767415	0.235739449	0.023446833	0.666600353	-4.919244712	147912
AKAP6	0.043913565	0.119359919	0.178312698	0.108657625	0.547004289	0.12522036	0.015727495	0.142507656	-4.852550204	9472
TMEM43	0.069356485	-0.010489459	0.301684172	0.045705426	0.458234547	0.91441071	0.002038888	0.624017381	-4.802847714	79188
PPA1	-0.100788208	-0.02154043	-0.231913113	-0.111994522	0.368956769	0.853744849	0.037674544	0.318928204	-4.734996679	5464
CYBRD1	0.398769117	0.231483886	0.540928797	0.280628407	0.068771388	0.303969243	0.012608505	0.193726112	-4.089925231	79901
MAP7D1	-0.019619112	-0.008447334	0.23416754	0.038681418	0.845552332	0.936243588	0.02139482	0.701207357	-4.939035623	55700
TSPAN13	-0.458837958	-0.379902015	-0.701889498	-0.223597571	0.179849086	0.286816224	0.037442866	0.508224859	-4.476072851	27075
DCTN4	0.111566342	0.033987005	0.305608228	-0.061671354	0.474478181	0.834755292	0.048589055	0.691660551	-4.813086672	51164
MRPS16	-0.130198124	-0.146160635	-0.199338671	-0.013515858	0.157705813	0.131442738	0.028626074	0.881334298	-4.425134669	51021
NDUFB2	-0.198762263	-0.174505877	-0.165806492	-0.1683601	0.023624281	0.054918008	0.04761862	0.052275319	-3.642236162	4708
POLR1D	-0.236097389	-0.361718707	-0.248848245	-0.082982742	0.02811795	0.002119732	0.017181989	0.422898403	-3.715668403	51082
WDR74	-0.126507205	-0.051012458	-0.200864873	-0.130227552	0.209192855	0.625106815	0.043106033	0.196475425	-4.533597313	54663
CAMK2N1	0.319902364	0.337050629	0.545728228	0.242341639	0.213684441	0.211654328	0.032222947	0.34338551	-4.541579645	55450
ERMP1	0.29018978	0.154937284	0.415664357	0.280006538	0.124020115	0.426451895	0.025574852	0.137215361	-4.330137521	79956
CRELD2	-0.035734883	0.052617723	0.219885197	0.003298566	0.750538456	0.655625995	0.049671222	0.976566976	-4.922184094	79174
LRRFIP2	0.094774957	-0.005196719	0.286248438	0.223562621	0.458032575	0.968900725	0.025454597	0.086639231	-4.802716815	9209
ZNF281	0.083913663	-0.047322722	-0.194173418	-0.018228338	0.371966889	0.629465918	0.037809312	0.845192628	-4.737655466	23528
TIMM10	-0.242865226	-0.203528915	-0.534115634	-0.177262185	0.237215736	0.342799511	0.010099416	0.385566705	-4.580421614	26519
CDCP1	-0.258859802	-0.07218271	-0.215775551	-0.134275537	0.024208564	0.531872617	0.048726763	0.227016916	-3.652542837	64866
SLC35C1	0.184172004	0.236137172	0.321438832	0.170180258	0.161698309	0.089773905	0.014537912	0.194871191	-4.434887811	55343
UXT	-0.078806911	-0.203521098	-0.194157196	-0.085330332	0.307529973	0.0160991	0.012789622	0.26996201	-4.673461689	8409
IMPAD1	0.278140525	0.273860817	0.42841856	0.372342951	0.059970223	0.076352865	0.003998986	0.013862649	-4.033154962	54928
FHOD1	0.197688431	0.165033707	0.309315465	0.246678758	0.109771471	0.199351604	0.012087151	0.048651101	-4.281133228	29109
NDUFA3	-0.186471043	-0.218282907	-0.238380829	-0.103455108	0.100963161	0.068702838	0.032433907	0.354906669	-4.247299784	4696
NCAPG	-0.138118292	0.115048788	0.221477547	0.010354904	0.143698219	0.242273306	0.018347358	0.911041941	-4.388619429	64151
MECR	0.08291398	0.046415965	0.231166933	-0.02898229	0.393170117	0.647037791	0.018071785	0.764042614	-4.755574679	51102
ATG7	0.258718702	0.219496225	0.510628224	0.258432171	0.225539246	0.324752129	0.016912732	0.226040307	-4.561742788	10533
PALMD	-0.178324389	-0.306992316	-0.217393859	-0.164248283	0.042961778	0.001642283	0.012087886	0.060898051	-3.89390901	54873
WARS2	-0.077870932	-0.330283376	-0.396590792	-0.455727225	0.608707535	0.045328014	0.0105879	0.005162421	-4.879300115	10352
ATAD2	0.048623188	0.132180069	0.339592764	0.158142905	0.761995672	0.434579165	0.034817099	0.328335567	-4.924679733	29028
PLSCR3 /// TMEM256-PLSCR3	-0.187398702	-0.072644665	-0.300153353	-0.169013056	0.10289753	0.538368578	0.009054836	0.139594884	-4.254992547	57048 /// 100529211
PPP1R13L	-0.210943006	-0.058680139	-0.240461365	-0.056675827	0.019032688	0.514943606	0.006429542	0.50954257	-3.551039139	10848
MOSPD1	0.069894826	0.251791677	0.158065821	0.116729931	0.36295716	0.003572976	0.038500293	0.13359426	-4.729607704	56180
TNFRSF21	-0.383445759	-0.647649098	-0.463893476	0.079658584	0.08756169	0.008052307	0.034447799	0.715937649	-4.189290927	27242
WDR3	-0.167966598	-0.093975067	-0.251387459	-0.23028936	0.151021075	0.437699921	0.029499747	0.052532016	-4.408175405	10885
MRPL35	-0.06651571	-0.1541823	-0.26119354	-0.008773168	0.559828657	0.20266196	0.022930417	0.93851444	-4.858581782	51318
RPS6KC1	0.092350551	0.217464141	0.316717885	0.190025598	0.45325179	0.09863896	0.011361552	0.128691149	-4.799591911	26750
RAB17	0.019010725	0.059468639	0.15453976	0.162739759	0.803556821	0.460078523	0.043010069	0.040232219	-4.932646244	64284
ATF7IP	0.2636163	-0.000928401	0.399311607	0.341532392	0.128749621	0.995845218	0.020242325	0.052122162	-4.345071154	55729
TMEM140	0.039054588	0.379909995	0.345094118	-0.021149824	0.796449618	0.022386282	0.023816895	0.888859813	-4.931402127	55281
DCAF10	0.085566401	0.127839689	0.251912846	0.146200808	0.502984801	0.341971623	0.047349613	0.256013966	-4.829752505	79269
REPIN1	-0.029012526	-0.141596863	-0.224334427	-0.025131241	0.750472425	0.146095393	0.015429411	0.782905878	-4.922169326	29803
FSD1	-0.135907744	-0.324702582	-0.210698794	-0.173935201	0.154504712	0.002396715	0.025733094	0.071512565	-4.417114781	79187
MYO15B	-0.303300998	-0.538567064	-0.412500763	-0.364840003	0.070135659	0.003483799	0.012814878	0.031406689	-4.098045104	80022
EDC3	0.010845556	0.247158263	0.273848911	0.29872603	0.918793156	0.033419143	0.011663364	0.008369988	-4.946395414	80153
SLC29A3	-0.133284457	-0.113498064	-0.337963885	-0.046065901	0.30800644	0.406384321	0.010702624	0.722430283	-4.673999244	55315
CAMKV	0.103194764	0.212965173	0.143983603	0.118716042	0.131013282	0.004788974	0.032248931	0.084291401	-4.352009603	79012
ALG9	0.166989784	0.127198085	0.271219422	0.095784867	0.2128024	0.362440523	0.040345242	0.470742885	-4.540027556	79796
ADAT1	0.117057411	0.020429095	0.27307236	0.094890148	0.390084966	0.885553521	0.043490893	0.485009089	-4.753052444	23536
CIDEC	-0.266459059	-0.204734653	-0.214353199	-0.172534493	0.009555774	0.051187156	0.027737785	0.082596984	-3.260704828	63924
TTC33	0.138576021	0.266922858	0.2081049	0.042741123	0.186957143	0.01915392	0.044013886	0.679772347	-4.490942222	23548
GDAP2	-0.094836264	0.407609262	0.332101094	0.031056191	0.490464483	0.007786408	0.016852662	0.820680946	-4.82262915	54834
C3orf52	0.11930926	0.229577977	0.190161221	0.160362285	0.158231529	0.012726663	0.023326614	0.061360882	-4.426434506	79669
BCL11A	-0.095912649	-0.031547022	-0.570931749	-0.084106675	0.695054537	0.902038049	0.020848906	0.730950733	-4.908161527	53335
C1orf54	-0.100437058	-0.32132603	-0.422855221	-0.129820746	0.567575914	0.088414149	0.017323966	0.460860481	-4.862100773	79630
ROBO3	-0.134672057	-0.06911807	-0.392067086	-0.137805595	0.444064399	0.706911446	0.026215268	0.433647443	-4.793441426	64221
LRRC16A	-0.177173476	0.11840501	-0.39683676	-0.179481964	0.302087732	0.508442703	0.021007241	0.295950659	-4.667245553	55604
SPATA7	0.476641079	0.3585993	0.388007713	0.425548868	0.012451309	0.065744732	0.032081581	0.024126578	-3.372080139	55812
MCPH1	0.127894402	0.097496476	0.247606565	0.119650964	0.263239605	0.413687245	0.029418645	0.294595893	-4.618376226	79648
EIF4B	-0.161831644	-0.275455033	-0.515668417	-0.109968376	0.430962005	0.205193959	0.013243305	0.591445003	-4.784327051	1975
ZNF3	0.123231129	0.119353716	0.168626038	0.066939125	0.095619394	0.122496487	0.020790037	0.357022454	-4.225206113	7551
AGPAT4	0.228319716	0.041841255	0.419622097	0.277637858	0.185065972	0.814115892	0.014943372	0.109604049	-4.487049417	56895
SMPD3	-0.25254727	-0.333147047	-0.29786207	0.033415307	0.067418568	0.023616173	0.027277729	0.803187853	-4.081706524	55512
DENND1B	0.07479526	0.127524642	0.236233161	0.15559941	0.525584116	0.304927653	0.044091837	0.191811051	-4.841876752	163486
CACNA2D3	-0.305463395	-0.627062351	-0.574418832	-0.079828106	0.256508976	0.031199332	0.031665088	0.764391655	-4.609007341	55799
LOC100996782 /// MED18	0.19672618	0.284387393	0.351490549	0.42358501	0.235957432	0.106117937	0.03271306	0.014377277	-4.578461525	54797 /// 100996782
PCDH9	-0.640074113	0.384124843	-1.026147326	-0.908426654	0.19102092	0.4497403	0.033910744	0.067459073	-4.499157826	5101
LIN7B	0.065238571	0.221839847	0.356318931	0.188118945	0.642833455	0.139599648	0.012782208	0.187132525	-4.891809307	64130
RPL36	-0.075877376	-0.229357215	-0.196076932	-0.078980996	0.354244696	0.011151423	0.017380718	0.335210236	-4.721562803	25873
C16orf95	-0.047304355	0.047597877	-0.220259099	-0.067699649	0.631412321	0.645281442	0.026303897	0.493269389	-4.887791115	100506581
ZMAT4	-0.096232616	-0.117672583	-0.193534789	-0.066574292	0.324069752	0.251709032	0.045235804	0.493167298	-4.69152197	79698
CCDC87	-0.120792802	0.047591859	-0.211301307	-0.044323634	0.264054734	0.671872664	0.047795252	0.679038034	-4.619491101	55231
KLF8	-0.136626165	-0.010633949	-0.190544214	0.021607427	0.117145011	0.90539587	0.026585593	0.800140876	-4.307293988	11279
GPR87	-0.191486958	-0.131035422	-0.166542609	-0.152475694	0.028665665	0.143648021	0.046609473	0.076930354	-3.723798855	53836
MYL7	-0.18916181	-0.017660897	-0.210922377	-0.03967962	0.078402041	0.872050035	0.043528684	0.704602838	-4.143975403	58498
LRRC2	0.071448299	0.118103655	0.159584763	0.09582736	0.364813268	0.157566937	0.041518499	0.226849451	-4.731287808	79442
CLCA4	-0.041235923	-0.092671388	-0.206164473	0.021548454	0.551944302	0.20744694	0.004078781	0.755375794	-4.854904554	22802
STYK1	0.257570815	0.326228173	0.609725641	0.080767806	0.34424871	0.255087599	0.02518729	0.765155231	-4.711998573	55359
C8orf44-SGK3 /// SGK3	0.425541976	0.276859518	0.35332276	0.417777274	0.007444378	0.08452007	0.01918472	0.008462428	-3.155928394	23678 /// 100533105
FBXL8	0.151801135	0.193370805	0.220155959	0.176977364	0.061111277	0.024889598	0.006534896	0.03074657	-4.04098488	55336
	-0.046475569	-0.171914612	-0.285484081	-0.17032199	0.70082347	0.181749336	0.019566281	0.165783708	-4.909774405
LTB4R2	0.030122129	-0.007546903	-0.211825998	0.010097845	0.750068346	0.939290976	0.026071681	0.914889838	-4.922078856	56413
HAND1	-0.214468327	-0.134493588	-0.247562818	-0.117285444	0.01214647	0.120317925	0.003289363	0.153960409	-3.361639027	9421
C11orf63	0.193713111	0.114471437	0.371854945	0.171884782	0.173935547	0.438520685	0.009567334	0.226044626	-4.463187301	79864
INO80D	-0.139360954	-0.109583547	-0.218078986	0.055213055	0.201711584	0.335437482	0.04263396	0.60862852	-4.519851552	54891
JPH3	-0.084233437	-0.061252744	-0.134205477	-0.112973241	0.180840445	0.349557134	0.031084281	0.076232091	-4.47818621	57338
LRIF1	0.017122008	-0.01389242	0.273291432	0.148077559	0.886021327	0.91169648	0.023385569	0.221169179	-4.9436831	55791
BNC2	-0.067900527	-0.312588311	-0.416270452	-0.238424961	0.568371864	0.017065296	0.000985094	0.05214656	-4.862457102	54796
CUZD1	0.158585043	0.138955186	0.35561834	0.127393987	0.338881774	0.423161148	0.031391276	0.441015641	-4.706709538	50624
AIM1L	0.210770473	0.059637679	0.249153644	0.273875035	0.095017066	0.644850499	0.04298377	0.032780609	-4.222634038	55057
GDPD2	-0.017601569	0.043693928	-0.216025936	-0.050944872	0.861485692	0.67999842	0.032878461	0.614254682	-4.941039097	54857
SPATA6	-0.113006902	-0.256493261	-0.227494178	0.010800726	0.313010557	0.034328015	0.040545527	0.922488152	-4.679581592	54558
TTC22	0.017056624	0.063702648	0.229363629	0.212136778	0.85834339	0.526416033	0.017871611	0.033055146	-4.940661977	55001
MYLIP	-0.256868194	-0.38728235	-0.293385532	-0.054072126	0.058585147	0.008387042	0.026777537	0.681428605	-4.023441239	29116
SAMSN1	0.110245531	0.082158117	0.24460918	0.209222515	0.274298137	0.434885734	0.01579626	0.043253702	-4.633152817	64092
HHLA3	-0.250283619	-0.242720142	-0.195063757	-0.167325036	0.002669328	0.005002156	0.012657315	0.036110533	-2.72991569	11147
VPS13B	-0.092692271	-0.179975259	-0.22125118	-0.100838752	0.324225278	0.073649053	0.019084051	0.284269553	-4.69168612	157680
FAM110D	-0.060881495	-0.037869369	-0.186404898	-0.082001268	0.488504672	0.680376012	0.03380157	0.352482669	-4.821486753	79927
CNTNAP3P2	-0.196440939	-0.091453997	-0.185751468	-0.096203484	0.0154849	0.262522062	0.017321176	0.217490525	-3.463997288	643827
SEMA6A	0.103394557	-0.008480774	-0.24658164	0.060528287	0.226819062	0.923716985	0.004816918	0.475493202	-4.563845117	57556
CSRNP3	-0.053293049	-0.103964886	-0.165341139	-0.051742929	0.518798954	0.234273111	0.044374901	0.530945379	-4.838332597	80034
ZCCHC4	-0.177485275	-0.140262266	-0.237520505	-0.212004464	0.083426132	0.187078351	0.018798116	0.0407903	-4.169479226	29063
SERGEF	0.11142582	0.095300443	0.353088283	0.231481729	0.456670602	0.543192429	0.019231908	0.127988182	-4.80183176	26297
SERINC2	-0.213436119	-0.128526371	-0.22600895	-0.272504428	0.021630803	0.173720272	0.012375923	0.004297516	-3.605039567	347735
DMRT1	-0.20492437	-0.157753307	-0.187526086	-0.147339517	0.014452423	0.066005416	0.019591517	0.071397115	-3.434895999	1761
CLEC1B	0.547428937	0.859009118	0.790328344	0.26270781	0.123493418	0.024516581	0.024336577	0.452501247	-4.328436408	51266
KHDC1L	-0.122793949	-0.00394891	-0.200776233	-0.1000396	0.177071986	0.966444781	0.026001058	0.268887941	-4.470081969	100129128
SLC17A6	-0.052518525	-0.166251305	-0.203366514	-0.126311778	0.486882589	0.042276405	0.008420571	0.10112053	-4.820535508	57084
CYP2W1	-0.18624969	-0.204123832	-0.241689991	-0.124277612	0.127238225	0.11167198	0.043250805	0.303351954	-4.340364379	54905
	-0.082689271	-0.047570199	-0.184055745	-0.147886546	0.373255666	0.623565006	0.04569289	0.116703263	-4.738784795
RETN	0.217109497	1.24748045	1.056947974	-0.241977711	0.675834227	0.028040904	0.041531881	0.641304423	-4.902516275	56729
ADAMTSL4	0.091063545	0.177721048	0.40632853	0.184878223	0.566174971	0.289154012	0.011874867	0.248366951	-4.861471257	54507
CARD14	-0.120509107	-0.104288609	-0.199373362	-0.083805719	0.208022729	0.296724987	0.035159776	0.377823535	-4.531485159	79092
BC069776	-0.118940035	-0.313809401	-0.259721344	-0.098455004	0.312073776	0.014994674	0.02697334	0.401382077	-4.678545285
AF090939	-0.33479841	-0.337836067	-0.34287069	-0.244545313	0.008539753	0.011051176	0.005523303	0.048282	-3.213492941
ZNF532	0.314693178	0.281743672	0.432453773	0.341938959	0.075754167	0.126703932	0.013672258	0.054819544	-4.129836286	55205
NXPE4	-0.127024674	-0.041864762	-0.137463284	-0.089470928	0.073459707	0.563819716	0.045934317	0.200988918	-4.117160473	54827
PRR34	-0.279655102	-0.139879104	-0.207113695	-0.035433451	0.007771706	0.18271309	0.035998125	0.719406009	-3.173961948	55267
RDH8	0.046035289	-0.089858502	-0.178042864	0.038510764	0.514717689	0.229544873	0.013051784	0.585316665	-4.836161637	50700
LPPR3	0.037396889	-0.117842258	-0.294884623	-0.305851197	0.693131037	0.240895394	0.002867057	0.002879995	-4.907615481	79948
CLCA3P	-0.060384661	-0.112260097	-0.208274795	-0.036063479	0.41186767	0.15083904	0.005823105	0.622732476	-4.770279059	9629
	-0.02830176	-0.021767783	0.17970547	0.035619663	0.745660992	0.811902168	0.039472601	0.68326353	-4.92108127
BC069756	-0.125301629	-0.096573363	-0.171257068	-0.078055172	0.075321828	0.185607494	0.01400297	0.259764592	-4.127478724
CASS4	-0.246167172	-0.171894595	-0.198840082	-0.125239442	0.006769254	0.061808132	0.020781489	0.148365534	-3.116124657	57091
	0.001414649	-0.09992051	-0.157586514	-0.057163377	0.985810173	0.236851541	0.047204997	0.474359693	-4.949088562
RP11-549J18.1	-0.007678626	0.059764604	0.315054186	-0.091182365	0.960407267	0.712900668	0.041716226	0.55673385	-4.948514511
NYNRIN	-0.095906946	-0.132374593	-0.239127087	-0.063550189	0.274698388	0.153678629	0.007436033	0.466559045	-4.63367389	57523
FAM162A	-0.086118452	-0.170806416	-0.199097303	-0.109068692	0.32124035	0.066371157	0.022035728	0.211385346	-4.68851774	26355
AKIP1 /// NUAK2	-0.047126998	-0.135205662	-0.273731996	-0.179316715	0.700335513	0.296496787	0.026300274	0.15003372	-4.909639416	56672 /// 81788
TMPRSS5	-0.073238593	-0.028589385	-0.226540433	-0.127911629	0.50693025	0.804264597	0.039539283	0.250174593	-4.83193592	80975
	0.057143462	0.095448483	0.249804855	0.111138358	0.620656445	0.432103054	0.030953236	0.338653561	-4.883853634
KCNMB3	0.279385705	0.348985627	0.266112494	0.070563365	0.035090958	0.0134478	0.037091256	0.580638788	-3.808942999	27094
MEPE	-0.262183163	-0.112262939	-0.197192945	-0.233654933	0.011937579	0.282083137	0.045065375	0.023508819	-3.354332991	56955
PRDM9	-0.1061705	-0.130059053	-0.209089284	-0.063150067	0.140460222	0.087251291	0.004338354	0.374681708	-4.379620216	56979
MLXIPL	-0.117209962	0.002377478	-0.223505769	-0.199940376	0.288860091	0.983469601	0.041158967	0.075655874	-4.651528558	51085
	-0.273686881	-0.226188088	-0.183383386	-0.228963527	0.003619959	0.018502415	0.035709985	0.012912719	-2.855589365
KLHL3	-0.117109411	-0.389820617	-0.337857648	-0.277731787	0.472809056	0.028383591	0.037803257	0.095262444	-4.812060348	26249
IL21	-0.050661323	-0.00704791	-0.162762262	-0.07366034	0.474203706	0.924033897	0.022228966	0.300502513	-4.812918299	59067
NPVF	-0.200831608	-0.139171837	-0.144919874	-0.098395328	0.003014196	0.040834407	0.021728238	0.123175495	-2.779944031	64111
NPBWR2	-0.188670631	-0.195568373	-0.250326088	-0.225917733	0.005366949	0.005857346	0.000272978	0.001163743	-3.019173766	2832
HTR5A	0.060653911	0.13404046	-0.177491616	0.111042906	0.40338475	0.08452971	0.015458486	0.131480717	-4.763728997	3361
FFAR3 /// GPR42	-0.277816977	-0.215388153	-0.293402979	-0.288656611	0.01494271	0.06559641	0.008253826	0.011771559	-3.448964617	2865 /// 2866
OR3A2	-0.143154507	-0.135887938	-0.198025951	-0.152481754	0.089705205	0.122880598	0.017528078	0.071617206	-4.199175518	4995
OR1A1	0.017627716	-0.039035087	-0.161579109	0.01639607	0.826890018	0.644754467	0.044743401	0.838803925	-4.936397079	8383
GJD2	-0.084651077	-0.03077134	-0.225901627	0.086134473	0.407135411	0.772692314	0.027091645	0.399065871	-4.766649351	57369
SLIRP	-0.127449928	-0.011674242	-0.23279034	-0.137452866	0.128575577	0.89223339	0.006032071	0.102318734	-4.34453221	81892
PCDHB13	-0.094705408	0.094015695	-0.16826952	0.017081376	0.253195094	0.278895217	0.040148666	0.834899236	-4.604284539	56123
OR2W1	0.072375036	0.055868319	0.182044445	0.06438424	0.394631774	0.529762909	0.031913772	0.448286328	-4.756759894	26692
G6PC2	-0.218278257	-0.159116017	-0.255964453	-0.149900443	0.063117892	0.189526768	0.025724136	0.194705861	-4.054394672	57818
MC4R	-0.065095288	0.023115132	-0.157911877	0.072745848	0.382982442	0.766350929	0.033738048	0.330391046	-4.747137695	4160
B4GALT5	0.175977895	0.472773665	0.53292625	0.111299138	0.443959577	0.056424025	0.021161027	0.627195941	-4.79337013	9334
B4GALT5	0.218214502	0.465813125	0.380510705	0.097026155	0.20834165	0.01393646	0.027130203	0.571552437	-4.532062193	9334
CALHM2	0.222764816	0.302115958	0.318260659	0.288794135	0.130173422	0.053403062	0.028300553	0.052833422	-4.349450613	51063
AAMDC	-0.268448559	-0.100754519	-0.252993442	-0.192720229	0.011105773	0.339286713	0.012800558	0.061104287	-3.323925199	28971
BMP8B	0.156502132	0.150192904	0.14078491	0.207076015	0.031266976	0.047328715	0.043310348	0.005589677	-3.760389813	656
BCAN	0.070071694	-0.03271675	-0.128750062	-0.01986162	0.276865065	0.62542483	0.043398004	0.755634999	-4.636478472	63827
GLYR1	0.016800371	-0.041916974	-0.211391937	-0.00321778	0.862902887	0.681599549	0.030594571	0.973609264	-4.941206302	84656
AGMAT	-0.11237077	-0.442613921	-0.571652118	-0.016034754	0.677888877	0.126051353	0.034878327	0.952667806	-4.903140004	79814
ABHD6	-0.198462607	-0.121177123	-0.182045868	-0.157844287	0.023346874	0.173762572	0.030200734	0.066784691	-3.637252824	57406
BRIP1	0.01798423	0.031309109	-0.138601333	0.078002279	0.794933195	0.66648891	0.044856817	0.264628503	-4.931130455	83990
UNC45A	0.083929775	0.209661466	0.233925649	-0.07285008	0.435098296	0.069576084	0.029629354	0.497541246	-4.787249023	55898
RRN3P1	-0.088544948	-0.06541784	-0.171544709	-0.153766539	0.314727159	0.476838479	0.048879189	0.086200038	-4.681470293	730092
VCAN	0.155749522	0.305426771	0.446427724	0.177666311	0.458626309	0.170893358	0.033436936	0.39857622	-4.80310136	1462
WDR48	0.020321531	0.191497385	0.304920606	0.357180127	0.882338658	0.190254988	0.027377776	0.01378063	-4.94332003	57599
RALGAPB	0.095332461	0.064022089	0.160690484	0.004618005	0.201432149	0.409380073	0.029786303	0.949934341	-4.519326798	57148
TNS1	1.02382404	1.230373965	0.789449738	0.469919171	0.012859429	0.005012581	0.042486122	0.233126174	-3.385668353	7145
MAN1A1	0.11200344	0.137884524	0.298258224	0.31931191	0.404571259	0.329025957	0.026616499	0.022535166	-4.764657052	4121
RBCK1	-0.152039483	-0.204020074	-0.29437794	-0.062927831	0.245462943	0.140212751	0.024075915	0.627311642	-4.592969702	10616
ZNF335	-0.164173575	-0.235232571	-0.276927504	-0.132776652	0.139044195	0.046706701	0.012561457	0.228433533	-4.37561305	63925
DNAAF1	-0.269635126	-0.120867306	-0.22777933	-0.177032425	0.02502907	0.320514712	0.047244685	0.131430507	-3.666602401	123872
RP1-223E5.4 /// SIRT5	-0.01923818	-0.146534556	-0.225791095	-0.098465816	0.793684254	0.065275141	0.003229927	0.187258693	-4.930905053	23408
SLC2A14 /// SLC2A3	0.376937217	0.490540245	0.464583471	0.254237418	0.087895803	0.036635857	0.03161581	0.243109862	-4.190848322	6515 /// 144195
TCF4	0.1644452	-0.036188171	-0.558231014	0.252459246	0.488829579	0.884059162	0.019729287	0.290693353	-4.821676666	6925
WDR48	-0.219814752	-0.065639363	0.294339499	0.196744985	0.139535507	0.668452344	0.04356059	0.184352809	-4.377008435	57599
TSNAXIP1	-0.062107442	-0.031399774	-0.190756575	-0.126880017	0.463988615	0.723119866	0.025005192	0.140421075	-4.806539421	55815
DBNDD1	-0.215639295	-0.146481787	-0.186669189	-0.120011714	0.024626323	0.135377217	0.041797959	0.197168604	-3.659760039	79007
POLM	-0.424078605	-0.119169971	-0.257964908	-0.280201802	0.000356314	0.286800305	0.016135386	0.012186193	-1.923174346	27434
TLDC1	-0.120714406	-0.050921304	-0.255147199	0.004675776	0.320042731	0.687023847	0.034548604	0.969004626	-4.687235784	57707
	-0.171520367	-0.182245266	-0.207241112	-0.129728732	0.017694849	0.016394429	0.003747631	0.067013756	-3.520282141
C1orf61	-0.254797781	-0.281027474	-0.323029231	-0.132862949	0.022804505	0.01715741	0.003657341	0.21966912	-3.627335714	10485
PDCD4-AS1	-0.046978516	-0.30161008	-0.494211357	-0.179626533	0.825037294	0.182685119	0.021351514	0.400713757	-4.936117741	282997
ALS2CL	-0.072682394	-0.120436417	-0.353658562	-0.291989158	0.414366984	0.201092192	0.000249543	0.00242238	-4.772171738	259173
KDSR	0.084330761	0.04234276	0.210423682	0.134781149	0.340626907	0.646199592	0.018031675	0.132428741	-4.708441439	2531
SMG7-AS1	-0.138656862	-0.131414344	-0.155991558	-0.126408054	0.083266881	0.115802412	0.045112684	0.112748143	-4.168695815	284649
TM9SF3	0.137314457	0.165432888	0.273291912	0.166168028	0.323544796	0.258089786	0.047130021	0.234075537	-4.690967152	56889
UBA6	0.144387073	0.15579061	0.246781393	0.212255154	0.15669006	0.145515593	0.015306341	0.041186238	-4.422609537	55236
FNDC3B /// LOC101928615	0.227525528	0.462252211	0.50750444	0.22280106	0.282068425	0.042480577	0.01688358	0.291979992	-4.643104533	64778 /// 101928615
FNDC3B /// LOC101928615	0.23104881	0.461946988	0.425228704	0.212399749	0.175635738	0.013062158	0.01290874	0.211995731	-4.46694194	64778 /// 101928615
ATAD2	0.141588594	0.1232816	0.32581258	0.067096264	0.317113696	0.404955463	0.021554315	0.633108778	-4.684074222	29028
BIVM	0.039428253	-0.013190687	0.407127539	0.214126846	0.831244348	0.945784675	0.028671897	0.252479193	-4.937041158	54841
GMIP	-0.1954188	-0.109747025	-0.198307829	-0.139920009	0.038406429	0.254689389	0.029865219	0.131121624	-3.846882984	51291
RSBN1	-0.116665411	-0.168661704	-0.338955007	-0.230754472	0.501982435	0.356459272	0.04963079	0.189222759	-4.829193176	54665
THSD4	-0.1373643	-0.173297194	-0.215726565	-0.068883492	0.132671791	0.072944908	0.017489566	0.444010774	-4.357010978	79875
FLVCR2	0.177943028	0.168793928	0.318624349	0.25540033	0.201889539	0.24717676	0.021763933	0.071077424	-4.520185301	55640
BCL11A	-0.048030823	-0.103716917	-0.48169086	-0.091216799	0.82257385	0.644790855	0.025606411	0.670575548	-4.935741419	53335
RPAP2	0.192501034	0.164872718	0.294623203	0.2229835	0.159481441	0.24788777	0.029330293	0.105203842	-4.429505777	79871
SLC16A10	-0.401608502	-0.494659357	-0.433348838	-0.336470213	0.047905522	0.02175307	0.028036835	0.094105872	-3.939508221	117247
SURF4	0.113621791	0.207653893	0.348273331	0.025153291	0.403613285	0.150550224	0.011622605	0.852455286	-4.763908055	6836
SURF4	-0.11342363	0.0674887	0.195603939	0.029928884	0.212806507	0.475568876	0.030226406	0.739126337	-4.540034799	6836
UBQLN1	0.143050789	0.213377005	0.247345864	0.08008624	0.226150861	0.089240133	0.034551826	0.494183591	-4.56274922	29979
CXXC5	-0.026989138	-0.294481257	-0.336429384	0.056096405	0.872472087	0.102896008	0.045145811	0.738845326	-4.942288656	51523
CLPTM1L	0.018927114	0.137585949	0.193235185	0.065745002	0.841494473	0.172662	0.041200995	0.488970694	-4.938488876	81037
COQ5	-0.112480486	-0.256118349	-0.225551185	-0.113910682	0.314155826	0.034195687	0.04173466	0.308152523	-4.680843151	84274
MYLIP	-0.327751687	-0.432762967	-0.417480258	-0.131538176	0.039264867	0.010991599	0.007916498	0.393102448	-3.856164562	29116
IP6K2	0.093831753	-0.018856293	0.45599468	0.064954494	0.644307448	0.929381128	0.025721255	0.749033583	-4.892315896	51447
FAM162A	-0.139087036	-0.219094084	-0.20939895	-0.129670846	0.14452387	0.032103617	0.026261792	0.172672186	-4.390878556	26355
MFSD11	0.14128312	0.242745723	0.367885632	0.06882938	0.308951502	0.100582642	0.009088686	0.617672635	-4.675062345	79157
ANKRD10	-0.183879958	-0.19952346	-0.332485282	-0.056266356	0.211010505	0.19607991	0.023103387	0.698309285	-4.536851313	55608
TCF19	0.379908002	0.509617226	0.368847524	0.226345205	0.029341667	0.006535755	0.028238132	0.182353029	-3.733620395	6941
FOXP1	-0.027623911	-0.04952238	-0.279291637	-0.156333824	0.820094669	0.697724965	0.022725764	0.204346996	-4.935357026	27086
CCDC82	0.08447199	-0.024923828	0.314623784	-0.016336872	0.586585435	0.878120651	0.042292581	0.916030029	-4.870352336	79780
CDCA3	0.025964574	0.068461356	0.273615349	0.103440116	0.831315244	0.593078995	0.025857114	0.398889909	-4.937051501	83461
TBC1D22B	-0.224579107	0.112206603	-0.260508648	-0.161632061	0.028613945	0.281262437	0.00962851	0.108013556	-3.72303783	55633
TSHZ3	0.168835914	0.344446824	0.536292438	0.361263218	0.505209214	0.199749407	0.03419419	0.159638205	-4.830987049	57616
FOXK2	-0.286008571	-0.256498136	-0.393007675	-0.259043942	0.031184332	0.062565319	0.003094934	0.049358312	-3.759275334	3607
ZSCAN21	0.050535924	-0.044243354	0.381831413	0.245437274	0.743445865	0.78463488	0.014907874	0.119490802	-4.920572372	7589
PPARA	0.06188661	0.014354909	0.323545738	0.125477115	0.698103198	0.931551123	0.042307364	0.433506212	-4.909018494	5465
REG4	-0.141834152	-0.05606476	-0.166694738	-0.042824917	0.090736039	0.514648851	0.041455716	0.601159692	-4.203840772	83998
COPG2	0.375005956	0.292061463	0.384902016	0.137359925	0.04903872	0.137845847	0.036864411	0.457575373	-3.949281538	26958
RAB23	0.340496621	0.321762851	0.516603471	0.134036189	0.052182337	0.078389505	0.003442608	0.431677802	-3.975227996	51715
C15orf48	0.094042582	0.13412689	0.347923874	0.500319125	0.56437414	0.434321486	0.033135897	0.004298603	-4.860657644	84419
DLL4	0.005596302	0.087770064	-0.223684698	0.038744611	0.953646959	0.387866135	0.021516281	0.687782157	-4.948270141	54567
GON4L	0.157580663	-0.039592861	0.248201528	0.059837678	0.213023015	0.762468613	0.046421902	0.632299663	-4.540416462	54856
BCOR	0.177315052	0.172297454	0.475496746	0.135964338	0.455150037	0.488665582	0.044018439	0.566066683	-4.80083878	54880
PPP2R2C	-0.128433789	-0.164724197	-0.185197183	-0.095319827	0.140569846	0.074157111	0.031067574	0.269968734	-4.379928593	5522
ITLN1	0.047900878	0.202623164	0.235643395	0.102027176	0.614852835	0.0494676	0.014706469	0.287624836	-4.881665875	55600
GPR34	-0.998856221	-1.454749956	-1.152295135	-0.611486389	0.027694321	0.003176212	0.009573941	0.166331629	-3.709269727	2857
HYI	0.206415192	0.094119233	0.302767594	0.117518763	0.158154151	0.533649939	0.035591555	0.416138046	-4.42624349	81888
NBPF3	0.334777813	0.036730262	0.334176836	0.510481124	0.040085892	0.823572099	0.033919884	0.002738418	-3.864850616	84224
RFX4	0.083276577	0.151334907	0.142479224	0.13690349	0.214473675	0.036074228	0.032039775	0.045914583	-4.54296213	5992
LY6K	-0.063469252	-0.102246526	-0.133318108	-0.100719438	0.312369538	0.125195387	0.032920411	0.113653213	-4.6788729	54742
RADIL	-0.035242563	0.14314176	0.204012052	0.126120761	0.718442815	0.169306994	0.037057033	0.202957713	-4.914473624	55698
RPL27A /// SNORA45A	-0.204407706	-0.009404706	-0.212375455	-0.222307159	0.032896226	0.922332783	0.022252806	0.021215362	-3.78177297	6157 /// 619562
LIMS3 /// LIMS3L	0.250644796	0.403716857	0.437499542	0.291683263	0.058146035	0.005135423	0.001270112	0.029150608	-4.02031216	96626 /// 100288695
KIAA1432	-0.024669684	0.146307962	0.236947272	0.017326316	0.819311714	0.202767992	0.029096091	0.872509501	-4.935234447	57589
AKR1E2	-0.131270631	-0.074766988	-0.172487117	-0.031866485	0.143191377	0.420380426	0.049359276	0.717461264	-4.387225549	83592
CALN1	-0.045016207	-0.078243927	-0.136688095	-0.049331574	0.470067885	0.23496648	0.028522033	0.429011227	-4.810362215	83698
TTC25	-0.26294528	-0.268840218	-0.204572535	-0.147212941	0.011195935	0.013165684	0.036860077	0.139874087	-3.327328388	83538
BC079832	0.085381779	0.11149757	0.244131493	-0.114133842	0.36442825	0.260677191	0.010612035	0.227991198	-4.730940258
FOXP1	-0.057044951	-0.147306095	-0.323021463	-0.173415878	0.716993837	0.374938748	0.040059016	0.275028955	-4.914099892	27086
TRNAU1AP	-0.091549557	-0.046690942	-0.141828302	-0.151157691	0.206319398	0.534454655	0.046716286	0.041465538	-4.528385862	54952
HSFY1 /// HSFY2	-0.068375183	-0.06713122	-0.152961396	-0.028753359	0.206487171	0.236165919	0.005539285	0.590932979	-4.528692443	86614 /// 159119
SPANXA1 /// SPANXA2	-0.312926278	-0.122093158	-0.238033016	-0.227373707	4.49e-05	0.084317756	0.000709517	0.001575657	-1.145567742	30014 /// 728712
LOC100132661	-0.097349415	-0.143863283	-0.120681261	-0.076837079	0.106136982	0.025847573	0.040465342	0.198316016	-4.267536804	100132661
HCAR1	-0.105459685	-0.113200889	-0.155251432	-0.006947903	0.10137131	0.093968588	0.01508574	0.911976324	-4.248935927	27198
CBX2	-0.083028005	-0.148850419	-0.182865511	0.100414159	0.374092055	0.133725534	0.048231239	0.283935497	-4.739514835	84733
TULP4	0.013514521	-0.121547807	-0.428076732	-0.22818109	0.946825429	0.568480796	0.035162043	0.265400644	-4.947984408	56995
DKK2	-0.110631018	-0.244856985	-0.163692993	-0.133825714	0.109771747	0.001617088	0.017013622	0.055472084	-4.281134243	27123
RAD18	0.183669789	0.127005441	0.214286743	0.024111504	0.050608633	0.189032618	0.019699009	0.790685793	-3.962445732	56852
	-0.166923115	-0.100269301	-0.124200579	-0.038664758	0.010085229	0.125480256	0.042101629	0.528314296	-3.283373872
FRMD8P1	-0.120316056	-0.222764845	-0.194196691	-0.107371643	0.197822735	0.027241214	0.035407614	0.249059778	-4.512472507	83957
IL17RB	0.034105488	0.093627737	0.250136303	0.165606262	0.718764876	0.349106661	0.009796084	0.088094968	-4.914556386	55540
MAP1LC3A	-0.091439189	-0.051383201	-0.260746679	-0.122110015	0.441808612	0.679134868	0.028440434	0.306324295	-4.79190143	84557
FCRL5	-0.230041232	-0.141410211	-0.301989293	0.050222742	0.086447608	0.306723011	0.022174447	0.701132251	-4.184052289	83416
PMCHL2	-0.177713929	-0.107980521	-0.13838494	-0.095584376	0.013627785	0.13867327	0.042385738	0.168091378	-3.410126483	5370
CLPB	-0.251445154	-0.197136895	-0.256919332	-0.283535776	0.017268033	0.068972166	0.01207314	0.008017295	-3.509979229	81570
GHSR	0.012369007	0.023206025	-0.16343636	-0.099248544	0.869685968	0.76927998	0.030954123	0.194610142	-4.94198189	2693
LHX6	0.017876116	0.054392742	0.225663884	0.174886472	0.823000422	0.517743169	0.006171086	0.035395479	-4.935806985	26468
MIR612 /// NEAT1	0.111575685	0.105443391	0.273269277	0.059602243	0.320151671	0.36958369	0.015612262	0.593064238	-4.687352652	283131 /// 693197
SLC44A1	0.032782204	0.078828934	0.211409326	0.222596513	0.75458594	0.475181506	0.043542579	0.040766936	-4.923080866	23446
SLC44A1	0.113708236	0.220548007	0.233896677	0.24382848	0.301086992	0.061349742	0.032466498	0.031747168	-4.66608704	23446
SPPL3	0.168303563	0.145410991	0.331260898	0.256522814	0.080778886	0.146842882	0.000919395	0.010005049	-4.15624813	121665
SEPN1	-0.122062306	0.021663116	-0.291484587	-0.197022094	0.406086907	0.887532522	0.045669096	0.184122404	-4.765836873	57190
KIF5B	0.074231906	0.227367012	0.154273745	0.066301949	0.289078555	0.003766968	0.027107992	0.342727536	-4.651795424	3799
PPP1R15B	0.155313727	0.151700228	0.169045656	0.139616485	0.029875399	0.042025616	0.015234711	0.049142077	-3.741215025	84919
ARHGAP21	0.350517936	0.34149963	0.340189722	0.067350118	0.04030823	0.055590227	0.038996417	0.682834696	-3.867171718	57584
LPP	0.047025599	0.055732939	0.148548747	0.058048772	0.480313508	0.42569065	0.026236112	0.384713759	-4.816629606	4026
CPEB4	0.275279568	0.147880183	0.292692865	0.106145503	0.035872509	0.268674524	0.021622988	0.40281133	-3.818204515	80315
TMEM261	-0.074529262	-0.133474567	-0.239704386	-0.079088873	0.374743718	0.134634028	0.005421268	0.346651739	-4.740082079	90871
WDR26	0.026022434	0.071181587	0.176460217	0.133747022	0.769057724	0.445829086	0.046042653	0.138643916	-4.926152465	80232
SCYL2	0.066163934	0.182188434	0.140677422	0.120327554	0.336210805	0.015737105	0.039462196	0.085909159	-4.704035902	55681
USP36	0.200788221	0.199829553	0.258541876	0.218064547	0.134677902	0.154959052	0.048904176	0.10544505	-4.362970408	57602
GOPC	0.127014635	0.198329117	0.239654927	0.058505755	0.277063078	0.109957867	0.038500215	0.613679392	-4.636733433	57120
LOC102724441 /// LOC102724951 /// LOC389831	1.593327784	0.555665755	1.099360367	0.905843891	0.00526348	0.323478321	0.039022144	0.096664886	-3.011059701	389831 /// 102724441 /// 102724951
DNAJA4	0.159908288	0.281004853	0.288046442	0.085575281	0.263031225	0.065821105	0.0415367	0.546013955	-4.618090545	55466
LOC102724441 /// LOC102724951 /// LOC389831	0.612728056	0.373748838	0.582108675	0.306556084	0.008421013	0.110680623	0.009276615	0.167538955	-3.207616712	389831 /// 102724441 /// 102724951
EIF2AK4	0.114420798	0.096049251	0.208776242	0.112435856	0.243354218	0.348355253	0.031934716	0.251433208	-4.589809634	440275
CRAMP1L	-0.153375738	-0.259019855	-0.240264124	-0.152405673	0.153670982	0.025335191	0.024078438	0.156197601	-4.414995769	57585
MRPL14	-0.008264221	0.064951098	-0.143114387	-0.030395027	0.908462862	0.39195123	0.046161181	0.67283798	-4.945640537	64928
KIF3B	0.02678797	0.10214724	0.195661251	0.056031006	0.779142364	0.311995215	0.040529602	0.558413781	-4.928170079	9371
SMAD5	-0.006110679	0.202468073	0.342931696	0.255357468	0.971644625	0.26671414	0.045804539	0.144989114	-4.948835434	4090
SNHG8 /// SNORA24	-0.04589115	-0.200117591	-0.325814126	0.015912176	0.723882063	0.148930929	0.01365632	0.902413239	-4.915856494	677809 /// 100093630
STRIP1	0.057720863	0.115942987	0.171196313	0.034857495	0.487217918	0.18824609	0.038776716	0.673976873	-4.820732582	85369
MSI2	-0.086602333	-0.195241401	-0.313632556	-0.066267819	0.538972137	0.191878837	0.02667017	0.637808291	-4.848637595	124540
CCDC80	-0.156640108	-0.146950366	-0.221081333	-0.115355029	0.104332156	0.144430521	0.020328267	0.226720062	-4.260599103	151887
NEO1	0.325837079	0.192329446	0.409643537	0.427128442	0.068692767	0.295915238	0.019821258	0.019295003	-4.089452206	4756
NDUFA11	-0.096126257	-0.074412524	-0.164637747	-0.029619125	0.230579775	0.373469971	0.037875771	0.708619849	-4.569942911	126328
ZDHHC20	-0.009724827	0.068201284	0.212171681	0.044954286	0.923935169	0.524651469	0.037584702	0.659478346	-4.946737052	253832
VPS37A	0.054338524	0.180575663	0.191698108	0.127906588	0.527753372	0.052261475	0.026477213	0.143381474	-4.842992933	137492
C15orf57	-0.271380204	-0.050093205	-0.237326577	-0.173085418	0.029891013	0.690471072	0.047174855	0.155802084	-3.741435134	90416
RPP25L	-0.113054903	-0.073272504	-0.21427227	-0.107220532	0.193045272	0.416888875	0.013871737	0.216351033	-4.503176441	138716
TWSG1	0.227351821	0.303403752	0.252695718	0.240058528	0.073058504	0.0248793	0.040456746	0.059200039	-4.114901647	57045
MPLKIP	0.006390525	0.033697809	-0.179928517	-0.045173708	0.93567378	0.685324068	0.024275176	0.569418096	-4.947432384	136647
MRPL41	-0.200843983	-0.079282957	-0.209699923	-0.178254714	0.03040726	0.398373047	0.01982438	0.052665984	-3.748648046	64975
ABHD17C	0.231685978	0.229454908	0.488277817	0.082351076	0.28319781	0.310354071	0.023567912	0.700326289	-4.644522739	58489
TMEM128	-0.082716077	-0.138847193	-0.215819291	-0.081545198	0.397713359	0.180084067	0.027410892	0.404343782	-4.759238371	85013
ZBTB38	-0.072153165	-0.049560218	0.348088236	-0.010135265	0.623797878	0.747748832	0.019189455	0.944956901	-4.885019254	253461
RPL7L1 /// WAC-AS1	-0.135802724	-0.189929567	-0.216012	-0.178556855	0.159823954	0.064300218	0.024090878	0.067897016	-4.430342731	220906 /// 285855
LOC100996643 /// LOC101928195 /// MTHFD1L	0.308821936	0.411223094	0.539698985	0.72049916	0.227029433	0.128012799	0.033116614	0.007456649	-4.564189356	25902 /// 100996643 /// 101928195
ANTXR2	0.202342221	0.161749976	0.204350746	0.256923097	0.031503815	0.095528883	0.024741188	0.007612764	-3.763567228	118429
AL832909 /// LINC00984	0.267378911	0.279904104	0.322968062	0.03652541	0.074893728	0.075410542	0.027871894	0.802434985	-4.125130315	100505573
TMEM141	-0.183413636	-0.200503744	-0.253513811	-0.166249848	0.152750894	0.136725895	0.044011209	0.19353066	-4.412642463	85014
LOC101929304 /// SNX29	-0.047857285	-0.042071709	-0.253238192	-0.207723776	0.666729797	0.717996207	0.023709723	0.069131036	-4.899692974	92017 /// 101929304
EFHC1	-0.070919074	-0.410549512	-0.403276512	-0.033136869	0.660461262	0.020661045	0.013953364	0.837160462	-4.897691983	114327
PHPT1	-0.081473635	-0.065165161	-0.170946927	-0.060826185	0.32984047	0.455831256	0.039436997	0.465268631	-4.697544955	29085
MED29	0.177980496	0.208850018	0.223447564	-0.026033937	0.051353492	0.030568378	0.012988836	0.76823364	-3.968545861	55588
B3GALT6	-0.23095728	-0.185616229	-0.354488959	-0.10039514	0.069890217	0.159871312	0.00555719	0.419767456	-4.096596463	126792
RAPGEF1	0.065434372	0.002252764	0.324970407	0.057200211	0.65376514	0.988231711	0.026723113	0.694866389	-4.895502236	2889
ZDHHC8	0.092832338	0.161754623	0.251720857	0.16416787	0.30599492	0.094122555	0.006553111	0.075689009	-4.671722586	29801
AP1G1	0.217903817	0.231599942	0.218579014	0.136501199	0.007649543	0.006962172	0.005726522	0.082783568	-3.167320843	164
RSPRY1	0.160813735	-0.063364236	0.424500988	0.175302692	0.427834455	0.764698469	0.03579524	0.387895318	-4.782089688	89970
REEP3	0.198161884	0.236825568	0.224401818	0.172230555	0.013394253	0.005489161	0.004338513	0.029493903	-3.402840772	221035
JADE1	-0.080125365	-0.244718431	-0.285159603	-0.138394692	0.453162773	0.034924975	0.008876711	0.199429872	-4.799533242	79960
DAGLB	-0.075692753	-0.193143268	0.457035855	0.031719099	0.742226194	0.425763181	0.046517337	0.890289476	-4.920290014	221955
MMP24-AS1	-0.186838548	-0.13395009	-0.361164251	-0.307466055	0.307841548	0.483614084	0.046339654	0.098368798	-4.673813332	101410538
NAA25	0.027464854	-0.055287429	-0.170271147	-0.181933823	0.749144096	0.540367697	0.04689114	0.04114623	-4.9218713	80018
NPNT	-0.21626699	-0.024762055	-0.166848119	-0.163576154	0.008951432	0.761622236	0.032616708	0.042653485	-3.233258953	255743
RNF213	0.019457008	0.363254663	0.284397112	0.079411245	0.869978958	0.006442206	0.01820595	0.505674036	-4.942014472	57674
RNF213	-0.048833917	0.299241549	0.308544356	0.049414854	0.746577116	0.066710877	0.041086597	0.743673145	-4.921290266	57674
DDHD1	0.143873027	0.337793674	0.546835394	0.36795932	0.483400165	0.122935773	0.00905133	0.079873901	-4.818475666	80821
TAP2	0.056460383	0.38994356	0.310239418	0.071914239	0.718836141	0.023452424	0.047279847	0.646789366	-4.914574685	6891
CPSF2	-0.044482405	-0.043828517	0.236525987	0.072043976	0.694051121	0.711677891	0.036639829	0.52498472	-4.907877194	53981
TMOD2	0.170231984	0.156791688	0.360161302	0.182814733	0.230261738	0.290696228	0.01176705	0.198482959	-4.569431781	29767
KIAA1432	0.043875806	0.104089922	0.203549886	0.06155263	0.670664223	0.339269284	0.047756371	0.551419897	-4.900925015	57589
MRPL52	-0.085448969	-0.095879858	-0.21099439	-0.122610549	0.427216474	0.396024447	0.048222728	0.257369664	-4.781644718	122704
RAB21	0.276324817	0.442646592	0.439481476	0.177688334	0.024322646	0.001093387	0.00050073	0.137209709	-3.654526053	23011
ITFG2 /// LOC100507424	-0.041846409	-0.081670221	-0.29772848	-0.006049336	0.740001859	0.537866686	0.019557224	0.961701467	-4.919771119	55846 /// 100507424
PGM5	0.12250725	0.003092752	0.279585108	0.111185409	0.29192209	0.979559786	0.016682477	0.337980185	-4.655246119	5239
KLF16	-0.216038524	-0.192837133	-0.181411237	-0.069077664	0.022682849	0.049624049	0.044754194	0.44745254	-3.625078795	83855
C12orf45	-0.01719794	-0.356923893	-0.334583246	-0.039827181	0.884656242	0.007171802	0.006206464	0.737112858	-4.943549902	121053
ARL14EP	-0.253941744	-0.417341812	-0.337995446	-0.04940717	0.045564433	0.002763816	0.007322177	0.687191731	-3.918545744	120534
CDC42	0.03964402	-0.091376206	-0.241867662	-0.086603213	0.720935793	0.434422595	0.030002326	0.437143705	-4.915111361	998
TBC1D20	-0.056301644	0.052415749	0.281085653	0.063716956	0.618329193	0.65816072	0.014278	0.573100747	-4.882981718	128637
PAPLN	-0.164744969	-0.53332829	-0.302586485	-0.184852611	0.250225934	0.001121456	0.033266903	0.198339893	-4.599989321	89932
FAM122A	-0.057663152	-0.139993932	-0.149154915	-0.011596548	0.434363555	0.076879852	0.042065299	0.874426146	-4.786733036	116224
	-0.227478284	-0.343690661	-0.312792984	-0.170233989	0.122668177	0.029501733	0.030945542	0.243659514	-4.325755234
TRIM41	-0.074816378	-0.314552069	-0.203261892	-0.102483397	0.43445139	0.00355166	0.033409282	0.286594289	-4.786794789	90933
INSR	0.121150384	0.154908446	0.292793868	0.076326133	0.3815193	0.287602992	0.033842111	0.579861701	-4.74590015	3643
FDX1L	-0.235858532	-0.195208561	-0.183919879	-0.069778639	0.015999486	0.052752338	0.047367561	0.454853212	-3.477787463	112812
CREB3L4	-0.173516619	-0.281226005	-0.303858062	-0.105038007	0.25393708	0.08256563	0.04320625	0.48663562	-4.605348439	148327
SON	-0.095010174	-0.129981402	-0.232274604	-0.102321011	0.41114716	0.285689705	0.043182588	0.376546598	-4.769730328	6651
RNF115	0.127029098	0.176561714	0.24642854	0.19194332	0.196752575	0.090579869	0.012654691	0.055422653	-4.510412665	27246
FLT1	-0.165791534	-0.135236117	-0.219815345	-0.112828404	0.067622714	0.150501968	0.014141245	0.206439331	-4.082957677	2321
PTPRS	-0.24605355	-0.270267353	-0.627496303	-0.167000802	0.232771234	0.211965475	0.00313922	0.414844845	-4.573442421	5802
8-Sep	0.30502169	0.568532467	0.376444454	-0.014321488	0.079585409	0.003104758	0.027195734	0.932573203	-4.150133642	23176
MIS18BP1	0.344675075	-0.006658191	0.280552687	0.256295151	0.007581528	0.958156921	0.021759337	0.041316551	-3.163577835	55320
UNC13D	0.083947869	0.088719507	0.221564762	0.014815257	0.329722706	0.326094725	0.011101245	0.862314543	-4.697423419	201294
FCHSD1	0.079075796	0.024441547	0.258326275	0.296011668	0.540982994	0.856595563	0.044910114	0.027937113	-4.849627061	89848
FLJ23867 /// QSOX1	-0.19617973	-0.019360567	-0.268003873	-0.301604041	0.122009684	0.88184705	0.031675247	0.020657786	-4.3236018	5768 /// 200058
ROBO2	-0.073918869	0.094611401	-0.165918787	0.077401209	0.355838116	0.261567636	0.037158001	0.333982115	-4.723053982	6092
EIF4E2	0.08230059	0.085745451	0.332305242	-0.016002732	0.562180777	0.564759689	0.020325719	0.910011092	-4.859659953	9470
CHMP4C	-0.039674126	0.023292327	-0.178471365	0.008245319	0.619430475	0.780680286	0.026258364	0.917617431	-4.883395212	92421
FAM110C	-0.426504481	-0.791881127	-0.552076373	-0.638974813	0.045717103	0.000917503	0.008929487	0.004009359	-3.919945986	642273
HVCN1	-0.005260635	0.024400923	-0.334655209	-0.118383377	0.975035576	0.889944989	0.046222138	0.483212792	-4.948911389	84329
NUCKS1	-0.238208208	-0.547323704	-0.524893091	-0.144216312	0.37346773	0.057323182	0.047855362	0.588350929	-4.738970107	64710
CXCL17	-0.203092034	-0.099800208	-0.204385634	-0.117322493	0.011008352	0.212882758	0.008229364	0.127209029	-3.320217088	284340
MTR	-0.01701602	-0.126329157	-0.224386298	-0.126576474	0.874589518	0.269002998	0.037713485	0.245931472	-4.942517213	4548
TMEM256	-0.149393797	-0.25413428	-0.312553048	-0.165653965	0.242281441	0.062740386	0.014866977	0.195999749	-4.588189432	254863
ANKRD40	0.003046703	-0.001809195	0.17595095	0.046049096	0.972056369	0.9841764	0.043027836	0.597401922	-4.948845173	91369
PGK1	0.206594007	0.28732896	0.308858003	0.148717585	0.056744578	0.013508846	0.004538878	0.163730695	-4.010160042	5230
PHF21A	-0.160196882	-0.214871455	-0.301370974	-0.103338197	0.22565746	0.12426922	0.022244378	0.430971171	-4.561937564	51317
JOSD2	-0.159664872	-0.150554639	-0.265681411	-0.127947412	0.18190107	0.228678996	0.025180039	0.282038124	-4.480432779	126119
	-0.17885115	-0.094113227	-0.248824574	-0.063607293	0.032325203	0.268313819	0.002965948	0.430169124	-3.774402891
CACUL1	-0.124024631	-0.10345656	-0.194450312	-0.032819655	0.140118168	0.237339092	0.01978185	0.690976725	-4.378656313	143384
GHDC	-0.303307928	-0.329097516	-0.27431326	-0.107133295	0.017917336	0.014642594	0.025460791	0.382306153	-3.525554838	84514
CORO2A	0.297659384	0.156744343	0.447707158	0.431886473	0.06487254	0.343081317	0.005591369	0.00937858	-4.065763937	7464
MIR143HG /// MIR145	-0.111298663	-0.018461069	-0.211466199	-0.034655052	0.251658184	0.854502284	0.028516577	0.718303992	-4.60206884	406937 /// 728264
NFXL1	-0.417108026	-0.379503664	-0.466081215	-0.27072707	0.075988208	0.12119718	0.041461465	0.241868188	-4.131106669	152518
TSPAN2	0.69409384	0.317669847	0.517035246	0.184625587	0.010144758	0.239398994	0.042053797	0.469875203	-3.285848615	10100
NAA25	-0.142374322	-0.119681512	-0.354162998	-0.0388654	0.338397237	0.441582688	0.017863803	0.792307108	-4.706226584	80018
USP31	-0.086262118	0.101933001	0.349351842	0.05546443	0.625017293	0.582079028	0.046957081	0.753029663	-4.885468225	57478
CACUL1	-0.056450441	-0.260929326	-0.337790575	-0.129821954	0.637226503	0.044617442	0.006132638	0.28214722	-4.889857347	143384
	-0.560123159	-0.444019146	-0.611548342	-0.168486125	0.050485023	0.133740671	0.028095028	0.543909909	-3.96142451
MEX3C	-0.099241917	-0.073799802	-0.201314143	-0.187987294	0.312857903	0.472265773	0.039081746	0.061545155	-4.679412991	51320
GABPB1-AS1	-0.171984068	-0.299340619	-0.306094705	-0.111797601	0.240531064	0.056349599	0.034996131	0.44229523	-4.58552741	100129387
FAM43A	-0.369092862	-0.27324761	-0.398228662	-0.110655801	0.034967047	0.129088585	0.019332274	0.51212413	-3.807455457	131583
YBEY	-0.010158517	-0.294766967	-0.448508486	-0.426732413	0.961990347	0.194021872	0.035850617	0.05291136	-4.948566162	54059
ERP27	-0.293076015	-0.643724779	-0.575038929	-0.293942698	0.165894058	0.005868342	0.007193312	0.164687388	-4.444852787	121506
CNKSR3	-0.077370588	-0.119807277	-0.15865529	-0.119184974	0.259228965	0.100090208	0.020685794	0.086860588	-4.61282899	154043
NR6A1	-0.087228571	-0.084317562	-0.183114495	-0.032755613	0.223084938	0.260546258	0.011172666	0.643552736	-4.557671689	2649
SLC16A9	0.034775843	-0.015872915	-0.202176531	-0.080339023	0.68868499	0.861426961	0.021054765	0.357617206	-4.906337371	220963
GFRA1	-0.130906086	-0.066008561	-0.180278319	-0.16451783	0.135142967	0.465772748	0.036254599	0.063280104	-4.36433814	2674
KHSRP	-0.016462109	-0.090693369	-0.18241404	0.098694252	0.849187041	0.321941773	0.035553651	0.259518518	-4.939512724	8570
HECTD2	0.128929914	0.20194179	0.503243319	0.194513465	0.605635202	0.441990759	0.043309609	0.437384822	-4.878098141	143279
WTAP	-0.021671935	-0.269646312	-0.36997728	-0.133960992	0.895910179	0.128387243	0.026583794	0.421296008	-4.944599485	9589
PCF11	-0.022418971	-0.108750197	-0.130893383	-0.128315297	0.724686874	0.110923491	0.039733073	0.051150127	-4.916058429	51585
CACNA2D1	-0.104139024	0.023255979	-0.170050402	-0.05750963	0.144823889	0.751898801	0.016787151	0.414609799	-4.391695952	781
FBXL16	-0.358580422	-0.243310168	-0.484962867	-0.329663517	0.065084648	0.224608124	0.011730826	0.088451993	-4.067116673	146330
ZNF585A	-0.035460089	-0.197012079	-0.221712294	-0.101058727	0.725290161	0.070368067	0.028796358	0.320335784	-4.916209349	199704
XRCC6BP1	0.784817837	0.950231126	0.891227953	1.022219233	0.005503368	0.001685608	0.001395534	0.000518445	-3.029639762	91419
HDAC11	0.129118967	0.26581819	0.294710918	0.06394773	0.318599821	0.055962214	0.022927878	0.619012772	-4.685683011	79885
SYTL4	0.377620921	0.332935553	0.481071934	0.062528315	0.098223094	0.161585757	0.031638006	0.779173768	-4.236130381	94121
TPT1-AS1	-0.037074821	-0.066537436	0.520160679	-0.006801416	0.87011232	0.779727883	0.02303718	0.976063827	-4.942029278	100190939
TPT1-AS1	0.017050262	-0.018018069	0.643893563	0.043300887	0.932292794	0.931780683	0.002233339	0.829229017	-4.947244151	100190939
CPAMD8	-0.094962955	0.1843493	-0.331975095	0.039299299	0.575014284	0.302599238	0.048861428	0.816095441	-4.865393465	27151
RNF166	0.168073059	-0.051613281	0.420239223	0.084977246	0.238606554	0.727103201	0.004079406	0.547620481	-4.582573817	115992
RBMXL1	-0.083116356	-0.136135587	-0.369607632	-0.096990071	0.59511829	0.408260992	0.019286705	0.535534419	-4.873885025	494115
SPTLC3	-0.099926362	-0.066849694	-0.161924491	-0.110437681	0.224062689	0.434482554	0.045657548	0.180288585	-4.559299806	55304
TMEM139	-0.219660492	-0.070180868	-0.214433417	-0.097494523	0.032501293	0.499046628	0.030470836	0.32684491	-3.776689592	135932
	-0.293988587	-0.566991601	-0.540458476	-0.297411776	0.261869803	0.044233762	0.037359737	0.256478409	-4.616493221
IMPAD1	-0.210283668	-0.11894623	-0.168428417	-0.096437814	0.006523511	0.124468723	0.021167848	0.188900484	-3.100657104	54928
	-0.022375247	-0.056790708	-0.247645805	-0.210953405	0.831416834	0.607129572	0.019852072	0.05225626	-4.937066314
MIRLET7D	-0.242370379	-0.200700305	-0.242613808	-0.09297159	0.010378844	0.038767843	0.008023518	0.301353667	-3.295442626	406886
DNAJC15	0.245843172	0.208868643	0.590659658	0.294681848	0.40724791	0.501112006	0.044949225	0.321797809	-4.766736347	29103
TXLNB	-0.08334464	-0.104496566	-0.200009939	-0.0629346	0.392740048	0.308256127	0.039218675	0.517528076	-4.755224761	167838
RP9	-0.01470024	-0.129954458	-0.160970941	-0.072595617	0.85828083	0.139827735	0.049910753	0.381001268	-4.94065438	6100
	0.13381597	-0.034510711	0.564287793	0.16249288	0.53985122	0.879804289	0.011117086	0.45733543	-4.849070981
ARIH2	0.040150948	-0.07969323	0.250486674	0.045932151	0.679463431	0.43602211	0.011457943	0.636591885	-4.903614674	10425
NAP1L5	0.048616389	-0.060784326	0.310147066	0.072816862	0.714841745	0.663322954	0.0210021	0.58477134	-4.913540636	266812
NANP	0.150675306	0.190769583	0.252997048	0.023651481	0.245693044	0.163344795	0.048088252	0.85372174	-4.59331256	140838
LOC101929865 /// LOC101930243	-0.077767237	0.085690958	0.16955535	0.058519533	0.355906593	0.332463855	0.042534475	0.485818064	-4.723117863	101929865 /// 101930243
CCNG2	-0.220968112	-0.312210327	-0.373415811	-0.0715376	0.222403598	0.103794826	0.037053076	0.689347126	-4.556532194	901
MYLIP	-0.275953169	-0.517460084	-0.31504936	-0.035540144	0.087719537	0.003704092	0.045172987	0.821481276	-4.190027475	29116
C2orf88	0.649210523	0.786032048	0.587416181	0.281503838	0.015480656	0.005941356	0.022228508	0.273471368	-3.463881685	84281
C1orf86	0.052273363	-0.1100843	-0.190305643	-0.065602847	0.585205018	0.276902935	0.04606367	0.494014573	-4.869771021	199990
PSMG4	-0.032547062	-0.09378399	-0.217022015	-0.118309842	0.743729636	0.372036664	0.029992068	0.240025946	-4.920637847	389362
FCHO2	0.066448827	0.309922514	0.429284439	0.498510993	0.701212251	0.095617091	0.014664083	0.006977939	-4.909881768	115548
PRELP	0.065375045	0.057351408	0.178718991	0.026941602	0.411381399	0.491238102	0.025047169	0.733688199	-4.769908874	5549
ACCS	-0.493352624	-0.191255008	-0.661251734	-0.87910638	0.100192411	0.534995665	0.025154515	0.00518585	-4.244190824	84680
DAB1	0.100145865	0.163310558	0.176733492	0.107165501	0.196016618	0.048769162	0.02189276	0.167370601	-4.508988634	1600
E2F2	0.169818174	0.824923209	0.573822424	0.223648641	0.46436947	0.001834584	0.014586364	0.336914338	-4.806781232	1870
ZNF784	-0.120383679	-0.12060425	-0.243321401	-0.163707527	0.285477169	0.307182705	0.030062163	0.149765214	-4.64736373	147808
C10orf128	0.576830762	0.390393434	0.843498716	0.50205099	0.015031648	0.10588127	0.000498349	0.03217628	-3.451467372	170371
ZBED3	0.071859828	-0.217493214	-0.292028422	0.126428527	0.596829521	0.133670533	0.031914208	0.354514782	-4.874581058	84327
FAM102A	-0.142386672	-0.188286735	-0.178362802	-0.058116892	0.111723108	0.047679812	0.041609872	0.508306587	-4.288236864	399665
AKAP17A	-0.178672638	-0.252965636	-0.184140521	-0.257149705	0.058478635	0.0126558	0.043924939	0.008294096	-4.022684472	8227
ANKRD44	-0.084167996	-0.166090385	-0.225674334	-0.109937461	0.400954274	0.119673234	0.024638195	0.274701079	-4.761815661	91526
	-0.080831767	-0.114175139	-0.20001604	-0.079596822	0.393420003	0.252857158	0.034142146	0.400596395	-4.755777746
TM4SF18	-0.158746594	-0.137850431	-0.284315656	-0.26468256	0.096460439	0.165521032	0.003402759	0.007725728	-4.228768989	116441
	-0.211212287	-0.498731746	-0.73452353	-0.365278104	0.33029669	0.033799103	0.001274034	0.097587539	-4.698015254
GLI2	-0.070190556	-0.094259525	-0.240279978	-0.230005543	0.482663383	0.37004262	0.017318025	0.027041635	-4.818036757	2736
AGPAT4	0.160143973	0.06063571	0.490400808	0.460014929	0.484352356	0.799943921	0.032221001	0.051202894	-4.819041286	56895
TTLL7	-0.088507025	-0.263757985	-0.19445443	-0.136669819	0.364999684	0.014079946	0.044798298	0.166011924	-4.731455904	79739
CPED1	-0.122674425	-0.366245362	-0.630699453	-0.073454021	0.638526514	0.187116693	0.017062968	0.778224759	-4.890313455	79974
LOC146880	-0.096009267	-0.041658162	-0.195094709	0.048081897	0.332057079	0.686155354	0.046540308	0.624967906	-4.699822035	146880
BZRAP1-AS1	0.108743006	0.201578301	0.293397037	0.1080344	0.469410238	0.205391154	0.049350034	0.472283892	-4.809952459	100506779
FLJ20021	-0.016189388	-0.119770595	-0.296722633	-0.155866654	0.897814976	0.368393145	0.019996916	0.222367728	-4.944766234	90024
FAM162B	-0.221187304	-0.155898199	-0.224745185	-0.161906153	0.022168001	0.114994337	0.016380359	0.087272264	-3.615391166	221303
SPECC1	0.276387508	0.056180851	0.218356284	0.24418098	0.009322834	0.593069878	0.029855096	0.020031181	-3.250334901	92521
PDK3	-0.05700513	-0.085632856	-0.18344198	-0.049208198	0.503187453	0.339612604	0.031332016	0.562927366	-4.829865359	5165
PRDM1	0.300077003	0.050867622	0.540456302	0.312426053	0.205304496	0.835550208	0.021998724	0.187784964	-4.526525115	639
PITPNA-AS1	-0.184283151	-0.319398046	-0.339262516	-0.217891696	0.190282256	0.034743981	0.015917445	0.123679098	-4.497679372	100306951
DLG2	-0.129652112	-0.048060721	-0.157002308	-0.064873126	0.108965765	0.563276535	0.046691204	0.414595968	-4.278161071	1740
LOC283788	0.127467188	0.111773011	0.950899086	-0.358616416	0.765437932	0.802975157	0.026984599	0.403810017	-4.925403786	283788
DSTYK	0.125091478	-0.138603434	0.250939684	0.110071206	0.312606744	0.286575377	0.041043111	0.373291601	-4.679135364	25778
CAPN8	-0.036059257	0.00465676	-0.163207344	-0.141915226	0.660554479	0.956804057	0.046192554	0.091481602	-4.897722084	388743
NUDT17	-0.12923504	-0.128917178	-0.255885815	0.027455613	0.316361656	0.340191305	0.045111633	0.830008759	-4.683256405	200035
	-0.370018849	-0.251304863	-0.32550574	-0.245102225	0.002832443	0.043251594	0.005804198	0.038989582	-2.754320313
SLC25A13	-0.091679842	-0.165877504	-0.15234406	-0.000452356	0.240504532	0.047824259	0.047907306	0.995322083	-4.585486883	10165
NR2F2	-0.160341867	-0.061432199	-0.180553827	-0.0930796	0.020203824	0.376373012	0.007565481	0.164142182	-3.576239449	7026
	0.066298283	0.139305184	0.191860354	0.173664471	0.455700035	0.140756557	0.03087262	0.057310829	-4.801198541
USP35	-0.028473211	0.230456088	0.236681358	0.117643025	0.793617723	0.050925275	0.030408125	0.284360449	-4.930893004	57558
	-0.150921716	-0.184632395	-0.416352902	-0.081020303	0.406515517	0.334005977	0.022535712	0.654483831	-4.766169365
FNBP4	-0.105676589	-0.01246816	-0.59005028	-0.138173668	0.694887781	0.964758501	0.02923179	0.608405081	-4.908114352	23360
LOC728613	-0.147871823	-0.1244624	-0.277608202	-0.186660553	0.157965376	0.254205192	0.008539182	0.077664029	-4.42577704	728613
	0.102184464	-0.161220023	-0.203206916	0.198688834	0.197809065	0.0570102	0.010966668	0.015897313	-4.512446277
TFCP2L1	0.030587297	0.159500503	0.256627014	-0.075026453	0.79771961	0.208691419	0.032164152	0.5307651	-4.931627963	29842
OVOL1	-0.160893363	0.04122533	-0.213219361	-0.161419164	0.092021133	0.673351266	0.023275516	0.091015079	-4.209578991	5017
PTPMT1	0.15447947	0.096927608	0.311959642	0.204289184	0.128258815	0.35654703	0.002717951	0.047454706	-4.34354929	114971
WFDC21P	-0.010908049	-0.187762594	-0.317790647	-0.108532939	0.944522889	0.258818422	0.042609805	0.490523855	-4.947879069	645638
	-0.297006049	-0.034368813	-0.384879051	-0.141606284	0.032521678	0.805937899	0.005253851	0.29291299	-3.776953502
CLSTN2	-0.154827578	-0.098701536	-0.202295657	-0.135510291	0.089313186	0.293977801	0.023955337	0.134708511	-4.197386495	64084
GPATCH2L	-0.0116204	-0.002238032	0.230786332	0.055954952	0.919119931	0.985121831	0.043620891	0.625578017	-4.946417799	55668
SHANK3	0.040871284	-0.0930975	-0.180667286	-0.043774257	0.618318614	0.283101662	0.028282113	0.593721898	-4.882977738	85358
NIPAL3	-0.27332985	0.017118096	-0.269133659	-0.438332803	0.041485714	0.89945018	0.037534916	0.001888745	-3.879250855	57185
ZNF438	-0.009969924	0.433235783	0.362600271	0.172721706	0.956071565	0.028811546	0.044942384	0.343781082	-4.948362224	220929
ZDHHC22	-0.122315808	-0.120649031	-0.185072234	-0.196483916	0.195316744	0.222471645	0.046398399	0.041905463	-4.507628736	283576
USP48	0.164822799	0.155678016	0.446919841	0.251160312	0.278217201	0.327866739	0.004212372	0.103006792	-4.638215021	84196
ELF3	-0.14057835	-0.106801893	-0.2120689	-0.047681084	0.191525162	0.340650307	0.045230153	0.653437237	-4.500163341	1999
LOC100996740	-0.082522239	-0.091853918	-0.393041364	-0.025150334	0.527665366	0.502871377	0.003714249	0.846876215	-4.842947808	100996740
LOC100507547 /// PRRT1	-0.120287921	-0.106165051	-0.225216707	-0.211045869	0.252271573	0.333713744	0.030920629	0.049638475	-4.602955086	80863 /// 100507547
CCDC40	-0.047124654	-0.13004207	-0.187075563	-0.137325164	0.612999456	0.189036384	0.044047152	0.147121713	-4.880957742	55036
NTPCR	-0.382526182	-0.252455124	-0.312765977	-0.100478324	0.003642167	0.055845285	0.011864252	0.412233867	-2.858120598	84284
ZDHHC21	-0.115545221	-0.230486377	-0.607704868	-0.252614204	0.634228641	0.368008046	0.01377579	0.301870392	-4.888797366	340481
MAP3K6	-0.140971646	-0.035576935	-0.160453479	-0.057993007	0.066188295	0.649233256	0.031886701	0.438418471	-4.074082296	9064
NFIA	0.152158856	0.129562548	0.148853049	0.141057403	0.04574406	0.100775956	0.042762751	0.06275845	-3.920192726	4774
IFRD1	0.09610529	-0.035180897	-0.377389278	-0.185690642	0.580059202	0.846504554	0.030222417	0.28857183	-4.867579639	3475
11-Sep	0.105092984	0.108353226	0.461713073	0.186169994	0.599823703	0.605994844	0.022180436	0.355163712	-4.875789051	55752
LOC220729 /// SDHA /// SDHAP1 /// SDHAP2	-0.303996543	-0.599828256	-0.51447446	-0.366738214	0.155742239	0.010403404	0.016010643	0.089299953	-4.420236862	6389 /// 220729 /// 255812 /// 727956
	0.149909528	0.197232779	0.389353334	0.192660476	0.357184211	0.250091015	0.01749651	0.238946092	-4.72430671
PDK3	-0.28368866	-0.236895918	-0.496038837	-0.412680845	0.196473805	0.3011574	0.023159741	0.06438563	-4.509873982	5165
GLRX3	-0.199820386	-0.172533207	-0.386941622	-0.29144331	0.030052543	0.070388065	8.22e-05	0.002405787	-3.743705433	10539
HOXB13	0.069080009	0.000159285	-0.184525077	-0.042796148	0.452309963	0.998674989	0.043539385	0.640464068	-4.798970264	10481
VSTM2A	-0.195111575	-0.128922707	-0.222268784	-0.177899831	0.020342753	0.132665206	0.007029716	0.03303963	-3.579131438	222008
CKAP2	-0.629270461	-0.131549861	-0.74468016	-0.482059379	0.024647761	0.639917179	0.006880172	0.079686965	-3.660127084	26586
	0.21675849	0.304403021	0.386666038	0.050490863	0.188317273	0.081682628	0.018638347	0.755835953	-4.493714381
SPRY1	-0.135303023	-0.120445757	-0.293366264	-0.086951172	0.27361929	0.351364338	0.017939532	0.478983646	-4.632266908	10252
	0.088745238	0.053748367	0.137942194	0.068889404	0.132667379	0.378876348	0.018564491	0.239406725	-4.356997763
LINC00473	-0.132153901	-0.09506137	-0.162356738	0.045650731	0.057125378	0.184572262	0.017293293	0.49897462	-4.012943893	90632
	0.086648181	0.255946113	0.175996746	0.136885032	0.234419487	0.001901418	0.016019761	0.065033396	-4.576048937
ONECUT2	-0.056985776	-0.105459726	-0.172343924	-0.107205546	0.51717377	0.256764996	0.048789657	0.227332921	-4.837471665	9480
C6orf165	-0.222362123	-0.110991531	-0.25024753	-0.10319096	0.022427498	0.260133287	0.008654407	0.271927377	-3.620301853	154313
FGF14	-0.314384599	-0.102586795	-0.205992526	-0.211235236	0.004552223	0.34603969	0.045260621	0.047694077	-2.950635713	2259
	-0.061071867	-0.101832857	0.404414872	0.28196908	0.740595707	0.599196714	0.02913751	0.133735352	-4.919910153
C1orf186 /// LOC101929219	-0.27912808	-0.700565325	-0.37836026	-0.424551208	0.105607208	0.000410004	0.025858742	0.016725372	-4.265513497	440712 /// 101929219
FPR3	0.004378937	0.181495416	0.639075047	0.341951668	0.987953147	0.551965329	0.028523602	0.244062247	-4.949112169	2359
DLD	0.17134613	0.041624815	0.294556316	0.063534894	0.11158571	0.706534487	0.006618126	0.547459932	-4.287741124	1738
ENTPD2	-0.073983668	-0.114691708	-0.144954107	-0.133710673	0.297508747	0.127786573	0.039518988	0.065187332	-4.661904512	954
PHOSPHO2	-0.256567338	-0.710198573	-0.783883711	0.009875961	0.404606901	0.033583671	0.012029859	0.974249176	-4.76468487	493911
NHP2L1	-0.266530555	-0.348500696	-0.39274833	-0.207292227	0.10576728	0.04637161	0.016247923	0.204283745	-4.26612598	4809
SLC38A10	-0.052632824	0.060978407	0.191931988	0.103411792	0.558915146	0.518807445	0.033200909	0.254883418	-4.858160725	124565
RASSF3	-0.134564339	-0.151264676	-0.266242797	-0.125344417	0.22728683	0.196489679	0.017052113	0.259930781	-4.564610034	283349
HECA	-0.17498687	-0.106969128	-0.161584575	-0.12114015	0.023892907	0.175058225	0.02984094	0.109530473	-3.647006104	51696
RP11-554J4.1	-0.33433457	-0.239030729	-0.346029608	-0.128480583	0.059230787	0.19100641	0.043714275	0.456384405	-4.027998355
SLC25A27	0.061067592	-0.139900776	-0.177252311	-0.080752466	0.425338618	0.087992935	0.021332447	0.293819462	-4.780286703	9481
SLC2A5	0.029847325	0.184981529	0.189044351	0.123631624	0.705319871	0.03184067	0.017986165	0.124642515	-4.911005898	6518
ZBTB38	0.178139715	0.146865558	0.318107868	0.256167368	0.184945131	0.294521489	0.017699776	0.060621533	-4.486799146	253461
ZNF683	0.448554071	0.498087969	0.733472662	0.129663406	0.194671264	0.17048263	0.032078518	0.703887791	-4.506369578	257101
TNRC6B	-0.028192394	-0.168205025	-0.309491647	-0.398529836	0.836373372	0.245524829	0.024525646	0.006342304	-4.937777548	23112
LRRC16A	-0.121514646	-0.124934402	-0.50530305	-0.117005725	0.447550277	0.456460413	0.002448871	0.464415941	-4.795797856	55604
RPRD1B	0.072928881	-0.106331931	-0.219769481	-0.06563542	0.442502383	0.288016056	0.02136176	0.489027566	-4.79237633	58490
	-0.300445683	-0.196044532	-0.298227932	-0.204320349	0.004642352	0.066085102	0.003677601	0.045742965	-2.958786591
SLC36A4	0.055597484	0.034700584	0.257248904	0.218711169	0.521414051	0.702123532	0.004142343	0.016272826	-4.839708121	120103
ZNF883	0.119978653	0.180618737	0.212229472	0.024333895	0.25097571	0.103496047	0.040084271	0.813843156	-4.601079719	169834
ABCG1	-0.76855918	-1.018762109	-0.644283779	-0.313192941	0.011147421	0.00185649	0.02526721	0.277936762	-3.325500597	9619
LOC338620	0.343859146	0.397616126	0.431317617	-0.297715295	0.109098164	0.07871698	0.039917604	0.16300662	-4.278651086	338620
DSTN	-0.239409022	-0.122832068	-0.145276445	-0.112493551	0.002427697	0.114645205	0.045172815	0.129035374	-2.690942451	11034
LOC100996457	-0.09234262	-0.36267085	-0.233079846	-0.21966532	0.350372741	0.001339346	0.018992922	0.031739625	-4.717901424	100996457
EMX2OS	0.032084992	0.07716971	-0.146333327	0.031751216	0.655828191	0.310343005	0.041774334	0.659169529	-4.896182689	196047
KGFLP2	0.04638226	0.092215938	0.22414706	0.159624915	0.531943359	0.24022011	0.003594908	0.037857613	-4.845126012	654466
OTUD1	-0.146064896	0.02723345	-0.23927854	0.07278632	0.229394432	0.82871474	0.045839087	0.545352502	-4.568033659	220213
PCDP1	-0.170502306	-0.156780327	-0.23080565	-0.082384568	0.070799902	0.11084307	0.013403836	0.372070161	-4.101939291	200373
AKAP12	0.0451883	-0.068904961	0.251939256	0.212628125	0.676793606	0.545177942	0.021302605	0.057219545	-4.902808124	9590
	-0.111365851	-0.116055831	-0.437856343	-0.273731302	0.6116461	0.613911097	0.045204375	0.217227938	-4.880437737
	0.237058296	0.061862275	0.72489711	-0.140936831	0.42076159	0.840379937	0.014875319	0.630917533	-4.776939232
	-0.197208696	-0.270596144	-0.436110727	-0.236957644	0.356601387	0.230255624	0.040135399	0.269585315	-4.723765094
	-0.020837069	-0.07690134	-0.138460422	-0.140916003	0.746565852	0.26039734	0.032324748	0.035536034	-4.921287702
SLC35D3	0.158384488	-0.013934257	0.353714629	0.193757511	0.340326404	0.935735707	0.032521243	0.245282757	-4.708144051	340146
	-0.183660762	-0.270742	-0.294854879	-0.145066331	0.047797833	0.006990205	0.001784387	0.113340083	-3.93856717
TRIO	-0.295964415	-0.460600133	-0.454035864	-0.185177067	0.122457597	0.025227506	0.017033192	0.327657527	-4.325067945	7204
FCAMR	-0.15059157	-0.116961496	-0.140565928	-0.007040993	0.043117402	0.127996333	0.049600369	0.921849856	-3.895424431	83953
ATP13A4-AS1	0.144045058	0.059241901	0.15382106	0.101235086	0.032169324	0.38448768	0.018597438	0.124447831	-3.772368109	101929198
LOC102725436 /// PMS2P4	-0.256040697	-0.145503422	-0.194172426	-0.098907669	0.010542693	0.148958309	0.039791165	0.299153239	-3.302031364	5382 /// 102725436
	-0.044567169	-0.473923345	-0.606563406	-0.45046165	0.876370954	0.12250382	0.034750929	0.12362394	-4.942706444
	-0.134619763	-0.199610932	-0.208870832	-0.173840056	0.127777242	0.034712912	0.017372397	0.052257056	-4.342049903
FCRL5	-0.524066292	-0.490135057	-1.640052841	-0.209242953	0.454050154	0.503943054	0.019967773	0.764040367	-4.800117303	83416
CCDC74A /// CCDC74B	-0.113803342	-0.07770315	-0.253032187	-0.130035742	0.297826272	0.495536102	0.020816495	0.235556168	-4.66227822	90557 /// 91409
C3P1	-0.066481056	-0.11564813	-0.193393938	0.023292574	0.47912616	0.244074065	0.038907738	0.803417381	-4.815914348	388503
KCNJ11	-0.149856183	-0.056717958	-0.202445191	-0.11969079	0.129066971	0.577123603	0.036752723	0.222027692	-4.346051826	3767
NOG	-0.649874468	-0.952955128	-0.866365036	-0.216374959	0.116730442	0.031514807	0.033198782	0.594331244	-4.30587063	9241
LARP1B	-0.002998327	0.055752671	0.25035831	-0.059544196	0.980185584	0.660245701	0.038394724	0.62260121	-4.949008248	55132
ERI1	0.037852746	0.126337687	0.305992768	0.119425293	0.748107089	0.310794316	0.01099005	0.314887187	-4.921637385	90459
AGBL5	0.218534791	0.055877468	0.22207652	0.205017996	0.032303545	0.587510648	0.024591377	0.043630947	-3.774120763	60509
SARS	-0.351130517	-0.212190124	-0.440577427	-0.17236976	0.030333991	0.199587079	0.006017998	0.272553315	-3.747631904	6301
C20orf96	0.104676601	0.091250579	0.203886418	0.125414042	0.290348066	0.378032603	0.037850994	0.207139915	-4.653341227	140680
TECPR1	-0.069664001	0.018710004	-0.255144802	0.024790809	0.572612715	0.884819015	0.038528639	0.840481561	-4.864339475	25851
ZNF276	0.075512316	0.030217025	0.424197159	-0.033412729	0.594588316	0.838750925	0.003932618	0.813459807	-4.873668624	92822
LIN52	-0.056699072	-0.074672113	0.24740486	0.094757185	0.598246054	0.508789808	0.02248518	0.380615108	-4.875154116	91750
ITGBL1	-0.115192443	-0.084840093	-0.189845021	-0.146314678	0.137447	0.292161194	0.014140363	0.062167178	-4.371039294	9358
DNAH1	0.027321828	-0.057252343	0.300138401	0.030724687	0.855640632	0.716483633	0.045375164	0.837909108	-4.940330557	25981
LINC00537	0.281356848	0.397139924	0.617183482	0.530714056	0.290740146	0.158315495	0.020646917	0.051721097	-4.653816931	203274
PHACTR1	0.022154401	-0.060864332	-0.206407693	0.037502737	0.828981516	0.572448272	0.043964425	0.714832477	-4.93670862	221692
LOC102725383	-0.247331685	-0.202230498	-0.435414021	-0.202958832	0.029809127	0.085240004	0.000252575	0.070821565	-3.740279492	102725383
LOC101928160 /// ZNF707	-0.110950694	-0.04150932	-0.309304197	-0.118060152	0.350536267	0.737420402	0.010336854	0.321020064	-4.718057152	286075 /// 101928160
ABCG1	-0.428176503	-0.678808503	-0.520798975	0.126955918	0.009233861	0.000224607	0.001450484	0.414529783	-3.246306246	9619
	0.121561712	0.19533083	0.16671115	0.061383251	0.138853328	0.026926432	0.03872917	0.448287004	-4.375069509
EPPK1	-0.145673157	-0.249711568	-0.607283298	-0.592653923	0.53014769	0.307658137	0.010246813	0.015109189	-4.844215526	83481
S100A7A	-0.107647647	-0.027278986	-0.218072008	-0.182861213	0.25426452	0.780645577	0.020858376	0.057844236	-4.60581675	338324
ZNF503	-0.241371058	-0.211569397	-0.329417635	-0.157085975	0.008727585	0.025716245	0.000422568	0.07731555	-3.222625539	84858
SERAC1	0.054138737	0.090010237	0.277505343	0.308320518	0.691173033	0.529729535	0.041503638	0.029906315	-4.907055364	84947
RP11-108P20.1	-0.119845352	-0.176537716	-0.167682796	-0.213948637	0.084554436	0.01801162	0.014786503	0.00344213	-4.174985163
LOC153811 /// RNF130	-0.104884993	-0.113831989	-0.221569378	-0.142317995	0.311173101	0.294944715	0.031613242	0.172577833	-4.677545156	55819 /// 153811
GUSBP4 /// LOC100653061	0.003825753	0.179413091	0.298583615	-0.111358264	0.979211294	0.24955227	0.042013028	0.450462895	-4.948991635	375513 /// 100653061
	-0.262249089	-0.091810495	-0.821820502	-0.675556339	0.459304123	0.804073296	0.021168074	0.063293693	-4.803539412
	-0.551257146	-0.991632072	-1.010768152	-0.712396088	0.184407996	0.026915481	0.015015751	0.089500295	-4.485684442
GFM1	-0.035170327	-0.075245732	0.294432652	-0.036333558	0.796632458	0.59977665	0.031643465	0.790069262	-4.931434735	85476
MTFR1	-0.126104782	-0.112701939	-0.196943129	0.013097797	0.035632122	0.070437883	0.00127337	0.820441467	-3.815377852	9650
AK091028 /// GMDS-AS1	-0.097766533	-0.123174275	-0.191435513	-0.126684893	0.237913351	0.15848819	0.020688142	0.129295696	-4.581502996	100508120
	-0.284502381	-0.406735192	-0.426868745	0.043548047	0.173315709	0.0670861	0.038108576	0.832247872	-4.4618082
EHF	-0.199000022	-0.087748955	-0.191341876	0.000314957	0.011648881	0.266487562	0.011813478	0.996625442	-3.344024148	26298
SKIL	-0.222577057	-0.100328373	-0.230799004	-0.096501236	0.019540001	0.296469482	0.012597637	0.292320499	-3.562140603	6498
FGGY	0.055771139	0.049236936	0.18075614	0.023938197	0.506278929	0.575408192	0.031359836	0.774728808	-4.831577466	55277
SRSF3	-0.164760141	-0.013230117	-0.349760684	-0.062381585	0.283077784	0.933828872	0.022625998	0.68179932	-4.644372352	6428
SPG11	0.332713017	0.118307998	0.353962048	0.235702699	0.007840495	0.340372753	0.003740791	0.052197214	-3.177656345	80208
EPS15L1	-0.375605304	-0.325791491	-0.357098942	-0.122266202	0.007335238	0.023802508	0.008061178	0.355185181	-3.149741243	58513
GCSAML-AS1	0.128483465	0.04003934	0.164688775	0.110399822	0.123664798	0.640959317	0.043730461	0.183498896	-4.328990788	148824
KIRREL	0.049349797	0.222948311	0.229484128	0.023135355	0.669236823	0.073320929	0.046323531	0.841070398	-4.900480149	55243
LRFN1	-0.032342418	-0.212942523	-0.248537807	-0.04186045	0.783850968	0.092944298	0.035427943	0.722687907	-4.929078048	57622
HELZ2	-0.082739831	-0.034295434	-0.26660712	-0.218993664	0.384236243	0.729465331	0.006208463	0.026557154	-4.748192939	85441
MGC24103	-0.196629459	-0.561770372	-0.381310055	-0.467884699	0.260929553	0.004067733	0.028444233	0.010755578	-4.615193761	158295
	-0.218404661	-0.366062202	-0.629171194	-0.393270265	0.327616225	0.1224724	0.005871343	0.083505011	-4.695239849
CEP128	0.161570566	0.176410882	0.244225661	0.25246929	0.179170184	0.162531606	0.039294947	0.040003019	-4.47461798	145508
CTC-523E23.1	0.007103766	0.095555784	0.555699106	0.11817769	0.977382063	0.716461242	0.027596093	0.637838992	-4.948958287
BPIFB2	-0.046034027	0.049490311	-0.201549274	-0.116087728	0.633202691	0.62475104	0.036711107	0.233761217	-4.888431979	80341
KALRN	0.055673748	0.080129994	0.196531172	0.144131994	0.552931555	0.416759751	0.036086946	0.131079004	-4.855370383	8997
RGAG1	-0.037014475	-0.083498396	-0.167041078	-0.022128013	0.630648222	0.304611383	0.030525459	0.77348406	-4.887516351	57529
STK24-AS1	-0.102548019	-0.056057243	-0.18392848	-0.060446957	0.186180973	0.48590392	0.01754636	0.431199913	-4.489349976	100874069
GNAS-AS1	-0.044072009	-0.082579568	-0.187499674	-0.020312132	0.623790285	0.383089421	0.036916407	0.820860259	-4.885016452	149775
	0.086337116	-0.096731896	0.379609876	-0.012113358	0.592619164	0.567755313	0.019786699	0.940011	-4.872861096
CCDC157	-0.15023831	-0.054491518	-0.18843615	-0.071439485	0.126230368	0.590161123	0.049623901	0.459969794	-4.337191912	550631
ZBTB20	-0.08615587	-0.405921461	-0.428779327	-0.201054468	0.68671935	0.077663789	0.044281575	0.34967757	-4.905765165	26137
KIAA1656	-0.117698581	-0.029102549	-0.217490708	-0.134094061	0.244785876	0.781510026	0.03045098	0.186671479	-4.591958619	85371
	0.088116756	0.059263108	0.283382573	-0.034655003	0.422479711	0.605785776	0.011098191	0.751247914	-4.778202078
PYROXD2	-0.147142761	-0.035406672	-0.166903229	-0.090564152	0.086442556	0.68674703	0.045621266	0.283559064	-4.18402837	84795
SYNRG	0.255866218	0.356309102	0.425855206	-0.05021354	0.136650442	0.051396669	0.013131411	0.76592651	-4.368736507	11276
SERGEF	0.213080651	0.325686688	0.290099204	0.287138797	0.13722403	0.033890374	0.039271782	0.048552724	-4.370396178	26297
FAM104B	0.073001904	0.01865896	0.150740734	0.089200664	0.325914507	0.809283995	0.040870535	0.231936543	-4.69346245	90736
MCMBP	0.221921472	0.071245214	0.190216709	0.092293513	0.023283351	0.46900767	0.0416955	0.327097354	-3.636103338	79892
	-0.176716724	-0.353805843	-0.282562559	-0.239986051	0.205228012	0.019531417	0.04007396	0.089034368	-4.526384459
	0.00233834	0.06176274	0.150178004	0.040482577	0.971309354	0.368507714	0.022219095	0.53490152	-4.948827398
ZFR2	-0.034744447	-0.172164348	-0.249649332	-0.188512256	0.750477064	0.140259515	0.023456289	0.092251355	-4.922170363	23217
JAKMIP3	0.241632825	0.202641164	0.246185707	-0.002565024	0.014377408	0.046191474	0.010082518	0.978116529	-3.43270167	282973
LOC100271840	-0.15207367	-0.042189467	-0.143541214	-0.121375984	0.035239895	0.563307905	0.038864903	0.08836868	-3.810723958	100271840
	-0.156114604	-0.284475132	-0.232346445	-0.212850788	0.020193918	0.000194341	0.000700926	0.002261538	-3.576032465
FOXRED2	0.106713584	0.122390582	0.170959816	0.165604111	0.197084483	0.159555168	0.036397917	0.049696991	-4.511052891	80020
BIVM	0.020968261	-0.018791551	0.462665683	0.168503281	0.88751047	0.903788572	0.002822443	0.26092853	-4.943826547	54841
	-0.239989558	-0.187784649	-0.217636529	-0.117828296	0.0095415	0.047281296	0.01409084	0.183096486	-3.260076623
	0.135026895	-0.010145682	0.19665792	0.108698943	0.074288747	0.895335389	0.009064586	0.146806164	-4.121787598
OXCT2	-0.138239306	-0.1767739	-0.237322696	-0.207168298	0.094122567	0.043621617	0.004489068	0.01477232	-4.218782301	64064
COPB1	-0.280566991	-0.488668463	-0.302158388	-0.122337568	0.010811619	9.69e-05	0.004930411	0.244208984	-3.31262869	1315
	0.034550392	0.074706468	0.15132625	0.201794601	0.622954594	0.314090844	0.031689383	0.007054973	-4.884707629
FBXO4	-0.193304972	-0.101539325	-0.314091052	-0.266144357	0.197205747	0.513731975	0.034052679	0.079594701	-4.511286492	26272
PRR5L	0.019266431	0.116139768	0.352051068	0.127964776	0.907461385	0.505696653	0.034238907	0.442426231	-4.945562476	79899
	0.018533781	0.005276942	0.152410977	0.048963217	0.807881435	0.947343731	0.045219028	0.521922524	-4.933379871
POLR3E	0.346789255	0.216935221	0.292066884	0.212974529	0.000386614	0.023240753	0.001490988	0.01976732	-1.954960788	55718
	-0.035368206	-0.074819183	-0.167684722	-0.089944739	0.660027303	0.377450199	0.037092166	0.267708115	-4.897551715
TPTEP1	-0.012678294	-0.245110832	-0.165137002	-0.155423811	0.874161178	0.00635262	0.039313516	0.05994561	-4.942471297	387590
TMEM43	-0.000394149	-0.112650127	-0.241742507	-0.187691914	0.997071839	0.321517634	0.025544059	0.088615883	-4.949169497	79188
ERBB4	-0.095191019	-0.026629896	-0.174307233	-0.06571317	0.181749277	0.717729589	0.01457213	0.352638699	-4.480112168	2066
CPSF3L /// MIR6727	0.22498565	0.157198695	0.36164523	0.234508328	0.145477916	0.327134793	0.018579598	0.129796992	-4.393471408	54973 /// 102465435
ISPD-AS1	-0.17339661	-0.091842954	-0.189765918	-0.081432355	0.042096172	0.291495175	0.022283271	0.325988092	-3.885376493	100506025
	-0.17743155	-0.048612119	-0.18618178	-0.026989969	0.060064172	0.612934801	0.041730255	0.76797316	-4.033805424
	-0.120326436	-0.059958421	-0.110293242	-0.079152767	0.038874323	0.312244378	0.04866076	0.16519069	-3.851967763
	-0.125901713	-0.02518608	-0.215025737	-0.048925628	0.115630255	0.759169089	0.007536163	0.533303898	-4.302066796
CDS2	-0.060576972	-0.077958737	0.353993641	-0.288712766	0.722209413	0.662853467	0.037878591	0.097898206	-4.915434604	8760
FAM167A	0.124104395	0.070907944	0.211407477	0.100222452	0.216871706	0.497037737	0.033608588	0.316382191	-4.547126675	83648
EHD4	-0.114721783	-0.108316601	-0.204977848	-0.1812803	0.255913199	0.305384596	0.040196651	0.0774076	-4.608163714	30844
LOC101929454	-0.077028777	-0.126537989	-0.143007861	-0.066131837	0.24668767	0.074332009	0.030364444	0.318451466	-4.594790176	101929454
TMEM116	0.126350132	0.088345464	0.172442688	0.093603912	0.138809918	0.318530018	0.039588073	0.268651691	-4.374945773	89894
	-0.221567173	-0.116471165	-0.192893786	-0.221021201	0.020123808	0.227340217	0.034229491	0.020404835	-3.574564758
LOC101927769	-0.239993117	-0.268902487	-0.19463178	-0.165936084	0.000717428	0.000357593	0.003440418	0.01389918	-2.198371874	101927769
LINC00028	-0.12175618	-0.110388351	-0.266347092	-0.201857194	0.287823735	0.35697917	0.020256273	0.08314409	-4.650259153	140875
SUDS3	0.167245553	-0.00442272	0.299660767	0.113267579	0.092011227	0.965241826	0.003018447	0.247430516	-4.209535082	64426
KLHL5	0.236254084	0.187081687	0.318595397	0.180658265	0.126547892	0.244520946	0.035869724	0.238678913	-4.338194346	51088
SNX24	0.164209263	-0.078675881	0.256860521	0.034140462	0.050793057	0.359391245	0.002533914	0.674774295	-3.963964636	28966
SRGAP1	0.117686319	0.314748657	0.187573634	0.134264477	0.22564368	0.003735587	0.049821461	0.168501032	-4.561914865	57522
SUN5	-0.01795303	-0.123602857	-0.200777556	-0.012079408	0.816481498	0.135175172	0.011038169	0.875885346	-4.934786599	140732
PPM1H	0.006251294	0.003437725	0.145371579	0.15951924	0.923921458	0.960063431	0.02739913	0.020272509	-4.946736171	57460
MOV10	-0.054417601	0.043559185	-0.194885912	-0.006872992	0.572606992	0.666378442	0.042707419	0.943031697	-4.864336953	4343
SMU1	0.115373105	-0.154117214	-0.265921123	-0.046998978	0.388369393	0.27387605	0.045148235	0.723841671	-4.75163769	55234
HIATL1	0.12538773	0.10092366	0.224416857	0.053586133	0.180225793	0.300617714	0.016359467	0.561767528	-4.476877455	84641
	-0.21054484	-0.21560556	-0.216226376	-0.071558459	0.028414682	0.03204908	0.020181594	0.439130135	-3.720092802
	-0.224550249	-0.240383451	-0.251697976	-0.221103408	0.003831909	0.003248007	0.001011505	0.00432858	-2.879150724
LOC100505874	0.103877207	-0.04781941	0.679045039	-0.026761133	0.727602732	0.878384913	0.0238844	0.928426579	-4.916784295	100505874
	0.140101491	0.091942552	0.1980678	0.151640113	0.108121609	0.308029883	0.021456815	0.083196407	-4.275021756
LOC101927950	-0.008384076	0.086377778	-0.221385033	-0.121471902	0.932471653	0.408032451	0.026348875	0.225601467	-4.947254352	101927950
	-0.224300732	-0.097679049	-0.178758836	-0.182631158	0.006917432	0.236679622	0.022757392	0.024756564	-3.125186042
	-0.175173753	-0.24899192	-0.238669294	-0.166762051	0.045063908	0.00821774	0.006077648	0.055625647	-3.913921254
	-0.042315953	0.042970335	0.132086392	-0.020413076	0.506533521	0.520039919	0.037729903	0.747910788	-4.831717674
	-0.107558696	-0.139281537	-0.139785125	-0.144895057	0.118981837	0.056881585	0.03865985	0.038867882	-4.313535879
	-0.093208884	-0.203608338	-0.148019839	-0.084239344	0.206683707	0.011776723	0.041980767	0.252562314	-4.529051219
TEX11	-0.00466022	0.014684369	0.149639717	0.034505516	0.94832093	0.845650609	0.03775156	0.631973943	-4.948050419	56159
DENR	-0.011432591	-0.102731169	-0.291292377	-0.091709469	0.920837155	0.397493563	0.012953766	0.42788577	-4.946533928	8562
SSPO	-0.125486904	-0.177685506	-0.220385058	-0.117042279	0.079810584	0.020553381	0.00253029	0.101102221	-4.151294592	23145
EVC	-0.15152661	-0.001116765	-0.16163513	-0.093559462	0.052799849	0.988770203	0.033292221	0.222322944	-3.980135922	2121
	-0.115215948	-0.213376924	-0.242045508	-0.223819123	0.242115474	0.043821756	0.014465972	0.027677639	-4.58793801
	0.017833157	0.009882314	0.121335248	0.037728586	0.77351193	0.879079791	0.049513893	0.543651724	-4.927055935
	0.039076566	0.125994698	0.159570196	0.047675818	0.526085667	0.058225075	0.010994662	0.440013212	-4.842135545
EPPK1	-0.130818058	-0.041986944	-0.21314756	-0.131938191	0.208816401	0.696866581	0.038128655	0.205052349	-4.532919283	83481
	-0.189449581	-0.324808727	-0.402801743	-0.143181448	0.31525772	0.105646822	0.031951216	0.446121882	-4.682051373
ZNF71	-0.178169138	-0.142601169	-0.19078764	-0.234874537	0.010610862	0.045933929	0.005038225	0.001174372	-3.304742737	58491
	0.00819544	0.047275716	0.175317623	0.039113924	0.911097403	0.540450399	0.0183967	0.594997909	-4.945841766
	-0.224348289	-0.239070229	-0.320112645	-0.086190464	0.064584832	0.060658116	0.008100346	0.466199762	-4.063921719
LAMA3	-0.181916836	-0.008787831	-0.141441713	-0.08807753	0.012944082	0.903661684	0.041105882	0.20957989	-3.388433166	3909
RAD21L1	0.12369038	0.148348577	0.177221201	0.138338213	0.08339769	0.049483224	0.01245459	0.054354045	-4.169339421	642636
KRTAP4-9	-0.306482527	0.006786436	-0.189917294	-0.098755845	0.00272611	0.94524673	0.043723506	0.299187321	-2.738572691	100132386
PTCHD4	-0.129595628	-0.111436162	-0.199227402	-0.100461057	0.117452132	0.196155993	0.015470126	0.220934667	-4.308344948	442213
	-0.096544082	0.051757091	-0.17980732	-0.113190479	0.26291352	0.563958115	0.035493422	0.191140264	-4.617929054
HHLA3	-0.083650087	-0.019207341	-0.118078619	-0.166677843	0.170043358	0.760190089	0.048422591	0.008966189	-4.454434469	11147
LIMD1	-0.083491673	-0.153385132	-0.194102126	0.151953333	0.318624449	0.086072706	0.020724289	0.075094181	-4.685709589	8994
	-0.068251154	-0.036346844	-0.17079575	-0.118494293	0.349007824	0.632447248	0.019621932	0.109272094	-4.716597787
ANTXR1	-0.137779403	-0.206793791	-0.302232621	-0.099837655	0.168149077	0.052460268	0.003199023	0.314117493	-4.450092959	84168
TANC1	-0.099211736	0.042563095	-0.227720833	-0.026016975	0.216604551	0.609231149	0.005419858	0.742793816	-4.546665379	85461
	0.007779935	-0.053769166	-0.206697452	-0.038150161	0.923698556	0.529374974	0.012559813	0.639231593	-4.946721828
ENTPD6	0.216692638	0.106705941	0.21818891	0.105998477	0.048941785	0.342287003	0.040232302	0.322793123	-3.948454608	955
DENND4C	0.23300894	0.085847317	0.205309437	0.153417292	0.026155344	0.416749021	0.040606071	0.133481905	-3.685165077	55667
PLCD3	0.04965392	0.141238702	0.218246139	0.208210868	0.645139112	0.217042813	0.042552468	0.060845132	-4.892600529	113026
GCLM	0.213028442	0.11110625	0.454904119	-0.036760778	0.251961926	0.565488888	0.014912281	0.841523091	-4.602508021	2730
TMEM200A	0.296850014	0.744288054	0.673050231	0.239398576	0.290165383	0.01543241	0.016962935	0.392001534	-4.653119306	114801
DIS3L	0.147145141	0.04572744	0.25366126	0.028563398	0.25738019	0.734526589	0.04785987	0.82408661	-4.610236733	115752
	0.1601068	0.23076858	0.312664868	0.051980355	0.306917247	0.16366144	0.043907684	0.738017946	-4.672768843
THBS1	0.201636911	0.928494057	0.871621494	0.134033801	0.617600256	0.034819979	0.031337208	0.739678637	-4.882707141	7057
ORMDL3	0.068499421	0.077388703	0.2431247	0.159982601	0.577187526	0.548327174	0.046894691	0.1982705	-4.866339839	94103
MARVELD2	-0.114448836	-0.023135196	-0.179402149	-0.021332314	0.146145726	0.775462008	0.02161482	0.782655737	-4.395275253	153562
	-0.977434452	-0.161337319	-1.195204758	-0.289799142	0.064970373	0.764771102	0.02134913	0.573730102	-4.066388443
ATF7	-0.174832518	-0.06523307	-0.253127956	-0.180558607	0.151690034	0.60430033	0.035044558	0.13919734	-4.409909582	11016
GALM	0.110148287	0.14404554	0.352945841	0.233424287	0.532231106	0.436968566	0.044452244	0.190839898	-4.845271403	130589
PANX1	-0.162255517	0.341027574	0.37429285	-0.017151443	0.39003856	0.091017505	0.045696938	0.927132657	-4.75301429	24145
NUTM2A /// NUTM2B	-0.083175418	-0.02788405	-0.256643863	-0.154047038	0.392130194	0.783206399	0.0094648	0.118552138	-4.754727633	728118 /// 729262
MLIP	0.046774576	0.126222561	0.181722343	0.139796422	0.524761229	0.108516957	0.014739369	0.064311921	-4.84145121	90523
SEC63	-0.318242716	-0.197245502	-0.193639476	-0.14103369	0.000532935	0.028588444	0.020024638	0.094577894	-2.08075942	11231
ERCC2	0.070403414	0.150742661	0.21596718	0.026330705	0.506539987	0.180343827	0.040909302	0.803157965	-4.831721233	2068
PGBD1	0.199522053	0.081705586	0.214873045	0.087114359	0.036908785	0.399773051	0.020821498	0.34715748	-3.830173954	84547
SMAD5	0.295391255	0.51676777	0.445965158	0.161219477	0.179928731	0.029415593	0.039846872	0.45922712	-4.476243122	4090
CTD-2287O16.5	-0.079540229	-0.073625592	-0.173608084	-0.049135772	0.329460538	0.388537027	0.032532603	0.544795003	-4.697152651
CDKL1	0.204235738	0.704147987	0.268739261	0.13820076	0.133647271	2.15e-05	0.043927154	0.304943366	-4.359920945	8814
RNF144B	0.196618899	0.077711908	0.427407172	0.112408841	0.221514298	0.641222863	0.008653443	0.480696657	-4.555038736	255488
ZNF117	-0.081915185	-0.12548732	0.290765842	-0.048534766	0.558069182	0.393891083	0.037403602	0.728049361	-4.857769641	51351
	-0.252989713	-0.268900989	-1.316828498	-0.954264917	0.49870369	0.493002773	0.000910354	0.015136488	-4.827350411
CDH19	-0.11744954	-0.118536179	-0.258433453	-0.035823638	0.213591546	0.230901608	0.007024762	0.700879609	-4.541416533	28513
	-0.101287878	-0.286448918	-0.542300101	-0.221446641	0.705546736	0.312074328	0.042783533	0.410982039	-4.911067442
	-0.081881185	-0.033077039	-0.250746837	-0.085643102	0.403405388	0.746291802	0.011659231	0.382424315	-4.763745173
CYP4V2	0.134017338	0.085704112	-0.239672616	0.029074494	0.229519028	0.460166716	0.030351816	0.791856358	-4.568234895	285440
GXYLT2	-0.061339479	-0.052066171	-0.200917649	-0.060621871	0.498785268	0.583560748	0.027162795	0.503781295	-4.827396507	727936
ERN1	0.197957391	0.100723585	0.248775072	0.224226869	0.123238218	0.447309889	0.04747391	0.082592512	-4.327609347	2081
	0.045916589	0.217700879	0.1852452	0.071220789	0.572486035	0.015266601	0.023657256	0.383217622	-4.864283639
TNRC18	-0.101312782	0.029504675	-0.246554836	-0.155285988	0.325388492	0.783121407	0.017307032	0.136095567	-4.692910598	84629
RAB27A	0.114093833	0.038889554	0.219220668	0.025102557	0.303973694	0.736192432	0.045909712	0.81948922	-4.66941569	5873
MASP1	-0.101656408	-0.063831866	-0.204209566	-0.146351282	0.195958618	0.434452631	0.009979132	0.06672226	-4.508876149	5648
LOC101927027	-0.056801783	-0.12546344	-0.145950044	-0.060857766	0.361831297	0.06084907	0.019693288	0.329094507	-4.728582895	101927027
YPEL4	0.076548401	0.178995455	0.240335696	0.226230058	0.44698692	0.096416357	0.017910755	0.030347533	-4.795418937	219539
C7	-0.141895897	-0.128908888	-0.139829366	-0.085079081	0.054742585	0.093510287	0.049811605	0.239601048	-3.995200583	730
PSMF1	0.22021752	0.249324262	0.283667429	0.084780518	0.130179075	0.103445855	0.046316625	0.553284194	-4.349467896	9491
FZD1	-0.236330377	-0.07794018	-0.144205299	-0.01987613	0.002200928	0.29891482	0.041870545	0.779229191	-2.650751751	8321
LOC101928000	-0.353461151	-0.070368759	-0.583875955	-0.234109011	0.149677336	0.78070436	0.016876797	0.335013318	-4.404666199	101928000
LOC100507670	-0.083974322	0.093082255	-0.182736216	-0.106138266	0.332033959	0.305737928	0.033900618	0.22244456	-4.699798387	100507670
	-0.120359071	-0.004427145	0.251658049	-0.004867095	0.336011349	0.972861002	0.042526219	0.96870989	-4.703835124
SNORA37	-0.133618005	-0.080267129	-0.215130405	-0.122680529	0.156777811	0.411780198	0.021638587	0.192349857	-4.422828398	677819
GCLM	0.331030093	0.268780151	0.550068082	0.24465169	0.110751093	0.212865607	0.008266478	0.233782753	-4.284715648	2730
	-0.169495963	-0.099911068	-0.287944338	-0.056112179	0.23120658	0.49728416	0.039596907	0.688502897	-4.570947844
	0.353725536	0.215023121	0.492687966	0.165137719	0.013847598	0.13948665	0.0007174	0.230802741	-3.416871683
	-0.495795794	-0.537021265	-0.577980205	-0.021957504	0.029357108	0.024829184	0.009632658	0.91979151	-3.733842063
	0.101212621	-0.020596087	0.196196614	0.013926924	0.249172859	0.821086419	0.024975455	0.872550544	-4.598451192
MAATS1	-0.240382875	-0.089322757	-0.167446146	-0.110681823	0.004967278	0.289738913	0.035986892	0.171721231	-2.986934115	89876
RORA	0.167866623	0.19642882	0.428923798	0.0295961	0.364822702	0.312843602	0.021055438	0.872165275	-4.731296318	6095
RNF130	-0.167587228	-0.49481398	-0.435366106	-0.139350669	0.375404924	0.016997709	0.021749983	0.46013256	-4.740656239	55819
	-0.557793013	-0.739877502	-0.934628938	-0.530799755	0.14598276	0.068914493	0.014642864	0.165772704	-4.394835896
C7orf13 /// LINC01006	-0.113163952	-0.118260894	-0.223420197	-0.185451526	0.26375034	0.265432527	0.026750165	0.072024376	-4.619075263	129790 /// 100506380
CTXN3	-0.170130682	-0.046548243	-0.200467369	-0.100561261	0.029741606	0.555295454	0.009119284	0.186865616	-3.739324174	613212
RPP14	0.187245717	0.197955234	0.276549111	0.227864429	0.178830408	0.175490126	0.043522939	0.10441485	-4.47388751	11102
	-0.376180106	-0.419734294	-0.38856719	-0.173415379	0.029741402	0.021429465	0.020546569	0.300385066	-3.739321289
	-0.017415643	-0.07451131	-0.194934096	0.017389213	0.856434786	0.462534407	0.042782699	0.856650175	-4.940428616
	-0.035811829	0.046702808	0.296141816	-0.019517648	0.776859948	0.724638356	0.020420858	0.877184398	-4.927722179
LOC100507656	-0.15949274	-0.087053734	-0.290346669	-0.112191555	0.023061362	0.221482507	9.46e-05	0.102028105	-3.632061452	100507656
AK097370	-0.159391271	-0.070107846	-0.232195268	-0.133318256	0.09478367	0.474524381	0.014187069	0.159238672	-4.22163274
	-0.004114254	0.009452228	0.524538518	-0.039612492	0.985761322	0.968816547	0.02411616	0.863607872	-4.949087979
PRPF40A	0.096972233	0.017485661	0.28770697	0.088037794	0.420520016	0.889238768	0.017743666	0.464143405	-4.776761062	55660
	-0.168331145	-0.014281277	-0.196914143	-0.291964054	0.075942879	0.882620323	0.033366668	0.003407395	-4.130860944
	-0.15793578	-0.069066134	-0.17592719	-0.235466883	0.054572481	0.410184188	0.027871752	0.005711	-3.993903665
GIMAP1	-0.107111808	-0.238254529	-0.198796102	-0.131507232	0.227412115	0.014058977	0.024443618	0.140879611	-4.564814593	170575
	-0.21153586	-0.013602817	-0.202523433	-0.114944536	0.040024957	0.895968742	0.041235276	0.252001943	-3.864212195
LOC101928000	-0.154332106	-0.028888375	-0.392907927	-0.192197519	0.37767653	0.874058159	0.024910299	0.273729668	-4.742618191	101928000
	-0.194710427	-0.127911046	-0.214120208	-0.185589503	0.053063527	0.216424204	0.028763243	0.06442988	-3.982213676
	-0.067271995	-0.01129844	-0.168460416	-0.042932997	0.431574092	0.899237509	0.047288529	0.614555993	-4.784762086
	-0.081129925	-0.009585357	-0.149919459	0.025404083	0.290595734	0.904303501	0.048126695	0.738454131	-4.653641812
LOC158402	-0.145806118	0.241601167	0.701013033	0.120975208	0.528843618	0.322269394	0.003524458	0.600908633	-4.843550856	158402
	-0.387741387	-0.380100836	-0.256213797	-0.203033513	0.001438654	0.00261688	0.022164214	0.075082371	-2.477594216
	-0.396337531	-0.473740157	-0.669936137	-0.362018714	0.125123623	0.08232891	0.009714906	0.159849693	-4.333676407
	-0.060866846	-0.17358915	-0.16066622	-0.018943956	0.448811244	0.045810793	0.044341036	0.812797205	-4.796643349
RP11-327J17.2	-0.087323432	0.101387631	-0.13467364	0.025213504	0.207953586	0.164631913	0.048416258	0.71263246	-4.531359922
	0.208600076	0.207807244	0.23039441	0.279490735	0.037691689	0.047585897	0.018505759	0.006763062	-3.83899284
	-0.197909779	-0.037878576	-0.182825143	-0.066703196	0.027093726	0.673881649	0.033514379	0.438744714	-3.700027079
	-0.257046921	-0.249933526	-0.199948945	-0.203408042	0.005349173	0.009176303	0.021442193	0.023902906	-3.017790777
RCOR1	-0.126607704	-0.209682148	-0.396118528	-0.083935618	0.41890767	0.205651977	0.012591936	0.590836281	-4.775568031	23186
ZNF503-AS2	0.022525119	-0.073419981	-0.178088921	-0.029794957	0.800139762	0.433657852	0.045011438	0.737827872	-4.932054074	100131213
RP11-66N11.8	-0.148021343	-0.199284464	-0.323876868	-0.325688603	0.288366548	0.175649235	0.020361413	0.024199832	-4.65092474
	-0.03583508	-0.077770865	-0.123878821	0.018173989	0.56956178	0.243642247	0.048214949	0.772554697	-4.862988009
LOC101927761	-0.131734507	-0.072876941	-0.157927428	-0.175150543	0.086897284	0.357520512	0.035610966	0.025485195	-4.186175262	101927761
	-0.154974057	-0.052559141	-0.231379404	-0.107778811	0.164237255	0.647823029	0.035134685	0.329103444	-4.440951788
	-0.15738595	-0.199318501	-0.290644912	-0.174929129	0.116533199	0.06050917	0.004303911	0.082599837	-4.305191517
	-0.059957318	-0.07414869	-0.16564535	-0.0570637	0.480814248	0.406615154	0.0498583	0.502062836	-4.816930395
	-0.170529117	-0.020803109	-0.193740245	-0.068367145	0.079655775	0.834075534	0.040791535	0.472146873	-4.150496805
	-0.026052801	0.003785249	-0.147114663	-0.02311208	0.664799026	0.952057652	0.015826112	0.700589447	-4.899081652
	-0.116324768	0.014815694	-0.179766985	-0.116992066	0.175804154	0.867311049	0.034053153	0.173417672	-4.467311636
	-0.193422621	-0.395924052	-0.358282032	-0.172049713	0.295045607	0.046436395	0.049604583	0.350669382	-4.658988378
SYCE2	-0.176305921	-0.116594636	-0.187592662	-0.110957163	0.039428137	0.184120037	0.024028018	0.184930207	-3.857906502	256126
	-0.082558504	0.003902711	-0.174674441	-0.054324978	0.211894793	0.954502269	0.008986714	0.407730019	-4.538422661
	-0.287484813	-0.581480415	-0.510635043	-0.441521391	0.171191829	0.011338436	0.015043389	0.03966959	-4.457040361
	-0.266628228	-0.17866319	-0.25871162	-0.101372553	0.006799544	0.072585022	0.006468914	0.276486713	-3.117992736
AX747191	-0.096225208	-0.088173412	-0.152512319	-0.01591296	0.173974739	0.233118972	0.029389849	0.819280755	-4.463274316
F7	0.026990276	-0.050944739	-0.24778961	0.020156657	0.806286485	0.659364691	0.025446328	0.854659834	-4.933111356	2155
	0.101633659	-0.089027687	0.283619544	0.168875708	0.438888812	0.517280542	0.030711238	0.202500355	-4.789890291
	-0.129118596	-0.191816278	-0.243694956	-0.096953122	0.251643803	0.108400386	0.029496395	0.386953875	-4.602048032
USP43	-0.30450755	-0.160088339	-0.184478526	-0.160075611	0.002065281	0.100208903	0.041849881	0.085440849	-2.624729865	124739
PDCL2	-0.129593352	0.024877466	-0.149340491	-0.085401333	0.016473494	0.644431248	0.004931233	0.10398625	-3.49010464	132954
IL22RA2	-0.02194061	-0.021147169	-0.157113778	-0.071670173	0.773624711	0.791499875	0.039497821	0.350817542	-4.927078557	116379
SLC5A8	-0.231993702	-0.081005576	-0.23398744	-0.198795238	0.051302025	0.503674788	0.041987303	0.092056071	-3.968127292	160728
KRT73	-0.319273604	-0.391481538	-0.508328299	-0.16208179	0.025591916	0.01013783	0.000547534	0.241615382	-3.675981626	319101
	-0.114139914	-0.003518691	-0.171767474	-0.042357916	0.06231757	0.95492348	0.00515716	0.477406799	-4.049099875
GPR55	0.056568651	0.088469704	0.413383298	0.106120395	0.642437536	0.489740562	0.001327304	0.386027985	-4.891672773	9290
	-0.107704948	-0.129173271	-0.272676351	-0.266386381	0.206135008	0.149992827	0.002014408	0.003360268	-4.528048583
	-0.161177525	-0.021681293	-0.139853628	-0.051439024	0.020688169	0.75567121	0.035618463	0.440788048	-3.586236943
	-0.084665542	-0.04367747	-0.141937378	0.085397367	0.243849746	0.562922186	0.047583098	0.239894971	-4.59055515
	-0.110965828	-0.158849634	-0.172220218	-0.125517267	0.062354981	0.013060541	0.004069705	0.036527684	-4.049348946
	-0.217608556	-0.153459678	-0.239384835	-0.216331775	0.016148258	0.096384225	0.006782798	0.016721259	-3.481692071
C20orf78	-0.122303699	-0.008930214	-0.244527652	-0.092758746	0.227479924	0.932169493	0.016070064	0.357395982	-4.564925251	100128496
	-0.131202052	-0.201455518	-0.206092831	-0.070638178	0.166777315	0.046897605	0.028149272	0.451201176	-4.446914712
AC079741.2	-0.01885963	-0.097244367	-0.182403151	-0.036226551	0.828330902	0.290992968	0.036342905	0.677369212	-4.936612139
	0.115412248	0.045560712	0.156078118	0.066039711	0.124727613	0.556292127	0.034541493	0.372994082	-4.332410324
SNRK-AS1	0.365319719	0.215019001	0.259053806	0.194475925	0.005580885	0.103395144	0.035582302	0.121510829	-3.035473748	100873954
ABHD12B /// MIR4454	-0.201814229	-0.164931405	-0.14470089	-0.100875474	0.001504789	0.010588365	0.014190101	0.090010647	-2.495811442	145447 /// 100616234
GOLIM4	0.153190275	0.112421889	0.447472755	0.343014716	0.446773102	0.593516913	0.026584123	0.094904611	-4.795274929	27333
CRNDE	-0.158732749	-0.099588494	-0.254013389	-0.054685837	0.048418424	0.227453657	0.001886025	0.483223041	-3.943960765	643911
ANTXR2	0.145584441	0.202750477	0.164993529	0.118510373	0.068060733	0.017668065	0.033750063	0.133653719	-4.08562898	118429
	-0.097815483	-0.129110361	-0.156752301	-0.030618754	0.186292071	0.099191211	0.032188913	0.674810824	-4.489578347
TBC1D8B	0.160268827	0.335065314	0.264279624	0.056554858	0.190944986	0.012375409	0.02945697	0.640011878	-4.499006144	54885
WDR27	-0.16765654	-0.16900373	-0.236690887	-0.096081956	0.135460592	0.150720705	0.03227594	0.385953116	-4.36526931	253769
PARP10	-0.196694688	-0.00707086	-0.176952989	-0.096839951	0.031276281	0.938655334	0.043308781	0.274050523	-3.760515105	84875
LOC283177	-0.089752491	-0.239161085	-0.18327136	-0.152589865	0.335925367	0.019002023	0.047210504	0.107058198	-4.703748524	283177
DNAJC18	0.197961113	0.174684141	0.279925687	-0.028030864	0.141224548	0.213242334	0.034490633	0.831861764	-4.381764824	202052
DYNLRB2	-0.122623164	-0.129869155	-0.158304078	0.057827808	0.136433395	0.132778015	0.049343576	0.47576252	-4.3681065	83657
ZNF818P	-0.067075755	-0.135014753	-0.549324803	-0.265487736	0.779136028	0.591112773	0.022837838	0.271819533	-4.928168842	390963
TM4SF1	-0.106670572	-0.080081337	-0.156270991	-0.061495809	0.123680704	0.265609914	0.022548296	0.368098133	-4.329042196	4071
EPHA5-AS1	-0.060934636	-0.006820345	-0.191563219	-0.059682744	0.510384828	0.943783289	0.038091437	0.519046614	-4.833824108	100144602
	-0.124006591	-0.126300448	-0.227664877	-0.049211939	0.150735485	0.162462409	0.008784372	0.562489884	-4.40743247
ZNF567	0.155272934	0.086243123	0.241280182	0.09323901	0.114535289	0.395810328	0.013769563	0.336515702	-4.298242196	163081
	-0.168410293	-0.174218307	-0.19170709	-0.124283675	0.081669763	0.08570228	0.041745696	0.193429865	-4.160750925
TGS1	-0.093793265	-0.082276987	-0.272860478	-0.094906105	0.436211167	0.514225525	0.023999455	0.430846131	-4.78802807	96764
	-0.120329781	-0.115717168	-0.260454814	-0.226547533	0.275164492	0.316223784	0.01846536	0.04519208	-4.634279517
LOC100505564	-0.084395372	-0.226905139	-0.408438496	-0.025698269	0.682530828	0.298352422	0.047082179	0.900751706	-4.904531158	100505564
	-0.026967268	-0.012047468	0.263923438	0.066590151	0.81399269	0.920139423	0.022546649	0.562236343	-4.934386612
SLC35B4	0.037670082	0.113771998	0.442505154	0.115049955	0.75492944	0.371706479	0.000626025	0.343855201	-4.923156208	84912
BNC2	0.074073873	-0.453182624	-0.42019943	-0.30124565	0.679840339	0.02152695	0.02045808	0.100843137	-4.903727873	54796
PPP3CB-AS1	0.247031228	0.220951461	0.298754253	0.301718279	0.026557325	0.055708417	0.006514904	0.007901899	-3.691596267	101929145
JAKMIP1	0.343792855	0.204565139	0.772305485	0.371800011	0.316510357	0.567515725	0.024398698	0.279412178	-4.683418311	152789
C5orf28	-0.335258182	-0.420542228	-0.512105228	-0.217585872	0.097182427	0.049530927	0.011031646	0.274966091	-4.231801347	64417
SLC37A2	0.114553117	0.260173383	0.246493071	0.190920963	0.350923987	0.049280004	0.043047322	0.125006068	-4.718425995	219855
METTL12 /// SNORA57	-0.137385783	-0.098975256	-0.168740563	-0.059945539	0.061804099	0.192306522	0.019388708	0.403348395	-4.045665675	692158 /// 751071
GDPD1	0.276190966	0.143429289	0.239120633	0.201938551	0.02307797	0.244213357	0.03951879	0.089847009	-3.632365195	284161
CASK	0.066181481	-0.019849786	0.186542366	0.078326772	0.394059338	0.806317741	0.017146966	0.314362176	-4.756296465	8573
SPTSSB	-0.167894202	-0.207100797	-0.269854959	-0.231751053	0.136955198	0.08247464	0.016320969	0.043534866	-4.369619259	165679
CSAD	-0.082154681	-0.213984693	-0.206166066	-0.196839195	0.414173118	0.048835687	0.039485394	0.056782213	-4.772025522	51380
TMEM161B	-0.133947979	-0.226857013	-0.197465623	-0.083136511	0.18902203	0.038240018	0.048768832	0.410557522	-4.49514185	153396
HOXA13	-0.095918701	-0.054864773	-0.197122469	-0.079876012	0.262679697	0.538119708	0.021294132	0.349320267	-4.617607989	3209
C5orf51	-0.170072933	-0.198478317	-0.168608951	-0.03077433	0.024597099	0.013274395	0.021068849	0.670838955	-3.65925919	285636
RPS29	-0.054712355	-0.235415238	-0.272046483	0.104844909	0.681736049	0.10005237	0.041225054	0.433770608	-4.904294733	6235
RHOJ	-0.066438348	-0.002305088	-0.157506723	-0.190868308	0.35111525	0.975201804	0.026965442	0.010907628	-4.718607745	57381
ZNF780A	0.1503943	-0.020785999	0.384559684	-0.036077513	0.355503959	0.902366708	0.018761603	0.823348047	-4.722742012	284323
LOC100129361	-0.216218958	-0.236691157	-0.416236359	-0.282694243	0.174377163	0.156876648	0.009454016	0.079066442	-4.464166504	100129361
DENND5B	0.130080139	0.284575099	0.195545345	0.113798807	0.179694423	0.007669187	0.040540355	0.238750876	-4.475741959	160518
LOC100505715	-0.521946797	-0.436109344	-0.45820455	-0.346980364	0.02491364	0.069499345	0.039585854	0.126541332	-3.664652722	100505715
LOC101927278	-0.049475927	-0.165028375	-0.191604759	-0.143070848	0.60954774	0.111498333	0.047076476	0.146332281	-4.879626583	101927278
ENTHD2	-0.135593462	-0.123372389	-0.257794357	-0.200007967	0.099059009	0.150058613	0.002205332	0.017802885	-4.23957257	146705
ZNF616	0.140225794	-0.139147862	0.432443633	0.215396798	0.350423343	0.376598399	0.005049823	0.155694641	-4.717949623	90317
MTHFR	-0.085368924	-0.293044515	-0.315195545	-0.17049959	0.510992607	0.03777642	0.016401069	0.194247329	-4.834154049	4524
ZNF404	-0.647729488	-0.370531097	-0.677572296	-0.214440743	0.009596834	0.140911998	0.005360594	0.365670152	-3.262506742	342908
CRIPT	-0.024730746	-0.386581649	-0.394582073	-0.24997931	0.880162234	0.031137651	0.01765004	0.135154081	-4.943099876	9419
	-0.118981701	0.114365625	-0.287114946	-0.230399393	0.419827006	0.459288972	0.049675012	0.123974951	-4.776249105
	-0.195807592	-0.304312976	-0.225026713	-0.205403064	0.082547875	0.012493285	0.040523392	0.069299273	-4.165139077
	-0.182346079	-0.051271816	-0.247662984	-0.118005097	0.06388489	0.609253179	0.011068169	0.222324538	-4.059404204
ACTR3	-0.010629173	-0.049492736	0.193945018	0.040956263	0.912630654	0.626862191	0.045061061	0.672914325	-4.945956128	10096
DCAF16	-0.183431532	-0.23790267	-0.180073272	-0.077726422	0.042543554	0.013758074	0.039067611	0.375832959	-3.889808554	54876
	-0.258598933	-0.134998654	-0.249882472	-0.248065409	0.014278396	0.204354958	0.014037914	0.018285219	-3.42978788
LOC100130458	-0.343912134	-0.058540549	-0.434025756	-0.355370185	0.059606201	0.752500874	0.015693522	0.052078799	-4.030624628	100130458
RP11-736K20.5	-0.093377629	-0.00876682	-0.198326827	-0.083579304	0.226960515	0.912755578	0.010949577	0.278275142	-4.564076624
	-0.056756175	0.165492743	0.253173409	0.154790764	0.656539557	0.221672568	0.046590018	0.230355123	-4.896416117
FARP1	-0.142045262	-0.111291079	-0.192294244	-0.130504872	0.082173397	0.188931005	0.017151782	0.108823788	-4.16327373	10160
	-0.22861769	-0.808595909	-0.514557469	-0.519841713	0.324340836	0.002104624	0.02635209	0.030244747	-4.69180802
METTL12 /// SNORA57	-0.118542399	-0.127937472	-0.218506406	-0.089360126	0.228778078	0.215891304	0.025759058	0.361634589	-4.567036287	692158 /// 751071
RP11-301O19.1	-0.269756624	-0.365210563	-0.281331235	-0.256060661	0.018012447	0.0030334	0.011088971	0.024087917	-3.527788957
	-0.237971093	-0.327054241	-0.482386079	-0.349217937	0.255715199	0.139546799	0.02114966	0.099612506	-4.607882818
	-0.174033615	-0.437636567	-0.40389217	-0.173971237	0.39138191	0.045961371	0.045061752	0.3915495	-4.754116167
	-0.270082759	-0.298139144	-0.225690764	-0.185966052	0.021918203	0.016358366	0.044479252	0.106016617	-3.610609286
SCARF2	-0.07846628	-0.025179552	-0.208036227	-0.090699645	0.421947324	0.804920461	0.032928199	0.354196943	-4.777811576	91179
	0.421002897	0.341278468	0.464589793	0.189645666	0.043984534	0.114327203	0.022458353	0.350415791	-3.90376751
	-0.033620407	-0.04941483	-0.290200524	-0.149963337	0.721465813	0.617742109	0.003150428	0.119293817	-4.91524609
MFI2-AS1	-0.049018166	-0.298115923	-0.270387275	-0.172623206	0.688140757	0.025834471	0.027635025	0.164151702	-4.906179382	100507057
	-0.052319716	-0.161446766	-0.254141599	-0.076046902	0.657071383	0.197324964	0.031526977	0.519544537	-4.89659023
	-0.294716521	-0.194274926	-0.331721163	-0.201788121	0.002439745	0.045673834	0.000559931	0.030510204	-2.692973825
MTUS1	-0.43016947	-0.285508316	-0.345921954	-0.213990415	0.007053219	0.076612922	0.021990289	0.159567552	-3.133323236	57509
GUCY1A3	0.059195165	0.146745955	0.166351136	0.097312736	0.46417281	0.090212414	0.038998618	0.232551134	-4.806656409	2982
	-0.136862974	-0.296252404	-0.28847566	-0.012577056	0.264770699	0.026042591	0.018936301	0.917475613	-4.620466893
LPCAT4	-0.083590773	-0.04903494	-0.237007994	-0.071697502	0.374706807	0.617859894	0.012879484	0.445586658	-4.740049986	254531
	-0.236055549	-0.050671529	-0.253490278	-0.238772623	0.018519859	0.61311717	0.009436836	0.01733042	-3.539512261
CTD-2541M15.1	0.160926689	0.260733035	0.261268776	0.163613502	0.156312483	0.03239499	0.020523987	0.149752736	-4.421666261
LOC441179	-0.108790406	-0.211290045	-0.155177019	0.001369433	0.133883626	0.00789657	0.030021096	0.984640187	-4.360622539	441179
PYGO2	-0.212463931	-0.173815827	-0.223430957	-0.132993301	0.018171273	0.060464632	0.010607992	0.127738092	-3.531493578	90780
FBRSL1	-0.103150176	-0.065759974	-0.304185807	-0.172215827	0.313169071	0.537518498	0.003889245	0.097336253	-4.679756554	57666
FIGN	0.081413998	0.046178615	0.113452469	0.181999348	0.113271409	0.384284908	0.025178043	0.001036596	-4.293778479	55137
	-0.130108314	0.060176004	-0.275051119	-0.290319598	0.173810417	0.543344606	0.004779645	0.004190517	-4.462909341
[truncated: 180 more rows]
